# Supplementary material for: Synergistic insights into human health from aptamer- and antibody-based proteomic profiling
Source: Nat Commun. 2021 Nov 24;12:6822. doi: 10.1038/s41467-021-27164-0 (PMC8613205; doi:10.1038/s41467-021-27164-0)
Supplement: Supplementary file 4 — Dataset 1 [file 41467_2021_27164_MOESM4_ESM.xlsx]

## Sheet: SD1
SD1 Baseline characteristics of Fenland participants
Charateristic	SomaScan v4 (N=10,708)	Olink (N=485)
Age [years]	49 (7)	49 (8)
Sex (females/males)	5714 (53.4%) / 4994 (46.6%)	242 (49.1%) / 243 (50.1%)
Body mass index	27 (5)	26 (4)
Genotype platform	OMICs' (N=8350) / 'Core-Exome' (N=1026) / 'GWAS' (N=1332)	OMICs' (N=485)
Test site	Cambridge (N=3851) / Ely (N=4015) / Wisbech (N=2842)	Cambridge (N=485)
