# Supplementary material for: Synergistic insights into human health from aptamer- and antibody-based proteomic profiling
Source: Nat Commun. 2021 Nov 24;12:6822. doi: 10.1038/s41467-021-27164-0 (PMC8613205; doi:10.1038/s41467-021-27164-0)
Supplement: Supplementary file 5 — Dataset 2 [file 41467_2021_27164_MOESM5_ESM.xlsx]

## Sheet: SD2
SD2 Summary of overlapping protein targets between the SomaScan v4 assay and 12 Olink panels
Protein target	EntrezGeneSymbol	UniprotID	SomaScan SeqID	Olink varname	OlinkID	Olink panel	Spearman correlation coefficient (normalised)	Spearman correlation coefficient (non-normalised)	Apparent KdM	Dilution - SomaScan	CV Plasma - SomaScan	%-below LOD - SomaScan	Estimated LOD - SomaScan	%-outlier SomaScan	LOD - Olink (log2)	%-missing - Olink	%-outlier Olink	Protein mass	Protein length	Phosphorylation sites	Phosphorylation sites	Acetylglucosmination	Palmitoylation	Ubiquitination	Acylation	Acetylation	S-nitrosylation	Methylation	Myristoylation	Sulfated	Glycosaminoglycan chains	Transmembrane domains	DNA-binding domains	Beta-strand domains	a-helix domains	Turn domains	Zinc-finger domains	Coiled-coil domains	Disulfide bonds	Human-secretome annotation	Number of isoforms
'Leptin	'LEP	P41159	SeqId_8484_24	LEP_CAR2	OID00463	Olink CARDIOVASCULAR II(v.5004)	0.956561	0.984063	9.57e-12	none	0.103165	0.00580383	200.635	2.56529	0.65611	0	0	18641	167	0	0	0	0	0	0	0	0	0	0	0	0	0	0	0	7	0	0	0	1	Secreted to blood	1
'CRIS2	'CRISP2	P16562	SeqId_9282_12	CRISP2_CRG	OID01338	Olink CELL REGULATION(v.3701)	0.943693	0.954678	5.23247e-12	none	0.0403143	0	89.15	0.887986	1.34253	0	0.206186	27259	243	0	0	0	0	0	0	0	0	0	0	0	0	0	0	2	2	1	0	0	5	Locally secreted in male tissues	3
'Chitotriosidase-1	'CHIT1	Q13231	SeqId_3600_2	CHIT1_CAR3	OID00605	Olink CARDIOVASCULAR III(v.6112)	0.937914	0.933718	1.55e-11	1:100	0.182387	0	95.55	3.82472	0.5793	5	4.74227	51681	466	0	0	0	0	0	0	0	0	0	0	0	0	0	0	22	16	6	0	0	3	Secreted to blood	9
'sE-Selectin	'SELE	P16581	SeqId_3470_1	SELE_CAR3	OID00596	Olink CARDIOVASCULAR III(v.6112)	0.937075	0.95182	1.23e-12	1:100	0.0430543	0	118.865	0.371445	1.82059	0	0	66655	610	0	0	0	0	0	0	0	0	0	0	0	0	1	0	25	3	2	0	0	19		7
'CAD17	'CDH17	Q12864	SeqId_16613_3	CDH17_NEX	OID05138	Olink NEURO EXPLORATORY(v.3901)	0.933614	0.944189	9.72e-13	none	0.0429415	0	45.7	3.53453	2.15463	0	0	92219	832	0	0	0	0	0	0	0	0	0	0	0	0	1	0	0	0	0	0	0	0		5
'LIRB5	'LILRB5	O75023	SeqId_7015_8	LILRB5_CAR	OID01220	Olink CARDIOMETABOLIC(v.3602)	0.932469	0.943567	6.71964e-12	1:2025	0.0343448	0	85.435	0.0232153	0.13309	0	0.824742	64126	590	0	0	0	0	0	0	0	0	0	0	0	0	1	0	0	0	0	0	0	4		6
'MDGA1	'MDGA1	Q8NFP4	SeqId_16900_29	MDGA1_NEU	OID00353	Olink NEUROLOGY(v.8011)	0.926393	0.939356	4.91917e-12	none	0.0337908	0	57.72	0.185723	2.30622	0	0.206186	105790	955	0	0	0	0	0	0	0	0	0	0	0	0	0	0	26	4	1	0	0	6	Intracellular or membrane-bound	11
'HBD-2	'DEFB4A	O15263	SeqId_13397_88	DEFB4A_NEX	OID05200	Olink NEURO EXPLORATORY(v.3901)	0.923986	0.951669	8.90366e-12	none	0.0935604	0.00580383	231.855	7.56819	0.54927	0	0	7038	64	0	0	0	0	0	0	0	0	0	0	0	0	0	0	5	1	0	0	0	3	Locally secreted	1
'Carboxypeptidase B1	'CPB1	P15086	SeqId_15375_49	CPB1_CAR3	OID00632	Olink CARDIOVASCULAR III(v.6112)	0.923213	0.930334	3.41e-12	1:100	0.0282954	0	112.185	3.52293	0.6505	0	0.618557	47368	417	0	0	0	0	0	0	0	0	0	0	0	0	0	0	17	18	3	0	0	3	Locally secreted to GI-tract	10
'Carbonic anhydrase I	'CA1	P00915	SeqId_4969_2	CA1_CAR	OID01223	Olink CARDIOMETABOLIC(v.3602)	0.921767	0.928968	1.71e-11	1:2025	0.0324295	0	163.44	1.84562	0.69516	0	0.412371	28870	261	0	0	0	0	0	0	0	0	0	0	0	0	0	0	16	10	3	0	0	0		25
'IL-1 R4	'IL1RL1	Q01638	SeqId_4234_8	ST2_CAR3	OID00634	Olink CARDIOVASCULAR III(v.6112)	0.919889	0.934787	3.21e-12	1:100	0.0434482	0	47.435	1.87464	1.30831	0	0.206186	63358	556	0	0	0	0	0	0	0	0	0	0	0	0	1	0	23	4	1	0	0	5	Secreted to blood	9
'MBL	'MBL2	P11226	SeqId_3000_66	MBL2_CAR	OID01243	Olink CARDIOMETABOLIC(v.3602)	0.917137	0.919661	2.31e-11	1:2025	0.367446	0.0580383	78.9	2.23447	0.71729	0	0.412371	26144	248	0	0	0	0	0	0	0	0	0	0	0	0	0	0	7	4	0	0	1	2	Secreted to blood	1
'ENPP7	'ENPP7	Q6UWV6	SeqId_4435_66	ENPP7_MET	OID01181	Olink METABOLISM(v.3402)	0.914691	0.953944	4.89e-12	1:10	0.0539856	0.00580383	66.64	2.96576	1.90781	0	0	51494	458	0	1	0	0	0	0	0	0	0	0	0	0	1	0	15	19	5	0	0	0	Intracellular or membrane-bound
'N-terminal pro-BNP	'NPPB		SeqId_7655_11	NT_proBNP_CAR3	OID00131	Olink CARDIOVASCULAR III(v.6112)	0.912871	0.900468	1.83e-12	1:100	0.0469556	0.00580383	188.2	5.22345	1.43733	2	0
'IGFBP-2	'IGFBP2	P18065	SeqId_8469_41	IGFBP_2_CAR3	OID00650	Olink CARDIOVASCULAR III(v.6112)	0.912679	0.916497	2.52e-12	1:100	0.0359207	0	49.975	1.31747	0.688	0	0	34814	325	0	1	0	0	0	0	0	0	0	0	0	0	0	0	3	1	1	0	0	3	Secreted to blood	5
'CD177	'CD177	Q8N6Q3	SeqId_13116_25	CD177_DEV	OID01442	Olink DEVELOPMENT(v.3511)	0.90723	0.904066	4.21e-12	1:100	0.0621664	0	62.335	4.37609	1.47941	4	4.3299	46363	437	0	1	0	0	0	0	0	0	0	0	0	0	0	0	0	0	0	0	0	0
'EDAR	'EDAR	Q9UNE0	SeqId_2977_7	EDAR_IMR	OID00946	Olink IMMUNE RESPONSE(v.3202)	0.90124	0.904746	2.72e-12	none	0.0530071	0.00580383	123.275	2.40279	1.95648	2	0	48582	448	0	0	0	0	0	0	0	0	0	0	0	0	1	0	0	0	0	0	0	6		3
'Elafin	'PI3	P19957	SeqId_4982_54	PI3_CAR3	OID00609	Olink CARDIOVASCULAR III(v.6112)	0.900324	0.91343	4.8e-12	1:100	0.0512136	0	113.52	2.28671	-1.17534	0	0.824742	12270	117	0	0	0	0	0	0	0	0	0	0	0	0	0	0	6	1	0	0	0	4	Secreted to blood	1
'TARC	'CCL17	Q92583	SeqId_3519_3	CCL17_CAR2	OID00439	Olink CARDIOVASCULAR II(v.5004)	0.899688	0.909864	1.06e-12	none	0.0323233	0.00580383	49.14	2.89031	0.53699	0	0.206186	10507	94	0	0	0	0	0	0	0	0	0	0	0	0	0	0	6	2	0	0	0	2	Secreted to blood	2
'I-TAC	'CXCL11	O14625	SeqId_3038_9	CXCL11_INF	OID00486	Olink INFLAMMATION(v.3012)	0.896815	0.936614	2.84e-12	none	0.0616822	0.00580383	41.61	4.34707	1.39572	0	0.618557	10365	94	0	0	0	0	0	0	0	0	0	0	0	0	0	0	2	1	1	0	0	2	Secreted to blood	2
'MMP-9	'MMP9	P14780	SeqId_2579_17	MMP_9_CAR3	OID00568	Olink CARDIOVASCULAR III(v.6112)	0.893424	0.910057	2.89e-11	1:100	0.0364944	0	117.035	5.01451	1.41067	0	0	78458	707	0	1	0	0	0	0	0	0	0	0	0	0	0	0	47	17	6	0	0	7	Secreted to blood	1
'DLK1	'DLK1	P80370	SeqId_6496_60	DLK_1_CAR3	OID00598	Olink CARDIOVASCULAR III(v.6112)	0.890378	0.899801	1.05e-11	1:100	0.0461697	0	43.84	1.22461	1.47593	0	0	41300	383	0	1	0	0	0	0	0	0	0	0	0	0	1	0	0	0	0	0	0	18		5
'FGF-19	'FGF19	O95750	SeqId_13724_27	FGF_19_INF	OID00545	Olink INFLAMMATION(v.3012)	0.890041	0.931864	1.7e-12	none	0.047627	0.00580383	101.225	3.49971	1.18361	0	0	24003	216	0	0	0	0	0	0	0	0	0	0	0	0	0	0	10	5	2	0	0	2	Secreted to blood	1
'Carbonic anhydrase 6	'CA6	P23280	SeqId_3352_80	CA6_DEV	OID01452	Olink DEVELOPMENT(v.3511)	0.889426	0.891661	1.01e-11	1:100	0.0582089	0	69.13	2.06616	0.14308	0	0	35367	308	0	0	0	0	0	0	0	0	0	0	0	0	0	0	15	9	0	0	0	1	Locally secreted to GI-tract	6
'ASM	'SMPD1	P17405	SeqId_10818_36	SMPD1_NEU	OID00309	Olink NEUROLOGY(v.8011)	0.888736	0.897829	1.09132e-10	none	0.0309638	0	79.3	2.97156	1.7073	0	0.618557	69936	631	0	0	0	0	0	0	0	0	0	0	0	0	0	0	17	22	8	0	0	8	Secreted to blood	10
'MMP-1	'MMP1	P03956	SeqId_4924_32	MMP_1_INF	OID00510	Olink INFLAMMATION(v.3012)	0.885749	0.93171	1.74e-12	none	0.0579141	0.00580383	89.865	1.61346	1.4591	0	0.412371	54007	469	1	1	0	0	0	0	0	0	0	0	0	0	0	0	31	10	5	0	0	1	Locally secreted to extracellular matrix	1
'PSP-94	'MSMB	P08118	SeqId_10620_21	MSMB_DEV	OID01469	Olink DEVELOPMENT(v.3511)	0.884977	0.932711	8.14832e-13	1:100	0.0744569	0.00580383	96.725	1.72374	0.43763	0	0	12865	114	0	0	0	0	0	0	0	0	0	0	0	0	0	0	9	1	1	0	0	5	Locally secreted in male tissues	3
'CRDL2	'CHRDL2	Q6WN34	SeqId_6086_15	CHRDL2_MET	OID01170	Olink METABOLISM(v.3402)	0.877006	0.889012	9.38812e-12	1:10	0.0378563	0	70.04	4.86361	1.03975	0	0.206186	47495	429	1	0	0	0	0	0	0	0	0	0	0	0	0	0	0	0	0	0	0	0	Locally secreted to extracellular matrix	10
'CD23	'FCER2	P06734	SeqId_3291_30	FCER2_DEV	OID01486	Olink DEVELOPMENT(v.3511)	0.875525	0.881357	2.88e-12	1:100	0.0378744	0	64.815	1.31747	1.9478	0	0.206186	36469	321	0	1	0	0	0	0	0	0	0	0	0	0	1	0	15	2	2	0	0	4	Secreted to blood	7
'HCC-4	'CCL16	O15467	SeqId_4913_78	CCL16_CAR3	OID00654	Olink CARDIOVASCULAR III(v.6112)	0.873846	0.889215	2.91e-12	1:100	0.044212	0	84.685	0.336622	0.23601	0	0.618557	13600	120	0	0	0	0	0	0	0	0	0	0	0	0	0	0	5	2	0	0	0	2	Secreted to blood	3
'sCD163	'CD163	Q86VB7	SeqId_5028_59	CD163_CAR3	OID00577	Olink CARDIOVASCULAR III(v.6112)	0.873665	0.893951	4.55e-11	1:100	0.0264912	0	87.04	2.25189	0.92439	0	0.206186	125451	1156	1	0	0	0	0	0	0	0	0	0	0	0	1	0	0	0	0	0	0	26	Secreted to blood	11
'Complement receptor type 2	'CR2	P20023	SeqId_15570_99	CR2_CAR	OID01258	Olink CARDIOMETABOLIC(v.3602)	0.872774	0.888322	1.89e-12	1:2025	0.0513258	0	94.065	1.46257	0.6461	0	0.206186	112916	1033	0	0	0	0	0	0	0	0	0	0	0	0	1	0	15	0	0	0	0	30		7
'PH	'PPY	P01298	SeqId_4588_1	PPY_ONC2	OID00726	Olink ONCOLOGY II(v.7002)	0.872696	0.712195	2.26e-11	none	0.0322396	0.00580383	186.74	4.74753	0.50131	0	0.206186	10445	95	0	0	0	0	0	0	0	0	0	0	0	0	0	0	0	3	0	0	0	0	Secreted to blood	6
'OMD	'OMD	Q99983	SeqId_5358_3	OMD_DEV	OID01482	Olink DEVELOPMENT(v.3511)	0.871936	0.897858	2.11e-12	1:100	0.0334409	0	89.51	1.41613	1.45148	0	0.412371	49492	421	0	0	0	0	0	0	0	0	0	0	0	0	0	0	13	6	4	0	0	1	Locally secreted	1
'Carbonic anhydrase III	'CA3	P07451	SeqId_3799_11	CA3_CAR	OID01235	Olink CARDIOMETABOLIC(v.3602)	0.866262	0.890951	1.08e-11	1:2025	0.037671	0	80.73	3.68543	0.49107	0	0.824742	29557	260	0	0	0	0	0	0	0	0	0	0	0	0	0	0	17	10	2	0	0	0		3
'S100A12	'S100A12	P80511	SeqId_5852_6	EN_RAGE_INF	OID00541	Olink INFLAMMATION(v.3012)	0.864679	0.855397	9.53e-12	none	0.0535919	0.00580383	125.525	5.46721	1.10074	0	0.412371	10575	92	0	0	0	0	0	0	0	0	0	0	0	0	0	0	4	5	0	0	0	0	Secreted to blood	1
'GCP-2	'CXCL6	P80162	SeqId_3495_15	CXCL6_INF	OID00534	Olink INFLAMMATION(v.3012)	0.853399	0.918958	5.64e-12	none	0.052899	0.00580383	85.72	1.71793	0.96196	0	0	11897	114	0	0	0	0	0	0	0	0	0	0	0	0	0	0	0	0	0	0	0	2	Secreted to blood	3
'OMGP	'OMG	P23515	SeqId_16908_5	OMG_CRG	OID01341	Olink CELL REGULATION(v.3701)	0.852835	0.939683	3.03712e-12	none	0.0418454	0.00580383	225.165	1.82821	1.25201	0	0.206186	49608	440	0	1	0	0	0	0	0	0	0	0	0	0	0	0	0	0	0	0	0	0	Intracellular or membrane-bound	4
'IGFBP-1	'IGFBP1	P08833	SeqId_2771_35	IGFBP_1_CAR3	OID00604	Olink CARDIOVASCULAR III(v.6112)	0.851471	0.894888	1.03e-11	1:100	0.0588529	0.00580383	54.05	0.458503	1.54073	0	0	27904	259	1	0	0	0	0	0	0	0	0	0	0	0	0	0	6	1	1	0	0	5	Secreted to blood	3
'Secretoglobin family 3A member 1	'SCGB3A1	Q96QR1	SeqId_6252_62	SCGB3A1_DEV	OID01474	Olink DEVELOPMENT(v.3511)	0.850246	0.866465	1.31869e-11	1:100	0.0387161	0	115.38	2.31573	2.44797	0	0	10100	104	0	0	0	0	0	0	0	0	0	0	0	0	0	0	0	0	0	0	0	0	Secreted to blood	2
'RET	'RET	P07949	SeqId_3220_40	RET_ONC2	OID00716	Olink ONCOLOGY II(v.7002)	0.843195	0.850484	6.66e-12	none	0.0373453	0	76.25	3.74347	1.1843	0	0.824742	124319	1114	1	0	0	0	0	0	0	0	0	0	0	0	1	0	27	21	6	0	0	1		9
'TIMP-4	'TIMP4	Q99727	SeqId_6462_12	TIMP4_CAR3	OID00585	Olink CARDIOVASCULAR III(v.6112)	0.84171	0.857542	2.1318e-12	1:100	0.0281762	0	120.94	2.45502	1.33132	0	0.412371	25503	224	0	0	0	0	0	0	0	0	0	0	0	0	0	0	0	0	0	0	0	6	Locally secreted to extracellular matrix	1
'TIM-4	'TIMD4	Q96H15	SeqId_15449_33	TIMD4_CAR	OID01298	Olink CARDIOMETABOLIC(v.3602)	0.841204	0.861041	1.27e-12	1:2025	0.147596	0.0116077	93.895	1.76436	0.12512	0	0.206186	41578	378	0	0	0	0	0	0	0	0	0	0	0	0	1	0	10	2	1	0	0	3		3
'HB-EGF	'HBEGF	Q99075	SeqId_14094_29	HB_EGF_CAR2	OID00449	Olink CARDIOVASCULAR II(v.5004)	0.840752	0.895131	4.35e-12	none	0.0452971	0.00580383	60.45	0.493326	0.6594	0	0.206186	23067	208	0	1	0	0	0	0	0	0	0	0	0	0	1	0	4	0	2	0	0	3	Secreted to blood	3
'IL-6 sRa	'IL6R	P08887	SeqId_15602_43	IL_6RA_CAR3	OID00602	Olink CARDIOVASCULAR III(v.6112)	0.838608	0.869564	1.48e-12	1:100	0.0403888	0	59.335	0.0870575	1.05368	0	0	51548	468	0	0	0	0	0	0	0	0	0	0	0	0	1	0	23	2	3	0	0	4	Intracellular or membrane-bound	8
'CNDP1	'CNDP1	Q96KN2	SeqId_5456_59	CNDP1_CAR	OID01299	Olink CARDIOMETABOLIC(v.3602)	0.837914	0.869063	2.2e-12	1:2025	0.0485072	0.174115	76.66	0.737086	0.61281	0	0.206186	56706	507	0	0	0	0	0	0	0	0	0	0	0	0	0	0	18	15	5	0	0	0	Locally secreted in brain
'HO-1	'HMOX1	P09601	SeqId_17398_55	HO_1_CAR2	OID00432	Olink CARDIOVASCULAR II(v.5004)	0.837283	0.849792	2.01e-12	none	0.0479594	0	62.76	2.10679	0.37801	0	0.206186	32819	288	0	0	0	0	0	0	0	0	0	0	0	0	0	0	1	15	1	0	0	0		4
'IDUA	'IDUA	P35475	SeqId_3169_70	IDUA_CAR2	OID00393	Olink CARDIOVASCULAR II(v.5004)	0.835925	0.836396	4.8e-12	none	0.0474202	0	89.03	1.70052	-0.14954	0	0.412371	72670	653	0	1	0	0	0	0	0	0	0	0	0	0	0	0	34	18	7	0	0	1	Intracellular or membrane-bound	13
'CBPM	'CPM	P14384	SeqId_9416_77	CPM_NEU	OID00348	Olink NEUROLOGY(v.8011)	0.834278	0.866838	3.59524e-12	none	0.0368945	0	86.045	1.07371	2.17619	0	0	50514	443	0	0	0	0	0	0	0	0	0	0	0	0	0	0	18	13	5	0	0	3		13
'BLVRB	'BLVRB	P30043	SeqId_17148_7	BLVRB_DEV	OID01424	Olink DEVELOPMENT(v.3511)	0.8336	0.848222	3.39e-12	1:100	0.0683919	0	62.1	1.45676	1.30833	22	1.03093	22119	206	0	0	0	0	0	0	0	0	0	0	0	0	0	0	11	10	1	0	0	0		6
'DHPR	'QDPR	P09417	SeqId_11257_1	QDPR_MET	OID01162	Olink METABOLISM(v.3402)	0.832823	0.831719	1.9514e-12	1:10	0.0250051	0	123.195	1.29425	1.99328	0	1.03093	25790	244	0	0	0	0	0	0	0	0	0	0	0	0	0	0	8	9	2	0	0	0		9
'CATZ	'CTSZ	Q9UBR2	SeqId_4971_1	CTSZ_CAR3	OID00643	Olink CARDIOVASCULAR III(v.6112)	0.828763	0.843189	3.267e-11	1:100	0.0287219	0	114.76	1.32908	1.11587	0	0.618557	33868	303	0	0	0	0	0	0	0	0	0	0	0	0	0	0	14	10	2	0	0	6	Intracellular or membrane-bound	4
'DC-SIGN	'CD209	Q9NNX6	SeqId_3029_52	CD209_DEV	OID01491	Olink DEVELOPMENT(v.3511)	0.828467	0.843283	4e-11	1:100	0.0287487	0	77.925	1.31747	1.68781	0	0	45775	404	0	0	0	0	0	0	0	0	0	0	0	0	1	0	7	3	1	0	0	3	Intracellular or membrane-bound	11
'TrATPase	'ACP5	P13686	SeqId_3232_28	TR_AP_CAR3	OID00606	Olink CARDIOVASCULAR III(v.6112)	0.827773	0.836174	7.26e-12	1:100	0.0290569	0	122.66	0.708067	-0.27288	0	0.206186	36599	325	0	0	0	0	0	0	0	0	0	0	0	0	0	0	15	12	2	0	0	1	Intracellular or membrane-bound	13
'Gastric intrinsic factor	'GIF	P27352	SeqId_17672_184	GIF_CAR2	OID00407	Olink CARDIOVASCULAR II(v.5004)	0.820698	0.920396	2.81e-12	none	0.0353602	0.00580383	92.315	3.36042	1.38324	0	1.23711	45416	417	0	0	0	0	0	0	0	0	0	0	0	0	0	0	8	18	3	0	0	3	Locally secreted to GI-tract	5
'Amyloid-like protein 1	'APLP1	P51693	SeqId_7210_25	APLP1_MET	OID01151	Olink METABOLISM(v.3402)	0.82018	0.807989	1.39374e-12	1:10	0.0418774	0	153.62	0.574579	1.94496	0	0.206186	72176	650	0	1	0	0	0	0	0	0	0	0	0	0	1	0	2	7	2	0	0	6		12
'FCG2B	'FCGR2B	P31994	SeqId_3310_62	IgG_Fc_receptor_II_b_CAR2	OID00442	Olink CARDIOVASCULAR II(v.5004)	0.819557	0.822791	2.35e-12	none	0.0369184	0	62.58	5.69936	0.69321	0	0.206186	34044	310	1	0	0	0	0	0	0	0	0	0	0	0	1	0	17	3	0	0	0	2		6
'Myeloperoxidase	'MPO	P05164	SeqId_2580_83	MPO_CAR3	OID00600	Olink CARDIOVASCULAR III(v.6112)	0.819151	0.858753	1.7e-12	1:100	0.0348922	0	104.87	1.15496	1.08128	0	1.23711	83869	745	0	0	0	0	0	0	0	0	0	0	0	0	0	0	20	28	10	0	0	6	Intracellular or membrane-bound	5
'TCL1A	'TCL1A	P56279	SeqId_17210_2	TCL1A_ONC2	OID00720	Olink ONCOLOGY II(v.7002)	0.818471	0.829073	2.41e-11	none	0.0407831	0.00580383	67.305	7.59141	1.15398	0	0.618557	13460	114	0	0	0	0	0	0	0	0	0	0	0	0	0	0	9	1	1	0	0	0		9
'Nogo Receptor	'RTN4R	Q9BZR6	SeqId_5105_2	RTN4R_MET	OID01193	Olink METABOLISM(v.3402)	0.818361	0.844157	1.39e-11	1:10	0.0346917	0	84.36	0.795125	1.39806	1	0.618557	50708	473	0	1	0	0	0	0	0	0	0	0	0	0	0	0	14	6	7	0	0	5		6
'prostatic binding protein	'PEBP1	P30086	SeqId_4276_10	PEBP1_DEV	OID01483	Olink DEVELOPMENT(v.3511)	0.81632	0.833932	1.74e-12	1:100	0.0575446	0	91.925	1.34068	0.61409	0	1.85567	21057	187	0	0	0	0	0	0	0	0	0	0	0	0	0	0	11	5	4	0	0	0		2
'PDGF Rb	'PDGFRB	P09619	SeqId_3459_49	PDGFRB_DEV	OID01417	Olink DEVELOPMENT(v.3511)	0.815473	0.835031	1.58e-11	1:100	0.0466719	0.00580383	198.75	0.458503	1.21869	0	0	123968	1106	1	1	0	0	1	0	0	0	0	0	0	0	1	0	23	3	3	0	0	4		11
'CATF	'CTSF	Q9UBX1	SeqId_9212_22	CTSF_DEV	OID01400	Olink DEVELOPMENT(v.3511)	0.814083	0.792648	1.4e-11	1:100	0.025628	0	59.255	1.74695	1.5432	0	0.206186	53366	484	0	0	0	0	0	0	0	0	0	0	0	0	0	0	9	9	2	0	0	3	Intracellular or membrane-bound	9
'MPIF-1	'CCL23	P55773	SeqId_2913_1	CCL23_INF	OID00530	Olink INFLAMMATION(v.3012)	0.813759	0.831405	4.65e-11	none	0.0334135	0	68.32	1.2072	1.08509	0	0	13411	120	0	0	0	0	0	0	0	0	0	0	0	0	0	0	5	2	1	0	0	3	Secreted to blood	3
'PSP	'REG1A	P05451	SeqId_13095_51	REG1A_CAR	OID01231	Olink CARDIOMETABOLIC(v.3602)	0.81217	0.839873	9.1e-13	1:2025	0.0965559	0.00580383	42.295	3.60998	1.28056	0	1.64948	18731	166	0	0	1	0	0	0	0	0	0	0	0	0	0	0	8	4	0	0	0	3	Locally secreted to GI-tract	4
'ASAH2	'ASAH2	Q9NR71	SeqId_3212_30	N_CDase_NEU	OID00361	Olink NEUROLOGY(v.8011)	0.811337	0.831812	1.8e-11	none	0.0347484	0.00580383	166.42	2.19965	1.10712	0	0.412371	85516	780	1	1	0	0	1	0	0	0	0	0	0	0	1	0	38	18	3	0	0	3	Intracellular or membrane-bound	7
'Retinal dehydrogenase 1	'ALDH1A1	P00352	SeqId_11265_8	ALDH1A1_MET	OID01156	Olink METABOLISM(v.3402)	0.81131	0.829957	2.37167e-11	1:10	0.0535953	0	93.315	3.08764	1.49303	1	1.64948	54862	501	0	0	0	0	0	0	1	0	0	0	0	0	0	0	22	20	2	0	0	0		7
'MIP-5	'CCL15	Q16663	SeqId_18289_16	CCL15_CAR3	OID00629	Olink CARDIOVASCULAR III(v.6112)	0.81127	0.857127	5.06e-12	1:100	0.0394333	0	107.82	10.0232	1.13912	0	3.71134	12248	113	0	0	0	0	0	0	0	0	0	0	0	0	0	0	5	2	1	0	0	3	Secreted to blood	2
'PARC	'CCL18	P55774	SeqId_3044_3	CCL18_CAR	OID01276	Olink CARDIOMETABOLIC(v.3602)	0.81053	0.848378	6.68e-12	1:2025	0.0906133	0	104.54	0.789321	0.05868	0	0.412371	9849	89	0	0	0	0	0	0	0	0	0	0	0	0	0	0	4	3	0	0	0	2	Secreted to blood	2
'GPVI	'GP6	Q9HCN6	SeqId_3194_36	GP6_CAR3	OID05026	Olink CARDIOVASCULAR III(v.6112)	0.809847	0.82187	1.39e-12	1:100	0.048884	0	108.45	0.591991	1.25687	0	1.64948	36866	339	0	1	0	0	0	0	0	0	0	0	0	0	1	0	16	1	2	0	0	2	Intracellular or membrane-bound	5
'MMP-10	'MMP10	P09238	SeqId_8479_4	MMP_10_INF	OID00527	Olink INFLAMMATION(v.3012)	0.807849	0.892836	9.37e-12	none	0.0417678	0.00580383	137.54	4.92745	0.93809	0	1.64948	54151	476	0	0	0	0	0	0	0	0	0	0	0	0	0	0	11	4	1	0	0	1	Locally secreted to extracellular matrix	2
'Trypsin 2	'PRSS2	P07478	SeqId_5034_79	PRSS2_CAR	OID01236	Olink CARDIOMETABOLIC(v.3602)	0.80658	0.825933	1.46e-11	1:2025	0.0513139	0	61.79	2.70459	0.88694	0	0.618557	26488	247	0	0	0	0	0	0	0	0	0	0	1	0	0	0	0	0	0	0	0	4	Locally secreted to GI-tract	3
'PAI-1	'SERPINE1	P05121	SeqId_2925_9	PAI_CAR3	OID00591	Olink CARDIOVASCULAR III(v.6112)	0.804913	0.867199	1.17e-11	1:100	0.0479771	0.00580383	124.05	0.864771	0.95975	0	0.618557	45060	402	0	0	0	0	0	0	0	0	0	0	0	0	0	0	19	14	5	0	0	0	Secreted to blood	1
'Renin	'REN	P00797	SeqId_3396_54	REN_CAR2	OID00423	Olink CARDIOVASCULAR II(v.5004)	0.802701	0.932196	1.09e-12	none	0.0540643	0.00580383	77.1	2.51306	1.00044	0	1.03093	45057	406	0	0	0	0	0	0	0	0	0	0	0	0	0	0	29	14	5	0	0	3	Secreted to blood	2
'Cripto	'TDGF1	P13385	SeqId_5810_25	TDGF1_NEX	OID05131	Olink NEURO EXPLORATORY(v.3901)	0.802567	0.81686	3.13e-11	none	0.0504809	0.00580383	63.39	35.5194	0.92878	45	0	21169	188	1	0	0	0	0	1	0	0	0	0	0	0	0	0	0	0	0	0	0	6	Locally secreted	5
'CYTD	'CST5	P28325	SeqId_3803_10	CST5_INF	OID00491	Olink INFLAMMATION(v.3012)	0.800742	0.90174	1.26e-11	none	0.0806622	0.00580383	286.44	2.54208	-0.24644	0	0.206186	16080	142	0	0	0	0	0	0	0	0	0	0	0	0	0	0	5	1	2	0	0	2	Locally secreted to GI-tract	1
'FABPA	'FABP4	P15090	SeqId_15386_7	FABP4_CAR3	OID00589	Olink CARDIOVASCULAR III(v.6112)	0.796694	0.89283	2.73e-12	1:100	0.058302	0.00580383	165.265	1.37551	2.11564	0	0.206186	14719	132	0	0	0	0	0	0	0	0	0	0	0	0	0	0	11	3	0	0	0	0		4
'sFRP-3	'FRZB	Q92765	SeqId_13740_51	sFRP_3_NEU	OID00312	Olink NEUROLOGY(v.8011)	0.795883	0.823317	1.48e-11	none	0.0294282	0	86.77	1.04469	1.02406	0	0.206186	36254	325	0	0	0	0	0	0	0	0	0	0	0	0	0	0	0	0	0	0	0	5	Locally secreted	1
'6Ckine	'CCL21	O00585	SeqId_2516_57	CCL21_DEV	OID01427	Olink DEVELOPMENT(v.3511)	0.79584	0.815541	7.44e-12	1:100	0.0286647	0	92.92	1.45676	2.18945	0	0.824742	14646	134	0	0	0	0	0	0	0	0	0	0	0	0	0	0	3	2	1	0	0	3	Secreted to blood	2
'CPXM1	'CPXM1	Q96SM3	SeqId_6255_74	CPXM1_CRG	OID01378	Olink CELL REGULATION(v.3701)	0.794726	0.874933	2.37579e-12	none	0.0426312	0.00580383	77.185	0.371445	0.04077	0	1.03093	81668	734	0	0	0	0	0	0	0	0	0	0	0	0	0	0	0	0	0	0	0	1	Locally secreted	1
'IL-5 Ra	'IL5RA	Q01344	SeqId_13686_2	IL_5R_alpha_NEU	OID00354	Olink NEUROLOGY(v.8011)	0.791826	0.790448	3.07e-11	none	0.0837207	0.00580383	52.67	2.44341	1.81997	0	0.618557	47685	420	0	0	0	0	0	0	0	0	0	0	0	0	1	0	28	3	2	0	0	3	Intracellular or membrane-bound	11
'SCF	'KITLG	P21583	SeqId_9377_25	SCF_CAR2	OID00408	Olink CARDIOVASCULAR II(v.5004)	0.791524	0.781487	1.2196e-10	none	0.0427613	0	55.765	1.15496	1.08515	0	1.23711	30899	273	0	0	0	0	0	0	0	0	0	0	0	0	1	0	5	6	2	0	0	2	Intracellular or membrane-bound	6
'FETUB	'FETUB	Q9UGM5	SeqId_3367_8	FETUB_CAR	OID01305	Olink CARDIOMETABOLIC(v.3602)	0.788843	0.813196	2.9e-12	1:2025	0.0435681	0.034823	66.31	3.84794	0.41238	0	2.26804	42055	382	0	0	0	0	0	0	0	0	0	0	0	0	0	0	0	0	0	0	0	5	Secreted to blood	8
'APEX1	'APEX1	P27695	SeqId_9849_13	APEX1_MET	OID01164	Olink METABOLISM(v.3402)	0.788139	0.846352	1.67134e-12	1:10	0.0505631	0.00580383	102.35	2.7336	1.50963	10	3.71134	35555	318	1	0	0	0	1	0	1	0	0	0	0	0	0	0	17	14	2	0	0	1		20
'LIRA5	'LILRA5	A6NI73	SeqId_7787_25	LILRA5_MET	OID01155	Olink METABOLISM(v.3402)	0.78783	0.821046	2.71e-12	1:10	0.0230192	0	95.305	0.766106	2.20664	0	0	32755	299	0	0	0	0	0	0	0	0	0	0	0	0	1	0	16	1	0	0	0	2	Secreted to blood	5
'SHPS1	'SIRPA	P78324	SeqId_5430_66	SHPS_1_CAR3	OID00628	Olink CARDIOVASCULAR III(v.6112)	0.787613	0.823146	4.67e-11	1:100	0.0417716	0.00580383	114.315	0.34823	1.26166	0	0.206186	54967	504	1	1	0	0	0	0	0	0	0	0	0	0	1	0	26	3	0	0	0	3		4
'FUT8	'FUT8	Q9BYC5	SeqId_8244_16	FUT8_NEX	OID05195	Olink NEURO EXPLORATORY(v.3901)	0.785382	0.78907	1.6395e-12	none	0.0425329	0	80.96	6.08241	-0.02198	0	0.206186	66516	575	1	0	0	0	0	0	0	0	0	0	0	0	1	0	14	18	2	0	0	4		17
'FCN2	'FCN2	Q15485	SeqId_13717_15	FCN2_CAR	OID01290	Olink CARDIOMETABOLIC(v.3602)	0.78253	0.804456	8.1e-12	1:2025	0.0603672	0	63.21	0.12188	0.68052	0	1.23711	34001	313	0	0	0	0	0	0	0	0	0	0	0	0	0	0	21	6	3	0	0	3	Secreted to blood	2
'PARK7	'PARK7	Q99497	SeqId_19523_215	PARK7_DEV	OID01423	Olink DEVELOPMENT(v.3511)	0.772285	0.797352	7.55334e-12	1:100	0.0337796	0	94.68	0.632618	0.9051	0	2.06186	19891	189	0	0	0	0	0	0	0	0	0	0	0	0	0	0	10	11	3	0	0	0		10
'CSF2R	'CSF2RA	P15509	SeqId_10438_19	GM_CSF_R_alpha_NEU	OID00334	Olink NEUROLOGY(v.8011)	0.770839	0.719736	1.56226e-11	none	0.071475	0	137.525	1.25363	1.39949	0	0.618557	46207	400	0	0	0	0	0	0	0	0	0	0	0	0	1	0	20	2	2	0	0	2	Secreted to blood	19
'MMP-12	'MMP12	P39900	SeqId_4496_60	MMP12_CAR2	OID00456	Olink CARDIOVASCULAR II(v.5004)	0.767208	0.89695	1.49e-12	none	0.0787073	0.00580383	79.825	2.92513	0.72213	0	0.824742	54002	470	0	0	0	0	0	0	0	0	0	0	0	0	0	0	33	7	9	0	0	1	Locally secreted to extracellular matrix	1
'Vimentin	'VIM	P08670	SeqId_15540_6	VIM_ONC2	OID00717	Olink ONCOLOGY II(v.7002)	0.766568	0.764436	7.69e-11	none	0.0623584	0	112.07	7.06326	0.06713	0	0	53652	466	1	1	0	0	0	0	0	1	0	0	0	0	0	0	1	4	1	0	3	0		10
'TFF3	'TFF3	Q07654	SeqId_4721_54	TFF3_CAR3	OID00573	Olink CARDIOVASCULAR III(v.6112)	0.764697	0.779286	1.49e-12	1:100	0.0463946	0	87.175	4.91584	2.36673	0	5.7732	10181	94	0	0	0	0	0	0	0	0	0	0	0	0	0	0	5	3	2	0	0	3		4
'SAA-4	'SAA4	P35542	SeqId_15516_12	SAA4_CAR	OID01269	Olink CARDIOMETABOLIC(v.3602)	0.763919	0.779241	8.03e-12	1:2025	0.064253	0.00580383	99.365	5.65293	0.69618	0	0.824742	14747	130	0	0	0	0	0	0	0	0	0	0	0	0	0	0	0	0	0	0	0	0	Secreted to blood	1
'C1QR1	'CD93	Q9NPY3	SeqId_14136_234	CD93_CAR3	OID00639	Olink CARDIOVASCULAR III(v.6112)	0.763322	0.818026	1.62e-11	1:100	0.0345787	0	116.125	0.876378	1.27815	0	0.206186	68560	652	0	1	0	0	0	0	0	0	0	0	0	0	1	0	0	0	0	0	0	16		1
'FKB1B	'FKBP1B	P68106	SeqId_11568_2	FKBP1B_ORG	OID01107	Olink ORGAN DAMAGE(v.3301)	0.762424	0.791525	1.28337e-11	none	0.0305156	0.00580383	102.505	1.30586	1.1095	2	3.29897	11783	108	0	0	0	0	0	0	0	0	0	0	0	0	0	0	6	2	4	0	0	0		6
'SMAD1	'SMAD1	Q15797	SeqId_9838_4	SMAD1_ORG	OID01033	Olink ORGAN DAMAGE(v.3301)	0.76121	0.817757	2.00055e-11	none	0.0690381	0.00580383	103.65	0.127684	1.65792	3	1.4433	52260	465	1	0	0	0	1	0	0	0	0	0	0	0	0	0	14	7	2	0	0	0		16
'MCP-2	'CCL8	P80075	SeqId_13748_4	MCP_2_INF	OID00549	Olink INFLAMMATION(v.3012)	0.758499	0.859043	8.59e-12	none	0.0475824	0.00580383	62.37	1.75276	1.57063	0	1.4433	11246	99	0	0	0	0	0	0	0	0	0	0	0	0	0	0	4	2	1	0	0	2	Secreted to blood	1
'SMOC2	'SMOC2	Q9H3U7	SeqId_15635_4	SMOC2_NEU	OID00297	Olink NEUROLOGY(v.8011)	0.758358	0.821012	3.02e-12	none	0.174901	0	28.515	1.08532	2.07754	0	0	49674	446	0	0	0	0	0	0	0	0	0	0	0	0	0	0	0	0	0	0	0	9	Locally secreted to extracellular matrix	6
'Fragile histidine triad protein	'FHIT	P49789	SeqId_9826_135	FHIT_NEX	OID05157	Olink NEURO EXPLORATORY(v.3901)	0.753658	0.823986	4.55829e-12	none	0.0406696	0.00580383	57.275	0.493326	0.04111	2	2.06186	16858	147	1	0	0	0	0	0	0	0	0	0	0	0	0	0	8	5	0	0	0	0		8
'tPA	'PLAT	P00750	SeqId_2212_69	t_PA_CAR3	OID00635	Olink CARDIOVASCULAR III(v.6112)	0.753262	0.810248	3.82e-11	1:100	0.124772	0.00580383	68.53	0.980847	1.95274	0	0	62917	562	0	0	0	0	0	0	0	0	0	0	0	0	0	0	39	8	2	0	0	17	Secreted to blood	12
'GRN	'GRN	P28799	SeqId_4992_49	GRN_CAR3	OID00579	Olink CARDIOVASCULAR III(v.6112)	0.753071	0.793015	2.41e-12	1:100	0.0322642	0	128.725	0.679048	0.64858	0	0.206186	63544	593	0	0	0	0	0	0	0	0	0	0	0	0	0	0	13	0	4	0	0	12	Secreted to blood	22
'FCRL1	'FCRL1	Q96LA6	SeqId_5728_60	FCRL1_MET	OID01126	Olink METABOLISM(v.3402)	0.753063	0.84681	9.14e-12	1:10	0.0440125	0.00580383	76.36	1.41033	1.68809	0	0	46936	429	1	0	0	0	0	0	0	0	0	0	0	0	1	0	0	0	0	0	0	3		8
'ENA-78	'CXCL5	P42830	SeqId_2979_8	CXCL5_INF	OID00520	Olink INFLAMMATION(v.3012)	0.75274	0.691997	1.26e-10	none	0.0632666	0.00580383	116.415	4.07429	1.59262	0	3.29897	11972	114	0	0	0	0	0	0	0	0	0	0	0	0	0	0	3	2	1	0	0	2	Secreted to blood	1
'TNF sR-II	'TNFRSF1B	P20333	SeqId_8368_102	TNF_R2_CAR3	OID00567	Olink CARDIOVASCULAR III(v.6112)	0.752089	0.805498	2.45206e-12	1:100	0.0258143	0	101.325	1.53221	1.21754	0	0.618557	48291	461	1	0	0	0	0	0	0	0	0	0	0	0	1	0	14	0	2	0	0	10	Secreted to blood	4
'LYVE1	'LYVE1	Q9Y5Y7	SeqId_3206_4	LYVE1_CAR	OID01307	Olink CARDIOMETABOLIC(v.3602)	0.751758	0.78089	1.48e-11	1:2025	0.064007	0	90.185	0.261172	0.77283	0	0.206186	35213	322	0	1	0	0	0	0	0	0	0	0	0	0	1	0	0	0	0	0	0	2		4
'PSME1	'PSME1	Q06323	SeqId_5918_5	PSME1_NEX	OID05187	Olink NEURO EXPLORATORY(v.3901)	0.751266	0.76403	5.1e-12	none	0.0722161	0	88.69	2.39118	-0.06276	0	2.06186	28723	249	0	0	0	0	0	0	0	0	0	0	0	0	0	0	0	7	0	0	0	0		10
'SLAF7	'SLAMF7	Q9NQ25	SeqId_5487_7	SLAMF7_CAR2	OID00383	Olink CARDIOVASCULAR II(v.5004)	0.749575	0.769583	2.57e-12	none	0.0255695	0	80.735	1.75856	0.95546	0	1.64948	37421	335	0	0	0	0	0	0	0	0	0	0	0	0	1	0	0	0	0	0	0	2		11
'IL-12 p40	'IL12B	P29460	SeqId_13733_5	IL_12B_INF	OID00523	Olink INFLAMMATION(v.3012)	0.749171	0.761628	7.63924e-12	none	0.0541194	0.00580383	51.02	2.95415	0.20763	0	0.206186	37169	328	0	0	0	0	0	0	0	0	0	0	0	0	0	0	27	2	1	0	0	4	Secreted to blood	1
'SEZ6L	'SEZ6L	Q9BYH1	SeqId_19563_3	SEZ6L_ONC2	OID00698	Olink ONCOLOGY II(v.7002)	0.748429	0.78139	1.8329e-12	none	0.0237916	0	127.31	0.574579	0.96845	0	0.412371	111782	1024	0	1	0	0	0	0	0	0	0	0	0	0	1	0	7	0	0	0	0	11		10
'Vaspin	'SERPINA12	Q8IW75	SeqId_6551_94	SERPINA12_CAR2	OID00422	Olink CARDIOVASCULAR II(v.5004)	0.747492	0.584718	4.88076e-12	none	0.0669963	0.00580383	246.2	6.58735	-0.03205	0	1.85567	47175	414	0	1	0	0	0	0	0	0	0	0	0	0	0	0	16	12	5	0	0	0	Locally secreted	2
'sL-Selectin	'SELL	P14151	SeqId_4831_4	SELL_CAR	OID01249	Olink CARDIOMETABOLIC(v.3602)	0.746959	0.74444	2.31e-12	1:2025	0.0371594	0.00580383	196.44	0.626814	0.21335	0	0	42187	372	0	1	0	0	0	0	0	0	0	0	0	0	1	0	11	4	2	0	0	9		7
'Macrophage scavenger receptor	'MSR1	P21757	SeqId_15533_97	MSR1_NEU	OID00310	Olink NEUROLOGY(v.8011)	0.746733	0.922615	4.52e-12	none	0.0474008	0.00580383	153.805	1.35229	0.36558	0	1.23711	49762	451	0	0	0	0	0	0	0	0	0	0	0	0	1	0	0	0	0	0	1	3		14
'PCSK9	'PCSK9	Q8NBP7	SeqId_5231_79	PCSK9_CAR3	OID00619	Olink CARDIOVASCULAR III(v.6112)	0.746247	0.810169	8.8e-13	1:100	0.0653176	0	50.76	0.800929	0.74205	0	0.618557	74286	692	1	0	0	0	0	0	0	0	0	0	0	0	0	0	52	15	6	0	0	11	Secreted to blood	6
'CRAC1	'CRTAC1	Q9NQ79	SeqId_5632_6	CRTAC1_CAR	OID01304	Olink CARDIOMETABOLIC(v.3602)	0.74427	0.760792	1.11424e-10	1:2025	0.0659984	0.00580383	86.3	1.5206	1.03872	0	0	71421	661	0	1	0	0	0	0	0	0	0	0	0	0	0	0	0	0	0	0	0	3	Locally secreted to extracellular matrix	6
'DKK3	'DKK3	Q9UBP4	SeqId_3607_71	DKK3_DEV	OID01407	Olink DEVELOPMENT(v.3511)	0.743058	0.753121	3.38e-11	1:100	0.0568508	0	112.385	1.11434	1.60788	0	0.206186	38390	350	0	1	0	0	0	0	0	0	0	0	0	0	0	0	0	0	0	0	1	4	Locally secreted	16
'Angiogenin	'ANG	P03950	SeqId_4874_3	ANG_CAR	OID01226	Olink CARDIOMETABOLIC(v.3602)	0.743	0.782023	2.14e-12	1:2025	0.0466503	0	224.87	0.504933	0.91823	0	0.412371	16550	147	0	0	0	0	0	0	0	0	0	0	0	0	0	0	8	5	3	0	0	3	Secreted to blood	3
'PDGF-AA	'PDGFA	P04085	SeqId_4499_21	PDGF_subunit_A_CAR3	OID00648	Olink CARDIOVASCULAR III(v.6112)	0.742577	0.822132	2.72e-11	1:100	0.0588795	0.00580383	185.42	0.0290192	1.15746	0	1.4433	24043	211	0	0	0	0	0	0	0	0	0	0	0	0	0	0	3	3	0	0	0	3	Secreted to blood	6
'COMP	'COMP	P49747	SeqId_8043_153	COMP_CAR	OID01274	Olink CARDIOMETABOLIC(v.3602)	0.742021	0.743785	2.72091e-10	1:2025	0.139845	0.00580383	29.74	0.899594	0.54513	0	0.206186	82860	757	0	0	0	0	0	0	0	0	0	0	0	0	0	0	34	12	6	0	0	21	Locally secreted to extracellular matrix	4
'BGLR	'GUSB	P08236	SeqId_15562_24	GUSB_DEV	OID01463	Olink DEVELOPMENT(v.3511)	0.741536	0.75384	2.72e-12	1:100	0.0597885	0	62.99	2.10099	4.1679	1	0.618557	74732	651	0	1	0	0	0	0	0	0	0	0	0	0	0	0	36	16	7	0	0	0	Intracellular or membrane-bound	14
'SCGF-alpha	'CLEC11A	Q9Y240	SeqId_4500_50	CLEC11A_DEV	OID01416	Olink DEVELOPMENT(v.3511)	0.740857	0.757343	1.43e-11	1:100	0.0265172	0	107.76	1.44515	2.67018	0	0.206186	35695	323	0	1	0	0	0	0	0	0	0	0	1	0	0	0	0	0	0	0	0	2	Locally secreted	3
'amyloid precursor protein	'APP	P05067	SeqId_3171_57	APP_DEV	OID01409	Olink DEVELOPMENT(v.3511)	0.739425	0.75924	1.11e-11	1:100	0.0320148	0	90.635	0.690656	0.87419	0	1.03093	86943	770	1	1	0	0	0	0	1	0	0	0	1	0	1	0	29	16	6	0	0	9		17
'LAG-3	'LAG3	P18627	SeqId_9950_229	LAG3_IMR	OID01023	Olink IMMUNE RESPONSE(v.3202)	0.737884	0.743351	4.56189e-12	none	0.0408356	0	94.185	1.69472	1.66176	0	1.64948	57449	525	0	0	0	0	0	0	0	0	0	0	0	0	1	0	0	0	0	0	0	4	Secreted - unknown location	4
'INHBC	'INHBC	P55103	SeqId_6408_2	INHBC_DEV	OID01414	Olink DEVELOPMENT(v.3511)	0.737363	0.735589	6e-11	1:100	0.0326876	0	47.7	0.162507	0.71515	0	0	38238	352	0	0	0	0	0	0	0	0	0	0	0	0	0	0	0	0	0	0	0	4	Secreted to blood	1
'DKK1	'DKK1	O94907	SeqId_3535_84	Dkk_1_CAR2	OID00445	Olink CARDIOVASCULAR II(v.5004)	0.736869	0.824126	1.55e-11	none	0.0398056	0.00580383	196.225	0.301799	0.32393	0	0.824742	28672	266	0	0	0	0	0	0	0	0	0	0	0	0	0	0	5	2	0	0	0	10	Locally secreted in female tissues	4
'Contactin-4	'CNTN4	Q8IWV2	SeqId_3298_52	CNTN4_DEV	OID01476	Olink DEVELOPMENT(v.3511)	0.735311	0.760957	5.74e-12	1:100	0.0298757	0	110.135	0.528149	1.68978	0	0.618557	113454	1026	0	0	0	0	0	0	0	0	0	0	0	0	0	0	0	0	0	0	0	6	Intracellular or membrane-bound	17
'CRKL	'CRKL	P46109	SeqId_9877_28	CRKL_MET	OID01191	Olink METABOLISM(v.3402)	0.734878	0.735186	2.86379e-12	1:10	0.0208781	0	79.855	0.864771	1.7968	3	2.47423	33777	303	0	0	0	0	0	0	0	0	0	0	0	0	0	0	24	7	1	0	0	0		2
'IL-1 sRII	'IL1R2	P27930	SeqId_14133_93	IL_1RT2_CAR3	OID00627	Olink CARDIOVASCULAR III(v.6112)	0.732545	0.791138	2.47e-12	1:100	0.0269684	0	81.56	0.835752	0.5255	0	0.412371	45421	398	0	0	0	0	0	0	0	0	0	0	0	0	1	0	26	3	1	0	0	4	Secreted to blood	9
'KBP	'KIAA1279	Q96EK5	SeqId_12956_40	KIF1BP_NEX	OID05213	Olink NEURO EXPLORATORY(v.3901)	0.731439	0.823252	6.51498e-13	none	0.0391764	0.00580383	54.18	0.0232153	1.19784	0	3.09278	71814	621	0	0	0	0	0	0	0	0	0	0	0	0	0	0	0	0	0	0	0	0		14
'Proteinase-3	'PRTN3	P24158	SeqId_13720_95	PRTN3_CAR3	OID00618	Olink CARDIOVASCULAR III(v.6112)	0.730563	0.757599	1.15e-11	1:100	0.0251335	0	132.6	1.28845	0.35722	0	0.618557	27807	256	0	0	0	0	0	0	0	0	0	0	0	0	0	0	17	4	1	0	0	4	Secreted to blood	2
'p21	'CDKN1A	P38936	SeqId_18291_8	CDKN1A_ONC2	OID00709	Olink ONCOLOGY II(v.7002)	0.730507	0.75621	1.55e-11	none	0.0575155	0.00580383	146.485	0.679048	0.08555	0	1.64948	18119	164	1	0	0	0	1	0	1	0	0	0	0	0	0	0	1	1	0	1	0	0		8
'PCOC1	'PCOLCE	Q15113	SeqId_11237_49	PCOLCE_CAR	OID01289	Olink CARDIOMETABOLIC(v.3602)	0.730242	0.754288	3.63223e-12	1:2025	0.0545177	0	115.47	1.56703	0.55582	0	0	47972	449	0	0	0	0	0	0	0	0	0	0	0	0	0	0	25	2	3	0	0	7	Locally secreted to extracellular matrix	10
'SCGF-beta	'CLEC11A	Q9Y240	SeqId_2966_65	CLEC11A_DEV	OID01416	Olink DEVELOPMENT(v.3511)	0.729709	0.734384	9.77e-11	1:100	0.0370042	0	76.67	1.56703	2.67018	0	0.206186	35695	323	0	1	0	0	0	0	0	0	0	0	1	0	0	0	0	0	0	0	0	2	Locally secreted	3
'MIA	'MIA	Q16674	SeqId_2687_2	MIA_ONC2	OID00701	Olink ONCOLOGY II(v.7002)	0.729393	0.789712	1.74e-12	none	0.0300817	0	70.21	3.47649	1.23164	0	0.824742	14509	131	0	0	0	0	0	0	0	0	0	0	0	0	0	0	8	3	0	0	0	2	Secreted to blood	7
'KPCT	'PRKCQ	Q04759	SeqId_3817_18	PRKCQ_IMR	OID00989	Olink IMMUNE RESPONSE(v.3202)	0.726422	0.783677	1.32e-11	none	0.0664557	0.00580383	115.34	0.0580383	1.76695	4	1.03093	81865	706	1	0	0	0	0	0	0	0	0	0	0	0	0	0	27	20	5	2	0	0		4
'ENPP2	'ENPP2	Q13822	SeqId_16892_23	ENPP2_DEV	OID05025	Olink DEVELOPMENT(v.3511)	0.726282	0.742347	4.05557e-12	1:100	0.0592278	0.290192	109.715	1.79338	2.57155	0	0.824742	98994	863	0	1	0	0	0	0	0	0	0	0	0	0	0	0	32	43	9	0	0	15	Intracellular or membrane-bound	9
'ANGL3	'ANGPTL3	Q9Y5C1	SeqId_10391_1	ANGPTL3_CAR	OID01306	Olink CARDIOMETABOLIC(v.3602)	0.725525	0.732015	7.62061e-13	1:2025	0.11028	0	84.43	1.39872	0.49107	0	0	53637	460	0	1	0	0	0	0	0	0	0	0	0	0	0	0	15	5	0	0	1	2	Secreted to blood	3
'Cadherin-5	'CDH5	P33151	SeqId_2819_23	CDH5_CAR3	OID00587	Olink CARDIOVASCULAR III(v.6112)	0.725323	0.777485	3e-11	1:100	0.0291904	0	90.11	1.85142	1.5033	0	0.824742	87528	784	1	1	0	0	0	0	0	0	0	0	0	0	1	0	0	0	0	0	0	0		9
'SP-D	'SFTPD	P35247	SeqId_19590_46	PSP_D_CAR3	OID00608	Olink CARDIOVASCULAR III(v.6112)	0.724714	0.740985	3.17993e-11	1:100	0.0337249	0	63.86	2.68137	1.31586	0	0	37728	375	0	0	0	0	0	0	0	1	0	0	0	0	0	0	9	4	1	0	1	2	Locally secreted	2
'TSP4	'THBS4	P35443	SeqId_3340_53	THBS4_CAR	OID01268	Olink CARDIOMETABOLIC(v.3602)	0.724133	0.727672	1.51e-10	1:2025	0.0601477	0	74.52	0.835752	0.51992	0	0.824742	105869	961	0	0	0	0	0	0	0	0	0	0	0	0	0	0	0	0	0	0	0	21	Locally secreted to extracellular matrix	7
'RGMA	'RGMA	Q96B86	SeqId_5483_1	RGMA_NEU	OID00305	Olink NEUROLOGY(v.8011)	0.723892	0.672999	2.3e-11	none	0.0326102	0	56.88	0.731283	0.49208	0	0.824742	49347	450	0	0	0	0	0	0	0	0	0	0	0	0	0	0	0	4	0	0	0	2	Secreted - unknown location
'IP-10	'CXCL10	P02778	SeqId_4141_79	CXCL10_INF	OID00535	Olink INFLAMMATION(v.3012)	0.722727	0.644597	7.34e-12	none	0.0436913	0.00580383	116.525	4.91004	2.12286	0	2.8866	10881	98	0	0	0	0	0	0	0	0	0	0	0	0	0	0	5	1	2	0	0	2	Secreted to blood	1
'Trefoil factor 2	'TFF2	Q03403	SeqId_9191_8	TFF2_MET	OID01130	Olink METABOLISM(v.3402)	0.719598	0.830732	9.4e-12	1:10	0.0556745	0.00580383	96.1	2.80325	0.03488	0	2.26804	14284	129	0	0	0	0	0	0	0	0	0	0	0	0	0	0	0	0	0	0	0	7	Locally secreted to GI-tract	3
'Tissue transglutaminase	'TGM2	P21980	SeqId_18934_50	TGM2_CAR2	OID00462	Olink CARDIOVASCULAR II(v.5004)	0.71934	0.71171	1.95e-11	none	0.08312	0	103.93	6.39582	1.64384	0	0.206186	77329	687	0	0	0	0	0	0	0	0	0	0	0	0	0	0	46	15	11	0	0	0		6
'Galectin-3	'LGALS3	P17931	SeqId_3066_12	Gal_3_CAR3	OID00578	Olink CARDIOVASCULAR III(v.6112)	0.717207	0.74993	4.9e-12	1:100	0.0573302	0	166.645	0.887986	-1.04565	0	0.412371	26152	250	0	0	0	0	0	0	0	0	0	0	0	0	0	0	12	1	0	0	0	0	Secreted to blood	7
'TPP1	'TPP1	O14773	SeqId_17691_1	TPP1_DEV	OID01490	Olink DEVELOPMENT(v.3511)	0.712716	0.723793	7.59e-12	1:100	0.0342205	0	132.515	2.95415	1.33875	0	1.23711	61248	563	0	1	0	0	0	0	0	0	0	0	0	0	0	0	24	17	9	0	0	3	Intracellular or membrane-bound	36
'ASAHL	'NAAA	Q02083	SeqId_3173_49	NAAA_NEU	OID00362	Olink NEUROLOGY(v.8011)	0.7126	0.84745	1.8e-12	none	0.0476093	0.00580383	86.05	3.59257	0.62607	0	0.824742	40066	359	0	1	0	1	0	0	0	0	0	0	0	0	0	0	14	15	3	0	0	1	Intracellular or membrane-bound	9
'kallikrein 14	'KLK14	Q9P0G3	SeqId_15544_25	hK14_ONC2	OID00690	Olink ONCOLOGY II(v.7002)	0.712232	0.867844	2.31e-12	none	0.0710511	0.00580383	131.39	1.14916	1.91298	0	0.206186	29122	267	0	0	0	0	0	0	0	0	0	0	0	0	0	0	0	0	0	0	0	5	Locally secreted	3
'EGLN1	'EGLN1	Q9GZT9	SeqId_9901_28	EGLN1_IMR	OID00972	Olink IMMUNE RESPONSE(v.3202)	0.711538	0.766798	1.37863e-12	none	0.058845	0.00580383	125.175	5.28149	1.67053	7	1.4433	46021	426	0	0	0	0	0	0	0	1	0	0	0	0	0	0	17	8	1	1	0	0		7
'Stanniocalcin-1	'STC1	P52823	SeqId_4930_21	STC1_IMR	OID00999	Olink IMMUNE RESPONSE(v.3202)	0.711474	0.726386	2.15e-11	none	0.0293273	0	68.06	1.86883	1.07611	0	0	27621	247	0	0	0	0	0	0	0	0	0	0	0	0	0	0	0	0	0	0	0	5	Locally secreted	2
'RIR2B	'RRM2B	Q7LG56	SeqId_8925_25	RRM2B_ORG	OID01111	Olink ORGAN DAMAGE(v.3301)	0.709636	0.790778	5.03e-12	none	0.0380413	0.00580383	142.605	0.214742	1.19078	1	1.4433	40737	351	0	0	0	0	0	0	0	0	0	0	0	0	0	0	2	18	2	0	0	0		11
'KI2L3	'KIR2DL3	P43628	SeqId_17153_46	KIR2DL3_NEX	OID05149	Olink NEURO EXPLORATORY(v.3901)	0.709506	0.756288	1.71e-13	none	0.0423565	0.00580383	63.24	4.74173	1.9769	7	0.412371	37886	341	0	0	0	0	0	0	0	0	0	0	0	0	1	0	14	0	1	0	0	2		1
'IPP2	'PPP1R2	P41236	SeqId_19152_4	PPP1R2_MET	OID01177	Olink METABOLISM(v.3402)	0.707377	0.709642	1.24e-11	1:10	0.124995	0	383.43	2.426	2.27163	1	1.23711	23015	205	1	0	0	0	0	0	0	0	0	0	0	0	0	0	0	0	0	0	0	0		7
'Cathepsin V	'CTSV	O60911	SeqId_3364_76	CTSV_ONC2	OID00702	Olink ONCOLOGY II(v.7002)	0.706686	0.851584	3.6e-12	none	0.216692	0.00580383	117.03	2.29832	2.50873	0	0.824742	37329	334	0	0	0	0	0	0	0	0	0	0	0	0	0	0	11	10	2	0	0	3	Intracellular or membrane-bound	3
'Angiopoietin-2	'ANGPT2	O15123	SeqId_2602_2	ANGPT2_MET	OID01132	Olink METABOLISM(v.3402)	0.706614	0.804284	1.89e-11	1:10	0.0475773	0.00580383	51.365	1.75276	1.23546	0	1.23711	56919	496	0	0	0	0	0	0	0	0	0	0	0	0	0	0	14	7	0	0	1	3	Secreted to blood	4
'VEGF121	'VEGFA	P15692	SeqId_4867_15	VEGFA_INF	OID00472	Olink INFLAMMATION(v.3012)	0.705498	0.743698	7.46e-12	none	0.0283189	0.00580383	41.96	3.58677	2.11661	0	0.618557	27042	232	0	0	0	0	0	0	0	0	0	0	0	0	0	0	9	4	4	0	0	3	Secreted to blood	33
'P-Selectin	'SELP	P16109	SeqId_4154_57	SELP_CAR3	OID00574	Olink CARDIOVASCULAR III(v.6112)	0.705473	0.722127	1.48e-12	1:100	0.0502449	0	69.54	0.737086	1.34543	0	0.618557	90834	830	0	0	0	0	0	0	0	0	0	0	0	0	1	0	11	3	2	0	0	23
'Fas, soluble	'FAS	P25445	SeqId_9459_7	FAS_CAR3	OID00615	Olink CARDIOVASCULAR III(v.6112)	0.703761	0.770697	1.02687e-11	1:100	0.0480885	0	54.93	1.57284	0.1336	0	1.03093	37732	335	0	1	0	0	0	0	0	0	0	0	0	0	1	0	6	8	2	0	0	8	Secreted to blood	21
'CSTN2	'CLSTN2	Q9H4D0	SeqId_18882_7	CLSTN2_MET	OID01166	Olink METABOLISM(v.3402)	0.702673	0.713334	3.81e-12	1:10	0.0948241	0	90.09	2.06036	2.00221	0	1.23711	107006	955	0	0	0	0	0	0	0	0	0	0	0	0	1	0	0	0	0	0	0	0		2
'Angiopoietin-1	'ANGPT1	Q15389	SeqId_2811_27	ANG_1_CAR2	OID00380	Olink CARDIOVASCULAR II(v.5004)	0.702558	0.841323	2.33801e-11	none	0.0492855	0.00580383	104.43	0.458503	0.14975	0	2.06186	57513	498	0	1	0	0	0	0	0	0	0	0	0	0	0	0	12	6	2	0	2	2	Secreted to blood	8
'sTie-1	'TIE1	P35590	SeqId_2844_53	TIE1_CAR	OID01270	Olink CARDIOMETABOLIC(v.3602)	0.701845	0.73759	4.38e-11	1:2025	0.042819	0	66.195	0.882182	0.22277	0	0	125090	1138	1	0	0	0	0	0	0	0	0	0	0	0	1	0	6	0	0	0	0	6	Intracellular or membrane-bound	10
'ghrelin	'GHRL	Q9UBU3	SeqId_8447_11	GHRL_MET	OID01140	Olink METABOLISM(v.3402)	0.701489	0.444393	6.48e-11	1:10	0.0247318	0.00580383	194.145	3.77829	1.58415	0	0.206186	12911	117	0	0	0	0	0	0	0	0	0	0	0	0	0	0	0	0	0	0	0	0	Secreted to blood	15
'TIM-1	'HAVCR1	Q96D42	SeqId_9021_1	KIM1_CAR2	OID00426	Olink CARDIOVASCULAR II(v.5004)	0.701465	0.733407	5.07e-12	none	0.0568163	0.00580383	91.01	5.62391	1.30237	0	0.412371	39250	364	0	0	0	0	0	0	0	0	0	0	0	0	1	0	9	2	1	0	0	3		6
'CXCL16, soluble	'CXCL16	Q9H2A7	SeqId_2436_49	CXCL16_CAR3	OID00601	Olink CARDIOVASCULAR III(v.6112)	0.701156	0.7739	4.85e-12	1:100	0.0318645	0	161.39	0.911201	1.52347	0	0.206186	27579	254	0	1	0	0	0	0	0	0	0	0	0	0	1	0	0	0	0	0	0	2	Secreted to blood
'L-VEGF165	'VEGFA	P15692	SeqId_19437_61	VEGFA_INF	OID00472	Olink INFLAMMATION(v.3012)	0.700394	0.714366	1.09387e-11	none	0.078311	0.00580383	134.27	2.60592	2.11661	0	0.618557	27042	232	0	0	0	0	0	0	0	0	0	0	0	0	0	0	9	4	4	0	0	3	Secreted to blood	33
'LRP11	'LRP11	Q86VZ4	SeqId_15472_16	LRP11_MET	OID01179	Olink METABOLISM(v.3402)	0.700392	0.715985	2.43e-12	1:10	0.0368755	0	38.54	0.609402	1.80951	0	0.824742	53311	500	0	0	0	0	0	0	0	0	0	0	0	0	1	0	0	0	0	0	0	3		3
'EGF	'EGF	P01133	SeqId_5509_7	EGF_ONC2	OID00662	Olink ONCOLOGY II(v.7002)	0.700206	0.716487	1.38e-10	none	0.123005	0	125.015	2.00232	1.8443	0	1.4433	133994	1207	0	1	0	0	0	0	0	0	0	0	0	0	1	0	5	0	3	0	0	27		13
'BLC	'CXCL13	O43927	SeqId_3487_32	CXCL13_ONC2	OID00733	Olink ONCOLOGY II(v.7002)	0.700144	0.770644	1.86e-12	none	0.0373478	0.00580383	49.59	4.74173	0.70943	0	1.23711	12664	109	0	0	0	0	0	0	0	0	0	0	0	0	0	0	6	2	0	0	0	2	Secreted to blood	2
'CDCP1	'CDCP1	Q9H5V8	SeqId_16818_200	CDCP1_INF	OID00476	Olink INFLAMMATION(v.3012)	0.698349	0.861896	1.6939e-12	none	0.0425248	0.00580383	86.34	3.30238	0.55552	0	1.03093	92932	836	1	1	0	0	0	0	0	0	0	0	0	0	1	0	0	0	0	0	0	1	Intracellular or membrane-bound	3
'GPC5	'GPC5	P78333	SeqId_4991_12	GCP5_NEU	OID00350	Olink NEUROLOGY(v.8011)	0.698333	0.773639	1.41e-11	none	0.0328602	0.00580383	127.33	2.15322	0.71013	0	0.206186	63707	572	0	0	0	0	0	0	0	0	0	0	0	0	0	0	0	0	0	0	0	0	Intracellular or membrane-bound	4
'HEXI1	'HEXIM1	O94992	SeqId_15596_7	HEXIM1_IMR	OID00987	Olink IMMUNE RESPONSE(v.3202)	0.695756	0.785617	4.71e-12	none	0.0268777	0.00580383	134.49	0.0174115	2.30349	0	1.23711	40623	359	0	0	0	0	0	0	0	0	0	0	0	0	0	0	0	3	0	0	1	0		1
'Granzyme B	'GZMB	P10144	SeqId_4133_54	GZMB_ONC2	OID00743	Olink ONCOLOGY II(v.7002)	0.694643	0.743578	3.41e-12	none	0.0516718	0.00580383	62.645	14.0163	0.98464	0	2.06186	27716	247	0	0	0	0	0	0	0	0	0	0	0	0	0	0	13	4	4	0	0	3	Secreted to blood	9
'CHL1	'CHL1	O00533	SeqId_8958_51	CHL1_CAR	OID01216	Olink CARDIOMETABOLIC(v.3602)	0.694609	0.702293	2.04e-12	1:2025	0.0680618	0.00580383	93.725	2.45502	0.80486	0	0.824742	135071	1208	0	1	0	0	0	0	0	0	0	0	1	0	1	0	0	0	0	0	0	6	Intracellular or membrane-bound	16
'WFKN2	'WFIKKN2	Q8TEU8	SeqId_3235_50	WFIKKN2_DEV	OID01440	Olink DEVELOPMENT(v.3511)	0.694102	0.680258	6.54e-12	1:100	0.0464335	0.00580383	118.335	1.15496	1.40223	0	0.206186	63941	576	0	0	0	0	0	0	0	0	0	0	0	0	0	0	0	0	0	0	0	17	Locally secreted	2
'RAP	'LRPAP1	P30533	SeqId_3640_14	Alpha_2_MRAP_NEU	OID00311	Olink NEUROLOGY(v.8011)	0.693601	0.815213	1.3e-12	none	0.033452	0.00580383	190.525	5.4614	1.03404	0	3.71134	41466	357	0	1	0	0	0	0	0	0	0	0	0	0	0	0	6	9	1	0	1	0	Intracellular or membrane-bound	6
'ILT-4	'LILRB2	Q8N423	SeqId_5091_28	LILRB2_CAR	OID01296	Olink CARDIOMETABOLIC(v.3602)	0.693343	0.748722	1.6e-12	1:2025	0.0313081	0	92.2	0.702263	0.34196	0	2.47423	65039	598	1	0	0	0	0	0	0	0	0	0	0	0	1	0	35	4	1	0	0	5		10
'LRIG1	'LRIG1	Q96JA1	SeqId_18831_6	LRIG1_MET	OID01121	Olink METABOLISM(v.3402)	0.691504	0.723974	1.13e-11	1:10	0.0527824	0	77.18	1.76436	1.78362	0	0.412371	119113	1093	0	0	0	0	0	0	0	0	0	0	0	0	1	0	45	15	11	0	0	6		9
'kallikrein 8	'KLK8	O60259	SeqId_2834_54	hK8_ONC2	OID00676	Olink ONCOLOGY II(v.7002)	0.691471	0.758656	2.15e-11	none	0.0448892	0.00580383	176.5	1.27104	1.54031	0	0.412371	28048	260	0	0	0	0	0	0	0	0	0	0	0	0	0	0	17	4	1	0	0	6	Locally secreted	11
'IGF-II receptor	'IGF2R	P11717	SeqId_16057_6	IGF2R_DEV	OID01431	Olink DEVELOPMENT(v.3511)	0.689175	0.727654	3.82487e-11	1:100	0.0348774	0	97.46	1.0563	1.62515	0	0.824742	274375	2491	0	0	0	0	0	0	0	0	0	0	0	0	1	0	63	9	12	0	0	33		6
'VEGF sR2	'KDR	P35968	SeqId_3651_50	VEGFR_2_ONC2	OID00677	Olink ONCOLOGY II(v.7002)	0.688968	0.762771	1.06e-11	none	0.0271068	0	161.21	0.383053	2.11195	0	0.206186	151527	1356	1	1	0	0	1	0	0	0	0	0	0	0	1	0	55	23	10	0	0	7	Intracellular or membrane-bound	4
'WISP-1	'WISP1	O95388	SeqId_13692_154	WISP_1_ONC2	OID00724	Olink ONCOLOGY II(v.7002)	0.688478	0.703223	3.92e-12	none	0.0269998	0.00580383	77.08	5.22345	0.97042	0	1.03093	40331	367	0	0	0	0	0	0	0	0	0	0	0	0	0	0	0	0	0	0	0	5	Locally secreted to extracellular matrix	5
'Siglec-7	'SIGLEC7	Q9Y286	SeqId_2742_68	SIGLEC7_MET	OID01160	Olink METABOLISM(v.3402)	0.687795	0.748453	7.25e-13	1:10	0.0459816	0	75.845	1.16077	1.51665	0	0.824742	51143	467	1	0	0	0	0	0	0	0	0	0	0	0	1	0	12	6	2	0	0	3	Intracellular or membrane-bound	6
'LGMN	'LGMN	Q99538	SeqId_3622_33	LGMN_DEV	OID01460	Olink DEVELOPMENT(v.3511)	0.686569	0.708718	6.95e-12	1:100	0.0978911	0	142.32	2.38537	1.66712	0	1.03093	49411	433	0	1	0	0	0	0	0	0	0	0	0	0	0	0	11	11	4	0	0	2	Intracellular or membrane-bound	19
'RGMB	'RGMB	Q6NW40	SeqId_3331_8	RGMB_NEU	OID00314	Olink NEUROLOGY(v.8011)	0.685921	0.794767	2.35e-12	none	0.0313205	0	70.265	0.69646	2.37352	0	0.206186	47547	437	0	0	0	0	0	0	0	0	0	0	0	0	0	0	11	8	4	0	0	2		7
'MMP-2	'MMP2	P08253	SeqId_4160_49	MMP_2_CAR3	OID00614	Olink CARDIOVASCULAR III(v.6112)	0.682496	0.756012	1.42e-11	1:100	0.0395203	0	61.635	0.812536	0.73286	0	1.03093	73882	660	1	0	0	0	0	0	0	0	0	0	0	0	0	0	48	12	13	0	0	7	Locally secreted to extracellular matrix	8
'CD8A	'CD8A	P01732	SeqId_15462_28	CD8A_INF	OID05124	Olink INFLAMMATION(v.3012)	0.681823	0.836823	6.32e-12	none	0.0608619	0.00580383	115.075	1.33488	1.23751	0	0.206186	25729	235	1	1	0	1	0	0	0	0	0	0	0	0	1	0	9	1	1	0	0	1	Intracellular or membrane-bound	4
'Stress-induced-phosphoprotein 1	'STIP1	P31948	SeqId_5489_18	STIP1_DEV	OID01465	Olink DEVELOPMENT(v.3511)	0.681375	0.684621	3.68e-12	1:100	0.131576	0	69.2	1.2188	1.60949	4	3.09278	62639	543	0	0	0	0	0	0	0	0	0	0	0	0	0	0	0	22	1	0	0	0		12
'Coagulation Factor XI	'F11	P03951	SeqId_2190_55	F11_CAR	OID01227	Olink CARDIOMETABOLIC(v.3602)	0.681275	0.693113	9.2e-12	1:2025	0.0622482	0.00580383	114.325	0.847359	-0.08585	0	0	70109	625	0	1	0	0	0	0	0	0	0	0	0	0	0	0	44	21	4	0	0	17	Secreted to blood	7
'MP2K6	'MAP2K6	P52564	SeqId_17175_5	MAP2K6_CRG	OID01345	Olink CELL REGULATION(v.3701)	0.67985	0.747874	3.56e-11	none	0.0889352	0.00580383	97.855	1.31167	1.08012	0	4.12371	37492	334	1	0	0	0	0	0	1	0	0	0	0	0	0	0	8	15	3	0	0	0		9
'MAX	'MAX	P61244	SeqId_12411_60	MAX_ORG	OID01088	Olink ORGAN DAMAGE(v.3301)	0.679118	0.75506	4.30455e-12	none	0.0333359	0.00580383	94.73	0.1509	0.82525	3	1.85567	18275	160	0	0	0	0	0	0	1	0	0	0	0	0	0	0	0	3	1	0	0	0		20
'kallikrein 13	'KLK13	Q9UKR3	SeqId_11152_46	KLK13_ONC2	OID00658	Olink ONCOLOGY II(v.7002)	0.677909	0.896163	2.5865e-12	none	0.0618085	0.00580383	103.37	0.957632	0.98954	0	0.412371	30570	277	0	0	0	0	0	0	0	0	0	0	0	0	0	0	0	0	0	0	0	5	Locally secreted	9
'CRTAM	'CRTAM	O95727	SeqId_7968_15	CRTAM_NEU	OID00304	Olink NEUROLOGY(v.8011)	0.677892	0.804523	1.22e-11	none	0.0506121	0.00580383	55.3	2.30992	0.81331	0	0	44641	393	0	0	0	0	0	0	0	0	0	0	0	0	1	0	7	1	0	0	0	2		3
'Contactin-5	'CNTN5	O94779	SeqId_3299_29	CNTN5_NEU	OID00316	Olink NEUROLOGY(v.8011)	0.673782	0.386381	7.54e-12	none	0.0320736	0.00580383	93.43	2.09518	1.37134	0	0	120686	1100	0	0	0	0	0	0	0	0	0	0	0	0	0	0	25	3	0	0	0	6	Intracellular or membrane-bound	12
'DPEP1	'DPEP1	P16444	SeqId_8794_13	DPEP1_NEX	OID05209	Olink NEURO EXPLORATORY(v.3901)	0.672924	0.693434	9.69e-11	none	0.0516832	0.00580383	66.03	2.91352	0.62958	0	0.618557	45674	411	0	0	0	0	0	0	0	0	0	0	0	0	0	0	16	20	7	0	0	2	Intracellular or membrane-bound	9
'SREC-I	'SCARF1	Q14162	SeqId_5129_12	SCARF1_DEV	OID01459	Olink DEVELOPMENT(v.3511)	0.672862	0.680071	1.09e-12	1:100	0.03647	0	99.09	1.49158	2.70928	0	1.85567	87387	830	0	0	0	0	0	0	0	0	0	0	0	0	1	0	0	0	0	0	0	18	Intracellular or membrane-bound	9
'Notch-3	'NOTCH3	Q9UM47	SeqId_5108_72	Notch_3_CAR3	OID00584	Olink CARDIOVASCULAR III(v.6112)	0.67268	0.746724	7.57e-12	1:100	0.0625274	0	199.625	0.679048	0.83489	0	0.206186	243631	2321	1	0	0	0	0	0	0	0	0	0	0	0	1	0	10	15	8	0	0	111		6
'contactin-1	'CNTN1	Q12860	SeqId_2974_61	CNTN1_CAR3	OID00586	Olink CARDIOVASCULAR III(v.6112)	0.672647	0.749388	3.79e-12	1:100	0.0662302	0	61.07	0.354034	0.91694	0	0.206186	113320	1018	0	0	0	0	0	0	0	0	0	0	0	0	0	0	25	4	2	0	0	6	Intracellular or membrane-bound	11
'NCAM-120	'NCAM1	P13591	SeqId_4498_62	NCAM1_CAR	OID01247	Olink CARDIOMETABOLIC(v.3602)	0.672146	0.722906	1.29e-11	1:2025	0.0364799	0	120.325	0.54556	1.29971	0	0	94574	858	0	0	0	0	0	0	0	0	0	0	0	0	1	0	33	3	0	0	0	5	Intracellular or membrane-bound	30
'Carbonic anhydrase XIII	'CA13	Q8N1Q1	SeqId_3420_21	CA13_MET	OID01146	Olink METABOLISM(v.3402)	0.672128	0.803716	2.7e-11	1:10	0.0412831	0.00580383	192.74	0.0290192	1.73479	2	2.68041	29443	262	0	0	0	0	0	0	0	0	0	0	0	0	0	0	15	10	3	0	0	0		5
'Calcineurin B a	'PPP3R1	P63098	SeqId_15545_13	PPP3R1_NEX	OID05214	Olink NEURO EXPLORATORY(v.3901)	0.671854	0.788477	1.27e-11	none	0.0440312	0.00580383	197.745	0.19733	0.95274	0	0.824742	19300	170	0	0	0	0	0	0	0	0	0	0	0	0	0	0	6	13	0	0	0	0		3
'CO1A1	'COL1A1	P02452	SeqId_11140_56	COL1A1_CAR3	OID00641	Olink CARDIOVASCULAR III(v.6112)	0.671687	0.720111	7.31131e-12	1:100	0.0468291	0	103.415	2.25769	0.58617	0	0	138941	1464	0	1	0	0	0	0	0	0	0	0	0	0	0	0	14	6	2	0	0	3	Locally secreted to extracellular matrix
'C43BP	'COL4A3BP	Q9Y5P4	SeqId_13535_2	COL4A3BP_NEX	OID05185	Olink NEURO EXPLORATORY(v.3901)	0.671323	0.754523	4.89e-11	none	0.0348736	0.00580383	89.27	0.638421	-0.10705	1	1.64948	70835	624	1	0	0	0	0	0	0	0	0	0	0	0	0	0	23	7	1	0	1	0		29
'Spondin-1	'SPON1	Q9HCB6	SeqId_4297_62	SPON1_CAR3	OID00599	Olink CARDIOVASCULAR III(v.6112)	0.670976	0.722491	4.13e-12	1:100	0.0358855	0	120.92	0.847359	1.2466	0	0.618557	90973	807	0	0	0	0	0	0	0	0	0	0	0	0	0	0	23	4	6	0	0	17	Secreted to blood	2
'SOST	'SOST	Q9BQB4	SeqId_13101_60	SOST_MET	OID01174	Olink METABOLISM(v.3402)	0.670628	0.554435	2.79e-12	1:10	0.0296586	0.00580383	258.81	2.10099	1.48461	0	0.206186	24031	213	0	0	0	0	0	0	0	0	0	0	0	0	0	0	6	0	0	0	0	4	Locally secreted to extracellular matrix	1
'CETN2	'CETN2	P41208	SeqId_13078_3	CETN2_NEX	OID05133	Olink NEURO EXPLORATORY(v.3901)	0.669022	0.641902	2.69146e-12	none	0.0634833	0	44.97	1.76436	1.46849	3	1.23711	19738	172	0	0	0	0	0	0	0	0	0	0	0	0	0	0	7	8	1	0	0	0		2
'SREC-II	'SCARF2	Q96GP6	SeqId_8956_96	SCARF2_NEU	OID00342	Olink NEUROLOGY(v.8011)	0.66853	0.615483	8.79e-12	none	0.0629433	0	84.64	1.46257	0.82728	0	0.206186	92384	871	0	0	0	0	0	0	0	0	0	0	0	0	1	0	0	0	0	0	0	21		3
'TFF3	'TFF3	Q07654	SeqId_8323_163	TFF3_CAR3	OID00573	Olink CARDIOVASCULAR III(v.6112)	0.668197	0.665283	3.05e-11	1:100	0.101085	0	141.18	6.50609	2.36673	0	5.7732	10181	94	0	0	0	0	0	0	0	0	0	0	0	0	0	0	5	3	2	0	0	3		4
'kallikrein 10	'KLK10	O43240	SeqId_6227_1	KLK10_MET	OID01148	Olink METABOLISM(v.3402)	0.668031	0.780699	1.94419e-12	1:10	0.0834147	0.00580383	44.8	0.899594	0.4927	0	0	30170	276	0	0	0	0	0	0	0	0	0	0	0	0	0	0	15	5	1	0	0	5	Locally secreted	6
'Prostasin	'PRSS8	Q16651	SeqId_15513_108	PRSS8_CAR2	OID00447	Olink CARDIOVASCULAR II(v.5004)	0.667572	0.638459	1.18e-10	none	0.0346931	0.00580383	140.09	3.1863	-0.93902	0	0.206186	36431	343	0	0	0	0	0	0	0	0	0	0	0	0	1	0	17	6	3	0	0	5	Secreted - unknown location	6
'PMVK	'PMVK	Q15126	SeqId_12450_42	PMVK_NEX	OID05218	Olink NEURO EXPLORATORY(v.3901)	0.66691	0.776281	2.75873e-11	none	0.0303464	0.00580383	113.46	0.185723	1.65798	0	5.97938	21995	192	0	0	0	0	0	0	0	0	0	0	0	0	0	0	5	9	5	0	0	0		1
'NRP1	'NRP1	O14786	SeqId_5542_22	NRP1_CAR	OID01217	Olink CARDIOMETABOLIC(v.3602)	0.666884	0.708736	3.18e-12	1:2025	0.0718054	0	139.47	0.504933	0.31181	0	0.412371	103134	923	0	0	0	0	0	0	0	0	0	0	0	0	1	0	41	9	12	0	0	6	Locally secreted	14
'URB	'CCDC80	Q76M96	SeqId_3234_23	CCDC80_MET	OID01144	Olink METABOLISM(v.3402)	0.666365	0.68747	2.45e-11	1:10	0.0470994	0	184.025	0.980847	2.18119	0	0	108174	950	1	0	0	0	0	0	0	0	0	0	0	0	0	0	0	0	0	0	1	0	Locally secreted to extracellular matrix	8
'TNF sR-II	'TNFRSF1B	P20333	SeqId_3152_57	TNF_R2_CAR3	OID00567	Olink CARDIOVASCULAR III(v.6112)	0.665342	0.718119	1.19e-11	1:100	0.0945381	0	162.315	2.95995	1.21754	0	0.618557	48291	461	1	0	0	0	0	0	0	0	0	0	0	0	1	0	14	0	2	0	0	10	Secreted to blood	4
'COCH	'COCH	O43405	SeqId_7227_75	COCH_DEV	OID01418	Olink DEVELOPMENT(v.3511)	0.66406	0.721225	1.00973e-12	1:100	0.0442266	0.00580383	142.035	1.6599	1.84271	0	0.206186	59483	550	0	1	0	0	0	0	0	0	0	0	0	0	0	0	6	1	1	0	0	2	Locally secreted to extracellular matrix	14
'CRHBP	'CRHBP	P24387	SeqId_6039_24	CRHBP_DEV	OID01468	Olink DEVELOPMENT(v.3511)	0.664021	0.708072	5.52345e-12	1:100	0.0400312	0	52.21	0.539756	1.76013	0	0.824742	36144	322	0	0	0	0	0	0	0	0	0	0	0	0	0	0	0	0	0	0	0	5	Secreted to blood	5
'ROBO2	'ROBO2	Q9HCK4	SeqId_5116_62	ROBO2_NEU	OID00303	Olink NEUROLOGY(v.8011)	0.662973	0.697645	1.12e-12	none	0.02578	0	74.17	0.615206	1.60231	0	0	151200	1378	0	0	0	0	0	0	0	0	0	0	0	0	1	0	52	5	3	0	0	5		13
'Coagulation Factor VII	'F7	P08709	SeqId_3184_25	F7_CAR	OID01239	Olink CARDIOMETABOLIC(v.3602)	0.662521	0.73671	5.38e-11	1:2025	0.0736475	0	78.82	0.62101	1.34581	0	0	51594	466	0	1	0	0	0	0	0	0	0	0	0	0	0	0	26	17	8	0	0	12	Secreted to blood	6
'REG4	'REG4	Q9BYZ8	SeqId_11102_22	REG4_MET	OID01184	Olink METABOLISM(v.3402)	0.66094	0.831806	2.92e-12	1:10	0.0668545	0.00580383	60.785	0.940221	2.42303	0	1.4433	18230	158	0	0	0	0	0	0	0	0	0	0	0	0	0	0	7	2	0	0	0	3	Locally secreted to GI-tract	4
'TXLNA	'TXLNA	P40222	SeqId_15698_6	TXLNA_ONC2	OID00655	Olink ONCOLOGY II(v.7002)	0.659497	0.710602	1.01e-11	none	0.0514735	0.00580383	24.73	0.591991	1.41051	0	1.85567	61891	546	0	0	0	0	0	0	0	0	0	0	0	0	0	0	0	0	0	0	1	0		2
'F16P1	'FBP1	P09467	SeqId_7206_20	FBP1_MET	OID01195	Olink METABOLISM(v.3402)	0.655364	0.677612	2.07366e-11	1:10	0.0321506	0	85.255	6.04179	1.77154	14	1.23711	36842	338	0	0	0	0	0	0	0	0	0	0	0	0	0	0	15	14	5	0	0	0		4
'SCF sR	'KIT	P10721	SeqId_2475_1	KIT_CAR	OID01241	Olink CARDIOMETABOLIC(v.3602)	0.653473	0.62347	1.68e-12	1:2025	0.101995	0	144.13	0.795125	1.53192	0	0.206186	109865	976	1	0	0	0	1	0	0	0	0	0	0	0	1	0	60	23	7	0	0	5		4
'INHBC	'INHBC	P55103	SeqId_15686_49	INHBC_DEV	OID01414	Olink DEVELOPMENT(v.3511)	0.649141	0.669007	3.08e-11	1:100	0.0297838	0	90.215	0.0754498	0.71515	0	0	38238	352	0	0	0	0	0	0	0	0	0	0	0	0	0	0	0	0	0	0	0	4	Secreted to blood	1
'TIG2	'RARRES2	Q99969	SeqId_3079_62	RARRES2_CAR3	OID00645	Olink CARDIOVASCULAR III(v.6112)	0.647283	0.69482	3e-12	1:100	0.0874842	0	524.545	0.771909	1.0216	0	0.206186	18618	163	0	0	0	0	0	0	0	0	0	0	0	0	0	0	0	0	0	0	0	3	Secreted to blood	5
'FABP2	'FABP2	P12104	SeqId_15385_116	FABP2_CAR2	OID00451	Olink CARDIOVASCULAR II(v.5004)	0.64673	0.610664	1.4e-12	none	0.0620273	0.00580383	171.65	3.14568	0.95482	0	0.618557	15207	132	0	0	0	0	0	0	0	0	0	0	0	0	0	0	11	2	2	0	0	0
'FSTL3	'FSTL3	O95633	SeqId_3438_10	FSTL3_DEV	OID01471	Olink DEVELOPMENT(v.3511)	0.646178	0.682661	3.11e-12	1:100	0.0410138	0	64.625	1.10853	2.28844	0	0.412371	27663	263	0	0	0	0	0	0	0	0	0	0	0	0	0	0	19	4	0	0	0	13	Locally secreted	7
'WFKN1	'WFIKKN1	Q96NZ8	SeqId_3191_50	WFIKKN1_NEU	OID00330	Olink NEUROLOGY(v.8011)	0.645656	0.66058	3.41e-11	none	0.0400296	0.00580383	152.575	2.51306	0.94491	0	0.206186	58798	548	0	0	0	0	0	0	0	0	0	0	0	0	0	0	5	3	0	0	0	17	Locally secreted	2
'Granulysin	'GNLY	P22749	SeqId_3195_50	GNLY_CAR	OID01262	Olink CARDIOMETABOLIC(v.3602)	0.645453	0.674331	2.23e-12	1:2025	0.0350149	0	66.245	2.00813	0.29491	1	4.53608	16374	145	0	0	0	0	0	0	0	0	0	0	0	0	0	0	0	6	0	0	0	2	Secreted to blood	14
'Endocan	'ESM1	Q9NQ30	SeqId_3805_16	ESM_1_ONC2	OID00729	Olink ONCOLOGY II(v.7002)	0.645022	0.739342	1.41e-11	none	0.0400981	0.00580383	175.335	1.54962	1.69719	0	0.206186	20095	184	0	1	0	0	0	0	0	0	0	0	0	0	0	0	0	0	0	0	0	0	Secreted to blood	4
'VCAM-1	'VCAM1	P19320	SeqId_2967_8	VCAM1_CAR	OID01257	Olink CARDIOMETABOLIC(v.3602)	0.644987	0.648882	1.73e-10	1:2025	0.0699185	0	91.55	1.00406	0.5899	0	0.206186	81276	739	0	0	0	0	0	0	0	0	0	0	0	0	1	0	15	3	0	0	0	6		6
'CLC4C	'CLEC4C	Q8WTT0	SeqId_9094_5	CLEC4C_IMR	OID00949	Olink IMMUNE RESPONSE(v.3202)	0.644948	0.806351	9.95163e-12	none	0.0527929	0.00580383	45.205	1.70633	1.56968	0	0.206186	25038	213	0	0	0	0	0	0	0	0	0	0	0	0	1	0	11	4	1	0	0	4		6
'sLeptin R	'LEPR	P48357	SeqId_5400_52	LEPR_NEX	OID05160	Olink NEURO EXPLORATORY(v.3901)	0.643206	0.662711	3.66e-12	none	0.0277324	0	80.945	0.232153	1.03361	0	0	132494	1165	1	0	0	0	0	0	0	0	0	0	0	0	1	0	15	2	1	0	0	10	Secreted to blood	8
'CSPG3	'NCAN	O14594	SeqId_15573_110	NCAN_NEU	OID00301	Olink NEUROLOGY(v.8011)	0.642187	0.835483	3.93e-12	none	0.0622111	0.00580383	30.92	0.795125	0.59253	0	0	143093	1321	0	1	0	0	0	0	0	0	0	0	0	0	0	0	0	0	0	0	0	16	Locally secreted in brain	4
'IGFBP-3	'IGFBP3	P17936	SeqId_2571_12	IGFBP3_CAR	OID01255	Olink CARDIOMETABOLIC(v.3602)	0.641755	0.680143	1.53e-11	1:2025	0.0447691	0	146.065	0.876378	-0.20342	0	0.206186	31674	291	1	0	0	0	0	0	0	0	0	0	0	0	0	0	0	0	0	0	0	3	Secreted to blood	11
'PGRP-S	'PGLYRP1	O75594	SeqId_3329_14	PGLYRP1_CAR3	OID00623	Olink CARDIOVASCULAR III(v.6112)	0.641564	0.659798	2.71e-12	1:100	0.042026	0	83.825	12.1242	0.5232	0	1.23711	21731	196	0	1	0	0	0	0	0	0	0	0	0	0	0	0	8	6	2	0	0	3	Secreted to blood	1
'AMPM2	'METAP2	P50579	SeqId_3170_6	MetAP_2_ONC2	OID00692	Olink ONCOLOGY II(v.7002)	0.641476	0.810913	5.24e-11	none	0.0821897	0.00580383	95.87	0.0522345	1.85184	0	3.29897	52892	478	0	1	1	0	0	0	0	0	0	0	0	0	0	0	17	12	2	0	0	0		11
'MIC-1	'GDF15	Q99988	SeqId_4374_45	GDF_15_CAR3	OID00595	Olink CARDIOVASCULAR III(v.6112)	0.641391	0.793132	3.34569e-12	1:100	0.0726095	0.00580383	194.305	2.36796	0.09779	0	0.824742	34140	308	0	0	0	0	0	0	0	0	0	0	0	0	0	0	6	1	3	0	0	4	Secreted to blood	5
'SPB8	'SERPINB8	P50452	SeqId_19130_81	SERPINB8_MET	OID01141	Olink METABOLISM(v.3402)	0.641258	0.672898	8.31e-12	1:10	0.0339545	0.00580383	95.17	5.89669	1.88913	0	1.03093	42767	374	0	0	0	0	0	0	0	0	0	0	0	0	0	0	0	0	0	0	0	0		9
'AGR3	'AGR3	Q8TD06	SeqId_17342_13	AGR3_CRG	OID01369	Olink CELL REGULATION(v.3701)	0.641086	0.686926	4.9e-11	none	0.0781874	0.00580383	53.87	4.45154	0.88726	49	1.03093	19171	166	0	0	0	0	0	0	0	0	0	0	0	0	0	0	4	6	0	0	0	0	Intracellular or membrane-bound	4
'Gro-a	'CXCL1	P09341	SeqId_2985_35	CXCL1_CAR2	OID00404	Olink CARDIOVASCULAR II(v.5004)	0.638495	0.677834	7.99284e-12	none	0.0649645	0.00580383	120.485	8.42136	1.23185	0	3.50515	11301	107	0	0	0	0	0	0	0	0	0	0	0	0	0	0	5	1	1	0	0	2	Secreted to blood	2
'LIGHT	'TNFSF14	O43557	SeqId_5355_69	TNFSF14_INF	OID00506	Olink INFLAMMATION(v.3012)	0.636755	0.723994	5.78e-12	none	0.0346077	0.00580383	114.085	2.39118	1.1132	0	0.412371	26350	240	0	1	0	0	0	0	0	0	0	0	0	0	1	0	12	2	0	0	0	1	Secreted to blood	2
'TSP2	'THBS2	P35442	SeqId_3339_33	THBS2_CAR2	OID00427	Olink CARDIOVASCULAR II(v.5004)	0.635191	0.796648	4.47e-11	none	0.0494573	0.00580383	84.555	2.53047	0.10792	0	0.618557	129991	1172	0	0	0	0	0	0	0	0	0	0	0	0	0	0	43	11	12	0	0	27	Locally secreted to extracellular matrix	7
'C43BP	'COL4A3BP	Q9Y5P4	SeqId_13950_9	COL4A3BP_NEX	OID05185	Olink NEURO EXPLORATORY(v.3901)	0.634452	0.739301	8.89e-13	none	0.0490442	0.00580383	54.77	0.203134	-0.10705	1	1.64948	70835	624	1	0	0	0	0	0	0	0	0	0	0	0	0	0	23	7	1	0	1	0		29
'PAK4	'PAK4	O96013	SeqId_13719_19	PAK4_CRG	OID01327	Olink CELL REGULATION(v.3701)	0.63368	0.721624	3.14317e-12	none	0.0304942	0.00580383	125.135	0.145096	1.11359	3	1.4433	64072	591	1	0	0	0	1	0	0	0	0	0	0	0	0	0	13	20	8	0	0	0		12
'CNTN2	'CNTN2	Q02246	SeqId_3296_92	CNTN2_ORG	OID01108	Olink ORGAN DAMAGE(v.3301)	0.630593	0.662382	4.39e-11	none	0.0387074	0.00580383	126.935	2.22867	1.7217	0	0.206186	113393	1040	0	0	0	0	0	0	0	0	0	0	0	0	0	0	37	3	0	0	0	4	Locally secreted in brain	33
'IRAK4	'IRAK4	Q9NWZ3	SeqId_18162_167	IRAK4_IMR	OID00940	Olink IMMUNE RESPONSE(v.3202)	0.629525	0.690848	1.3e-10	none	0.0386512	0.00580383	54.265	0.34823	1.84202	3	2.8866	51530	460	1	0	0	0	0	0	0	0	0	0	0	0	0	0	16	24	4	0	0	0		14
'Eotaxin	'CCL11	P51671	SeqId_5301_7	CCL11_IMR	OID00970	Olink IMMUNE RESPONSE(v.3202)	0.626828	0.782518	1.01e-12	none	0.0427276	0.00580383	132.305	1.71213	2.28552	0	0.618557	10732	97	0	0	0	0	0	0	0	0	0	0	0	0	0	0	6	1	1	0	0	2	Secreted to blood	1
'MMP-7	'MMP7	P09237	SeqId_2789_26	MMP7_CAR2	OID00441	Olink CARDIOVASCULAR II(v.5004)	0.625996	0.790258	7.89e-12	none	0.122304	0.00580383	74.245	1.47417	-0.24123	0	0	29677	267	0	0	0	0	0	0	0	0	0	0	0	0	0	0	16	8	2	0	0	0	Locally secreted to extracellular matrix	3
'NAA10	'NAA10	P41227	SeqId_17854_33	NAA10_NEX	OID05168	Olink NEURO EXPLORATORY(v.3901)	0.625166	0.722154	7.04e-12	none	0.052085	0.00580383	183.35	0.220546	1.10145	3	3.50515	26459	235	1	0	0	0	0	0	1	0	0	0	0	0	0	0	8	8	0	0	0	0		16
'Midkine	'MDK	P21741	SeqId_2911_27	MK_ONC2	OID00711	Olink ONCOLOGY II(v.7002)	0.625063	0.681858	5.58e-12	none	0.0624233	0.00580383	81.31	1.67731	-0.09669	0	0.618557	15585	143	0	0	0	0	0	0	0	0	0	0	0	0	0	0	9	0	0	0	0	5	Secreted to blood	13
'EphB6	'EPHB6	O15197	SeqId_5078_82	EPHB6_NEU	OID00313	Olink NEUROLOGY(v.8011)	0.621703	0.672683	1.55e-11	none	0.0220474	0	85.79	1.30586	0.83251	0	0.206186	110700	1021	1	0	0	0	0	0	0	0	0	0	0	0	1	0	0	0	0	0	0	0
'DPP2	'DPP7	Q9UHL4	SeqId_8346_9	DPP7_MET	OID01178	Olink METABOLISM(v.3402)	0.620026	0.665204	4.92e-11	1:10	0.0322525	0.00580383	116.49	0.499129	1.52164	13	1.64948	54341	492	0	1	0	0	0	0	0	0	0	0	0	0	0	0	13	19	4	0	0	0	Intracellular or membrane-bound	13
'ON	'SPARC	P09486	SeqId_3043_49	SPARC_ONC2	OID00685	Olink ONCOLOGY II(v.7002)	0.619894	0.671875	5.73e-12	none	0.0580549	0	131.63	0.278584	0.69198	0	1.23711	34632	303	0	0	0	0	0	0	0	0	0	0	0	0	0	0	8	16	5	0	0	7	Secreted to blood	9
'BTC	'BTC	P35070	SeqId_13088_397	BTC_ORG	OID01081	Olink ORGAN DAMAGE(v.3301)	0.616625	0.639738	3.03e-11	none	0.0643761	0.00580383	102.255	2.69878	0.52686	2	0.824742	19746	178	0	0	0	0	0	0	0	0	0	0	0	0	1	0	4	1	2	0	0	3	Secreted to blood	2
'PTP-1B	'PTPN1	P18031	SeqId_3005_5	PTPN1_NEX	OID05141	Olink NEURO EXPLORATORY(v.3901)	0.615035	0.613228	1.22e-11	none	0.102062	0	143.84	2.92513	1.29155	0	2.06186	49967	435	1	0	0	0	0	0	0	1	0	0	0	0	0	0	17	10	10	0	0	0		2
'annexin IV	'ANXA4	P09525	SeqId_17164_15	ANXA4_MET	OID01158	Olink METABOLISM(v.3402)	0.61363	0.738876	6.69e-12	1:10	0.0420364	0.00580383	100.5	0.516541	1.85317	11	1.03093	35883	319	0	0	0	0	0	0	0	0	0	0	0	0	0	0	4	20	3	0	0	0
'DR6	'TNFRSF21	O75509	SeqId_5404_53	TNFRSF21_NEU	OID00365	Olink NEUROLOGY(v.8011)	0.611647	0.681775	1.73e-12	none	0.0402062	0	74.82	0.597795	1.74141	0	0.618557	71845	655	0	0	0	0	0	0	0	0	0	0	0	0	1	0	18	7	1	0	0	9		1
'sTREM-1	'TREM1	Q9NP99	SeqId_9266_1	TREM1_IMR	OID00991	Olink IMMUNE RESPONSE(v.3202)	0.611362	0.776746	1.48002e-11	none	0.0634721	0.00580383	151.885	2.17063	0.0223	62	1.23711	26387	234	0	1	0	0	0	0	0	0	0	0	0	0	1	0	10	2	2	0	0	1	Intracellular or membrane-bound	7
'NID2	'NID2	Q14112	SeqId_16060_99	NID2_DEV	OID01443	Olink DEVELOPMENT(v.3511)	0.610653	0.673222	2.22634e-11	1:100	0.0422903	0.00580383	73.67	0.557168	2.18432	1	0	151254	1375	0	1	0	0	0	0	0	0	0	0	0	0	0	0	0	0	0	0	0	18	Locally secreted to extracellular matrix	8
'Thyroxine-Binding Globulin	'SERPINA7	P05543	SeqId_2706_69	SERPINA7_CAR	OID01232	Olink CARDIOMETABOLIC(v.3602)	0.60993	0.707743	1.43e-12	1:2025	0.0589767	0.00580383	1244.98	1.2072	0.55685	0	0.412371	46325	415	0	0	0	0	0	0	0	0	0	0	0	0	0	0	15	11	5	0	0	0	Secreted to blood	3
'TXND5	'TXNDC5	Q8NBS9	SeqId_11212_7	TXNDC5_MET	OID01176	Olink METABOLISM(v.3402)	0.609608	0.615547	1.94888e-12	1:10	0.0218176	0	170.985	1.6599	1.09039	1	1.64948	47629	432	0	0	0	0	0	0	0	0	0	0	0	0	0	0	14	12	6	0	0	3	Intracellular or membrane-bound	5
'HDGF	'HDGF	P51858	SeqId_16758_96	HDGF_MET	OID01169	Olink METABOLISM(v.3402)	0.608796	0.663939	5.17916e-12	1:10	0.0279322	0.00580383	150.65	0.928613	1.21849	3	0	26788	240	1	0	0	0	0	0	0	0	0	0	0	0	0	0	6	3	1	0	0	1		10
'STABP	'STAMBP	O95630	SeqId_19187_21	STAMBP_INF	OID00558	Olink INFLAMMATION(v.3012)	0.608447	0.721875	2.13062e-11	none	0.026015	0.00580383	171.905	0.156703	1.10732	0	2.8866	48077	424	1	0	0	0	1	0	0	0	0	0	0	0	0	0	12	10	2	0	0	0		11
'ASGR1	'ASGR1	P07306	SeqId_5452_71	ASGR1_NEX	OID05183	Olink NEURO EXPLORATORY(v.3901)	0.6082	0.776758	1.33e-11	none	0.0279008	0.00580383	104.21	1.41033	-0.02551	0	0	33186	291	1	0	0	0	0	0	0	0	0	0	0	0	1	0	7	2	0	0	1	3	Intracellular or membrane-bound	9
'HDGF	'HDGF	P51858	SeqId_8953_47	HDGF_MET	OID01169	Olink METABOLISM(v.3402)	0.607112	0.664681	8.03e-12	1:10	0.0410822	0.00580383	61.14	1.25943	1.21849	3	0	26788	240	1	0	0	0	0	0	0	0	0	0	0	0	0	0	6	3	1	0	0	1		10
'ALCAM	'ALCAM	Q13740	SeqId_5451_1	ALCAM_CAR3	OID00572	Olink CARDIOVASCULAR III(v.6112)	0.606719	0.67039	1.58e-11	1:100	0.0301496	0	66.42	0.574579	0.96446	0	0.206186	65102	583	0	1	0	0	0	0	0	0	0	0	0	0	1	0	18	3	4	0	0	5	Intracellular or membrane-bound	9
'GDF2	'GDF2	Q9UK05	SeqId_4880_21	GDF_2_CAR2	OID00450	Olink CARDIOVASCULAR II(v.5004)	0.606147	0.543394	5.95e-12	none	0.0301448	0.00580383	213.555	1.9675	1.27281	0	0.412371	47320	429	0	0	0	0	0	0	0	0	0	0	0	0	0	0	8	2	3	0	0	3	Secreted to blood	1
'FAM3B	'FAM3B	P58499	SeqId_9177_6	FAM3B_IMR	OID01001	Olink IMMUNE RESPONSE(v.3202)	0.602812	0.76977	1.11e-11	none	0.0561346	0.00580383	55.755	0.679048	1.40861	0	0.618557	25982	235	0	1	0	0	0	0	0	0	0	0	0	0	0	0	0	0	0	0	0	2	Secreted to blood	6
'CNTP2	'CNTNAP2	Q9UHC6	SeqId_6965_19	CNTNAP2_IMR	OID00943	Olink IMMUNE RESPONSE(v.3202)	0.602455	0.513357	1.70987e-12	none	0.0349715	0.00580383	123.67	2.4202	1.26795	0	1.4433	148167	1331	0	0	0	0	0	0	0	0	0	0	0	0	1	0	8	3	0	0	0	11		5
'SH21A	'SH2D1A	O60880	SeqId_4567_82	SH2D1A_IMR	OID01002	Olink IMMUNE RESPONSE(v.3202)	0.601828	0.708361	3.14e-12	none	0.0649322	0.00580383	554.21	4.16715	1.43244	0	1.64948	14187	128	0	0	0	0	0	0	0	0	0	0	0	0	0	0	8	2	0	0	0	0		7
'resistin	'RETN	Q9HD89	SeqId_3046_31	RETN_CAR3	OID00603	Olink CARDIOVASCULAR III(v.6112)	0.601643	0.819943	1.26e-11	1:100	0.0796769	0.00580383	87.85	0.858967	0.53511	0	1.03093	11419	108	0	0	0	0	0	0	0	0	0	0	0	0	0	0	0	0	0	0	0	5	Secreted to blood	3
'ECP	'RNASE3	P12724	SeqId_15576_158	RNASE3_MET	OID01211	Olink METABOLISM(v.3402)	0.601364	0.811059	4.07e-14	1:10	0.0773508	0.00580383	228.275	2.17644	2.21576	2	2.8866	18385	160	0	0	0	0	0	0	0	0	0	0	0	0	0	0	9	5	2	0	0	4	Secreted to blood	1
'Siglec-3	'CD33	P20138	SeqId_3166_92	CD33_NEX	OID05161	Olink NEURO EXPLORATORY(v.3901)	0.600616	0.686971	4.5e-11	none	0.0532697	0.00580383	50.92	0.377249	-0.59224	0	10.9278	39825	364	1	1	0	0	0	0	0	0	0	0	0	0	1	0	18	4	2	0	0	3		7
'DDX58	'DDX58	O95786	SeqId_12382_2	DDX58_IMR	OID01018	Olink IMMUNE RESPONSE(v.3202)	0.600265	0.723283	5.72358e-12	none	0.0555194	0.00580383	84.18	3.66222	1.87848	1	1.85567	106600	925	1	0	0	0	1	0	0	0	0	0	0	0	0	0	35	45	9	0	0	0		2
'PSIP1	'PSIP1	O75475	SeqId_17176_13	PSIP1_IMR	OID00938	Olink IMMUNE RESPONSE(v.3202)	0.599637	0.707179	7.29538e-12	none	0.0383244	0.00580383	87.715	0.388857	2.30493	2	1.64948	60103	530	0	0	0	0	0	0	0	0	0	0	0	0	0	0	7	10	1	0	2	0		11
'HSP 40	'DNAJB1	P25685	SeqId_3852_19	DNAJB1_CRG	OID01342	Olink CELL REGULATION(v.3701)	0.599531	0.703117	3.38e-11	none	0.0562099	0.00580383	125.98	0.0522345	0.19719	0	2.8866	38044	340	0	0	0	0	0	0	0	0	0	0	0	0	0	0	13	7	2	0	0	0		11
'VWC2	'VWC2	Q2TAL6	SeqId_15308_108	VWC2_NEU	OID00293	Olink NEUROLOGY(v.8011)	0.599085	0.809949	3.18e-12	none	0.0518124	0.00580383	62.39	0.458503	0.59571	0	0.206186	35282	325	0	0	0	0	0	0	0	0	0	0	0	0	0	0	0	0	0	0	0	0	Locally secreted to extracellular matrix	1
'bFGF	'FGF2	P09038	SeqId_3025_50	FGF2_IMR	OID00954	Olink IMMUNE RESPONSE(v.3202)	0.598709	0.651037	3.33e-12	none	0.0433738	0.00580383	83.71	6.70923	0.99948	2	0.206186	30770	288	1	0	0	0	0	0	0	0	0	0	0	0	0	0	14	6	2	0	0	0	Locally secreted	4
'Peroxiredoxin-6	'PRDX6	P30041	SeqId_5018_68	PRDX6_CRG	OID01343	Olink CELL REGULATION(v.3701)	0.59833	0.653707	1.66e-11	none	0.0568031	0	89.72	0.499129	-0.19448	0	0.824742	25035	224	1	0	0	0	0	0	0	0	0	0	0	0	0	0	14	6	1	0	0	0		3
'ApoM	'APOM	O95445	SeqId_10445_20	APOM_CAR	OID01221	Olink CARDIOMETABOLIC(v.3602)	0.597515	0.628175	3.10714e-10	1:2025	0.11051	0.00580383	84.96	0.800929	1.08889	0	0.412371	21253	188	0	0	0	0	0	0	0	0	0	0	0	0	0	0	9	4	0	0	0	3	Secreted to blood	3
'TR	'TFRC	P02786	SeqId_8795_48	TR_CAR3	OID00593	Olink CARDIOVASCULAR III(v.6112)	0.596491	0.629994	6.35e-11	1:100	0.0418003	0	209.215	3.59837	0.60334	0	1.23711	84871	760	1	1	0	1	0	0	0	0	0	0	0	0	1	0	27	26	13	0	0	0	Secreted to blood	15
'Caspase-3	'CASP3	P42574	SeqId_3593_72	CASP_3_CAR3	OID00630	Olink CARDIOVASCULAR III(v.6112)	0.594142	0.79986	2.37e-12	1:100	0.0749286	0.00580383	63.315	0.034823	0.1731	0	2.47423	31608	277	0	0	0	0	0	0	0	1	0	0	0	0	0	0	12	9	5	0	0	0		6
'HCC-1	'CCL14	Q16627	SeqId_2900_53	CCL14_CAR	OID01292	Olink CARDIOMETABOLIC(v.3602)	0.593928	0.609422	6.07e-11	1:2025	0.0684904	0	52.79	1.34068	0.84031	0	0.412371	10678	93	0	1	0	0	0	0	0	0	0	0	0	0	0	0	5	2	0	0	0	2	Secreted to blood	4
'Glyoxalase I	'GLO1	Q04760	SeqId_9883_29	GLO1_CAR2	OID00419	Olink CARDIOVASCULAR II(v.5004)	0.592225	0.784816	2.51499e-11	none	0.0580834	0.00580383	71.525	1.00987	1.26088	0	2.26804	20778	184	1	0	0	0	0	0	0	0	0	0	0	0	0	0	10	9	1	0	0	2		2
'RHG01	'ARHGAP1	Q07960	SeqId_9815_5	ARHGAP1_CRG	OID01352	Olink CELL REGULATION(v.3701)	0.591527	0.732782	3.41899e-11	none	0.0580454	0.00580383	35.585	1.0621	1.43088	2	1.03093	50436	439	0	0	0	0	0	0	0	0	0	0	0	0	0	0	2	16	2	0	0	0		7
'BST1	'BST1	Q10588	SeqId_4535_50	BST1_DEV	OID01436	Olink DEVELOPMENT(v.3511)	0.591333	0.665011	1.26e-11	1:100	0.0586027	0.00580383	142.165	0.0522345	1.41535	4	1.03093	35724	318	0	0	0	0	0	0	0	0	0	0	0	0	0	0	7	16	3	0	0	5	Intracellular or membrane-bound	5
'BMP-4	'BMP4	P12644	SeqId_15667_39	BMP_4_NEU	OID00351	Olink NEUROLOGY(v.8011)	0.591109	0.52559	1.31e-11	none	0.0495192	0.00580383	74.48	0.946024	-0.47662	0	0.618557	46555	408	0	0	0	0	0	0	0	0	0	0	0	0	0	0	0	0	0	0	0	3	Secreted to blood	9
'IL-3 Ra	'IL3RA	P26951	SeqId_13744_37	IL3RA_NEX	OID05211	Olink NEURO EXPLORATORY(v.3901)	0.588022	0.813597	3.36e-12	none	0.0453814	0.00580383	193.635	1.23622	1.66456	0	0.206186	43330	378	0	0	0	0	0	0	0	0	0	0	0	0	1	0	24	2	6	0	0	0		3
'IL-17 sR	'IL17RA	Q96F46	SeqId_2992_59	IL_17RA_CAR3	OID00566	Olink CARDIOVASCULAR III(v.6112)	0.585866	0.800465	2.02e-11	1:100	0.0589625	0.00580383	81.585	1.18979	1.54463	0	0.412371	96122	866	0	1	0	0	0	0	0	0	0	0	0	0	1	0	23	18	6	0	0	5	Secreted - unknown location	4
'KS6B1	'RPS6KB1	P23443	SeqId_15608_5	RPS6KB1_NEX	OID05150	Olink NEURO EXPLORATORY(v.3901)	0.584612	0.67911	3.67e-12	none	0.0293685	0.00580383	124.07	0.191526	0.90731	3	1.64948	59140	525	1	0	0	0	0	0	0	0	0	0	0	0	0	0	12	18	5	0	0	0		12
'carboxylesterase, liver	'CES1	P23141	SeqId_15487_164	CES1_CAR	OID01263	Olink CARDIOMETABOLIC(v.3602)	0.584389	0.466788	5.9e-11	1:2025	0.0828172	0.00580383	257.615	2.91933	1.31563	0	4.53608	62521	567	0	0	0	0	0	0	0	0	0	0	0	0	0	0	23	27	7	0	0	2	Intracellular or membrane-bound	9
'PARP	'PARP1	P09874	SeqId_10534_40	PARP_1_CAR2	OID00469	Olink CARDIOVASCULAR II(v.5004)	0.583795	0.707378	5.6305e-11	none	0.0867589	0.00580383	66.67	18.3343	1.19633	0	4.12371	113084	1014	1	0	0	0	0	0	0	1	0	0	0	0	0	1	47	39	11	2	0	0		10
'K6PF	'PFKM	P08237	SeqId_17384_110	PFKM_CRG	OID01333	Olink CELL REGULATION(v.3701)	0.583538	0.602164	1.45e-11	none	0.035507	0	156.59	2.19385	2.58485	3	0.412371	85183	780	0	0	0	0	0	1	0	0	0	0	0	0	0	0	0	0	0	0	0	0		32
'Marapsin	'PRSS27	Q9BQR3	SeqId_15535_3	PRSS27_CAR2	OID00397	Olink CARDIOVASCULAR II(v.5004)	0.583049	0.803038	1.68e-11	none	0.0408659	0.00580383	76.39	3.23854	0.15182	0	0.206186	31940	290	0	1	0	0	0	0	0	0	0	0	0	0	0	0	0	0	0	0	0	4	Locally secreted to GI-tract	5
'ACAM	'CLMP	Q9H6B4	SeqId_10440_26	CLMP_MET	OID01120	Olink METABOLISM(v.3402)	0.581825	0.55247	2.30491e-11	1:10	0.0305323	0.00580383	66.755	2.47243	1.56129	0	0.206186	41281	373	0	0	0	0	0	0	0	0	0	0	0	0	1	0	0	0	0	0	0	2		4
'FGFP1	'FGFBP1	Q14512	SeqId_15494_11	FGF_BP1_ONC2	OID00713	Olink ONCOLOGY II(v.7002)	0.581186	0.667099	1.77e-12	none	0.0432535	0.00580383	105.4	1.88624	0.45214	0	0.412371	26264	234	0	0	0	0	0	0	0	0	0	0	0	0	0	0	0	0	0	0	0	5	Locally secreted	1
'IL-1Ra	'IL1RN	P18510	SeqId_5353_89	IL_1ra_CAR2	OID00389	Olink CARDIOVASCULAR II(v.5004)	0.580483	0.543194	8.9e-12	none	0.0445121	0.00580383	148.61	3.0354	0.15198	0	1.4433	20055	177	0	0	0	0	0	0	0	0	0	0	0	0	0	0	13	3	3	0	0	1	Secreted to blood	9
'GFRa-2	'GFRA2	O00451	SeqId_2515_14	GFRA2_CRG	OID01311	Olink CELL REGULATION(v.3701)	0.579996	0.603874	4.34e-12	none	0.0245823	0	115.275	0.887986	0.37275	0	0.412371	51544	464	0	0	0	0	0	0	0	0	0	0	0	0	0	0	5	17	2	0	0	0	Intracellular or membrane-bound	8
'CDON	'CDON	Q4KMG0	SeqId_4541_49	CDON_DEV	OID01441	Olink DEVELOPMENT(v.3511)	0.579359	0.612981	2.39e-12	1:100	0.0303627	0	189.23	0.301799	2.18707	0	0.412371	139147	1287	0	1	0	0	0	0	0	0	0	0	0	0	1	0	8	2	0	0	0	5		9
'CD109	'CD109	Q6YHK3	SeqId_3290_50	CD109_DEV	OID01447	Olink DEVELOPMENT(v.3511)	0.578647	0.601619	6.33e-11	1:100	0.0323389	0	72.37	0.858967	2.39787	0	0.824742	161689	1445	0	1	0	0	0	0	0	0	0	0	0	0	0	0	0	0	0	0	0	0		5
'OPG	'TNFRSF11B	O00300	SeqId_8304_50	OPG_CAR3	OID00571	Olink CARDIOVASCULAR III(v.6112)	0.577301	0.819096	3.52e-12	1:100	0.0486836	0.00580383	104.07	1.29425	1.15561	0	1.23711	46026	401	0	1	0	0	0	0	0	0	0	0	0	0	0	0	16	0	0	0	0	9	Locally secreted	3
'MIG	'CXCL9	Q07325	SeqId_9188_119	CXCL9_INF	OID00490	Olink INFLAMMATION(v.3012)	0.57659	0.587858	1e-11	none	0.0396968	0.00580383	80.5	8.6361	1.02191	0	2.68041	14019	125	0	0	0	0	0	0	0	0	0	0	0	0	0	0	0	0	0	0	0	2	Secreted to blood	1
'IL-16	'IL16	Q14005	SeqId_2774_10	IL16_CAR2	OID00434	Olink CARDIOVASCULAR II(v.5004)	0.576443	0.882655	4.58327e-13	none	0.0736386	0.00580383	54.3	0.754498	0.37669	0	1.23711	141752	1332	0	0	0	0	0	0	0	0	0	0	0	0	0	0	15	4	0	0	0	0	Secreted to blood	13
'MIP-3b	'CCL19	Q99731	SeqId_4922_13	CCL19_INF	OID00513	Olink INFLAMMATION(v.3012)	0.574724	0.665048	1.22e-12	none	0.0409468	0.00580383	121.365	6.8195	1.56933	0	3.09278	10993	98	0	0	0	0	0	0	0	0	0	0	0	0	0	0	5	1	1	0	0	2	Secreted to blood	3
'CD40 ligand, soluble	'CD40LG	P29965	SeqId_3534_14	CD40_L_CAR2	OID00382	Olink CARDIOVASCULAR II(v.5004)	0.574653	0.67594	6.38e-12	none	0.053664	0.00580383	51.29	2.14742	0.60992	0	2.06186	29274	261	0	1	0	0	0	0	0	0	0	0	0	0	1	0	12	1	2	0	0	1	Secreted to blood	2
'CCL28	'CCL28	Q9NRJ3	SeqId_2890_59	CCL28_INF	OID00539	Olink INFLAMMATION(v.3012)	0.573585	0.592359	8.18e-12	none	0.0840169	0.00580383	65.38	3.55194	1.0286	0	0.824742	14280	127	0	0	0	0	0	0	0	0	0	0	0	0	0	0	5	2	2	0	0	2	Secreted to blood	4
'MESD2	'MESDC2	Q14696	SeqId_15299_102	MESDC2_DEV	OID01457	Olink DEVELOPMENT(v.3511)	0.573544	0.699319	4.52e-12	1:100	0.0481339	0.00580383	54.94	0.0406268	1.23707	1	1.64948	26077	234	0	0	0	0	0	0	0	0	0	0	0	0	0	0	0	0	0	0	0	0	Intracellular or membrane-bound	7
'GAS-6	'GAS6	Q14393	SeqId_15391_114	GAS6_CAR	OID01286	Olink CARDIOMETABOLIC(v.3602)	0.573053	0.68499	1.48e-12	1:2025	0.0323727	0	58.93	1.43935	0.67708	0	0	74925	678	0	0	0	0	0	0	0	0	0	0	0	0	0	0	36	8	1	0	0	16	Secreted to blood	5
'MYOC	'MYOC	Q99972	SeqId_16558_2	MYOC_DEV	OID01438	Olink DEVELOPMENT(v.3511)	0.572452	0.588522	2.1e-11	1:100	0.0471757	0	95.005	0.412072	2.49461	0	0.206186	56972	504	0	1	0	1	0	0	0	0	0	0	0	0	0	0	24	2	7	0	1	1	Locally secreted to extracellular matrix	2
'IL-18 Ra	'IL18R1	Q13478	SeqId_14079_14	IL_18R1_INF	OID00517	Olink INFLAMMATION(v.3012)	0.571304	0.843265	1.79e-12	none	0.0448371	0.00580383	125.57	1.3697	1.61602	0	0.206186	62304	541	0	1	0	0	0	0	0	0	0	0	0	0	1	0	24	4	4	0	0	5	Intracellular or membrane-bound	5
'GLO2	'HAGH	Q16775	SeqId_19267_14	HAGH_NEU	OID00322	Olink NEUROLOGY(v.8011)	0.571211	0.720179	3.45516e-12	none	0.070395	0.00580383	38.54	2.07777	2.41093	2	0.618557	33806	308	0	0	0	0	0	0	0	0	0	0	0	0	0	0	13	9	4	0	0	0		12
'PDGF-BB	'PDGFB	P01127	SeqId_4149_8	PDGF_subunit_B_CAR2	OID00401	Olink CARDIOVASCULAR II(v.5004)	0.570948	0.725193	1.92e-11	none	0.0503963	0.00580383	132.54	0.0406268	1.34213	0	4.74227	27283	241	0	0	0	0	0	0	0	0	0	0	0	0	0	0	5	1	0	0	0	3	Secreted to blood	4
'annexin I	'ANXA1	P04083	SeqId_4960_72	ANXA1_ONC2	OID00745	Olink ONCOLOGY II(v.7002)	0.570545	0.677087	7.05e-12	none	0.187065	0.00580383	96.095	2.77423	2.56492	0	1.4433	38714	346	1	0	0	0	0	0	0	0	0	0	0	0	0	0	1	8	0	0	0	1	Secreted to blood	8
'ANGL1	'ANGPTL1	O95841	SeqId_11142_11	ANGPTL1_MET	OID01150	Olink METABOLISM(v.3402)	0.569438	0.569581	7.0616e-12	1:10	0.0309738	0.00580383	72.45	1.79338	0.3339	0	0.412371	56720	491	0	0	0	0	0	0	0	0	0	0	0	0	0	0	0	0	0	0	1	2	Secreted to blood	3
'FKBP52 protein	'FKBP4	Q02790	SeqId_17722_5	FKBP4_MET	OID01201	Olink METABOLISM(v.3402)	0.569313	0.754843	4.75e-12	1:10	0.0401439	0.00580383	94.74	0.777713	1.52346	4	0.824742	51805	459	1	0	0	0	0	0	0	0	0	0	0	0	0	0	16	15	5	0	0	0		8
'Peroxiredoxin-3	'PRDX3	P30048	SeqId_8358_30	PRDX3_IMR	OID00953	Olink IMMUNE RESPONSE(v.3202)	0.567293	0.603114	2.5e-10	none	0.0586887	0.00580383	169.72	0.0580383	0.67762	4	1.03093	27693	256	1	0	0	0	0	0	0	0	0	0	0	0	0	0	8	8	2	0	0	0		3
'TFPI	'TFPI	P10646	SeqId_3336_50	TFPI_CAR3	OID00590	Olink CARDIOVASCULAR III(v.6112)	0.567203	0.603069	2.28e-12	1:100	0.0577457	0	81.74	0.301799	1.34383	0	0.206186	35015	304	0	1	0	0	0	0	0	0	0	0	0	0	0	0	16	5	3	0	0	9	Secreted to blood	12
'KYNU	'KYNU	Q16719	SeqId_4559_64	KYNU_NEU	OID00378	Olink NEUROLOGY(v.8011)	0.564023	0.591163	4.29e-11	none	0.0578008	0.00580383	250.745	1.58445	0.59585	0	0.412371	52352	465	0	0	0	0	0	0	0	0	0	0	0	0	0	0	14	28	7	0	0	0		9
'TLR3	'TLR3	O15455	SeqId_16918_198	TLR3_ONC2	OID00714	Olink ONCOLOGY II(v.7002)	0.56227	0.58081	5.8511e-12	none	0.0524657	0.00580383	121.245	3.53453	1.58244	0	0	103829	904	0	1	0	0	0	0	0	0	0	0	0	0	1	0	35	14	15	0	0	4	Intracellular or membrane-bound	5
'NPTXR	'NPTXR	O95502	SeqId_15511_37	NPTXR_MET	OID01122	Olink METABOLISM(v.3402)	0.561922	0.625526	3.09e-11	1:10	0.0527795	0.00580383	39.6	1.41613	1.81031	0	1.4433	52846	500	0	0	0	0	1	0	0	0	0	0	0	0	1	0	0	0	0	0	0	1	Intracellular or membrane-bound	2
'Cystatin C	'CST3	P01034	SeqId_2609_59	CST3_CAR	OID01225	Olink CARDIOMETABOLIC(v.3602)	0.560997	0.668923	2.23e-11	1:2025	0.0464642	0.00580383	76.79	1.08532	1.60675	0	0	15799	146	0	1	0	0	0	0	0	0	0	0	0	0	0	0	4	3	1	0	0	2	Secreted to blood	3
'TGF-b R III	'TGFBR3	Q03167	SeqId_3009_3	TGFBR3_CAR	OID01279	Olink CARDIOMETABOLIC(v.3602)	0.559275	0.665593	4.44e-12	1:2025	0.0441638	0	89.08	0.626814	1.34048	0	0.206186	93499	851	0	0	0	0	0	0	0	0	0	0	0	1	1	0	0	0	0	0	0	3	Secreted to blood	11
'CBL	'CBL	P22681	SeqId_12016_60	CBL_CRG	OID01340	Olink CELL REGULATION(v.3701)	0.559182	0.795546	1.49553e-12	none	0.0517188	0.00580383	83.425	0.0174115	0.05303	3	3.50515	99633	906	0	0	0	0	1	0	0	0	0	0	0	0	0	0	16	24	6	1	0	0		5
'TENR	'TNR	Q92752	SeqId_11302_237	TN_R_NEU	OID00375	Olink NEUROLOGY(v.8011)	0.558251	0.326484	8.08861e-11	none	0.0662217	0.00580383	108.97	3.15148	0.89416	0	0.412371	149562	1358	0	1	0	0	0	0	0	0	0	0	1	1	0	0	0	0	0	0	1	3	Locally secreted in brain	3
'HE4	'WFDC2	Q14508	SeqId_11388_75	WFDC2_ONC2	OID00732	Olink ONCOLOGY II(v.7002)	0.556231	0.792444	4.23143e-11	none	0.0635518	0.00580383	88.095	1.85142	1.47728	0	1.03093	12993	124	0	0	0	0	0	0	0	0	0	0	0	0	0	0	0	0	0	0	0	8	Locally secreted	7
'SPARCL1	'SPARCL1	Q14515	SeqId_4467_49	SPARCL1_CAR	OID01287	Olink CARDIOMETABOLIC(v.3602)	0.553533	0.605772	1.79e-11	1:2025	0.04132	0	60.12	0.702263	0.72103	0	0.206186	75208	664	0	1	0	0	0	0	0	0	0	0	0	0	0	0	0	0	0	0	0	7	Locally secreted	10
'BCAM	'BCAM	P50895	SeqId_2816_50	BCAM_DEV	OID01429	Olink DEVELOPMENT(v.3511)	0.55146	0.499824	2.08e-11	1:100	0.0406063	0.00580383	44.845	2.06036	2.02035	0	0.618557	67405	628	1	0	0	0	0	0	0	0	0	0	0	0	1	0	18	4	0	0	0	5		9
'FCRL3	'FCRL3	Q96P31	SeqId_4440_15	FCRL3_IMR	OID00984	Olink IMMUNE RESPONSE(v.3202)	0.547477	0.397771	8.27e-12	none	0.0307016	0.00580383	111.975	3.83053	1.51777	3	0	80856	734	1	0	0	0	0	0	0	0	0	0	0	0	1	0	0	0	0	0	0	6		12
'granzyme A	'GZMA	P12544	SeqId_3440_7	GZMA_NEU	OID00339	Olink NEUROLOGY(v.8011)	0.547416	0.86926	2.31e-12	none	0.0441171	0.00580383	105.25	1.57284	-0.88595	0	1.85567	28999	262	0	0	0	0	0	0	0	0	0	0	0	0	0	0	17	2	2	0	0	4	Secreted to blood	1
'DLL1	'DLL1	O00548	SeqId_5349_69	DLL1_ONC2	OID00710	Olink ONCOLOGY II(v.7002)	0.547252	0.625047	3.01e-12	none	0.0426395	0	131.02	3.7841	-0.68875	0	0.206186	78056	723	1	0	0	0	1	0	0	0	0	0	0	0	1	0	33	2	2	0	0	27		2
'FGR	'FGR	P09769	SeqId_3810_50	FGR_ORG	OID01103	Olink ORGAN DAMAGE(v.3301)	0.546631	0.649394	2.84e-11	none	0.0539447	0.00580383	45.73	1.41033	1.24356	2	0.412371	59479	529	1	0	0	0	1	0	0	0	0	0	0	0	0	0	0	0	0	0	0	0		7
'TRYB1	'TPSAB1	Q15661	SeqId_9409_11	TPSAB1_IMR	OID00941	Olink IMMUNE RESPONSE(v.3202)	0.545549	0.671531	2.15866e-12	none	0.0618182	0.00580383	48.32	2.97156	1.43869	0	0.618557	30515	275	0	0	0	0	0	0	0	0	0	0	0	0	0	0	16	5	3	0	0	4	Secreted to blood	4
'IL-8	'CXCL8	P10145	SeqId_3447_64	IL8_INF	OID00471	Olink INFLAMMATION(v.3012)	0.543366	0.624301	1.1e-11	none	0.06591	0.00580383	157.385	4.75334	1.88697	0	1.23711	11098	99	0	0	0	0	0	0	0	0	0	0	0	0	0	0	6	2	1	0	0	2	Secreted to blood	3
'PGCB	'BCAN	Q96GW7	SeqId_3461_58	BCAN_NEU	OID00325	Olink NEUROLOGY(v.8011)	0.538944	0.469109	4.36e-12	none	0.0596069	0.00580383	77.38	1.93268	2.10539	0	0.412371	99118	911	0	1	0	0	0	0	0	0	0	0	0	0	0	0	0	0	0	0	0	13	Locally secreted in brain	8
'FCN2	'FCN2	Q15485	SeqId_3313_21	FCN2_CAR	OID01290	Olink CARDIOMETABOLIC(v.3602)	0.53866	0.715292	7.94e-10	1:2025	0.0958279	0.00580383	127.585	0.0232153	0.68052	0	1.23711	34001	313	0	0	0	0	0	0	0	0	0	0	0	0	0	0	21	6	3	0	0	3	Secreted to blood	2
'PARP	'PARP1	P09874	SeqId_8893_29	PARP_1_CAR2	OID00469	Olink CARDIOVASCULAR II(v.5004)	0.537505	0.692566	1.52e-11	none	0.0529713	0.00580383	74.525	17.1097	1.19633	0	4.12371	113084	1014	1	0	0	0	0	0	0	1	0	0	0	0	0	1	47	39	11	2	0	0		10
'FADD	'FADD	Q13158	SeqId_16593_3	FADD_ONC2	OID00691	Olink ONCOLOGY II(v.7002)	0.535993	0.56611	2.33896e-11	none	0.0390286	0	84.86	1.2072	0.48502	0	2.47423	23279	208	0	0	0	0	0	0	0	0	0	0	0	0	0	0	4	13	1	0	0	0		1
'Cardiotrophin-1	'CTF1	Q16619	SeqId_2889_37	CTF1_NEX	OID05156	Olink NEURO EXPLORATORY(v.3901)	0.535747	0.582688	1.43e-11	none	0.0766384	0.00580383	62.32	2.04295	1.9596	16	1.23711	21227	201	0	0	0	0	0	0	0	0	0	0	0	0	0	0	0	0	0	0	0	0	Secreted to blood	2
'SULT 2A1	'SULT2A1	Q06520	SeqId_9829_91	SULT2A1_CRG	OID01351	Olink CELL REGULATION(v.3701)	0.535489	0.482073	4.48356e-12	none	0.0621384	0.00580383	8.93	8.12536	-1.26031	0	1.03093	33780	285	0	0	0	0	0	0	0	0	0	0	0	0	0	0	10	19	3	0	0	0		1
'Cystatin M	'CST6	Q15828	SeqId_14711_27	CST6_DEV	OID01437	Olink DEVELOPMENT(v.3511)	0.532121	0.807581	6.64e-12	1:100	0.0911125	0.00580383	89.81	0.371445	0.81841	0	0.206186	16511	149	0	0	0	0	0	1	0	0	0	0	0	0	0	0	4	4	1	0	0	2	Locally secreted	1
'H6ST1	'HS6ST1	O60243	SeqId_5465_32	HS6ST1_CRG	OID01320	Olink CELL REGULATION(v.3701)	0.529972	0.662841	1.8e-12	none	0.0331219	0	64.08	1.3639	0.30183	0	0.824742	48226	411	0	1	0	0	0	0	0	0	0	0	0	0	1	0	0	0	0	0	1	0	Intracellular or membrane-bound	4
'sRAGE	'AGER	Q15109	SeqId_4125_52	RAGE_CAR2	OID00412	Olink CARDIOVASCULAR II(v.5004)	0.528591	0.551077	5.5e-12	none	0.0668082	0.00580383	44.31	2.30992	0.27136	0	0	42803	404	0	0	0	0	0	0	0	0	0	0	0	0	1	0	32	3	4	0	0	2	Locally secreted	15
'HAOX1	'HAO1	Q9UJM8	SeqId_17768_50	HAOX1_CAR2	OID00470	Olink CARDIOVASCULAR II(v.5004)	0.52856	0.522124	1.9e-11	none	0.050294	0.00580383	86	7.31863	0.55767	0	0.618557	40924	370	0	0	0	0	0	0	0	0	0	0	0	0	0	0	12	17	1	0	0	0		1
'PFD2	'PFDN2	Q9UHV9	SeqId_19243_2	PFDN2_NEX	OID05197	Olink NEURO EXPLORATORY(v.3901)	0.526801	0.578971	1.51e-11	none	0.0398399	0.00580383	141.37	1.14916	1.80162	2	1.23711	16648	154	0	0	0	0	0	0	0	0	0	0	0	0	0	0	0	0	0	0	0	0		2
'ISLR2	'ISLR2	Q6UXK2	SeqId_13124_20	ISLR2_NEX	OID05216	Olink NEURO EXPLORATORY(v.3901)	0.525393	0.645878	7.07e-12	none	0.0554012	0.00580383	149.315	0.946024	1.06392	0	2.06186	78990	745	0	0	0	0	0	0	0	0	0	0	0	0	1	0	0	0	0	0	0	1		12
'CRADD	'CRADD	P78560	SeqId_15322_35	CRADD_NEX	OID05129	Olink NEURO EXPLORATORY(v.3901)	0.523123	0.719497	1.99172e-11	none	0.242881	0.00580383	48.11	0.824144	2.43385	0	3.29897	22745	199	0	0	0	0	0	0	0	0	0	0	0	0	0	0	1	14	1	0	0	0		12
'IGFBP-7	'IGFBP7	Q16270	SeqId_3320_49	IGFBP_7_CAR3	OID00638	Olink CARDIOVASCULAR III(v.6112)	0.522925	0.672312	2.4e-12	1:100	0.0492916	0	84.13	1.28265	1.03031	0	0.412371	29130	282	0	1	0	0	0	0	0	0	0	0	0	0	0	0	0	0	0	0	0	2	Secreted to blood	3
'RHG01	'ARHGAP1	Q07960	SeqId_11955_1	ARHGAP1_CRG	OID01352	Olink CELL REGULATION(v.3701)	0.522158	0.686217	6.29137e-11	none	0.0783929	0.00580383	61.81	0.992455	1.43088	2	1.03093	50436	439	0	0	0	0	0	0	0	0	0	0	0	0	0	0	2	16	2	0	0	0		7
'Glucagon	'GCG	P01275	SeqId_4891_50	GCG_CRG	OID01329	Olink CELL REGULATION(v.3701)	0.521666	0.550969	3.56e-11	none	0.0420812	0.00580383	92.965	3.87696	1.14217	1	1.03093	20909	180	0	0	0	0	0	0	0	0	0	0	0	0	0	0	2	5	4	0	0	0	Secreted to blood	5
'Nr-CAM	'NRCAM	Q92823	SeqId_5109_24	Nr_CAM_NEU	OID00377	Olink NEUROLOGY(v.8011)	0.519495	0.577501	5.19e-12	none	0.152448	0.00580383	69.26	3.23854	0.78002	0	0.618557	143890	1304	0	0	0	0	0	0	0	0	0	0	0	0	1	0	15	1	1	0	0	6	Intracellular or membrane-bound	16
'LY75	'LY75	O60449	SeqId_16620_26	LY75_IMR	OID00974	Olink IMMUNE RESPONSE(v.3202)	0.519185	0.707092	5.70148e-13	none	0.0676041	0.00580383	84.245	0.829948	2.23242	0	0	198311	1722	0	1	0	0	0	0	0	0	0	0	0	0	1	0	0	0	0	0	0	13		4
'Ck-b-8-1	'CCL23	P55773	SeqId_3028_36	CCL23_INF	OID00530	Olink INFLAMMATION(v.3012)	0.518476	0.795023	9.73e-13	none	0.0613011	0.00580383	245.865	0.528149	1.08509	0	0	13411	120	0	0	0	0	0	0	0	0	0	0	0	0	0	0	5	2	1	0	0	3	Secreted to blood	3
'PTN	'PTN	P21246	SeqId_3045_72	PTN_ORG	OID01099	Olink ORGAN DAMAGE(v.3301)	0.518214	0.711233	2.9e-12	none	0.0578722	0.00580383	285.205	1.38712	-0.13685	0	0.618557	18942	168	1	0	0	0	0	0	0	0	0	0	0	0	0	0	7	0	2	0	0	5	Secreted to blood	2
'SIRT2	'SIRT2	Q8IXJ6	SeqId_5030_52	SIRT2_INF	OID00538	Olink INFLAMMATION(v.3012)	0.517748	0.554284	4.55e-11	none	0.0524318	0	88.32	3.3314	1.75221	0	2.8866	43182	389	1	0	0	0	1	0	1	0	0	0	0	0	0	0	15	19	4	0	0	0		19
'Tpo	'THPO	P40225	SeqId_5947_90	THPO_CAR2	OID00452	Olink CARDIOVASCULAR II(v.5004)	0.517191	0.6669	6.52e-12	none	0.0499848	0.00580383	43.435	1.0621	0.57729	0	0.824742	37823	353	0	0	0	0	0	0	0	0	0	0	0	0	0	0	5	9	2	0	0	2	Secreted to blood	8
'VEGF-C	'VEGFC	P49767	SeqId_3132_1	VEGFC_ORG	OID01060	Olink ORGAN DAMAGE(v.3301)	0.515196	0.587259	1.68e-11	none	0.0415112	0.00580383	113.925	0.557168	-0.16933	1	2.26804	46883	419	0	0	0	0	0	0	0	0	0	0	0	0	0	0	6	1	1	0	0	3	Secreted to blood	2
'Peroxiredoxin-5	'PRDX5	P30044	SeqId_5017_19	PRDX5_IMR	OID00955	Olink IMMUNE RESPONSE(v.3202)	0.514044	0.668455	1.05e-10	none	0.0293377	0.00580383	75.97	3.15148	1.77901	0	5.15464	22086	214	0	0	0	0	0	0	0	0	0	0	0	0	0	0	8	10	3	0	0	1		3
'ART	'AGRP	O00253	SeqId_2813_11	AGRP_CAR2	OID00448	Olink CARDIOVASCULAR II(v.5004)	0.513566	0.697149	5.70008e-12	none	0.0541313	0.00580383	65.625	1.5206	0.60042	0	0.618557	14440	132	0	0	0	0	0	0	0	0	0	0	0	0	0	0	5	0	0	0	0	5	Locally secreted	1
'CLC1B	'CLEC1B	Q9P126	SeqId_4332_6	CLEC1B_NEU	OID00318	Olink NEUROLOGY(v.8011)	0.513496	0.729281	1.11e-12	none	0.0493392	0.00580383	102.875	0.301799	1.19902	0	3.91753	26596	229	1	1	0	0	0	0	0	0	0	0	0	0	1	0	6	3	0	0	0	3		4
'GPNMB	'GPNMB	Q14956	SeqId_8289_8	GPNMB_NEX	OID05139	Olink NEURO EXPLORATORY(v.3901)	0.51288	0.531372	1.74e-12	none	0.0885597	0.00580383	104.875	1.71213	1.77194	0	3.71134	63923	572	0	0	0	0	0	0	0	0	0	0	0	0	1	0	0	0	0	0	0	0	Intracellular or membrane-bound	15
'C2	'C2	P06681	SeqId_3186_2	C2_CAR	OID01233	Olink CARDIOMETABOLIC(v.3602)	0.512719	0.609484	1.01e-11	1:2025	0.0472632	0.00580383	123.66	2.22867	0.86024	0	1.85567	83268	752	0	0	0	0	0	0	0	0	0	0	0	0	0	0	43	24	3	0	0	8	Secreted to blood	18
'Siglec-9	'SIGLEC9	Q9Y336	SeqId_3007_7	Siglec_9_NEU	OID00294	Olink NEUROLOGY(v.8011)	0.512604	0.581272	8.78e-12	none	0.0517439	0.00580383	65.91	0.179919	1.72039	0	0.206186	50082	463	0	0	0	0	0	0	0	0	0	0	0	0	1	0	0	0	0	0	0	4		3
'TRML2	'TREML2	Q5T2D2	SeqId_5736_1	TLT_2_CAR3	OID00588	Olink CARDIOVASCULAR III(v.6112)	0.511779	0.59106	2.57481e-12	1:100	0.033634	0	72.455	1.95009	1.71546	0	0.412371	35127	321	0	0	0	0	0	0	0	0	0	0	0	0	1	0	0	0	0	0	0	2		1
'AMD	'PAM	P19021	SeqId_5620_13	PAM_CAR	OID01256	Olink CARDIOMETABOLIC(v.3602)	0.511327	0.590419	1.0712e-11	1:2025	0.0255573	0	43.5	1.75856	0.02116	0	1.03093	108332	973	0	0	0	0	0	0	0	0	0	0	0	0	1	0	0	0	0	0	0	7	Locally secreted	27
'Kallikrein 11	'KLK11	Q9UBX7	SeqId_2831_29	hK11_ONC2	OID00673	Olink ONCOLOGY II(v.7002)	0.510108	0.565663	1.76e-11	none	0.0559946	0.00580383	159.17	0.615206	1.73632	0	0.412371	31059	282	0	0	0	0	0	0	0	0	0	0	0	0	0	0	0	0	0	0	0	6	Locally secreted	11
'Met	'MET	P08581	SeqId_2837_3	MET_CAR	OID01238	Olink CARDIOMETABOLIC(v.3602)	0.509197	0.551676	2.43e-12	1:2025	0.0561142	0	69.19	0.516541	0.86557	0	0	155541	1390	1	0	0	0	1	0	0	0	0	0	0	0	1	0	72	32	8	0	0	12	Secreted to blood	7
'HTRA2	'HTRA2	O43464	SeqId_3317_33	HTRA2_DEV	OID01402	Olink DEVELOPMENT(v.3511)	0.509106	0.637791	8.69e-12	1:100	0.0510585	0.00580383	52.69	0.0522345	2.1547	4	2.47423	48841	458	0	0	0	0	0	0	0	0	0	0	0	0	1	0	22	9	4	0	0	0		10
'Myoglobin	'MB	P02144	SeqId_3042_7	MB_CAR3	OID00616	Olink CARDIOVASCULAR III(v.6112)	0.508429	0.549283	8.92e-12	1:100	0.11644	0	116.835	2.11259	1.86442	0	1.4433	17184	154	0	0	0	0	0	0	0	0	0	0	0	0	0	0	0	10	2	0	0	0		10
'Lipocalin 2	'LCN2	P80188	SeqId_2836_68	LCN2_CAR	OID01278	Olink CARDIOMETABOLIC(v.3602)	0.508258	0.545774	4.09425e-12	1:2025	0.401326	0	153.65	1.86883	0.30081	81	2.8866	22588	198	0	0	0	0	0	0	0	0	0	0	0	0	0	0	11	5	1	0	0	1	Locally secreted	7
'Osteopontin	'SPP1	P10451	SeqId_13113_7	OPN_CAR3	OID00621	Olink CARDIOVASCULAR III(v.6112)	0.507498	0.581152	1.27e-10	1:100	0.0585348	0	66.035	3.89437	1.01528	0	0	35423	314	1	1	0	0	0	0	0	0	0	0	0	0	0	0	1	0	0	0	0	0	Secreted to blood	11
'HO-2	'HMOX2	P30519	SeqId_2622_18	HMOX2_NEX	OID05207	Olink NEURO EXPLORATORY(v.3901)	0.506516	0.614979	7.84e-11	none	0.0372948	0.00580383	107.27	1.80499	1.86209	0	0.824742	36033	316	0	0	0	0	0	0	0	0	0	0	0	0	0	0	0	13	3	0	0	0		18
'Glutaminyl cyclase	'QPCT	Q16769	SeqId_7849_3	QPCT_CAR	OID01293	Olink CARDIOMETABOLIC(v.3602)	0.505052	0.549467	8.45566e-11	1:2025	0.0628259	0.00580383	73.59	1.0679	-1.40898	7	1.23711	40877	361	0	0	0	0	0	0	0	0	0	0	0	0	0	0	14	16	4	0	0	1	Secreted to blood	7
'IL-18 BPa	'IL18BP	O95998	SeqId_3073_51	IL_18BP_CAR3	OID00640	Olink CARDIOVASCULAR III(v.6112)	0.504766	0.699647	1.51e-10	1:100	0.0574017	0.00580383	153.695	1.05049	1.38472	0	0.618557	21099	194	0	1	0	0	0	0	0	0	0	0	0	0	0	0	0	0	0	0	0	1	Secreted to blood	14
'PLXA4	'PLXNA4	Q9HCM2	SeqId_19560_23	PLXNA4_IMR	OID00982	Olink IMMUNE RESPONSE(v.3202)	0.504429	0.633009	1.59515e-12	none	0.0396711	0.00580383	78.75	5.23505	2.11036	0	1.03093	212455	1894	0	0	0	0	0	0	0	0	0	0	0	0	1	0	6	4	1	0	0	10	Intracellular or membrane-bound	5
'Cathepsin D	'CTSD	P07339	SeqId_5508_62	CTSD_CAR3	OID00622	Olink CARDIOVASCULAR III(v.6112)	0.504184	0.613946	1.75e-12	1:100	0.951505	1.46257	1447.77	5.07835	0.21688	0	0.824742	44552	412	0	1	0	0	0	0	0	0	0	0	0	0	0	0	27	11	6	0	0	4	Secreted to blood	14
'STX8	'STX8	Q9UNK0	SeqId_10903_50	STX8_ORG	OID01076	Olink ORGAN DAMAGE(v.3301)	0.502038	0.602833	3.13016e-12	none	0.0417337	0.00580383	148.205	0.568775	1.92541	2	1.23711	26907	236	0	0	0	0	1	0	0	0	0	0	0	0	1	0	0	0	0	0	1	0		12
'IL-1Rrp2	'IL1RL2	Q9HB29	SeqId_2994_71	IL1RL2_CAR2	OID00400	Olink CARDIOVASCULAR II(v.5004)	0.502015	0.325874	1.8898e-11	none	0.0272626	0.00580383	68.91	1.27104	1.20224	0	0.824742	65405	575	0	0	0	0	0	0	0	0	0	0	0	0	1	0	0	0	0	0	0	3		4
'B4GT1	'B4GALT1	P15291	SeqId_13381_49	B4GALT1_DEV	OID01421	Olink DEVELOPMENT(v.3511)	0.501308	0.57429	6.12781e-12	1:100	0.0410615	0	101.395	0.725479	1.36793	0	0.206186	43920	398	0	0	0	0	0	0	0	0	0	0	0	0	1	0	11	11	4	0	0	2	Intracellular or membrane-bound	2
'Tenascin-X	'TNXB	P22105	SeqId_5698_60	TNXB_CAR	OID01260	Olink CARDIOMETABOLIC(v.3602)	0.500633	0.541978	3.76682e-11	1:2025	0.0382044	0	74.915	2.25769	0.53215	0	0.206186	458388	4244	0	0	0	0	0	0	0	0	0	0	0	0	0	0	24	0	1	0	0	56	Locally secreted to extracellular matrix	8
'Peroxiredoxin-1	'PRDX1	Q06830	SeqId_3855_56	PRDX1_IMR	OID00952	Olink IMMUNE RESPONSE(v.3202)	0.498757	0.695828	9.36e-11	none	0.0755683	0.00580383	281.25	0.446895	2.28938	5	1.64948	22110	199	1	0	0	0	0	0	0	0	0	0	0	0	0	0	10	9	1	0	0	0		6
'FKBP7	'FKBP7	Q9Y680	SeqId_9288_7	FKBP7_NEX	OID05146	Olink NEURO EXPLORATORY(v.3901)	0.49534	0.595115	9.40715e-12	none	0.0521882	0.00580383	72.335	0.388857	0.92032	3	2.06186	25794	222	0	1	0	0	0	0	0	0	0	0	0	0	0	0	0	0	0	0	0	0	Intracellular or membrane-bound	8
'SOD	'SOD1	P00441	SeqId_2794_60	SOD1_CAR	OID01222	Olink CARDIOMETABOLIC(v.3602)	0.493908	0.538642	1.81e-11	1:2025	0.054174	0.00580383	164.67	2.50145	0.83972	24	2.68041	15936	154	0	0	0	1	1	0	0	0	0	0	0	0	0	0	21	4	2	0	0	1		4
'RSPO1	'RSPO1	Q2MKA7	SeqId_16614_27	RSPO1_NEU	OID00321	Olink NEUROLOGY(v.8011)	0.491848	0.709736	7.93108e-13	none	0.0541031	0.00580383	88.67	2.17063	1.81348	0	0.412371	28959	263	0	0	0	0	0	0	0	0	0	0	0	0	0	0	11	0	2	0	0	11	Locally secreted in female tissues	4
'PPA6	'ACP6	Q9NPH0	SeqId_5742_14	ACP6_MET	OID01129	Olink METABOLISM(v.3402)	0.491554	0.697741	7.6725e-12	1:10	0.0955583	0.00580383	34.68	0.145096	1.57251	0	1.4433	48886	428	0	0	0	0	0	0	0	0	0	0	0	0	0	0	13	16	8	0	0	0	Intracellular or membrane-bound	10
'YES	'YES1	P07947	SeqId_2878_66	YES1_ORG	OID01070	Olink ORGAN DAMAGE(v.3301)	0.48903	0.599336	3.55e-11	none	0.0765183	0.00580383	85.94	1.63088	1.20278	0	2.26804	60801	543	1	0	0	1	0	0	0	0	0	0	0	0	0	0	5	1	1	0	0	0		5
'Glypican 1	'GPC1	P35052	SeqId_8697_38	GPC1_ONC2	OID00674	Olink ONCOLOGY II(v.7002)	0.488759	0.490112	2.79416e-11	none	0.0338428	0.00580383	116.14	3.60418	0.93331	0	0	61680	558	0	1	0	0	0	0	0	1	0	0	0	0	0	0	7	23	2	0	0	7	Intracellular or membrane-bound	9
'FBLN3	'EFEMP1	Q12805	SeqId_8480_29	EFEMP1_CAR	OID01281	Olink CARDIOMETABOLIC(v.3602)	0.487433	0.539332	4.05e-11	1:2025	0.122125	0	67.645	1.04469	0.659	0	0	54641	493	0	0	0	0	0	0	0	0	0	0	0	0	0	0	0	0	0	0	0	15	Locally secreted to extracellular matrix	14
'LYPD3	'LYPD3	O95274	SeqId_13107_9	LYPD3_ONC2	OID00678	Olink ONCOLOGY II(v.7002)	0.485416	0.394125	5.39e-11	none	0.0703303	0.00580383	77.07	3.08183	0.37989	0	0.412371	35971	346	0	1	0	0	0	0	0	0	0	0	0	0	0	0	0	0	0	0	0	0		4
'LIRA5	'LILRA5	A6NI73	SeqId_8766_29	LILRA5_MET	OID01155	Olink METABOLISM(v.3402)	0.485338	0.774967	4.05e-11	1:10	0.0534417	0.00580383	114.145	0.377249	2.20664	0	0	32755	299	0	0	0	0	0	0	0	0	0	0	0	0	1	0	16	1	0	0	0	2	Secreted to blood	5
'SMOC1	'SMOC1	Q9H4F8	SeqId_13118_5	SMOC1_NEX	OID05135	Olink NEURO EXPLORATORY(v.3901)	0.484666	0.623675	5.63e-12	none	0.0356058	0	86.415	1.52641	1.17679	0	0.824742	48163	434	0	1	0	0	0	0	0	0	0	0	0	0	0	0	0	0	0	0	0	9	Locally secreted to extracellular matrix	5
'TIMD3	'HAVCR2	Q8TDQ0	SeqId_5134_52	HAVCR2_DEV	OID01410	Olink DEVELOPMENT(v.3511)	0.484034	0.450247	6.83e-12	1:100	0.0715647	0.00580383	139.755	1.63668	2.03371	0	0.412371	33394	301	1	1	0	0	0	0	0	0	0	0	0	0	1	0	12	2	0	0	0	3		6
'MRC2	'MRC2	Q9UBG0	SeqId_3041_55	MRC2_CRG	OID01392	Olink CELL REGULATION(v.3701)	0.483705	0.602885	2.11e-12	none	0.0352374	0	103.42	0.661637	0.64173	0	0.618557	166674	1479	0	1	0	0	0	0	0	0	0	0	0	0	1	0	30	8	14	0	0	16		7
'PTGD2	'HPGDS	O60760	SeqId_12549_33	HPGDS_ORG	OID01105	Olink ORGAN DAMAGE(v.3301)	0.481698	0.6882	1.54e-12	none	0.0448927	0.00580383	93.185	0.731283	2.05765	0	2.26804	23344	199	0	0	0	0	0	0	0	0	0	0	0	0	0	0	6	11	2	0	0	0		3
'CHSP1	'CARHSP1	Q9Y2V2	SeqId_12808_103	CARHSP1_NEX	OID05198	Olink NEURO EXPLORATORY(v.3901)	0.480253	0.557242	3.75943e-11	none	0.0386223	0.00580383	61.74	2.65235	2.00128	3	0.824742	15892	147	1	0	0	0	0	0	0	0	0	0	0	0	0	0	7	2	1	0	0	0		20
'suPAR	'PLAUR	Q03405	SeqId_2652_15	U_PAR_CAR3	OID00620	Olink CARDIOVASCULAR III(v.6112)	0.480186	0.683675	6.83e-12	1:100	0.0519966	0.00580383	97.63	0.789321	0.91437	0	2.06186	36978	335	0	0	0	0	0	0	0	0	0	0	0	0	0	0	21	4	7	0	0	14	Intracellular or membrane-bound	16
'SARP-2	'SFRP1	Q8N474	SeqId_3221_54	SFRP1_NEX	OID05171	Olink NEURO EXPLORATORY(v.3901)	0.479279	0.829884	6.07e-11	none	0.0438047	0.00580383	111.005	1.23041	0.44594	0	0.412371	35386	314	0	0	0	0	0	0	0	0	0	0	0	0	0	0	0	0	0	0	0	8	Locally secreted	2
'TWEAK	'TNFSF12	O43508	SeqId_5939_42	TWEAK_INF	OID00555	Olink INFLAMMATION(v.3012)	0.479168	0.59349	2.26e-11	none	0.0356006	0.00580383	130.695	1.77017	1.27577	0	0.412371	27216	249	0	0	0	0	0	0	0	0	0	0	0	0	1	0	10	0	2	0	0	1	Secreted to blood	5
'AIF	'AIFM1	O95831	SeqId_9522_3	AIFM1_ORG	OID01048	Olink ORGAN DAMAGE(v.3301)	0.478546	0.605241	6.47273e-11	none	0.0303456	0.00580383	154.33	1.78758	1.67143	3	1.03093	66901	613	0	0	0	0	1	0	0	0	0	0	0	0	0	0	31	18	6	0	0	0		9
'SEPR	'FAP	Q12884	SeqId_5029_3	FAP_CAR	OID01282	Olink CARDIOMETABOLIC(v.3602)	0.477865	0.477905	6.12e-11	1:2025	0.0642412	0	111.14	1.3581	0.48178	41	0	87713	760	0	1	0	0	0	0	0	0	0	0	0	0	1	0	50	19	7	0	0	4	Secreted to blood	14
'VEGF-D	'FIGF	O43915	SeqId_13098_93	VEGFD_CAR2	OID00468	Olink CARDIOVASCULAR II(v.5004)	0.477639	0.651161	6.1e-13	none	0.0479776	0.00580383	96.23	0.882182	0.49442	0	0.412371	40444	354	0	0	0	0	0	0	0	0	0	0	0	0	0	0	5	3	0	0	0	3	Secreted to blood	2
'Prolylcarboxypeptidase	'PRCP	P42785	SeqId_5722_78	PRCP_CAR	OID01272	Olink CARDIOMETABOLIC(v.3602)	0.477546	0.488442	1.15948e-11	1:2025	0.0294165	0	121.54	1.27684	-0.07985	93	1.64948	55800	496	0	0	0	0	0	0	0	0	0	0	0	0	0	0	12	18	3	0	0	4	Intracellular or membrane-bound	19
'TP	'TYMP	P19971	SeqId_11361_73	TYMP_MET	OID01153	Olink METABOLISM(v.3402)	0.476617	0.486476	1.54556e-11	1:10	0.0666523	0	152.255	3.15728	3.45944	0	1.03093	49955	482	0	0	0	0	0	0	0	0	0	0	0	0	0	0	16	19	1	0	0	0		17
'IF4B	'EIF4B	P23588	SeqId_14675_20	EIF4B_NEX	OID05128	Olink NEURO EXPLORATORY(v.3901)	0.475613	0.624636	1.33589e-12	none	0.0422713	0.00580383	269.25	0.1509	1.92516	0	2.26804	69151	611	1	0	0	0	0	0	0	0	0	0	0	0	0	0	5	3	2	0	0	0		14
'ARGI1	'ARG1	P05089	SeqId_5867_60	ARG1_MET	OID01199	Olink METABOLISM(v.3402)	0.474129	0.412124	2.63e-10	1:10	0.0770473	0.00580383	150.52	7.96286	1.83076	48	1.85567	34735	322	0	0	0	0	0	0	0	0	0	0	0	0	0	0	11	17	3	0	0	0		11
'SPINK5	'SPINK5	Q9NQ38	SeqId_8028_22	SPINK5_DEV	OID01481	Olink DEVELOPMENT(v.3511)	0.472944	0.64865	3.3238e-11	1:100	0.0455338	0.00580383	104.855	1.05049	1.08985	0	0.412371	120714	1064	0	0	0	0	0	0	0	0	0	0	0	0	0	0	7	12	5	0	0	32	Locally secreted	9
'CA125	'MUC16	Q8WXI7	SeqId_15565_102	MUC_16_ONC2	OID00741	Olink ONCOLOGY II(v.7002)	0.472693	0.538412	1.39e-11	none	0.0583494	0.00580383	19.08	4.89263	1.66475	0	1.64948	1519175	14507	1	1	0	0	0	0	0	0	0	0	0	0	1	0	0	0	0	0	0	14	Locally secreted	5
'uPA	'PLAU	P00749	SeqId_4158_54	uPA_CAR3	OID00631	Olink CARDIOVASCULAR III(v.6112)	0.470749	0.600335	4.59e-12	1:100	0.0327266	0.00580383	137.16	0.766106	0.31432	0	1.23711	48507	431	1	0	0	0	0	0	0	0	0	0	0	0	0	0	36	10	4	0	0	12	Secreted to blood
'MVK	'MVK	Q03426	SeqId_11391_69	MVK_ORG	OID01039	Olink ORGAN DAMAGE(v.3301)	0.465888	0.588569	1.00667e-10	none	0.0531462	0.00580383	128.66	3.06442	1.75187	0	1.03093	42451	396	0	0	0	0	0	0	0	0	0	0	0	0	0	0	16	13	5	0	0	0		17
'Tpo	'THPO	P40225	SeqId_8059_1	THPO_CAR2	OID00452	Olink CARDIOVASCULAR II(v.5004)	0.465156	0.635147	4.72e-12	none	0.0334043	0.00580383	72.115	2.81486	0.57729	0	0.824742	37823	353	0	0	0	0	0	0	0	0	0	0	0	0	0	0	5	9	2	0	0	2	Secreted to blood	8
'LY9	'LY9	Q9HBG7	SeqId_3324_51	LY9_ONC2	OID00669	Olink ONCOLOGY II(v.7002)	0.463941	0.796242	9.26e-12	none	0.062308	0.00580383	69.16	0.783517	0.78385	0	0.206186	72139	655	0	0	0	0	0	0	0	0	0	0	0	0	1	0	0	0	0	0	0	4		11
'a1-Microglobulin	'AMBP	P02760	SeqId_15453_3	AMBP_CAR2	OID00430	Olink CARDIOVASCULAR II(v.5004)	0.463594	0.562496	5.27e-12	none	0.0836185	0	742.875	0.957632	1.21847	0	0.412371	38999	352	0	1	0	0	0	0	0	0	0	0	0	1	0	0	18	8	4	0	0	7	Secreted to blood	4
'VASN	'VASN	Q6EMK4	SeqId_5682_13	VASN_CAR	OID01295	Olink CARDIOMETABOLIC(v.3602)	0.461682	0.530516	2.32225e-11	1:2025	0.0829021	0.00580383	92.72	0.510737	0.35346	0	0.206186	71713	673	0	1	0	0	0	0	0	0	0	0	0	0	1	0	0	0	0	0	0	3	Secreted - unknown location	1
'MATN3	'MATN3	O15232	SeqId_19361_78	MATN3_NEU	OID00320	Olink NEUROLOGY(v.8011)	0.461345	0.682359	1.89e-10	none	0.0644547	0.00580383	82.405	0.568775	2.72928	0	0.412371	52817	486	0	0	0	0	0	0	0	0	0	0	0	0	0	0	0	0	0	0	1	12	Locally secreted to extracellular matrix	3
'CLM6	'CD300C	Q08708	SeqId_5066_134	CLM_6_NEU	OID00295	Olink NEUROLOGY(v.8011)	0.460345	0.54248	4.06e-11	none	0.0636952	0	150.365	1.08532	1.65475	0	0.824742	24830	224	0	0	0	0	0	0	0	0	0	0	0	0	1	0	0	0	0	0	0	2		1
'ROR1	'ROR1	Q01973	SeqId_2590_69	ROR1_MET	OID01209	Olink METABOLISM(v.3402)	0.457553	0.640106	4.97e-12	1:10	0.0520817	0.00580383	172.06	0.406268	1.03815	0	0.412371	104283	937	0	0	0	0	0	0	0	0	0	0	0	0	1	0	4	2	1	0	0	9	Intracellular or membrane-bound	4
'PAFAH	'PLA2G7	Q13093	SeqId_5015_15	PLA2G7_CAR	OID01283	Olink CARDIOMETABOLIC(v.3602)	0.45631	0.55182	3e-11	1:2025	0.0409454	0	221.585	0.928613	0.62444	0	0.412371	50077	441	0	0	0	0	0	0	0	0	0	0	0	0	0	0	15	16	2	0	0	0	Secreted to blood	2
'TFPI -2	'TFPI2	P48307	SeqId_9233_71	TFPI_2_ONC2	OID00675	Olink ONCOLOGY II(v.7002)	0.456093	0.512134	7.47605e-11	none	0.0914618	0.00580383	42.3	2.39118	1.27869	0	0.206186	26934	235	0	0	0	0	0	0	0	0	0	0	0	0	0	0	3	2	1	0	0	9	Locally secreted to extracellular matrix	6
'UBP8	'USP8	P40818	SeqId_13450_49	USP8_MET	OID01200	Olink METABOLISM(v.3402)	0.455516	0.542515	3.30916e-12	1:10	0.0373641	0.00580383	164.76	0.0522345	1.87616	5	1.03093	127523	1118	1	0	0	0	1	0	0	0	0	0	0	0	0	0	25	31	6	0	0	0		19
'YKL-40	'CHI3L1	P36222	SeqId_11104_13	CHI3L1_CAR3	OID00633	Olink CARDIOVASCULAR III(v.6112)	0.453878	0.469485	1.33e-12	1:100	0.045299	0	97.52	4.2484	-1.35357	0	1.23711	42625	383	0	1	0	0	0	0	0	0	0	0	0	0	0	0	17	19	6	0	0	2	Secreted to blood	5
'TNF sR-I	'TNFRSF1A	P19438	SeqId_2654_19	TNF_R1_CAR3	OID00649	Olink CARDIOVASCULAR III(v.6112)	0.453118	0.731682	2.45e-11	1:100	0.0655048	0.00580383	116.565	0.574579	1.34622	0	0.206186	50495	455	0	0	0	0	0	0	0	0	0	0	0	0	1	0	15	9	0	0	0	12	Secreted to blood	16
'cIAP-1	'BIRC2	Q13490	SeqId_10046_55	BIRC2_IMR	OID00979	Olink IMMUNE RESPONSE(v.3202)	0.450107	0.602242	9.54627e-11	none	0.0340441	0.00580383	224.85	1.32327	1.81637	32	0.824742	69900	618	0	0	0	0	1	0	0	0	0	0	0	0	0	0	12	26	7	1	0	0		14
'SPINT2	'SPINT2	O43291	SeqId_2843_13	SPINT2_DEV	OID01408	Olink DEVELOPMENT(v.3511)	0.4497	0.590232	3.61e-12	1:100	0.0411378	0.00580383	95.035	0.557168	1.29706	0	1.64948	28228	252	0	0	0	0	0	0	0	0	0	0	0	0	1	0	4	1	2	0	0	6		11
'CD97	'CD97	P48960	SeqId_18881_7	CD97_DEV	OID01445	Olink DEVELOPMENT(v.3511)	0.449272	0.592332	2.54e-10	1:100	0.0504968	0.00580383	109.84	1.02147	1.25831	0	0.618557	91869	835	0	0	0	0	0	0	0	0	0	0	0	0	7	0	0	0	0	0	0	15	Secreted to blood	16
'ERBB1	'EGFR	P00533	SeqId_2677_1	EGFR_CAR3	OID00637	Olink CARDIOVASCULAR III(v.6112)	0.447725	0.558406	6.97e-12	1:100	0.033841	0	87.03	0.377249	0.44137	0	0.412371	134277	1210	1	0	0	1	1	0	0	0	1	0	0	0	1	0	74	39	14	0	0	25	Secreted to blood	11
'LRP11	'LRP11	Q86VZ4	SeqId_6713_4	LRP11_MET	OID01179	Olink METABOLISM(v.3402)	0.446049	0.479027	4.29245e-11	1:10	0.0602333	0.00580383	175.73	0.911201	1.80951	0	0.824742	53311	500	0	0	0	0	0	0	0	0	0	0	0	0	1	0	0	0	0	0	0	3		3
'Quinone reductase 2	'NQO2	P16083	SeqId_9754_33	NQO2_MET	OID01173	Olink METABOLISM(v.3402)	0.444969	0.474549	6.84169e-11	1:10	0.0455642	0.00580383	145.33	3.53453	1.47054	83	3.09278	25919	231	0	0	0	0	0	0	0	0	0	0	0	0	0	0	9	11	6	0	0	0		9
'VEGF-D	'FIGF	O43915	SeqId_14705_1	VEGFD_CAR2	OID00468	Olink CARDIOVASCULAR II(v.5004)	0.444175	0.413167	4.87e-11	none	0.0428189	0.00580383	112.185	5.39176	0.49442	0	0.412371	40444	354	0	0	0	0	0	0	0	0	0	0	0	0	0	0	5	3	0	0	0	3	Secreted to blood	2
'DECR	'DECR1	Q16698	SeqId_12687_2	DECR1_CAR2	OID00424	Olink CARDIOVASCULAR II(v.5004)	0.442908	0.584049	2.74485e-12	none	0.0520214	0.00580383	207.33	1.70633	1.69752	0	1.85567	36068	335	0	0	0	0	0	0	0	0	0	0	0	0	0	0	8	15	2	0	0	0		19
'Granzyme H	'GZMH	P20718	SeqId_3373_5	GZMH_ONC2	OID00686	Olink ONCOLOGY II(v.7002)	0.440415	0.480138	5.64e-12	none	0.0337085	0.00580383	137.17	7.48114	1.04083	0	2.8866	27315	246	0	0	0	0	0	0	0	0	0	0	0	0	0	0	15	4	5	0	0	3	Secreted to blood	3
'TrkC	'NTRK3	Q16288	SeqId_2658_27	NTRK3_NEU	OID00372	Olink NEUROLOGY(v.8011)	0.439997	0.681523	1.58e-11	none	0.0600628	0.00580383	113.76	0.412072	1.1506	0	0.824742	94428	839	1	0	0	0	0	0	0	0	0	0	0	0	1	0	14	15	1	0	0	6		21
'IGFBP-6	'IGFBP6	P24592	SeqId_14088_38	IGFBP6_CAR	OID01264	Olink CARDIOMETABOLIC(v.3602)	0.439915	0.586713	2.59e-12	1:2025	0.0889625	0	103.695	0.412072	0.75521	0	0	25322	240	0	1	0	0	0	0	0	0	0	0	0	0	0	0	4	1	3	0	0	8	Secreted to blood	5
'LEG9	'LGALS9	O00182	SeqId_9197_4	Gal_9_CAR2	OID00406	Olink CARDIOVASCULAR II(v.5004)	0.435072	0.509995	1.04e-11	none	0.0682999	0.00580383	134.32	2.39118	1.1913	0	0	39518	355	0	0	0	0	0	0	0	0	0	0	0	0	0	0	23	2	1	0	0	0	Secreted to blood	16
'BID	'BID	P55957	SeqId_5798_3	BID_ORG	OID01051	Olink ORGAN DAMAGE(v.3301)	0.432575	0.672631	1.56e-10	none	0.0407626	0.00580383	104.15	0.789321	-0.11291	3	0.206186	21995	195	0	0	0	0	1	0	0	0	0	0	0	0	0	0	1	10	2	0	0	0		15
'PEAR1	'PEAR1	Q5VY43	SeqId_8275_31	PEAR1_DEV	OID01456	Olink DEVELOPMENT(v.3511)	0.431008	0.476535	6.97e-12	1:100	0.0226826	0	174.54	1.07951	1.08896	0	2.68041	110666	1037	1	0	0	0	0	0	0	0	0	0	0	0	1	0	0	0	0	0	0	29		7
'5'-Nucleotidase	'NT5E	P21589	SeqId_15452_5	X_5__NT_ONC2	OID00708	Olink ONCOLOGY II(v.7002)	0.429454	0.677637	2.08e-12	none	0.0688688	0.00580383	117.725	0.975044	1.29188	0	2.26804	63368	574	0	0	0	0	0	0	0	0	0	0	0	0	0	0	29	21	4	0	0	4	Intracellular or membrane-bound	5
'DPEP2	'DPEP2	Q9H4A9	SeqId_8327_26	DPEP2_NEX	OID05180	Olink NEURO EXPLORATORY(v.3901)	0.429332	0.512743	5.67871e-12	none	0.0356037	0	83.685	1.12014	1.22211	0	1.03093	53365	486	0	0	0	0	0	0	0	0	0	0	0	0	0	0	0	0	0	0	0	2		9
'HAI-1	'SPINT1	O43278	SeqId_2828_82	SPINT1_DEV	OID01470	Olink DEVELOPMENT(v.3511)	0.427567	0.440342	9.73e-12	1:100	0.0559203	0.00580383	104.29	1.58445	1.05142	0	0.206186	58398	529	0	0	0	0	0	0	0	0	0	0	0	0	0	0	19	6	4	0	0	9	Secreted to blood	11
'Galectin-8	'LGALS8	O00214	SeqId_4909_68	gal_8_NEU	OID00324	Olink NEUROLOGY(v.8011)	0.42704	0.666213	2.66e-11	none	0.0382181	0.00580383	53.31	2.98317	1.63062	0	1.4433	35808	317	0	0	0	0	0	0	0	0	0	0	0	0	0	0	25	2	3	0	0	0		28
'BOC	'BOC	Q9BWV1	SeqId_4328_2	BOC_CAR2	OID00386	Olink CARDIOVASCULAR II(v.5004)	0.424694	0.646926	1.79e-12	none	0.04597	0.00580383	58.315	0.713871	0.80982	0	0.206186	121059	1114	0	1	0	0	0	0	0	0	0	0	0	0	1	0	7	2	0	0	0	4	Intracellular or membrane-bound	17
'RANTES	'CCL5	P13501	SeqId_5480_49	CCL5_CAR	OID01246	Olink CARDIOMETABOLIC(v.3602)	0.423793	0.446132	1.28e-11	1:2025	0.0771391	0	141.855	0.412072	1.10569	0	2.26804	9990	91	0	0	0	0	0	0	0	0	0	0	0	0	0	0	6	2	0	0	0	2	Secreted to blood	3
'ADAM 23	'ADAM23	O75077	SeqId_7049_2	ADAM_23_NEU	OID00319	Olink NEUROLOGY(v.8011)	0.422521	0.605307	6.99852e-12	none	0.053874	0.00580383	84.6	1.11434	0.3513	0	0.412371	91926	832	0	0	0	0	0	0	0	0	0	0	0	0	1	0	0	0	0	0	0	7	Intracellular or membrane-bound	3
'ATS13	'ADAMTS13	Q76LX8	SeqId_3175_51	ADAM_TS13_CAR2	OID00385	Olink CARDIOVASCULAR II(v.5004)	0.420653	0.438584	4.84e-12	none	0.0427149	0	99.87	0.481718	0.74601	0	0.412371	153604	1427	0	1	0	0	0	0	0	0	0	0	0	0	0	0	36	14	3	0	0	15	Secreted to blood	9
'EphB4	'EPHB4	P54760	SeqId_15530_33	EPHB4_CAR3	OID00569	Olink CARDIOVASCULAR III(v.6112)	0.418801	0.662447	1.81e-11	1:100	0.046929	0.00580383	135.91	0.475914	1.31512	0	0.412371	108270	987	1	0	0	0	0	0	0	0	0	0	0	0	1	0	30	22	5	0	0	2		10
'KC1D	'CSNK1D	P48730	SeqId_11289_31	CSNK1D_ORG	OID01035	Olink ORGAN DAMAGE(v.3301)	0.416194	0.510675	2.26584e-11	none	0.0415043	0.00580383	144.93	2.5711	1.67645	15	0.618557	47330	415	1	0	0	0	0	0	0	0	0	0	0	0	0	0	10	14	7	0	0	0		26
'SPON2	'SPON2	Q9BUD6	SeqId_8099_42	SPON2_CAR2	OID00416	Olink CARDIOVASCULAR II(v.5004)	0.415447	0.671915	4.62842e-12	none	0.0893514	0.00580383	33.99	0.638421	0.21189	0	0.412371	35846	331	0	0	0	0	0	0	0	0	0	0	0	0	0	0	13	2	1	0	0	1	Secreted to blood
'DNER	'DNER	Q8NFT8	SeqId_9769_48	DNER_INF	OID01213	Olink INFLAMMATION(v.3012)	0.413606	0.646522	1.22357e-10	none	0.0403045	0.00580383	63.195	1.63668	1.00995	0	0	78475	737	0	0	0	0	0	0	0	0	0	0	0	0	1	0	0	0	0	0	0	29		2
'HGF	'HGF	P14210	SeqId_2681_23	HGF_INF	OID00522	Olink INFLAMMATION(v.3012)	0.413367	0.535985	1.33e-12	none	0.0465696	0.00580383	129.91	4.86361	1.54877	0	0.412371	83134	728	0	0	0	0	0	0	0	0	0	0	0	0	0	0	33	10	8	0	0	19	Secreted to blood	11
'Endostatin	'COL18A1	P39060	SeqId_2201_17	COL18A1_CAR	OID01271	Olink CARDIOMETABOLIC(v.3602)	0.40914	0.467046	3.14854e-12	1:2025	0.0633743	0	94.68	1.00406	0.19671	0	0	178188	1754	0	0	0	0	0	0	0	0	0	0	0	0	0	0	13	9	1	0	0	7	Locally secreted to extracellular matrix	7
'KIRR2	'KIRREL2	Q6UWL6	SeqId_16609_106	KIRREL2_NEX	OID05188	Olink NEURO EXPLORATORY(v.3901)	0.405914	0.588103	2.40616e-11	none	0.0384305	0.00580383	41.87	3.0296	0.78858	0	0.618557	75092	708	0	1	0	0	0	0	0	0	0	0	0	0	1	0	0	0	0	0	0	5	Intracellular or membrane-bound
'TGF-b1	'TGFB1	P01137	SeqId_2333_72	LAP_TGF_beta_1_INF	OID00480	Olink INFLAMMATION(v.3012)	0.40575	0.511502	4.06e-11	none	0.0705793	0.00580383	201.48	1.63088	1.14713	0	0.206186	44341	390	0	1	0	0	0	0	0	0	0	0	0	0	0	0	21	8	5	0	0	4	Secreted to blood
'PAP1	'REG3A	Q06141	SeqId_15304_1	REG3A_CAR	OID01280	Olink CARDIOMETABOLIC(v.3602)	0.404033	0.393382	1.23e-12	1:2025	0.0571283	0	139.705	3.7899	0.73452	89	0.412371	19395	175	0	0	0	0	0	0	0	0	0	0	0	0	0	0	9	4	2	0	0	3	Locally secreted to GI-tract	6
'FCG3B	'FCGR3B	O75015	SeqId_3311_27	FCGR3B_CAR	OID01219	Olink CARDIOMETABOLIC(v.3602)	0.403188	0.411128	8.35e-12	1:2025	0.0377734	0.00580383	81.555	1.2188	-0.13249	0	0.412371	26216	233	0	1	0	0	0	0	0	0	0	0	0	0	0	0	19	3	0	0	0	2	Secreted to blood
'NSE	'ENO2	P09104	SeqId_10339_48	ENO2_MET	OID01138	Olink METABOLISM(v.3402)	0.402658	0.707186	1.69e-10	1:10	0.0488035	0.00580383	125.87	1.46837	2.23778	0	1.03093	47269	434	0	0	0	0	0	0	0	0	0	0	0	0	0	0	16	22	5	0	0	0		14
'PDGFRA	'PDGFRA	P16234	SeqId_10366_11	PDGF_R_alpha_NEU	OID00355	Olink NEUROLOGY(v.8011)	0.40147	0.3566	4.66e-11	none	0.0330226	0.00580383	116.96	8.72316	0.962	0	1.03093	122670	1089	1	1	0	0	1	0	0	0	0	0	0	0	1	0	14	20	1	0	0	4	Intracellular or membrane-bound	10
'IL-1 sRI	'IL1R1	P14778	SeqId_2991_9	IL_1RT1_CAR3	OID00613	Olink CARDIOVASCULAR III(v.6112)	0.400426	0.594797	3.58e-12	1:100	0.0688508	0.00580383	34.63	0.34823	1.98962	0	1.03093	65402	569	1	0	0	0	0	0	0	0	0	0	0	0	1	0	27	7	1	0	0	5	Secreted to blood	13
'VEGF	'VEGFA	P15692	SeqId_2597_8	VEGFA_INF	OID00472	Olink INFLAMMATION(v.3012)	0.398453	0.750029	1.29e-11	none	0.0391189	0.00580383	196.965	1.04469	2.11661	0	0.618557	27042	232	0	0	0	0	0	0	0	0	0	0	0	0	0	0	9	4	4	0	0	3	Secreted to blood	33
'Fas, soluble	'FAS	P25445	SeqId_5392_73	FAS_CAR3	OID00615	Olink CARDIOVASCULAR III(v.6112)	0.396947	0.713097	6.54e-12	1:100	0.0876006	0.00580383	35.04	1.20139	0.1336	0	1.03093	37732	335	0	1	0	0	0	0	0	0	0	0	0	0	1	0	6	8	2	0	0	8	Secreted to blood	21
'GLRX1	'GLRX	P35754	SeqId_18386_36	GLRX_MET	OID01137	Olink METABOLISM(v.3402)	0.395911	0.450229	2.7e-11	1:10	0.0394454	0.00580383	170.975	5.38595	1.60057	52	1.64948	11776	106	0	0	0	0	0	0	0	0	0	0	0	0	0	0	4	5	1	0	0	2		7
'Tenascin	'TNC	P24821	SeqId_4155_3	TNC_CAR	OID01265	Olink CARDIOMETABOLIC(v.3602)	0.394496	0.418987	4.74e-11	1:2025	0.0413526	0	82.56	3.45908	0.64506	0	0.618557	240853	2201	0	0	0	0	0	0	0	0	0	0	0	0	0	0	19	12	2	0	1	42	Locally secreted to extracellular matrix	14
'XG	'XG	P55808	SeqId_8044_90	XG_DEV	OID01478	Olink DEVELOPMENT(v.3511)	0.392443	0.222111	4.7e-11	1:100	0.04409	0.00580383	47.82	8.05572	1.14499	0	0.206186	19723	180	0	1	0	0	0	0	0	0	0	0	0	0	1	0	0	0	0	0	0	0		6
'PEAR1	'PEAR1	Q5VY43	SeqId_8892_14	PEAR1_DEV	OID01456	Olink DEVELOPMENT(v.3511)	0.391736	0.468562	3.02e-11	1:100	0.064831	0.00580383	120.76	0.673244	1.08896	0	2.68041	110666	1037	1	0	0	0	0	0	0	0	0	0	0	0	1	0	0	0	0	0	0	29		7
'Nidogen	'NID1	P14543	SeqId_3213_65	NID1_CAR	OID01250	Olink CARDIOMETABOLIC(v.3602)	0.390651	0.406774	1.1e-10	1:2025	0.049115	0	81.25	1.9733	0.73022	0	3.29897	136377	1247	0	1	0	0	0	0	0	0	0	0	0	0	0	0	0	0	0	0	0	22	Locally secreted to extracellular matrix	2
'Alcadein alpha-1	'CLSTN1	O94985	SeqId_15521_4	CLSTN1_NEX	OID05158	Olink NEURO EXPLORATORY(v.3901)	0.388705	0.405622	9.6e-11	none	0.0376696	0	63.045	4.71851	1.17145	0	6.59794	109793	981	0	0	0	0	0	0	0	0	0	0	0	0	1	0	0	0	0	0	0	0		6
'CRNN	'CRNN	Q9UBG3	SeqId_17738_7	CRNN_ONC2	OID00719	Olink ONCOLOGY II(v.7002)	0.388317	0.239971	4.33e-12	none	0.0639903	0.00580383	76.46	4.96808	0.51788	0	1.23711	53533	495	0	0	0	0	0	0	0	0	0	0	0	0	0	0	0	0	0	0	0	0		1
'ING1	'ING1	Q9UK53	SeqId_3888_8	ING1_NEX	OID05217	Olink NEURO EXPLORATORY(v.3901)	0.387064	0.549751	1.59e-11	none	0.0395856	0.00580383	382.6	0.174115	1.23214	8	2.47423	46738	422	0	0	0	0	0	0	0	0	0	0	0	0	0	0	2	2	1	1	0	0
'BAFF	'TNFSF13B	Q9Y275	SeqId_3059_50	TNFSF13B_CAR3	OID00617	Olink CARDIOVASCULAR III(v.6112)	0.386971	0.343125	1.14e-11	1:100	0.0546266	0.00580383	149.15	2.14161	1.00268	0	0.412371	31223	285	0	1	0	0	0	0	0	0	0	0	0	0	1	0	12	0	2	0	0	1	Secreted to blood	6
'FLRT2	'FLRT2	O43155	SeqId_13122_19	FLRT2_NEU	OID00347	Olink NEUROLOGY(v.8011)	0.386047	0.660657	4.17e-12	none	0.0412933	0.00580383	117.665	0.295995	1.41057	0	0	74049	660	0	1	0	0	0	0	0	0	0	0	0	0	1	0	0	0	0	0	0	4	Intracellular or membrane-bound	7
'SNP29	'SNAP29	O95721	SeqId_12357_41	SNAP29_DEV	OID01439	Olink DEVELOPMENT(v.3511)	0.385946	0.53817	1.22938e-10	1:100	0.0513958	0.00580383	121.055	1.25943	2.0233	1	2.26804	28970	258	0	0	0	0	0	0	0	0	0	0	0	0	0	0	0	2	0	0	1	0		3
'Semaphorin-7A	'SEMA7A	O75326	SeqId_7019_13	SEMA7A_DEV	OID01461	Olink DEVELOPMENT(v.3511)	0.384681	0.616637	3.56216e-11	1:100	0.0529437	0.00580383	47.075	1.12594	1.87507	0	0.412371	74824	666	0	0	0	0	0	0	0	0	0	0	0	0	0	0	43	5	6	0	0	9		4
'JAM-B	'JAM2	P57087	SeqId_2997_8	JAM_B_NEU	OID00359	Olink NEUROLOGY(v.8011)	0.381362	0.299598	2.56e-11	none	0.0626666	0.00580383	159.975	0.928613	2.56308	0	0	33207	298	0	0	0	0	0	0	0	0	0	0	0	0	1	0	0	0	0	0	0	2		7
'PD-L2	'PDCD1LG2	Q9BQ51	SeqId_3004_67	PD_L2_CAR2	OID00458	Olink CARDIOVASCULAR II(v.5004)	0.378374	0.396838	3.13e-10	none	0.0693389	0.00580383	203.02	0.615206	0.6215	0	0.206186	30957	273	0	0	0	0	0	0	0	0	0	0	0	0	1	0	0	0	0	0	0	2	Secreted - unknown location	1
'BNP	'NPPB	P16860	SeqId_16751_15	BNP_CAR2	OID00455	Olink CARDIOVASCULAR II(v.5004)	0.378262	0.244473	4.05835e-11	none	0.0385799	0.00580383	68.555	7.62043	0.88986	46	4.12371	14726	134	0	0	0	0	0	0	0	0	0	0	0	0	0	0	1	0	0	0	0	1	Secreted to blood	1
'Syntaxin-6	'STX6	O43752	SeqId_10945_11	STX6_CRG	OID01318	Olink CELL REGULATION(v.3701)	0.376122	0.552619	1.78819e-11	none	0.0904173	0.00580383	77.905	1.213	0.31699	0	1.4433	29176	255	0	0	0	0	0	0	0	0	0	0	0	0	1	0	0	5	1	0	1	0		4
'FOLR2	'FOLR2	P14207	SeqId_15587_20	FOLR2_NEX	OID05136	Olink NEURO EXPLORATORY(v.3901)	0.373675	0.529237	9.71e-12	none	0.0348313	0	72.69	0.858967	1.62324	0	0.206186	29280	255	0	1	0	0	0	0	0	0	0	0	0	0	0	0	10	9	2	0	0	8	Secreted to blood	10
'Epo	'EPO	P01588	SeqId_5813_58	EPO_ORG	OID01043	Olink ORGAN DAMAGE(v.3301)	0.373144	0.416768	3.74e-12	none	0.0527777	0.00580383	171.455	4.35868	0.88066	13	7.62887	21307	193	0	0	0	0	0	0	0	0	0	0	0	0	0	0	4	9	0	0	0	2	Secreted to blood	1
'EDIL3	'EDIL3	O43854	SeqId_9360_33	EDIL3_ORG	OID01064	Olink ORGAN DAMAGE(v.3301)	0.370272	0.488628	3.29142e-12	none	0.0477658	0.00580383	63.17	3.06442	1.3868	74	1.23711	53765	480	0	0	0	0	0	0	0	0	0	0	0	0	0	0	7	1	3	0	0	12	Secreted to blood	4
'ROBO1	'ROBO1	Q9Y6N7	SeqId_5740_17	ROBO1_DEV	OID01485	Olink DEVELOPMENT(v.3511)	0.368598	0.470646	8.63837e-12	1:100	0.0926309	0.00580383	157.19	0.626814	1.48833	0	0.618557	180930	1651	0	0	0	0	1	0	0	0	0	0	0	0	1	0	64	9	2	0	0	5		13
'CD48	'CD48	P09326	SeqId_3292_75	CD48_ONC2	OID00667	Olink ONCOLOGY II(v.7002)	0.368177	0.656555	3.59e-12	none	0.060349	0.00580383	120.16	0.644225	0.50897	0	0.618557	27683	243	0	0	0	0	0	0	0	0	0	0	0	0	0	0	9	1	3	0	0	1	Intracellular or membrane-bound	3
'ABP1	'AOC1	P19801	SeqId_15486_126	AOC1_NEX	OID05212	Olink NEURO EXPLORATORY(v.3901)	0.36761	0.43885	2.45e-12	none	0.0536437	0.00580383	47.9	3.83633	0.68463	10	4.53608	85378	751	0	0	0	0	0	0	0	0	0	0	0	0	0	0	43	21	3	0	0	2	Locally secreted	7
'ISGF3	'IRF9	Q00978	SeqId_12439_67	IRF9_IMR	OID00945	Olink IMMUNE RESPONSE(v.3202)	0.367277	0.61152	2.33316e-11	none	0.0394635	0.00580383	112.23	4.70691	1.71118	1	0.824742	43696	393	0	0	0	0	0	0	0	0	0	0	0	0	0	1	0	0	0	0	0	0		15
'sTie-2	'TEK	Q02763	SeqId_3773_15	TIE2_CAR2	OID00398	Olink CARDIOVASCULAR II(v.5004)	0.366428	0.585639	9.79e-11	none	0.0383463	0.00580383	113.315	1.83981	0.72094	0	0.618557	125830	1124	1	0	0	0	1	0	0	0	0	0	0	0	1	0	66	25	6	0	0	14	Secreted to blood	5
'SIRB1	'SIRPB1	O00241	SeqId_6247_9	SIRPB1_DEV	OID01430	Olink DEVELOPMENT(v.3511)	0.36562	0.394209	9.85e-11	1:100	0.0346591	0.00580383	79.555	2.14742	1.11014	0	0	43211	398	0	1	0	0	0	0	0	0	0	0	0	0	1	0	12	1	0	0	0	2		15
'GFRa-1	'GFRA1	P56159	SeqId_3314_74	GFR_alpha_1_NEU	OID00333	Olink NEUROLOGY(v.8011)	0.36506	0.416867	1.52e-12	none	0.0302277	0.00580383	109.065	1.77597	1.01052	0	0.206186	51456	465	0	0	0	0	0	0	0	0	0	0	0	0	0	0	0	0	0	0	0	14		5
'Nectin-like protein 1	'CADM3	Q8N126	SeqId_3630_27	CADM3_NEU	OID00290	Olink NEUROLOGY(v.8011)	0.364603	0.225219	1.5e-11	none	0.0601464	0.00580383	115.06	4.26582	0.64477	0	0.412371	43300	398	0	0	0	0	0	0	0	0	0	0	0	0	1	0	9	1	0	0	0	3	Intracellular or membrane-bound	3
'Arylsulfatase A	'ARSA	P15289	SeqId_3583_54	ARSA_DEV	OID01479	Olink DEVELOPMENT(v.3511)	0.363458	0.525972	8.56e-11	1:100	0.122766	0.00580383	52.235	1.52641	1.12472	0	1.64948	53588	507	0	0	0	0	0	0	0	0	0	0	0	0	0	0	21	21	7	0	0	6	Intracellular or membrane-bound
'PTP-1C	'PTPN6	P29350	SeqId_4318_12	PTPN6_DEV	OID01446	Olink DEVELOPMENT(v.3511)	0.358335	0.519633	3.79e-12	1:100	0.0375247	0.00580383	135.585	9.68079	1.73019	3	1.85567	67561	595	1	0	0	0	0	0	0	0	0	0	0	0	0	0	39	18	3	0	0	0		23
'UNC5H3	'UNC5C	O95185	SeqId_5139_32	UNC5C_NEU	OID00292	Olink NEUROLOGY(v.8011)	0.356664	0.485417	1.55e-12	none	0.0919035	0	82.865	0.638421	1.66601	0	1.03093	103146	931	1	0	0	0	0	0	0	0	0	0	0	0	1	0	0	0	0	0	0	9		5
'FAM3B	'FAM3B	P58499	SeqId_5618_50	FAM3B_IMR	OID01001	Olink IMMUNE RESPONSE(v.3202)	0.355217	0.378335	3.83e-11	none	0.180969	0	112.215	2.86709	1.40861	0	0.618557	25982	235	0	1	0	0	0	0	0	0	0	0	0	0	0	0	0	0	0	0	0	2	Secreted to blood	6
'ENAH	'ENAH	Q8N8S7	SeqId_9757_29	ENAH_ORG	OID01042	Olink ORGAN DAMAGE(v.3301)	0.355109	0.560317	1.54452e-11	none	0.0494928	0.00580383	343.54	0.232153	0.26178	0	0.206186	66510	591	1	0	0	0	0	0	0	0	0	0	0	0	0	0	8	2	3	0	2	0		9
'NUDT5	'NUDT5	Q9UKK9	SeqId_17761_2	NUDT5_DEV	OID01404	Olink DEVELOPMENT(v.3511)	0.354514	0.681546	4.19e-11	1:100	0.0298641	0.00580383	147.31	1.18398	1.5967	1	2.06186	24328	219	1	0	0	0	0	0	0	0	0	0	0	0	0	0	12	6	3	0	0	0		9
'CATO	'CTSO	P43234	SeqId_9264_11	CTSO_MET	OID01125	Olink METABOLISM(v.3402)	0.353803	0.521253	5.16222e-11	1:10	0.0470319	0.00580383	30.23	1.23041	0.91803	0	2.06186	35958	321	0	0	0	0	0	0	0	0	0	0	0	0	0	0	0	0	0	0	0	3	Intracellular or membrane-bound	1
'Neuropilin-2	'NRP2	O60462	SeqId_15387_44	NRP2_NEU	OID00288	Olink NEUROLOGY(v.8011)	0.353432	0.503859	7.14e-13	none	0.0396858	0	76.27	0.812536	1.61824	0	1.03093	104831	931	0	0	0	0	0	0	0	0	0	0	0	0	1	0	41	6	9	0	0	6	Locally secreted	17
'complement factor H-related 5	'CFHR5	Q9BXR6	SeqId_16055_3	CFHR5_CAR	OID01302	Olink CARDIOMETABOLIC(v.3602)	0.35271	0.488447	5.82e-12	1:2025	0.126717	0	85.645	0.580383	0.545	0	0.206186	64419	569	0	0	0	0	0	0	0	0	0	0	0	0	0	0	0	0	0	0	0	18	Secreted to blood	1
'CRIP2	'CRIP2	P52943	SeqId_9053_16	CRIP2_NEX	OID05154	Olink NEURO EXPLORATORY(v.3901)	0.352165	0.501558	8.81265e-11	none	0.0296498	0.00580383	143.01	3.08183	0.8476	0	0.206186	22493	208	0	0	0	0	0	0	0	0	0	0	0	0	0	0	5	1	4	0	0	0		11
'EPI	'EREG	O14944	SeqId_4956_2	EREG_NEX	OID05151	Olink NEURO EXPLORATORY(v.3901)	0.350744	0.551641	2.29e-11	none	0.0413471	0.00580383	169.135	4.50958	1.77186	25	2.06186	19044	169	0	0	0	0	0	0	0	0	0	0	0	0	1	0	4	1	2	0	0	3	Secreted to blood	3
'TIGAR	'TIGAR	Q9NQ88	SeqId_12476_50	TIGAR_ORG	OID01041	Olink ORGAN DAMAGE(v.3301)	0.350133	0.59778	1.03189e-11	none	0.024526	0.00580383	183.475	6.00116	1.14072	1	1.85567	30063	270	0	0	0	0	0	0	0	0	0	0	0	0	0	0	8	10	2	0	0	0		4
'WIF-1	'WIF1	Q9Y5W5	SeqId_16070_7	WIF_1_ONC2	OID00742	Olink ONCOLOGY II(v.7002)	0.349013	0.465224	2.93916e-12	none	0.0465317	0.00580383	86.005	3.51712	1.33028	0	0.206186	41528	379	0	0	0	0	0	0	0	0	0	0	0	0	0	0	13	3	1	0	0	15	Locally secreted to extracellular matrix	3
'EMR2	'ADGRE2	Q9UHX3	SeqId_4546_27	ADGRE2_MET	OID01180	Olink METABOLISM(v.3402)	0.34707	0.489938	6.88e-11	1:10	0.0769953	0.00580383	59.175	0.824144	1.52854	0	0.412371	90472	823	0	0	0	0	0	0	0	0	0	0	0	0	7	0	14	2	1	0	0	15		13
'RBSK	'RBKS	Q9H477	SeqId_19467_3	RBKS_NEX	OID05144	Olink NEURO EXPLORATORY(v.3901)	0.34662	0.436711	4.36716e-11	none	0.071948	0.00580383	162.105	5.26407	1.78625	0	0.824742	34143	322	0	0	0	0	0	0	0	0	0	0	0	0	0	0	16	15	1	0	0	0		4
'NPDC1	'NPDC1	Q9NQX5	SeqId_10424_31	NPDC1_MET	OID01206	Olink METABOLISM(v.3402)	0.344246	0.305263	4.63811e-11	1:10	0.0716069	0.00580383	21.94	2.70459	2.10105	0	0.206186	34516	325	0	0	0	0	0	0	0	0	0	0	0	0	1	0	0	0	0	0	0	0		6
'Holo-TC II	'TCN2	P20062	SeqId_5584_21	TCN2_CAR	OID01259	Olink CARDIOMETABOLIC(v.3602)	0.342964	0.407533	4.79794e-12	1:2025	0.0344648	0	74.615	0.946024	2.33085	0	0.206186	47535	427	0	0	0	0	0	0	0	0	0	0	0	0	0	0	11	16	4	0	0	4	Secreted to blood	7
'Protein C	'PROC	P04070	SeqId_2961_1	PROC_CAR	OID01228	Olink CARDIOMETABOLIC(v.3602)	0.342325	0.514939	3.31e-11	1:2025	0.0995041	0	45.7	0.400464	0.45747	0	0	52071	461	1	1	0	0	0	0	0	0	0	0	0	0	0	0	26	9	3	0	0	12	Secreted to blood	10
'TINAL	'TINAGL1	Q9GZM7	SeqId_11192_168	TINAGL1_MET	OID01136	Olink METABOLISM(v.3402)	0.340365	0.462043	7.35918e-13	1:10	0.0420493	0.00580383	121.225	0.650029	1.7505	0	0.206186	52387	467	0	1	0	0	0	0	0	0	0	0	0	0	0	0	0	0	0	0	0	5	Locally secreted to extracellular matrix	11
'PAPP-A	'PAPPA	Q13219	SeqId_4148_49	PAPPA_CAR2	OID00421	Olink CARDIOVASCULAR II(v.5004)	0.339715	0.359834	8.63e-12	none	0.0349137	0	93.52	2.04875	1.05842	0	0.824742	180973	1627	0	0	0	0	0	0	0	0	0	0	0	0	0	0	0	0	0	0	0	36	Locally secreted in female tissues	3
'Sialoadhesin	'SIGLEC1	Q9BZZ2	SeqId_4464_10	SIGLEC1_NEU	OID00315	Olink NEUROLOGY(v.8011)	0.338468	0.31239	3.84228e-11	none	0.0420655	0.0116077	56.945	5.32792	0.3687	0	1.23711	182624	1709	0	0	0	0	0	0	0	0	0	0	0	0	1	0	0	0	0	0	0	18	Intracellular or membrane-bound	2
'Oxidized PARK7	'PARK7	Q99497	SeqId_19545_145	PARK7_DEV	OID01423	Olink DEVELOPMENT(v.3511)	0.338269	0.356787	3.84482e-10	1:100	0.191815	0	172.175	1.53221	0.9051	0	2.06186	19891	189	0	0	0	0	0	0	0	0	0	0	0	0	0	0	10	11	3	0	0	0		10
'S100A4	'S100A4	P26447	SeqId_14116_129	S100A4_ONC2	OID00680	Olink ONCOLOGY II(v.7002)	0.338245	0.383772	5.8e-11	none	0.0879745	0	135.82	4.63146	0.83858	0	1.03093	11729	101	0	0	0	0	0	0	0	0	0	0	0	0	0	0	4	5	1	0	0	0		6
'CD69	'CD69	Q07108	SeqId_16618_7	CD69_DEV	OID01467	Olink DEVELOPMENT(v.3511)	0.334841	0.457119	3.09e-12	1:100	0.0817703	0.00580383	37.75	3.91759	3.10827	2	2.06186	22559	199	1	0	0	0	0	0	0	0	0	0	0	0	1	0	8	2	1	0	0	3		4
'CaMKK alpha	'CAMKK1	Q8N5S9	SeqId_18860_2	CAMKK1_CRG	OID01368	Olink CELL REGULATION(v.3701)	0.334022	0.448414	5.58e-11	none	0.0294594	0.00580383	81.935	5.40337	-0.19176	5	0.618557	55735	505	1	0	0	0	0	0	0	0	0	0	0	0	0	0	8	10	3	0	0	0		4
'ENTP5	'ENTPD5	O75356	SeqId_4437_56	ENTPD5_MET	OID01165	Olink METABOLISM(v.3402)	0.333255	0.355708	3.12e-12	1:10	0.0379949	0	120.11	0.760302	2.07251	1	0	47517	428	0	1	0	0	0	0	0	0	0	0	0	0	0	0	0	0	0	0	0	2	Secreted to blood	8
'MUCDL	'CDHR5	Q9HBB8	SeqId_9962_1	CDHR5_MET	OID01143	Olink METABOLISM(v.3402)	0.333062	0.302268	4.51198e-11	1:10	0.0970692	0.00580383	137.48	3.0354	1.71024	0	0.206186	88223	845	0	1	0	0	0	0	0	0	0	0	0	0	1	0	0	0	0	0	0	0	Intracellular or membrane-bound	11
'SCAR5	'SCARA5	Q6ZMJ2	SeqId_10419_1	SCARA5_NEU	OID00336	Olink NEUROLOGY(v.8011)	0.332743	0.561907	2.21502e-11	none	0.0442973	0.00580383	100.08	1.03889	1.29495	0	0.618557	53994	495	0	0	0	0	0	0	0	0	0	0	0	0	1	0	0	0	0	0	1	3		4
'BGH3	'TGFBI	Q15582	SeqId_3283_21	TGFBI_CAR	OID01291	Olink CARDIOMETABOLIC(v.3602)	0.332289	0.409679	1.39e-11	1:2025	0.0786635	0	75.41	0.800929	1.25027	0	0	74681	683	0	0	0	0	0	0	0	0	0	0	0	0	0	0	34	28	4	0	0	5	Secreted to blood	15
'SRP14	'SRP14	P37108	SeqId_17510_7	SRP14_NEX	OID05142	Olink NEURO EXPLORATORY(v.3901)	0.329683	0.573874	3.09e-12	none	0.0258866	0.00580383	110.18	4.15554	0.9526	0	0.412371	14570	136	0	0	0	0	0	0	0	0	0	0	0	0	0	0	4	2	1	0	0	0		8
'MATN2	'MATN2	O00339	SeqId_3325_2	MATN2_DEV	OID01401	Olink DEVELOPMENT(v.3511)	0.327393	0.459677	1.55e-12	1:100	0.034239	0	91.68	0.917005	2.06441	0	0	106837	956	0	0	0	0	0	0	0	0	0	0	0	0	0	0	0	0	0	0	1	30	Locally secreted to extracellular matrix	18
'FOLR3	'FOLR3	P41439	SeqId_15495_9	FR_gamma_ONC2	OID00738	Olink ONCOLOGY II(v.7002)	0.323886	0.441148	6.78e-11	none	0.0489335	0.00580383	43.43	19.2919	1.25477	0	13.8144	27885	245	0	0	0	0	0	0	0	0	0	0	0	0	0	0	0	0	0	0	0	8	Secreted to blood	6
'IL-15 Ra	'IL15RA	Q13261	SeqId_14054_17	IL_15RA_INF	OID00514	Olink INFLAMMATION(v.3012)	0.321438	0.59937	2.04e-12	none	0.0524022	0.00580383	141.975	0.626814	0.9289	7	0.618557	28233	267	0	1	0	0	0	0	0	0	0	0	0	0	1	0	6	1	1	0	0	2	Secreted to blood	22
'MFGM	'MFGE8	Q08431	SeqId_4455_89	MFGE8_DEV	OID01403	Olink DEVELOPMENT(v.3511)	0.321107	0.407211	1.92e-11	1:100	0.0379204	0	72.545	3.47069	1.57981	0	1.85567	43105	387	0	0	0	0	0	0	0	0	0	0	0	0	0	0	0	0	0	0	0	6	Secreted to blood	17
'METAP1	'METAP1	P53582	SeqId_3210_1	METAP1_ORG	OID01097	Olink ORGAN DAMAGE(v.3301)	0.318676	0.419621	8.3e-12	none	0.0344695	0.00580383	165.185	0.0174115	0.63668	59	2.68041	43215	386	0	0	0	0	0	0	0	0	0	0	0	0	0	0	15	8	2	0	0	0		12
'vWF	'VWF	P04275	SeqId_3050_7	vWF_CAR3	OID00651	Olink CARDIOVASCULAR III(v.6112)	0.318161	0.337315	6.43e-11	1:100	0.23008	0	210.16	3.0238	1.90704	0	0.206186	309265	2813	0	1	0	0	0	0	0	0	0	0	0	0	0	0	73	39	10	0	0	28	Secreted to blood	9
'Neurotrophin-3	'NTF3	P20783	SeqId_4145_58	NT_3_INF	OID00554	Olink INFLAMMATION(v.3012)	0.317538	0.339927	2.91e-12	none	0.0534352	0.00580383	65.285	2.14161	1.00084	0	1.85567	29355	257	0	0	0	0	0	0	0	0	0	0	0	0	0	0	9	0	2	0	0	3	Locally secreted	6
'MASP3	'MASP1	P48740	SeqId_3605_77	MASP1_IMR	OID01014	Olink IMMUNE RESPONSE(v.3202)	0.316294	0.41642	2.7e-10	none	0.139686	0	74.735	2.7336	0.52609	0	0.618557	79247	699	0	1	0	0	0	0	0	0	0	0	0	0	0	0	48	8	11	0	0	14	Secreted to blood	15
'Bone proteoglycan II	'DCN	P07585	SeqId_2666_53	DCN_CAR2	OID00444	Olink CARDIOVASCULAR II(v.5004)	0.316125	0.270944	5.67e-11	none	0.0400649	0.00580383	181.68	1.77017	0.37204	0	1.23711	39747	359	0	0	0	0	0	0	0	0	0	0	0	1	0	0	0	0	0	0	0	3	Locally secreted to extracellular matrix	20
'PCI	'SERPINA5	P05154	SeqId_3389_7	SERPINA5_CAR	OID01229	Olink CARDIOMETABOLIC(v.3602)	0.315872	0.448318	6.04e-11	1:2025	0.100443	0.185723	923.38	0.789321	0.6825	0	0.206186	45675	406	0	1	0	0	0	0	0	0	0	0	0	0	0	0	16	12	3	0	0	0	Secreted to blood	12
'CEAM8	'CEACAM8	P31997	SeqId_18873_8	CEACAM8_CAR2	OID00436	Olink CARDIOVASCULAR II(v.5004)	0.30925	0.593132	6.74e-12	none	0.0504201	0.00580383	91.765	2.63494	1.15582	0	1.23711	38154	349	0	1	0	0	0	0	0	0	0	0	0	0	0	0	9	2	2	0	0	2	Intracellular or membrane-bound	2
'CRF2-12	'IFNLR1	Q8IU57	SeqId_7192_37	IFNLR1_IMR	OID01010	Olink IMMUNE RESPONSE(v.3202)	0.308321	0.465829	1.93319e-11	none	0.0300292	0.00580383	162.21	3.62159	2.0037	0	0.824742	57653	520	0	0	0	0	0	0	0	0	0	0	0	0	1	0	16	5	0	0	0	3	Intracellular or membrane-bound	5
'FCRLB	'FCRLB	Q6BAA4	SeqId_15583_18	FCRLB_ONC2	OID00744	Olink ONCOLOGY II(v.7002)	0.307369	0.303715	1.4e-11	none	0.0440443	0.00580383	82.38	10.3134	1.13941	0	2.06186	46904	426	0	0	0	0	0	0	0	0	0	0	0	0	0	0	0	0	0	0	0	2	Intracellular or membrane-bound	6
'IL-10 Rb	'IL10RB	Q08334	SeqId_2631_50	IL_10RB_INF	OID00515	Olink INFLAMMATION(v.3012)	0.305639	0.253552	4.5e-11	none	0.0928818	0.00580383	120.72	2.26349	0.79909	0	0.206186	36995	325	0	0	0	0	0	0	0	0	0	0	0	0	1	0	17	3	2	0	0	2		7
'dopa decarboxylase	'DDC	P20711	SeqId_3538_26	DDC_MET	OID01128	Olink METABOLISM(v.3402)	0.301685	0.0671716	4.37e-12	1:10	0.0474057	0.00580383	101.98	3.26175	1.51351	0	0.824742	53926	480	0	0	0	0	0	0	0	0	0	0	0	0	0	0	14	21	3	0	0	0		14
'Aldehyde dehydrogenase, class 3	'ALDH3A1	P30838	SeqId_11480_1	ALDH3A1_ORG	OID01034	Olink ORGAN DAMAGE(v.3301)	0.301609	0.272412	9.84694e-12	none	0.0606804	0.00580383	94.095	5.83865	0.25713	0	1.4433	50395	453	0	0	0	0	0	0	0	0	0	0	0	0	0	0	16	23	4	0	0	0		17
'Glycoprotein hormones a-chain	'CGA	P01215	SeqId_14056_4	CGA_DEV	OID01450	Olink DEVELOPMENT(v.3511)	0.301261	0.0493218	8.83536e-12	1:100	0.0482089	0.00580383	224.125	5.53105	0.58586	0	0.824742	13075	116	0	0	0	0	0	0	0	0	0	0	0	0	0	0	6	1	2	0	0	5	Secreted to blood	6
'SIA4A	'ST3GAL1	Q11201	SeqId_5657_28	ST3GAL1_ORG	OID01058	Olink ORGAN DAMAGE(v.3301)	0.30042	0.45907	2.21399e-11	none	0.0455771	0.00580383	59.87	2.00232	1.18222	0	1.4433	39075	340	0	0	0	0	0	0	0	0	0	0	0	0	1	0	0	0	0	0	0	3	Intracellular or membrane-bound	16
'Cadherin E	'CDH1	P12830	SeqId_18429_10	CDH1_CAR	OID01245	Olink CARDIOMETABOLIC(v.3602)	0.299719	0.243116	6.38005e-10	1:2025	0.0810838	0.00580383	27.79	8.00929	0.85579	0	0.206186	97456	882	1	1	1	0	1	0	0	0	0	0	0	0	1	0	17	3	6	0	0	0		14
'AMGO2	'AMIGO2	Q86SJ2	SeqId_14134_49	AMIGO2_CRG	OID01365	Olink CELL REGULATION(v.3701)	0.299522	0.495235	2.93e-12	none	0.273898	0.00580383	36.18	2.19965	1.1925	0	0.206186	57934	522	0	0	0	0	0	0	0	0	0	0	0	0	1	0	0	0	0	0	0	5		3
'NADK	'NADK	O95544	SeqId_13624_17	NADK_MET	OID01139	Olink METABOLISM(v.3402)	0.298423	0.591821	3.58828e-12	1:10	0.0357428	0.00580383	55.1	4.37028	1.54676	0	1.03093	49228	446	0	0	0	0	0	0	0	0	0	0	0	0	0	0	23	10	6	0	0	0		17
'KLOTB	'KLB	Q86Z14	SeqId_19557_3	KLB_NEX	OID05137	Olink NEURO EXPLORATORY(v.3901)	0.297134	0.278352	9.64787e-13	none	0.034163	0	66.175	1.18398	1.66431	0	1.23711	119808	1044	0	0	0	0	0	0	0	0	0	0	0	0	1	0	32	42	5	0	0	0		1
'NPM1	'NPM1	P06748	SeqId_8870_38	NPM1_NEX	OID05182	Olink NEURO EXPLORATORY(v.3901)	0.294467	0.443658	2.49028e-10	none	0.0559796	0.00580383	207.205	3.23273	1.49111	7	0	32575	294	1	0	0	0	1	0	1	0	0	0	0	0	0	0	8	3	1	0	0	0		12
'Siglec-6	'SIGLEC6	O43699	SeqId_2741_22	SIGLEC6_CRG	OID01317	Olink CELL REGULATION(v.3701)	0.294423	0.335331	1.48273e-11	none	0.0454195	0.00580383	73.87	4.42252	0.6462	0	0.824742	49913	453	0	0	0	0	0	0	0	0	0	0	0	0	1	0	0	0	0	0	0	4	Intracellular or membrane-bound	9
'TBCB	'TBCB	Q99426	SeqId_17686_27	TBCB_NEX	OID05181	Olink NEURO EXPLORATORY(v.3901)	0.292603	0.760222	7.31e-12	none	0.0499659	0.00580383	76.405	1.87464	0.5043	0	3.71134	27326	244	1	0	0	0	1	0	0	0	0	0	0	0	0	0	0	0	0	0	0	0		15
'DUS3	'DUSP3	P51452	SeqId_3480_7	DUSP3_NEX	OID05204	Olink NEURO EXPLORATORY(v.3901)	0.292008	0.354187	1.32e-11	none	0.0426417	0.00580383	79.06	2.46663	1.53127	15	6.39175	20478	185	0	0	0	0	0	0	0	0	0	0	0	0	0	0	8	9	2	0	0	0		5
'RSPO3	'RSPO3	Q9BXY4	SeqId_8427_118	RSPO3_ONC2	OID00737	Olink ONCOLOGY II(v.7002)	0.291807	0.457197	1.49977e-12	none	0.0338268	0.00580383	86.31	2.2751	1.07688	0	0.206186	30929	272	0	0	0	0	0	0	0	0	0	0	0	0	0	0	0	0	0	0	0	11	Secreted to blood	3
'RELT	'RELT	Q969Z4	SeqId_14112_40	RELT_DEV	OID01489	Olink DEVELOPMENT(v.3511)	0.291285	0.324559	4.1e-12	1:100	0.096762	0.00580383	136.165	2.4318	1.61934	0	0.206186	46092	430	1	0	0	0	0	0	0	0	0	0	0	0	1	0	0	0	0	0	0	2		7
'Catechol O-methyltransferase	'COMT	P21964	SeqId_18382_109	COMT_MET	OID01167	Olink METABOLISM(v.3402)	0.290653	0.349013	2.7e-11	1:10	0.0433878	0	69.17	0.89379	2.34805	3	1.64948	30037	271	0	0	0	0	0	0	0	0	0	0	0	0	1	0	8	13	0	0	0	0		11
'FCRL6	'FCRL6	Q6DN72	SeqId_6617_12	FCRL6_IMR	OID01006	Olink IMMUNE RESPONSE(v.3202)	0.289887	0.226893	8.3941e-12	none	0.124361	0.00580383	212.245	2.09518	1.31069	0	0.412371	47748	434	1	0	0	0	0	0	0	0	0	0	0	0	1	0	0	0	0	0	0	3		7
'MD1L1	'MAD1L1	Q9Y6D9	SeqId_13618_15	MAD1L1_NEX	OID05191	Olink NEURO EXPLORATORY(v.3901)	0.289819	0.611882	7.5509e-12	none	0.072506	0.00580383	133.75	4.78236	1.00203	0	1.4433	83067	718	1	0	0	0	0	0	0	0	0	0	0	0	0	0	5	7	3	0	1	0		23
'NCF-2	'NCF2	P19878	SeqId_10047_12	NCF2_ORG	OID01102	Olink ORGAN DAMAGE(v.3301)	0.288117	0.318101	4.08883e-12	none	0.0782624	0	119.995	5.39756	2.05429	0	4.53608	59762	526	0	0	0	0	0	0	0	0	0	0	0	0	0	0	18	16	2	0	0	0		7
'OSM	'OSM	P13725	SeqId_14063_17	OSM_INF	OID00494	Olink INFLAMMATION(v.3012)	0.286049	0.269211	8.74e-12	none	0.0223662	0.00580383	121.145	9.25131	1.36859	0	0.412371	28484	252	0	0	0	0	0	0	0	0	0	0	0	0	0	0	0	10	1	0	0	2	Secreted to blood	3
'FCG2A	'FCGR2A	P12318	SeqId_3309_2	FCGR2A_CAR	OID01244	Olink CARDIOMETABOLIC(v.3602)	0.282754	0.312217	7.19e-12	1:2025	0.0745931	11.3639	151.8	0.516541	0.14198	0	2.26804	35001	317	1	0	0	0	0	0	0	0	0	0	0	0	1	0	19	3	0	0	0	2		14
'CLC4G	'CLEC4G	Q6UXB4	SeqId_10781_19	CLEC4G_IMR	OID00944	Olink IMMUNE RESPONSE(v.3202)	0.279	0.323816	3.75075e-11	none	0.0672376	0	275.675	2.03714	1.54844	0	1.03093	32562	293	0	0	0	0	0	0	0	0	0	0	0	0	1	0	0	0	0	0	1	1		3
'OX2G	'CD200	P41217	SeqId_5112_73	CD200_NEU	OID00337	Olink NEUROLOGY(v.8011)	0.278642	0.0920991	2.95e-12	none	0.0240722	0.00580383	267.36	4.12652	0.35064	0	0.412371	31264	278	0	0	0	0	0	0	0	0	0	0	0	0	1	0	0	0	0	0	0	3
'ILT-2	'LILRB1	Q8NHL6	SeqId_5090_49	LILRB1_CAR	OID01297	Olink CARDIOMETABOLIC(v.3602)	0.276631	0.338057	4.72e-12	1:2025	0.0360821	0	64.185	1.32327	0.34207	0	0.412371	70819	650	1	0	0	0	0	0	0	0	0	0	0	0	1	0	33	6	2	0	0	5		11
'LSHB	'LHB	P01229	SeqId_8376_25	LHB_ORG	OID01117	Olink ORGAN DAMAGE(v.3301)	0.276479	0.290123	2.81014e-11	none	0.0393507	0.00580383	84.84	11.0215	1.54249	5	1.23711	15345	141	0	0	0	0	0	0	0	0	0	0	0	0	0	0	0	0	0	0	0	6	Secreted to blood	2
'PLXB3	'PLXNB3	Q9ULL4	SeqId_16922_53	PLXNB3_NEU	OID00306	Olink NEUROLOGY(v.8011)	0.276268	0.570581	1.00978e-11	none	0.0290464	0.00580383	92.475	6.26233	0.69566	0	1.4433	206847	1909	0	0	0	0	0	0	0	0	0	0	0	0	1	0	0	0	0	0	0	10		9
'LKHA4	'LTA4H	P09960	SeqId_3204_2	LTA4H_ORG	OID01063	Olink ORGAN DAMAGE(v.3301)	0.270187	0.340094	1.39e-10	none	0.0445182	0.00580383	213.32	15.09	1.01004	97	1.64948	69285	611	1	0	0	0	0	0	0	0	0	0	0	0	0	0	25	32	8	0	0	0		10
'Aggrecan	'ACAN	P16112	SeqId_3280_49	ACAN_DEV	OID01405	Olink DEVELOPMENT(v.3511)	0.268972	0.276554	1.16e-11	1:100	0.0337607	0.00580383	109.16	1.92687	0.65505	0	0	261329	2530	0	0	0	0	0	0	0	0	0	0	0	0	0	0	0	0	0	0	0	17		9
'TAJ	'TNFRSF19	Q9NS68	SeqId_5131_15	TNFRSF19_ONC2	OID00718	Olink ONCOLOGY II(v.7002)	0.266698	0.480241	6e-11	none	0.0448104	0.00580383	114.1	2.75682	0.39478	0	0.206186	46015	423	0	0	0	0	0	0	0	0	0	0	0	0	1	0	0	0	0	0	0	8		5
'Myostatin	'MSTN	O14793	SeqId_14583_49	GDF_8_NEU	OID00328	Olink NEUROLOGY(v.8011)	0.264516	0.274207	7.32802e-12	none	0.406839	0.00580383	80.585	5.99536	2.2976	0	0	42750	375	0	0	0	0	0	0	0	0	0	0	0	0	0	0	15	8	1	0	0	4	Locally secreted	1
'ITA5	'ITGA5	P08648	SeqId_6932_42	ITGA5_DEV	OID01455	Olink DEVELOPMENT(v.3511)	0.263255	0.291754	2.23054e-10	1:100	0.0682161	0.00580383	209.47	1.30006	0.98146	0	0.206186	114536	1049	0	0	0	0	0	0	0	0	0	0	0	0	1	0	52	6	7	0	0	9		13
'Epithelial cell kinase	'EPHA2	P29317	SeqId_4834_61	EPHA2_ONC2	OID00695	Olink ONCOLOGY II(v.7002)	0.255624	0.519609	1.07e-11	none	0.0900155	0.00580383	43.34	1.13755	1.43593	0	1.23711	108266	976	1	0	0	0	1	0	0	0	0	0	0	0	1	0	51	29	5	0	0	2		4
'ADA22	'ADAM22	Q9P0K1	SeqId_7933_75	ADAM_22_NEU	OID00317	Olink NEUROLOGY(v.8011)	0.254345	0.323548	3.88627e-12	none	0.0434223	0.00580383	135.31	3.08764	0.14799	0	0	100433	906	0	0	0	0	0	0	0	0	0	0	0	0	1	0	27	13	5	0	0	20	Intracellular or membrane-bound	11
'RSPO3	'RSPO3	Q9BXY4	SeqId_13094_75	RSPO3_ONC2	OID00737	Olink ONCOLOGY II(v.7002)	0.253979	0.439981	2.7e-12	none	0.0357384	0.00580383	116.035	3.0296	1.07688	0	0.206186	30929	272	0	0	0	0	0	0	0	0	0	0	0	0	0	0	0	0	0	0	0	11	Secreted to blood	3
'BACH1	'BACH1	O14867	SeqId_12451_62	BACH1_IMR	OID00996	Olink IMMUNE RESPONSE(v.3202)	0.251544	0.453635	1.19664e-10	none	0.150873	0.00580383	166.2	0.940221	1.85746	2	1.23711	81958	736	0	0	0	0	1	0	0	0	0	0	0	0	0	0	6	6	1	0	0	0		13
'CRH	'CRH	P06850	SeqId_19637_9	CRH_ORG	OID01096	Olink ORGAN DAMAGE(v.3301)	0.250414	0.207171	2.05315e-11	none	0.0407226	0.00580383	98.645	15.6645	0.71727	0	0.206186	21422	196	0	0	0	0	0	0	0	0	0	0	0	0	0	0	0	2	0	0	0	0	Secreted to blood	1
'ARSB	'ARSB	P15848	SeqId_3172_28	ARSB_CRG	OID01337	Olink CELL REGULATION(v.3701)	0.248667	0.485084	1.35e-11	none	0.0577875	0.00580383	183.835	7.20836	0.91473	3	0.412371	59687	533	0	0	0	0	0	0	0	0	0	0	0	0	0	0	17	19	6	0	0	4	Intracellular or membrane-bound	6
'Cathepsin S	'CTSS	P25774	SeqId_3181_50	CTSS_NEU	OID00360	Olink NEUROLOGY(v.8011)	0.24844	0.540306	1.12e-11	none	0.0494823	0.00580383	53.86	0.39466	1.53995	0	0.412371	37496	331	0	0	0	0	0	0	0	0	0	0	0	0	0	0	12	16	3	0	0	4	Intracellular or membrane-bound	6
'ANX11	'ANXA11	P50995	SeqId_17513_11	ANXA11_MET	OID01159	Olink METABOLISM(v.3402)	0.247965	0.652524	3.93221e-11	1:10	0.0359431	0.00580383	95.605	1.6715	1.02943	3	2.26804	54390	505	0	0	0	0	0	0	0	0	0	0	0	0	0	0	0	0	0	0	0	0		10
'Ezrin	'EZR	P15311	SeqId_9753_17	EZR_NEU	OID00296	Olink NEUROLOGY(v.8011)	0.244036	0.300785	8.71915e-12	none	0.0313302	0	96.775	0.690656	1.28768	0	0.824742	69413	586	1	0	0	0	0	0	0	1	0	0	0	0	0	0	14	17	4	0	0	0		4
'TATI	'SPINK1	P00995	SeqId_8243_55	SPINK1_DEV	OID01415	Olink DEVELOPMENT(v.3511)	0.243408	0.123065	1.14014e-11	1:100	0.0454545	0.00580383	138.605	7.48694	2.01831	0	1.4433	8507	79	0	0	0	0	0	0	0	0	0	0	0	0	0	0	5	1	0	0	0	3	Locally secreted to GI-tract	3
'BMP-6	'BMP6	P22004	SeqId_8459_10	BMP_6_CAR2	OID00379	Olink CARDIOVASCULAR II(v.5004)	0.242809	0.328522	3.05e-12	none	0.0717477	0	58.28	2.00232	0.63404	0	0.824742	57226	513	0	0	0	0	0	0	0	0	0	0	0	0	0	0	7	1	4	0	0	3	Secreted to blood	1
'SDF-1	'CXCL12	P48061	SeqId_3516_60	CXCL12_IMR	OID01008	Olink IMMUNE RESPONSE(v.3202)	0.242636	0.54216	1.32e-12	none	0.0798273	0.00580383	124.65	0.42368	1.81901	2	1.03093	10666	93	0	0	0	0	0	0	0	0	0	0	0	0	0	0	6	3	2	0	0	2	Secreted to blood	8
'DDAH1	'DDAH1	O94760	SeqId_19392_6	DDAH1_CRG	OID01323	Olink CELL REGULATION(v.3701)	0.242543	0.395536	1.41457e-11	none	0.0273016	0.00580383	91.19	2.71039	-0.03696	0	1.23711	31122	285	0	0	0	0	0	0	0	0	0	0	0	0	0	0	16	13	7	0	0	0		5
'PTK7	'PTK7	Q13308	SeqId_9525_1	PTK7_ORG	OID01112	Olink ORGAN DAMAGE(v.3301)	0.241942	0.234171	1.1365e-10	none	0.0642721	0	21.35	0.748694	1.63547	4	0.824742	118392	1070	0	0	0	0	0	0	0	0	0	0	0	0	1	0	0	0	0	0	0	7	Secreted to blood	20
'NKp46	'NCR1	O76036	SeqId_8360_169	NCR1_IMR	OID01007	Olink IMMUNE RESPONSE(v.3202)	0.24082	0.405264	3.3857e-11	none	0.0461816	0.00580383	73.47	4.13813	1.15036	0	0.618557	34481	304	0	1	0	0	0	0	0	0	0	0	0	0	1	0	19	2	0	0	0	2		1
'MIF	'MIF	P14174	SeqId_8221_19	MIF_DEV	OID01453	Olink DEVELOPMENT(v.3511)	0.239856	0.466268	3.06e-11	1:100	0.036436	0.00580383	219.215	11.2885	0.87303	0	3.71134	12476	115	0	0	0	0	0	0	0	0	0	0	0	0	0	0	7	6	0	0	0	0	Secreted to blood	3
'FGF23	'FGF23	Q9GZV9	SeqId_3807_1	FGF_23_CAR2	OID00415	Olink CARDIOVASCULAR II(v.5004)	0.238802	0.323595	5.47e-12	none	0.0466372	0.00580383	132.61	7.93964	0.73129	0	3.29897	27954	251	0	1	0	0	0	0	0	0	0	0	0	0	0	0	15	3	4	0	0	1	Secreted to blood	2
'Carbonic Anhydrase XII	'CA12	O43570	SeqId_19347_37	CA12_ORG	OID01066	Olink ORGAN DAMAGE(v.3301)	0.235409	0.118936	3.11453e-11	none	0.0511622	0.00580383	84.16	4.13813	2.55594	0	1.23711	39451	354	0	0	0	0	0	0	0	0	0	0	0	0	1	0	16	9	2	0	0	1		6
'PLXB2	'PLXNB2	O15031	SeqId_9216_100	PLXNB2_CAR	OID01218	Olink CARDIOMETABOLIC(v.3602)	0.235157	0.357229	3.62e-11	1:2025	0.0298142	0	57.21	0.806732	0.4498	0	3.71134	205127	1838	0	0	0	0	0	0	0	0	0	0	0	0	1	0	4	2	0	0	0	10		14
'GPR56	'GPR56	Q9Y653	SeqId_18893_26	ADGRG1_ORG	OID01040	Olink ORGAN DAMAGE(v.3301)	0.232458	0.315276	3.45e-11	none	0.0999859	0.00580383	119.77	2.79164	0.79366	0	3.50515	77738	693	0	1	0	0	1	0	0	0	0	0	0	0	7	0	0	0	0	0	0	0	Secreted to blood	79
'CTACK	'CCL27	Q9Y4X3	SeqId_2192_63	CCL27_NEX	OID05190	Olink NEURO EXPLORATORY(v.3901)	0.232224	0.235803	3.13e-12	none	0.0540694	0.00580383	149.9	1.46257	2.3114	0	1.03093	12618	112	0	0	0	0	0	0	0	0	0	0	0	0	0	0	4	3	2	0	0	2	Secreted to blood	2
'calreticulin	'CALR	P27797	SeqId_5264_65	CALR_ORG	OID01119	Olink ORGAN DAMAGE(v.3301)	0.231562	0.467773	9.35e-11	none	0.0713048	0.00580383	124.71	5.41497	0.26422	4	1.23711	48142	417	0	0	0	0	0	0	0	0	0	0	0	0	0	0	18	5	3	0	0	1	Intracellular or membrane-bound	7
'LIF sR	'LIFR	P42702	SeqId_5837_49	LIF_R_INF	OID00511	Olink INFLAMMATION(v.3012)	0.230655	0.357012	1.51e-12	none	0.0431781	0.00580383	98.97	0.481718	1.07639	0	0.824742	123743	1097	0	0	0	0	0	0	0	0	0	0	0	0	1	0	40	4	2	0	0	5	Intracellular or membrane-bound	9
'IL-13 Ra1	'IL13RA1	P78552	SeqId_2633_52	IL13RA1_DEV	OID01472	Olink DEVELOPMENT(v.3511)	0.22988	0.416049	1.01e-10	1:100	0.102579	0.00580383	39.77	1.74695	1.45396	0	0.412371	48760	427	0	0	0	0	0	0	0	0	0	0	0	0	1	0	25	2	4	0	0	6	Intracellular or membrane-bound	4
'ENTP6	'ENTPD6	O75354	SeqId_8932_1	ENTPD6_CRG	OID01322	Olink CELL REGULATION(v.3701)	0.228182	0.293314	2.07618e-11	none	0.0547378	0.00580383	100.94	2.722	-0.21913	0	4.12371	53246	484	0	0	0	0	0	0	0	0	0	0	0	0	1	0	0	0	0	0	0	2	Secreted to blood	18
'Flt3 ligand	'FLT3LG	P49771	SeqId_14093_10	Flt3L_INF	OID00533	Olink INFLAMMATION(v.3012)	0.227856	0.0748592	4.74e-11	none	0.0325444	0.00580383	132.135	6.41323	1.66336	0	0.824742	26416	235	0	0	0	0	0	0	0	0	0	0	0	0	1	0	2	6	2	0	0	3	Intracellular or membrane-bound	12
'IL-18	'IL18	Q14116	SeqId_5661_15	IL18_CAR2	OID00409	Olink CARDIOVASCULAR II(v.5004)	0.225997	0.384312	1.48188e-10	none	0.054766	0.00580383	69.045	6.07661	0.13745	0	0.618557	22326	193	0	0	0	0	0	0	0	0	0	0	0	0	0	0	12	3	3	0	0	0	Secreted to blood	6
'HS3SB	'HS3ST3B1	Q9Y662	SeqId_6986_17	HS3ST3B1_CRG	OID01398	Olink CELL REGULATION(v.3701)	0.225961	0.170242	5.79226e-11	none	0.0371635	0.0232153	136.395	4.23099	1.03403	0	0	43324	390	0	0	0	0	0	0	0	0	0	0	0	0	1	0	0	0	0	0	0	1		2
'TR	'TFRC	P02786	SeqId_6895_1	TR_CAR3	OID00593	Olink CARDIOVASCULAR III(v.6112)	0.223317	0.1668	4.27e-11	1:100	0.0343335	0.00580383	116.54	4.77075	0.60334	0	1.23711	84871	760	1	1	0	1	0	0	0	0	0	0	0	0	1	0	27	26	13	0	0	0	Secreted to blood	15
'MCP-1	'CCL2	P13500	SeqId_2578_67	MCP_1_CAR3	OID00576	Olink CARDIOVASCULAR III(v.6112)	0.223177	0.19991	6.88e-12	1:100	0.0519722	0.00580383	81.99	6.11724	1.03012	0	0.824742	11025	99	0	1	0	0	0	0	0	0	0	0	0	0	0	0	7	3	0	0	0	2	Secreted to blood	4
'BAMBI	'BAMBI	Q13145	SeqId_8811_24	BAMBI_ORG	OID01049	Olink ORGAN DAMAGE(v.3301)	0.220302	0.348233	6.14e-11	none	0.0316596	0.00580383	126.43	6.29716	0.43688	0	3.29897	29108	260	0	0	0	0	0	0	0	0	0	0	0	0	1	0	0	0	0	0	0	0		2
'MCP-3	'CCL7	P80098	SeqId_4886_3	MCP_3_INF	OID00474	Olink INFLAMMATION(v.3012)	0.217037	0.334658	7.62e-13	none	0.0412101	0.00580383	112.12	2.17063	1.15221	4	1.85567	11200	99	0	1	0	0	0	0	0	0	0	0	0	0	0	0	5	1	2	0	0	2	Secreted to blood	3
'ESAM	'ESAM	Q96AP7	SeqId_7841_84	ESAM_DEV	OID01434	Olink DEVELOPMENT(v.3511)	0.216842	0.532721	4.43e-12	1:100	0.048243	0.00580383	214.02	0.371445	1.48842	0	2.06186	41176	390	0	0	0	0	0	0	0	0	0	0	0	0	1	0	0	0	0	0	0	1		6
'MO2R1	'CD200R1	Q8TD46	SeqId_5103_30	CD200R1_NEU	OID00376	Olink NEUROLOGY(v.8011)	0.216742	0.204755	1.73e-10	none	0.0499385	0.00580383	113.02	3.7841	1.18548	0	1.4433	36620	325	0	0	0	0	0	0	0	0	0	0	0	0	1	0	0	0	0	0	0	4	Intracellular or membrane-bound
'G-CSF	'CSF3	P09919	SeqId_4840_73	G_CSF_NEU	OID00340	Olink NEUROLOGY(v.8011)	0.216652	0.295638	3.14e-12	none	0.0618047	0.00580383	56.16	6.69182	0.61938	0	1.03093	22293	207	0	0	0	0	0	0	0	0	0	0	0	0	0	0	3	6	3	0	0	2	Secreted to blood	9
'Layilin	'LAYN	Q6UX15	SeqId_2635_61	LAYN_NEU	OID00326	Olink NEUROLOGY(v.8011)	0.214913	0.0760731	1.42e-11	none	0.10867	0.00580383	265.99	1.77597	0.69192	0	0.618557	43108	382	0	0	0	0	0	0	0	0	0	0	0	0	1	0	0	0	0	0	0	2		10
'UBE2F	'UBE2F	Q969M7	SeqId_18213_30	UBE2F_NEX	OID05179	Olink NEURO EXPLORATORY(v.3901)	0.213737	0.233339	8.03e-11	none	0.0831342	0.00580383	46.365	0.464306	1.57293	44	8.65979	21077	185	0	0	0	0	0	0	1	0	0	0	0	0	0	0	10	7	2	0	0	0		23
'Cathepsin H	'CTSH	P09668	SeqId_8465_52	CTSH_MET	OID01171	Olink METABOLISM(v.3402)	0.211538	0.277105	9.88e-11	1:10	0.087866	0.00580383	91.715	1.61927	2.16637	16	2.8866	37394	335	0	0	0	0	0	0	0	0	0	0	0	0	0	0	12	14	2	0	0	4	Intracellular or membrane-bound	19
'VEGF sR3	'FLT4	P35916	SeqId_16035_8	VEGFR_3_ONC2	OID00740	Olink ONCOLOGY II(v.7002)	0.210774	0.572463	1.38526e-12	none	0.0442109	0.00580383	159.48	0.644225	1.37302	0	1.03093	152757	1363	1	0	0	0	0	0	0	0	0	0	0	0	1	0	13	2	1	0	0	7	Secreted to blood	12
'IL-15 Ra	'IL15RA	Q13261	SeqId_3445_53	IL_15RA_INF	OID00514	Olink INFLAMMATION(v.3012)	0.209978	0.245794	8.75e-12	none	0.0588005	0.00580383	120.535	6.47127	0.9289	7	0.618557	28233	267	0	1	0	0	0	0	0	0	0	0	0	0	1	0	6	1	1	0	0	2	Secreted to blood	22
'SLIK6	'SLITRK6	Q9H5Y7	SeqId_16916_19	SLITRK6_CRG	OID01383	Olink CELL REGULATION(v.3701)	0.209364	0.274586	3.58054e-12	none	0.0854824	0.00580383	70.615	2.39698	1.14195	85	2.06186	95110	841	0	0	0	0	0	0	0	0	0	0	0	0	1	0	0	0	0	0	0	0		3
'Dtk	'TYRO3	Q06418	SeqId_2611_72	TYRO3_MET	OID01190	Olink METABOLISM(v.3402)	0.208397	0.188643	2.28e-10	1:10	0.0691963	0.00580383	80.36	2.29832	1.36331	0	0	96905	890	1	0	0	0	0	0	0	0	0	0	0	0	1	0	16	1	0	0	0	2		9
'IGSF3	'IGSF3	O75054	SeqId_9715_15	IGSF3_CRG	OID01321	Olink CELL REGULATION(v.3701)	0.207906	0.560879	1.15539e-11	none	0.0448819	0.00580383	54.67	0.899594	1.17339	0	0.618557	135196	1194	0	0	0	0	0	0	0	0	0	0	0	0	1	0	0	0	0	0	0	8		4
'PLTP	'PLTP	P55058	SeqId_15475_4	PLTP_CAR	OID01275	Olink CARDIOMETABOLIC(v.3602)	0.207588	0.116195	5.93e-12	1:2025	0.0408681	0	279.225	0.650029	1.24022	3	0.206186	54739	493	0	0	0	0	0	0	0	0	0	0	0	0	0	0	0	0	0	0	0	1	Secreted to blood	5
'IL-7	'IL7	P13232	SeqId_4140_3	IL7_INF	OID00478	Olink INFLAMMATION(v.3012)	0.202691	0.572723	5.85e-12	none	0.0716617	0.00580383	67.5	4.42252	0.78793	0	0.824742	20187	177	0	0	0	0	0	0	0	0	0	0	0	0	0	0	1	6	2	0	0	3	Secreted to blood	11
'TNR4	'TNFRSF4	P43489	SeqId_3730_81	TNFRSF4_ONC2	OID00722	Olink ONCOLOGY II(v.7002)	0.201979	0.224176	5.56e-11	none	0.0491136	0.00580383	137.83	4.32385	1.29566	0	0.412371	29341	277	0	0	0	0	0	0	0	0	0	0	0	0	1	0	16	1	1	0	0	9		3
'Ephrin-A4	'EFNA4	P52798	SeqId_2614_28	EFNA4_NEU	OID00299	Olink NEUROLOGY(v.8011)	0.200283	0.446837	3.68e-11	none	0.046197	0.00580383	107.15	1.26524	0.50292	0	0.412371	22386	201	0	0	0	0	0	0	0	0	0	0	0	0	0	0	0	0	0	0	0	2	Secreted to blood	3
'PTPRS	'PTPRS	Q13332	SeqId_6049_64	PTPRS_CAR	OID01284	Olink CARDIOMETABOLIC(v.3602)	0.198525	0.294744	1.38139e-12	1:2025	0.0693057	0.00580383	97.585	0.388857	0.03058	0	0.618557	217041	1948	0	0	0	0	0	0	0	0	0	0	0	0	1	0	75	27	12	0	0	3	Secreted - unknown location	10
'LIGHT	'TNFSF14	O43557	SeqId_5988_49	TNFSF14_INF	OID00506	Olink INFLAMMATION(v.3012)	0.193022	0.432482	2.29e-11	none	0.130656	0.00580383	96.48	1.62507	1.1132	0	0.412371	26350	240	0	1	0	0	0	0	0	0	0	0	0	0	1	0	12	2	0	0	0	1	Secreted to blood	2
'TGF-b R II	'TGFBR2	P37173	SeqId_5133_17	TGFR_2_ONC2	OID00665	Olink ONCOLOGY II(v.7002)	0.192404	0.227179	6.91e-11	none	0.076702	0.00580383	164.39	7.45212	1.57157	0	0.206186	64568	567	1	0	0	0	0	0	0	0	0	0	0	0	1	0	23	16	4	0	0	6		6
'BY55	'CD160	O95971	SeqId_17677_47	CD160_ONC2	OID00721	Olink ONCOLOGY II(v.7002)	0.191988	0.196971	1.07e-11	none	1.28184	2.04875	41.005	5.61811	1.96564	0	0.412371	19810	181	0	0	0	0	0	0	0	0	0	0	0	0	0	0	9	3	1	0	0	2	Intracellular or membrane-bound	5
'CDSN	'CDSN	Q15517	SeqId_7085_81	CDSN_IMR	OID00960	Olink IMMUNE RESPONSE(v.3202)	0.191419	0.191441	1.56111e-11	none	0.0420836	0.00580383	160.46	1.3581	2.27087	0	0.412371	51522	529	0	0	0	0	0	0	0	0	0	0	0	0	0	0	0	0	0	0	0	0
'BGN	'BGN	P21810	SeqId_3284_75	BGN_CRG	OID01339	Olink CELL REGULATION(v.3701)	0.189822	0.535134	2.97e-11	none	0.056926	0.00580383	57.765	0.777713	1.21181	1	1.4433	41654	368	0	0	0	0	0	0	0	0	0	0	0	1	0	0	0	0	0	0	0	3	Locally secreted to extracellular matrix	5
'Dynactin subunit 2	'DCTN2	Q13561	SeqId_5879_51	DCTN2_CRG	OID01356	Olink CELL REGULATION(v.3701)	0.186075	0.20391	1.59e-11	none	0.0600808	0	93.04	0.957632	1.09685	6	1.4433	44231	401	0	0	0	0	0	0	0	0	0	0	0	0	0	0	0	0	0	0	3	0		24
'B7-H2	'ICOSLG	O75144	SeqId_5061_27	ICOSLG_ONC2	OID00731	Olink ONCOLOGY II(v.7002)	0.182662	0.200127	1.25e-10	none	0.0664269	0.00580383	107.66	4.16135	1.61303	0	0.412371	33349	302	0	0	0	0	0	0	0	0	0	0	0	0	1	0	0	0	0	0	0	2		5
'DSC2	'DSC2	Q02487	SeqId_13126_52	DSC2_DEV	OID01411	Olink DEVELOPMENT(v.3511)	0.180934	0.327976	1.37e-10	1:100	0.0853948	0	53.45	1.12594	1.35583	0	0	99962	901	0	0	0	0	0	0	0	0	0	0	0	0	1	0	36	3	13	0	0	0		3
'PPIB	'PPIB	P23284	SeqId_4718_5	PPIB_DEV	OID01480	Olink DEVELOPMENT(v.3511)	0.180452	0.561984	1.33e-11	1:100	0.0596542	0.00580383	199.08	4.50958	1.87788	1	2.8866	23743	216	0	0	0	0	0	0	0	0	0	0	0	0	0	0	11	3	5	0	0	0	Secreted to blood	3
'FST	'FST	P19883	SeqId_4132_27	FS_CAR2	OID00418	Olink CARDIOVASCULAR II(v.5004)	0.179374	0.211944	1.23e-11	none	0.0547425	0.00580383	127.87	0.899594	0.7313	0	1.64948	38007	344	0	0	0	0	0	0	0	0	0	0	0	0	0	0	23	7	3	0	0	18	Secreted to blood	5
'ABHEB	'ABHD14B	Q96IU4	SeqId_19325_21	ABHD14B_NEX	OID05201	Olink NEURO EXPLORATORY(v.3901)	0.178801	0.490897	7.93e-11	none	0.0376939	0.00580383	103.2	8.25885	0.4599	0	1.4433	22346	210	0	0	0	0	0	0	0	0	0	0	0	0	0	0	11	11	0	0	0	0		8
'Notch 1	'NOTCH1	P46531	SeqId_5107_7	NOTCH1_CAR	OID01273	Olink CARDIOMETABOLIC(v.3602)	0.178582	0.465611	2.38e-12	1:2025	0.0403232	0	52.57	0.62101	1.06116	0	0.412371	272505	2555	1	1	0	0	1	0	0	0	0	0	0	0	1	0	38	36	9	0	0	115		5
'LYN	'LYN	P07948	SeqId_3453_87	LYN_ONC2	OID00715	Olink ONCOLOGY II(v.7002)	0.177794	0.253253	1.53e-11	none	0.0420339	0.00580383	142.76	0.00580383	1.1522	0	2.26804	58574	512	1	0	0	0	1	0	0	0	0	0	0	0	0	0	14	14	2	0	0	0		4
'F19A5	'FAM19A5	Q7Z5A7	SeqId_5609_92	FAM19A5_CRG	OID01363	Olink CELL REGULATION(v.3701)	0.173216	0.212349	4.54e-11	none	0.0382679	0.00580383	153.755	4.852	-0.57681	0	0.206186	14301	132	0	0	0	0	0	0	0	0	0	0	0	0	0	0	0	0	0	0	0	0	Locally secreted in brain	5
'Fractalkine/CX3CL-1	'CX3CL1	P78423	SeqId_2827_23	CX3CL1_INF	OID00552	Olink INFLAMMATION(v.3012)	0.172325	0.134943	2.43e-11	none	0.175237	0.00580383	177.795	0.690656	1.46179	0	0	42203	397	0	1	0	0	0	0	0	0	0	0	0	0	1	0	5	4	1	0	0	2	Secreted to blood	4
'DAPP1	'DAPP1	Q9UN19	SeqId_11615_16	DAPP1_IMR	OID01011	Olink IMMUNE RESPONSE(v.3202)	0.172137	0.308608	2.18885e-12	none	0.223258	0.00580383	27.26	1.24202	1.91264	2	1.23711	32194	280	1	0	0	0	0	0	0	0	0	0	0	0	0	0	8	2	0	0	0	0		4
'TECK	'CCL25	O15444	SeqId_2705_5	CCL25_INF	OID00551	Olink INFLAMMATION(v.3012)	0.171689	0.155787	2.82e-12	none	0.041308	0.00580383	157.99	3.45908	0.9586	0	0.206186	16609	150	0	0	0	0	0	0	0	0	0	0	0	0	0	0	0	0	0	0	0	2	Secreted to blood	4
'ANGL1	'ANGPTL1	O95841	SeqId_9092_33	ANGPTL1_MET	OID01150	Olink METABOLISM(v.3402)	0.171238	0.0038538	8.9e-11	1:10	0.0424237	0.00580383	276.5	3.54034	0.3339	0	0.412371	56720	491	0	0	0	0	0	0	0	0	0	0	0	0	0	0	0	0	0	0	1	2	Secreted to blood	3
'TrkB	'NTRK2	Q16620	SeqId_4866_59	NTRK2_NEU	OID00338	Olink NEUROLOGY(v.8011)	0.169575	0.579791	2.31e-11	none	0.0595258	0.00580383	42.035	0.220546	0.70297	0	0.824742	91999	822	0	0	0	0	1	0	0	0	0	0	0	0	1	0	21	17	4	0	0	6		8
'ERBB3	'ERBB3	P21860	SeqId_2617_56	ERBB3_ONC2	OID00683	Olink ONCOLOGY II(v.7002)	0.169204	0.675474	2.35e-12	none	0.0446882	0.00580383	72.66	0.62101	0.46522	0	0.412371	148098	1342	1	0	0	0	0	0	0	0	0	0	0	0	1	0	61	32	10	0	0	23	Secreted - unknown location	23
'IL-20	'IL20	Q9NYY1	SeqId_4138_25	IL_20_INF	OID00537	Olink INFLAMMATION(v.3012)	0.168505	0.22889	1.82e-11	none	0.0262973	0.00580383	56.6	0.638421	0.75785	66	4.74227	20072	176	0	0	0	0	0	0	0	0	0	0	0	0	0	0	3	8	0	0	0	3	Secreted to blood	3
'IL-12 Rb1	'IL12RB1	P42701	SeqId_2632_5	IL12RB1_IMR	OID01019	Olink IMMUNE RESPONSE(v.3202)	0.168102	0.168894	1.32e-11	none	0.0566505	0.00580383	130.54	7.26059	1.73249	0	1.4433	73109	662	0	0	0	0	0	0	0	0	0	0	0	0	1	0	0	0	0	0	0	1	Intracellular or membrane-bound	7
'Galanin	'GAL	P22466	SeqId_15390_3	GAL_MET	OID01188	Olink METABOLISM(v.3402)	0.16697	0.093628	2.51e-11	1:10	0.103938	0.00580383	102.78	2.34475	1.71544	0	0	13302	123	0	0	0	0	0	0	0	0	0	0	0	0	0	0	0	0	0	0	0	0	Secreted to blood	2
'OLR1	'OLR1	P78380	SeqId_16049_43	LOX_1_CAR2	OID00405	Olink CARDIOVASCULAR II(v.5004)	0.164386	0.251298	6.65e-12	none	1.01057	0.0116077	63.7	5.79803	0.79185	0	2.06186	30959	273	0	1	0	0	0	0	0	0	0	0	0	0	1	0	8	2	0	0	1	3	Intracellular or membrane-bound	11
'SORT	'SORT1	Q99523	SeqId_11300_32	SORT1_CAR2	OID00435	Olink CARDIOVASCULAR II(v.5004)	0.163023	0.407475	3.84846e-11	none	0.0380858	0.00580383	128.325	9.12362	0.81835	0	0	92068	831	1	0	0	0	0	0	0	0	0	0	0	0	1	0	57	15	5	0	0	8		10
'WISP-1	'WISP1	O95388	SeqId_3057_55	WISP_1_ONC2	OID00724	Olink ONCOLOGY II(v.7002)	0.162876	0.178192	9.6e-11	none	0.176883	0	64.755	1.17237	0.97042	0	1.03093	40331	367	0	0	0	0	0	0	0	0	0	0	0	0	0	0	0	0	0	0	0	5	Locally secreted to extracellular matrix	5
'LRP1	'LRP1	Q07954	SeqId_10699_52	LRP1_ORG	OID01030	Olink ORGAN DAMAGE(v.3301)	0.162464	0.440535	4.13069e-11	none	0.0344911	0.00580383	42.865	2.36796	2.04927	0	1.64948	504606	4544	1	0	0	0	0	0	0	0	0	0	0	0	1	0	26	7	11	0	0	159	Intracellular or membrane-bound	12
'CAPG	'CAPG	P40121	SeqId_4968_50	CAPG_ORG	OID01050	Olink ORGAN DAMAGE(v.3301)	0.162169	0.381693	2.26322e-11	none	0.0611172	0.00580383	133.7	4.37028	1.56764	0	0.412371	38499	348	0	0	0	0	0	0	0	0	0	0	0	0	0	0	22	8	4	0	0	0	Intracellular or membrane-bound	15
'PlGF	'PGF	P49763	SeqId_3078_1	PGF_CAR2	OID00384	Olink CARDIOVASCULAR II(v.5004)	0.160379	0.238827	1.56e-11	none	0.0393383	0.00580383	119.75	2.25189	1.17841	0	0.618557	24789	221	0	1	0	0	0	0	0	0	0	0	0	0	0	0	6	2	0	0	0	3	Secreted to blood	8
'SPA9	'SERPINA9	Q86WD7	SeqId_7266_4	SERPINA9_ORG	OID01100	Olink ORGAN DAMAGE(v.3301)	0.157891	0.295109	2.10076e-12	none	0.0538687	0.00580383	97.61	1.19559	2.38188	1	1.4433	46557	417	0	0	0	0	0	0	0	0	0	0	0	0	0	0	0	0	0	0	0	0	Secreted to blood	8
'HNP-1	'DEFA1	P59665	SeqId_19579_5	DEFA1_CAR	OID01277	Olink CARDIOMETABOLIC(v.3602)	0.157148	0.221957	4.36e-12	1:2025	0.0737787	0.00580383	133.47	4.88102	2.3718	98	5.7732	10201	94	1	0	0	0	0	0	0	0	0	0	0	0	0	0	3	0	0	0	0	3	Intracellular or membrane-bound	2
'Adrenomedullin	'ADM	P35318	SeqId_7922_5	ADM_CAR2	OID00381	Olink CARDIOVASCULAR II(v.5004)	0.156693	0.19887	2.36e-11	none	0.049978	0.00580383	47.59	6.2101	0.9949	0	0	20420	185	0	0	0	0	0	0	0	0	0	0	0	0	0	0	3	3	0	0	0	1	Secreted to blood	8
'RAR-responsive protein TIG1	'RARRES1	P49788	SeqId_8398_277	RARRES1_ORG	OID01093	Olink ORGAN DAMAGE(v.3301)	0.152216	0.226655	1.99265e-12	none	0.0471002	0.00580383	65.24	19.4138	1.22562	0	2.68041	33285	294	0	0	0	0	0	0	0	0	0	0	0	0	1	0	0	0	0	0	0	0	Intracellular or membrane-bound	5
'GRB2-related adapter protein 2	'GRAP2	O75791	SeqId_16074_12	GRAP2_MET	OID01154	Olink METABOLISM(v.3402)	0.151429	0.268597	1.27429e-11	1:10	0.0719294	0.00580383	155.165	4.55601	2.47742	3	0.824742	37909	330	0	0	0	0	0	0	0	0	0	0	0	0	0	0	7	2	0	0	0	0		7
'Galectin-7	'LGALS7	P47929	SeqId_9196_8	LGALS7_CRG	OID01344	Olink CELL REGULATION(v.3701)	0.151248	0.136103	3.44e-11	none	0.036198	0.00580383	121.92	3.05281	1.10651	0	1.23711	15075	136	0	0	0	0	0	0	0	0	0	0	0	0	0	0	10	1	1	0	0	0	Intracellular or membrane-bound	2
'TACI	'TNFRSF13B	O14836	SeqId_2704_74	TNFRSF13B_CAR2	OID00461	Olink CARDIOVASCULAR II(v.5004)	0.148849	0.15145	1.39e-11	none	0.096272	0.00580383	81.31	2.76843	1.08226	0	0.206186	31816	293	0	0	0	0	0	0	0	0	0	0	0	0	1	0	2	4	1	0	0	6		7
'CLC4D	'CLEC4D	Q8WXI8	SeqId_7752_31	CLEC4D_IMR	OID00988	Olink IMMUNE RESPONSE(v.3202)	0.14781	0.223032	1.70902e-11	none	0.106122	0.00580383	267.555	1.99652	0.16845	0	0.206186	24704	215	0	0	0	0	0	0	0	0	0	0	0	0	1	0	11	2	1	0	0	3		2
'SLAF1	'SLAMF1	Q13291	SeqId_7953_20	SLAMF1_INF	OID00502	Olink INFLAMMATION(v.3012)	0.14763	0.232347	1.61737e-10	none	0.039809	0.00580383	85.89	3.43006	1.42178	0	1.4433	37231	335	1	0	0	0	0	0	0	0	0	0	0	0	1	0	1	0	0	0	0	2	Secreted to blood	4
'BIM	'BCL2L11	O43521-2	SeqId_17451_13	BCL2L11_CRG	OID01316	Olink CELL REGULATION(v.3701)	0.146758	0.34508	2.06977e-10	none	0.0954151	0.00580383	157.25	8.00929	0.66886	0	0	22171	198	1	0	0	0	1	0	0	0	0	0	0	0	0	0	1	1	1	0	0	0		25
'SOM2	'GH2	P01242	SeqId_10978_39	GH2_CRG	OID01328	Olink CELL REGULATION(v.3701)	0.145774	0.134925	8.31577e-12	none	0.0501559	0.00580383	107.455	17.603	1.58016	25	3.50515	25000	217	0	0	0	0	0	0	0	0	0	0	0	0	0	0	0	0	0	0	0	2	Secreted to blood	5
'TANK	'TANK	Q92844	SeqId_14013_11	TANK_IMR	OID01020	Olink IMMUNE RESPONSE(v.3202)	0.143031	0.272165	8.90502e-11	none	0.0443291	0.00580383	106.9	1.0621	2.70899	2	0.618557	47816	425	1	0	0	0	0	0	0	0	0	0	0	0	0	0	1	0	0	1	1	0		23
'CDCP1	'CDCP1	Q9H5V8	SeqId_8589_13	CDCP1_INF	OID00476	Olink INFLAMMATION(v.3012)	0.142501	0.190201	1.74e-11	none	0.116563	0.00580383	89.26	2.70459	0.55552	0	1.03093	92932	836	1	1	0	0	0	0	0	0	0	0	0	0	1	0	0	0	0	0	0	1	Intracellular or membrane-bound	3
'CLC10	'CLEC10A	Q8IUN9	SeqId_10955_4	CLEC10A_NEU	OID00349	Olink NEUROLOGY(v.8011)	0.141947	0.0522425	5.62438e-10	none	0.0579514	0.00580383	101.175	5.79222	0.59582	0	0.618557	35446	316	0	0	0	0	0	0	0	0	0	0	0	0	1	0	0	0	0	0	1	3		6
'Furin	'FURIN	P09958	SeqId_6276_16	FURIN_ONC2	OID00688	Olink ONCOLOGY II(v.7002)	0.139308	0.493064	1.91076e-11	none	0.0362086	0.00580383	122.435	2.91352	1.73738	0	0	86678	794	1	0	0	0	0	0	0	0	0	0	0	0	1	0	23	17	10	0	0	3	Intracellular or membrane-bound	8
'GPNMB	'GPNMB	Q14956	SeqId_8606_39	GPNMB_NEX	OID05139	Olink NEURO EXPLORATORY(v.3901)	0.138825	0.298233	2.12e-12	none	0.0418458	0.0116077	78.055	1.60186	1.77194	0	3.71134	63923	572	0	0	0	0	0	0	0	0	0	0	0	0	1	0	0	0	0	0	0	0	Intracellular or membrane-bound	15
'ANGL4	'ANGPTL4	Q9BY76	SeqId_3796_79	ANGPTL4_DEV	OID01413	Olink DEVELOPMENT(v.3511)	0.136255	0.164077	6.16e-11	1:100	0.0509047	0.00580383	340.965	1.64829	1.75389	0	0.618557	45214	406	0	1	0	0	0	0	0	0	0	0	0	0	0	0	10	8	0	0	1	2	Secreted to blood	11
'CEAM3	'CEACAM3	P40198	SeqId_8999_19	CEACAM3_NEX	OID05164	Olink NEURO EXPLORATORY(v.3901)	0.135976	0.194373	1.12337e-10	none	0.0349005	0.00580383	155.73	1.98491	2.28253	95	2.68041	27091	252	1	0	0	0	0	0	0	0	0	0	0	0	1	0	9	2	1	0	0	0		8
'GP1BA	'GP1BA	P07359	SeqId_4990_87	GP1BA_CAR	OID01234	Olink CARDIOMETABOLIC(v.3602)	0.135687	0.162449	7.68e-11	1:2025	0.0446695	0	163.54	1.3697	0.71703	0	0.206186	71540	652	0	0	0	0	0	0	0	0	0	0	0	0	1	0	17	8	6	0	0	3		2
'Fas ligand, soluble	'FASLG	P48023	SeqId_3052_8	FASLG_ONC2	OID00694	Olink ONCOLOGY II(v.7002)	0.13481	0.227021	1.71e-11	none	0.0482169	0.00580383	98.43	5.12478	1.61964	0	0.618557	31485	281	1	1	0	0	1	0	0	0	0	0	0	0	1	0	12	2	1	0	0	1	Secreted to blood	2
'MARCO	'MARCO	Q9UEW3	SeqId_9003_99	MARCO_CAR2	OID00453	Olink CARDIOVASCULAR II(v.5004)	0.133421	0.228809	1.46215e-10	none	0.0944455	0.00580383	79.2	4.06268	1.25493	0	0.206186	52658	520	0	1	0	0	0	0	0	0	0	0	0	0	1	0	0	0	0	0	0	3		3
'DcR3	'TNFRSF6B	O95407	SeqId_5070_76	TNFRSF6B_ONC2	OID00663	Olink ONCOLOGY II(v.7002)	0.130745	0.207729	4.9e-11	none	0.0399405	0.00580383	164.785	5.38595	1.33091	0	0.618557	32680	300	0	0	0	0	0	0	0	0	0	0	0	0	0	0	18	1	1	0	0	9	Secreted to blood	1
'IL-17C	'IL17C	Q9P0M4	SeqId_9255_5	IL_17C_INF	OID00483	Olink INFLAMMATION(v.3012)	0.128652	0.135969	3.03617e-12	none	0.0313883	0.00580383	133.99	7.56239	1.02156	7	2.8866	21765	197	0	0	0	0	0	0	0	0	0	0	0	0	0	0	0	0	0	0	0	2	Secreted to blood	2
'TSP2	'THBS2	P35442	SeqId_14111_15	THBS2_CAR2	OID00427	Olink CARDIOVASCULAR II(v.5004)	0.128046	0.137223	5.22e-12	none	0.0472081	0.00580383	151.475	6.65699	0.10792	0	0.618557	129991	1172	0	0	0	0	0	0	0	0	0	0	0	0	0	0	43	11	12	0	0	27	Locally secreted to extracellular matrix	7
'MCP-4	'CCL13	Q99616	SeqId_4144_13	MCP_4_INF	OID00504	Olink INFLAMMATION(v.3012)	0.125086	0.367886	8.47e-12	none	0.0480432	0.00580383	58.68	8.7928	2.73164	0	0.206186	10986	98	0	0	0	0	0	0	0	0	0	0	0	0	0	0	5	2	0	0	0	2	Secreted to blood	2
'Nectin-2	'PVRL2	Q92692	SeqId_6245_4	NECTIN2_MET	OID01198	Olink METABOLISM(v.3402)	0.122959	0.379888	1.26e-10	1:10	0.0869825	0.00580383	45.09	2.30992	1.54281	0	1.4433	57742	538	0	0	0	0	0	0	0	0	0	0	0	0	1	0	13	3	2	0	0	3		6
'KAT1	'CCBL1	Q16773	SeqId_17365_7	KYAT1_MET	OID01204	Olink METABOLISM(v.3402)	0.121337	0.486504	3.35e-11	1:10	0.11059	0.00580383	145.365	2.02554	2.74981	0	1.85567	47875	422	0	0	0	0	0	0	0	0	0	0	0	0	0	0	12	22	8	0	0	0		10
'GBP2	'GBP2	P32456	SeqId_18891_98	GBP2_NEX	OID05165	Olink NEURO EXPLORATORY(v.3901)	0.121034	0.427266	1.41e-11	none	0.0656103	0.00580383	115.015	4.49216	0.84531	71	1.4433	67209	591	0	0	0	0	0	0	0	0	0	0	0	0	0	0	0	0	0	0	0	0		4
'ADA15	'ADAM15	Q13444	SeqId_9956_7	ADAM15_NEX	OID05162	Olink NEURO EXPLORATORY(v.3901)	0.121019	0.094548	1.3231e-11	none	0.0366434	0.00580383	154.66	5.35694	2.12444	0	0.824742	92959	863	1	0	0	0	0	0	0	0	0	0	0	0	1	0	0	0	0	0	0	7		32
'IL-2 sRa	'IL2RA	P01589	SeqId_3151_6	IL2_RA_CAR3	OID00570	Olink CARDIOVASCULAR III(v.6112)	0.120198	0.101214	1.88e-11	1:100	0.0818156	0.00580383	84.475	12.0604	0.94791	0	0.618557	30819	272	0	0	0	0	0	0	0	0	0	0	0	0	1	0	15	0	0	0	0	5		6
'CD26	'DPP4	P27487	SeqId_15460_9	DPP4_CAR	OID01266	Olink CARDIOMETABOLIC(v.3602)	0.119848	0.0221746	6.38e-11	1:2025	0.0850675	0.00580383	119.03	2.7278	-3.14894	0	0	88279	766	1	1	0	0	0	0	0	0	0	0	0	0	1	0	59	18	12	0	0	5	Locally secreted	11
'OSM	'OSM	P13725	SeqId_2693_20	OSM_INF	OID00494	Olink INFLAMMATION(v.3012)	0.119444	0.203135	7.95e-12	none	0.219075	0.00580383	179.165	0.719675	1.36859	0	0.412371	28484	252	0	0	0	0	0	0	0	0	0	0	0	0	0	0	0	10	1	0	0	2	Secreted to blood	3
'EG-VEGF	'PROK1	P58294	SeqId_2247_20	PROK1_CRG	OID01347	Olink CELL REGULATION(v.3701)	0.11909	0.179619	1.01e-11	none	0.0436344	0.00580383	70.535	4.5502	0.99489	0	0	11715	105	0	0	0	0	0	0	0	0	0	0	0	0	0	0	0	0	0	0	0	5	Secreted to blood	1
'RSPO1	'RSPO1	Q2MKA7	SeqId_6240_70	RSPO1_NEU	OID00321	Olink NEUROLOGY(v.8011)	0.119001	0.137892	1.47051e-10	none	0.064851	0.00580383	179.57	4.72432	1.81348	0	0.412371	28959	263	0	0	0	0	0	0	0	0	0	0	0	0	0	0	11	0	2	0	0	11	Locally secreted in female tissues	4
'Testican-1	'SPOCK1	Q08629	SeqId_5490_53	SPOCK1_NEU	OID00367	Olink NEUROLOGY(v.8011)	0.11699	0.15251	7.4e-11	none	0.0330828	0	75	1.85142	1.81919	0	0	49124	439	0	1	0	0	0	0	0	0	0	0	0	1	0	0	0	0	0	0	0	8	Secreted to blood	11
'sCD4	'CD4	P01730	SeqId_3143_3	CD4_CAR2	OID00466	Olink CARDIOVASCULAR II(v.5004)	0.115882	0.22837	3.88e-11	none	0.0483613	0.00580383	108.435	7.93964	0.76624	0	1.03093	51111	458	1	0	0	1	0	0	0	0	0	0	0	0	1	0	22	6	0	0	0	3		12
'PECAM-1	'PECAM1	P16284	SeqId_2695_25	PECAM_1_CAR3	OID00652	Olink CARDIOVASCULAR III(v.6112)	0.114551	0.383033	2.43e-11	1:100	0.106096	0.00580383	133.46	2.23447	1.35281	0	0.206186	82522	738	1	0	0	1	0	0	0	0	0	0	0	0	1	0	17	2	1	0	0	6		9
'ALK-1	'ACVRL1	P37023	SeqId_16318_12	SKR3_NEU	OID00346	Olink NEUROLOGY(v.8011)	0.113948	0.369587	3.37293e-12	none	0.0401856	0.00580383	44.66	3.05862	1.99486	0	0.206186	56124	503	0	0	0	0	0	0	0	0	0	0	0	0	1	0	17	14	3	0	0	5	Intracellular or membrane-bound	8
'COLEC12	'COLEC12	Q5KU26	SeqId_5457_5	COLEC12_DEV	OID01462	Olink DEVELOPMENT(v.3511)	0.112561	0.103704	6.33e-12	1:100	0.0457577	0.00580383	101.485	1.50319	2.343	0	0.412371	81515	742	0	0	0	0	0	0	0	0	0	0	0	0	1	0	7	2	1	0	2	3		3
'IFN-lambda 1	'IFNL1	Q8IU54	SeqId_4396_54	IFNL1_NEX	OID05127	Olink NEURO EXPLORATORY(v.3901)	0.112062	0.167559	1.08e-12	none	0.0555461	0.00580383	70.5	0.446895	1.24779	3	1.85567	21898	200	0	0	0	0	0	0	0	0	0	0	0	0	0	0	0	8	1	0	0	1	Secreted to blood	1
'CD83	'CD83	Q01151	SeqId_5065_8	CD83_IMR	OID01025	Olink IMMUNE RESPONSE(v.3202)	0.111751	0.228171	5.15e-11	none	0.148551	0.00580383	26.09	4.6895	1.39109	0	0.412371	23042	205	0	0	0	0	0	0	0	0	0	0	0	0	1	0	7	1	0	0	0	1		2
'IL-7 Ra	'IL7R	P16871	SeqId_5089_11	IL7R_CAR	OID01253	Olink CARDIOMETABOLIC(v.3602)	0.110545	0.00797179	2.06e-11	1:2025	0.0504618	0.00580383	165.18	7.69588	1.42745	1	0	51579	459	0	1	0	0	0	0	0	0	0	0	0	0	1	0	16	4	1	0	0	3	Intracellular or membrane-bound	10
'Alcadein-beta	'CLSTN3	Q9BQT9	SeqId_6291_55	CLSTN3_CRG	OID01379	Olink CELL REGULATION(v.3701)	0.110227	0.168038	3.37536e-11	none	0.0671072	0.0116077	60.885	4.42832	0.54224	0	2.06186	106098	956	0	0	0	0	0	0	0	0	0	0	0	0	1	0	0	0	0	0	0	0		16
'LYNB	'LYN	P07948	SeqId_3381_24	LYN_ONC2	OID00715	Olink ONCOLOGY II(v.7002)	0.108786	0.22663	5.71e-12	none	0.0564106	0.00580383	59.7	0.493326	1.1522	0	2.26804	58574	512	1	0	0	0	1	0	0	0	0	0	0	0	0	0	14	14	2	0	0	0		4
'ERBB2	'ERBB2	P04626	SeqId_2616_23	ERBB2_ONC2	OID00682	Olink ONCOLOGY II(v.7002)	0.107711	0.270438	2.93e-10	none	0.0469556	0.00580383	68.37	6.86013	2.0852	0	0.206186	137910	1255	1	0	0	0	0	0	0	0	0	0	0	0	1	0	57	36	11	0	0	25		22
'sICAM-2	'ICAM2	P13598	SeqId_5486_73	ICAM_2_CAR3	OID00646	Olink CARDIOVASCULAR III(v.6112)	0.107082	0.130589	9.91e-11	1:100	0.103728	0	57.48	1.8166	1.3	0	0.206186	30654	275	0	0	0	0	0	0	0	0	0	0	0	0	1	0	15	3	0	0	0	3		16
'IFN-g R1	'IFNGR1	P15260	SeqId_5825_49	IFN_gamma_R1_ONC2	OID00670	Olink ONCOLOGY II(v.7002)	0.105506	0.405277	1.02e-10	none	0.0477282	0.00580383	75.7	3.38363	1.40722	0	0.412371	54405	489	1	0	0	0	0	0	0	0	0	0	0	0	1	0	14	3	2	0	0	4		12
'MASP3	'MASP1	P48740	SeqId_9125_23	MASP1_IMR	OID01014	Olink IMMUNE RESPONSE(v.3202)	0.104363	0.194146	5.58e-11	none	0.0824048	0.00580383	119.86	6.32618	0.52609	0	0.618557	79247	699	0	1	0	0	0	0	0	0	0	0	0	0	0	0	48	8	11	0	0	14	Secreted to blood	15
'GX	'PLA2G10	O15496	SeqId_2949_6	PLA2G10_NEX	OID05177	Olink NEURO EXPLORATORY(v.3901)	0.102498	0.0445679	8.19e-12	none	0.0672095	0.00580383	187.605	6.44806	0.28411	0	0.206186	18153	165	0	0	0	0	0	0	0	0	0	0	0	0	0	0	5	6	2	0	0	8	Locally secreted	2
'CSF-1	'CSF1	P09603	SeqId_3738_54	CSF_1_INF	OID00562	Olink INFLAMMATION(v.3012)	0.101567	0.254222	1.06e-11	none	0.0364094	0.00580383	135.275	5.02612	1.58517	0	0.206186	60179	554	0	1	0	0	0	0	0	0	0	0	0	0	1	0	2	9	1	0	0	3	Secreted to blood	9
'HVEM	'TNFRSF14	Q92956	SeqId_5352_11	TNFRSF14_CAR3	OID00563	Olink CARDIOVASCULAR III(v.6112)	0.0999055	0.446819	8.99e-12	1:100	0.0335794	0.00580383	90.905	4.95647	1.71288	0	0.206186	30392	283	0	1	0	0	0	0	0	0	0	0	0	0	1	0	11	1	0	0	0	8		16
'ARMEL	'CDNF	Q49AH0	SeqId_4962_52	CDNF_CRG	OID01359	Olink CELL REGULATION(v.3701)	0.0987847	0.517025	1.08e-11	none	0.0302608	0.00580383	130.96	1.24782	0.85754	12	0.618557	20964	187	0	0	0	0	0	0	0	0	0	0	0	0	0	0	1	9	1	0	0	3	Locally secreted	5
'carbonic anhydrase II	'CA2	P00918	SeqId_4970_55	CA2_DEV	OID01477	Olink DEVELOPMENT(v.3511)	0.0962781	0.291943	4.94e-11	1:100	0.0432107	0.00580383	73.32	6.58154	2.33122	1	0.618557	29246	260	0	0	0	0	0	0	0	0	0	0	0	0	0	0	23	9	5	0	0	0		5
'Mn SOD	'SOD2	P04179	SeqId_5008_51	SOD2_CAR2	OID00413	Olink CARDIOVASCULAR II(v.5004)	0.0948641	0.120815	8.25e-11	none	0.0940629	0	244.2	1.98491	0.68307	0	0.618557	24750	222	0	0	0	0	1	0	1	0	0	0	0	0	0	0	3	12	2	0	0	0		14
'Dkk-4	'DKK4	Q9UBT3	SeqId_3365_7	Dkk_4_NEU	OID00369	Olink NEUROLOGY(v.8011)	0.094345	0.115856	1.67e-11	none	0.0465367	0.00580383	117.68	0.365641	0.96493	0	1.4433	24876	224	0	0	0	0	0	0	0	0	0	0	0	0	0	0	6	1	2	0	0	5	Locally secreted	1
'SMAC	'DIABLO	Q9NR28	SeqId_3122_6	DIABLO_MET	OID01145	Olink METABOLISM(v.3402)	0.0926494	0.44934	1.52e-11	1:10	0.0530289	0.00580383	150.735	3.32559	3.39628	14	0	27131	239	0	0	0	0	1	0	0	0	0	0	0	0	0	0	2	3	0	0	0	0		4
'MIP-1a	'CCL3	P10147	SeqId_3040_59	CCL3_CAR2	OID00440	Olink CARDIOVASCULAR II(v.5004)	0.0911269	0.332064	4.2e-11	none	0.0628296	0.00580383	114.335	4.95067	0.7525	0	0.618557	10085	92	0	0	0	0	0	0	0	0	0	0	0	0	0	0	6	3	0	0	0	2	Secreted to blood	3
'TF	'F3	P13726	SeqId_4931_59	TF_CAR2	OID00399	Olink CARDIOVASCULAR II(v.5004)	0.0906772	0.0494882	9.62e-11	none	0.0260549	0.00580383	135.21	6.59896	0.52154	0	1.03093	33068	295	0	0	0	0	0	0	0	0	0	0	0	0	1	0	21	6	1	0	0	2	Secreted to blood	4
'FABP9	'FABP9	Q0Z7S8	SeqId_18194_18	FABP9_ORG	OID01115	Olink ORGAN DAMAGE(v.3301)	0.0888361	0.0959314	3.8e-12	none	0.149034	0.00580383	107.765	1.68891	1.43363	1	1.23711	15093	132	0	0	0	0	0	0	0	0	0	0	0	0	0	0	10	3	0	0	0	0		1
'GALT3	'GALNT3	Q14435	SeqId_6593_5	GALNT3_IMR	OID00961	Olink IMMUNE RESPONSE(v.3202)	0.088044	0.121834	9.14625e-12	none	0.0593019	0.00580383	198.145	4.81718	2.18258	57	0.824742	72610	633	0	0	0	0	0	0	0	0	0	0	0	0	1	0	0	0	0	0	0	5		9
'nectin-4	'PVRL4	Q96NY8	SeqId_5734_13	PVRL4_ONC2	OID00693	Olink ONCOLOGY II(v.7002)	0.0875437	0.110252	4.71768e-12	none	0.0327531	0.00580383	82.595	8.20662	1.9688	0	0	55454	510	0	0	0	0	0	0	0	0	0	0	0	0	1	0	16	3	2	0	0	3	Locally secreted	2
'tau	'MAPT	P10636	SeqId_5854_60	MAPT_NEU	OID05024	Olink NEUROLOGY(v.8011)	0.0858086	0.171244	3.31e-11	none	0.0631862	0.00580383	71.12	2.51306	1.95544	99	1.85567	78928	758	1	1	0	0	1	1	0	0	0	0	0	0	0	0	13	2	3	0	0	1		18
'ADA15	'ADAM15	Q13444	SeqId_15455_40	ADAM15_NEX	OID05162	Olink NEURO EXPLORATORY(v.3901)	0.0857902	0.149234	4.32e-12	none	0.0959964	0.00580383	108.785	6.76727	2.12444	0	0.824742	92959	863	1	0	0	0	0	0	0	0	0	0	0	0	1	0	0	0	0	0	0	7		32
'BGAL	'GLB1	P16278	SeqId_10554_23	GLB1_IMR	OID00937	Olink IMMUNE RESPONSE(v.3202)	0.0848772	0.243382	7.73019e-11	none	0.600438	0.481718	5.23	3.92919	2.64433	2	0.206186	76075	677	0	0	0	0	0	0	0	0	0	0	0	0	0	0	33	23	7	0	0	2	Intracellular or membrane-bound
'HGH	'GH1	P01241	SeqId_8462_18	GH_CAR2	OID00417	Olink CARDIOVASCULAR II(v.5004)	0.0845738	-0.0753746	4.16e-12	none	0.0445429	0.00580383	159.82	6.61637	1.64502	0	0	24847	217	0	0	0	0	0	0	0	0	0	0	0	0	0	0	1	10	4	0	0	2	Secreted to blood	6
'sLFA-3	'CD58	P19256	SeqId_10938_13	CD58_DEV	OID01473	Olink DEVELOPMENT(v.3511)	0.0845261	0.185123	1.0021e-11	1:100	0.0487168	0.00580383	86.06	5.92571	1.9632	0	3.29897	28147	250	0	0	0	0	0	0	0	0	0	0	0	0	1	0	9	2	1	0	0	1		5
'PTPS	'PTS	Q03393	SeqId_12014_19	PTS_NEX	OID05193	Olink NEURO EXPLORATORY(v.3901)	0.0844223	0.189168	4.57092e-11	none	0.0641869	0.00580383	72.6	4.40511	0.83565	0	2.06186	16386	145	1	0	0	0	0	0	0	0	0	0	0	0	0	0	5	7	1	0	0	0		9
'PTPRJ	'PTPRJ	Q12913	SeqId_8250_2	PTPRJ_ORG	OID01110	Olink ORGAN DAMAGE(v.3301)	0.084271	0.157643	1.15e-10	none	0.0432243	0	90.04	1.61346	0.86748	2	2.06186	145941	1337	0	1	0	0	0	0	0	0	0	0	0	0	1	0	17	8	5	0	0	0	Intracellular or membrane-bound	8
'Caspase-8	'CASP8	Q14790	SeqId_18158_45	CASP_8_INF	OID00550	Olink INFLAMMATION(v.3012)	0.0841088	0.455623	3.2e-11	none	0.0936666	0.0116077	121.46	5.58909	1.79272	0	1.64948	55391	479	1	0	0	0	0	0	0	0	0	0	0	0	0	0	19	23	7	0	0	0		21
'sLRP1	'LRP1	Q07954	SeqId_8601_167	LRP1_ORG	OID01030	Olink ORGAN DAMAGE(v.3301)	0.0828889	0.337386	4.24433e-11	none	0.0594902	0.00580383	66.56	8.85665	2.04927	0	1.64948	504606	4544	1	0	0	0	0	0	0	0	0	0	0	0	1	0	26	7	11	0	0	159	Intracellular or membrane-bound	12
'IFN-g	'IFNG	P01579	SeqId_15346_31	IFN_gamma_INF	OID00544	Olink INFLAMMATION(v.3012)	0.082614	0.220165	6.75816e-11	none	0.112124	0.0116077	49.58	4.2426	0.77415	95	0.206186	19348	166	0	0	0	0	0	0	0	0	0	0	0	0	0	0	0	9	2	0	0	0	Secreted to blood	1
'CATC	'CTSC	P53634	SeqId_3178_5	CTSC_NEU	OID00356	Olink NEUROLOGY(v.8011)	0.0808539	0.342769	6.56e-11	none	0.0737602	0.00580383	93.73	3.26175	1.52684	0	0.412371	51854	463	0	1	0	0	0	0	0	0	0	0	0	0	0	0	18	11	6	0	0	5	Intracellular or membrane-bound	9
'SIAT1	'ST6GAL1	P15907	SeqId_6035_2	ST6GAL1_CAR	OID01252	Olink CARDIOMETABOLIC(v.3602)	0.0803846	0.203982	2.73593e-11	1:2025	0.0335772	0.00580383	162.37	1.5148	0.48191	0	4.3299	46605	406	0	1	0	0	0	0	0	0	0	0	0	0	1	0	10	19	2	0	0	3	Secreted to blood	22
'IL-27	'IL27 EBI3	Q8NEV9,Q14213	SeqId_2829_19	IL_27_CAR2	OID00402	Olink CARDIOVASCULAR II(v.5004)	0.0773032	0.0331552	8.23e-12	none	0.0438847	0.00580383	68.56	7.26059	1.22812	0	0.206186	27493	243	0	1	0	0	0	0	0	0	0	0	0	0	0	0	0	0	0	0	0	0	Secreted to blood	2
'kallikrein 12	'KLK12	Q9UKR0	SeqId_3199_54	KLK12_CRG	OID01395	Olink CELL REGULATION(v.3701)	0.0767743	0.0799269	1.03e-12	none	0.191754	0.00580383	220.87	0.255369	0.33035	31	0	26734	248	0	0	0	0	0	0	0	0	0	0	0	0	0	0	0	0	0	0	0	6	Locally secreted	7
'Desmoglein-3	'DSG3	P32926	SeqId_16317_20	DSG3_NEX	OID05170	Olink NEURO EXPLORATORY(v.3901)	0.0766616	0.111178	2.72332e-11	none	0.0486593	0	88.765	2.05456	1.71693	0	0	107533	999	0	0	0	0	0	0	0	0	0	0	0	0	1	0	32	4	14	0	0	0		1
'ARMET	'MANF	P55145	SeqId_9223_11	MANF_NEU	OID00374	Olink NEUROLOGY(v.8011)	0.0764877	0.0866203	1.1828e-11	none	0.0491601	0.00580383	116.82	0.504933	2.03538	0	2.47423	20700	182	0	0	0	0	0	0	0	0	0	0	0	0	0	0	1	9	3	0	0	4		6
'CD46	'CD46	P15529	SeqId_17682_1	CD46_CAR	OID01251	Olink CARDIOMETABOLIC(v.3602)	0.075914	0.15744	3.64e-12	1:2025	0.0389266	0	70.27	0.980847	0.68158	0	2.68041	43747	392	1	1	0	0	0	0	0	0	0	0	0	0	1	0	27	2	0	0	0	8		19
'Troponin I	'TNNI3	P19429	SeqId_5441_67	TNNI3_ORG	OID01054	Olink ORGAN DAMAGE(v.3301)	0.0758816	0.0947568	8.64e-13	none	0.0386566	0.00580383	73.545	5.63552	1.18084	37	1.4433	24008	210	1	0	0	0	0	0	0	0	0	0	0	0	0	0	0	6	1	0	0	0		10
'Glutathione S-transferase Pi	'GSTP1	P09211	SeqId_4911_49	GSTP1_NEX	OID05148	Olink NEURO EXPLORATORY(v.3901)	0.075564	0.275023	9.43e-12	none	0.0820621	0.00580383	109.245	2.25769	1.04743	63	4.94845	23356	210	0	0	0	0	0	0	0	0	0	0	0	0	0	0	8	13	0	0	0	0		8
'Galectin-4	'LGALS4	P56470	SeqId_2982_82	Gal_4_CAR3	OID00626	Olink CARDIOVASCULAR III(v.6112)	0.0748556	0.0619109	2.27e-12	1:100	0.0447982	0.00580383	78	0.702263	1.12328	0	0.824742	35941	323	0	0	0	0	0	0	0	0	0	0	0	0	0	0	24	2	2	0	0	0		9
'p53	'TP53	P04637	SeqId_6123_69	TP53_CRG	OID01331	Olink CELL REGULATION(v.3701)	0.0747918	0.42323	4.24974e-12	none	0.0578572	0.00580383	156.035	3.83053	0.83174	1	0	43653	393	1	1	0	0	1	0	1	0	1	0	0	0	0	1	19	14	7	0	0	0		29
'C99L2	'CD99L2	Q8TCZ2	SeqId_10539_30	CD99L2_DEV	OID01458	Olink DEVELOPMENT(v.3511)	0.0731112	0.365741	7.18913e-10	1:100	0.0498115	0.00580383	80.93	5.82124	1.22535	0	0.618557	27986	262	0	1	0	0	0	0	0	0	0	0	0	0	1	0	0	0	0	0	0	0		9
'Endothelin-converting enzyme 1	'ECE1	P42892	SeqId_8767_44	ECE1_NEX	OID05132	Olink NEURO EXPLORATORY(v.3901)	0.0730192	0.396464	9.9e-13	none	0.138375	0.00580383	247.35	1.38712	1.15549	3	0.206186	87164	770	0	0	0	0	0	0	0	0	0	0	0	0	1	0	12	34	6	0	0	5		14
'GCNT1	'GCNT1	Q02742	SeqId_7016_12	GCNT1_CRG	OID01349	Olink CELL REGULATION(v.3701)	0.0729202	0.186096	2.42e-10	none	0.0612577	0.00580383	151.12	4.97388	-0.65758	0	1.85567	49799	428	0	0	0	0	0	0	0	0	0	0	0	0	1	0	0	0	0	0	0	4		6
'NovH	'NOV	P48745	SeqId_2737_22	NOV_DEV	OID01475	Olink DEVELOPMENT(v.3511)	0.0728812	0.0522115	1.57271e-11	1:100	0.0995337	0.00580383	213.545	2.83807	0.08453	0	0.618557	39162	357	0	0	0	1	0	0	0	0	0	0	0	0	0	0	0	0	0	0	0	5	Secreted to blood	2
'FOLR1	'FOLR1	P15328	SeqId_17455_42	FR_alpha_ONC2	OID00746	Olink ONCOLOGY II(v.7002)	0.0728142	0.179246	7.05e-12	none	0.272524	0.00580383	62.295	2.69878	-0.25682	0	0.206186	29819	257	0	0	0	0	0	0	0	0	0	0	0	0	0	0	7	11	5	0	0	8	Secreted to blood	4
'BAFF Receptor	'TNFRSF13C	Q96RJ3	SeqId_5383_14	TNFRSF13C_NEX	OID05205	Olink NEURO EXPLORATORY(v.3901)	0.0724203	0.126914	1.05e-10	none	0.0340618	0	60.375	3.95241	1.74838	40	0.824742	18864	184	0	0	0	0	0	0	0	0	0	0	0	0	1	0	2	1	1	0	0	2		1
'IL-6	'IL6	P05231	SeqId_4673_13	IL6_CAR2	OID00390	Olink CARDIOVASCULAR II(v.5004)	0.071643	0.152266	4.55e-12	none	0.0969838	0.00580383	67.755	0.899594	0.9342	0	1.4433	23718	212	0	1	0	0	0	0	0	0	0	0	0	0	0	0	4	7	1	0	0	2	Secreted to blood	9
'GDNF	'GDNF	P39905	SeqId_5822_22	GDNF_INF	OID00475	Olink INFLAMMATION(v.3012)	0.0716183	0.124707	1.84e-11	none	0.0312959	0.00580383	99.96	8.44457	1.26188	0	1.85567	23720	211	0	0	0	0	0	0	0	0	0	0	0	0	0	0	7	2	1	0	0	3	Locally secreted	8
'ANX10	'ANXA10	Q9UJ72	SeqId_13605_16	ANXA10_NEX	OID05147	Olink NEURO EXPLORATORY(v.3901)	0.0711147	0.00379027	4.03034e-11	none	0.0606277	0.00580383	112.555	3.91178	0.65401	0	3.50515	37278	324	0	0	0	0	0	0	0	0	0	0	0	0	0	0	0	0	0	0	0	0		3
'AREG	'AREG	P15514	SeqId_2970_60	AREG_IMR	OID01009	Olink IMMUNE RESPONSE(v.3202)	0.0708099	0.0526496	2.03e-11	none	0.0358545	0.00580383	231.78	0.110273	1.41947	0	4.94845	27895	252	0	0	0	0	0	0	0	0	0	0	0	0	1	0	3	1	2	0	0	3		3
'IL-1a	'IL1A	P01583	SeqId_4851_25	IL_1_alpha_INF	OID00493	Olink INFLAMMATION(v.3012)	0.0707874	0.107838	1.65e-11	none	0.0313649	0.00580383	97.085	5.49623	0.35451	97	2.68041	30607	271	0	0	0	0	0	0	0	0	0	0	0	0	0	0	18	2	0	0	0	0	Secreted to blood	1
'discoidin domain receptor 1	'DDR1	Q08345	SeqId_4122_12	DDR1_NEU	OID00358	Olink NEUROLOGY(v.8011)	0.0704224	0.187108	3.45e-11	none	0.0384057	0.00580383	46.56	4.81718	1.09511	0	1.23711	101128	913	1	1	0	0	0	0	0	0	0	0	0	0	1	0	35	23	5	0	0	3	Intracellular or membrane-bound	22
'b-NGF	'NGF	P01138	SeqId_5801_72	Beta_NGF_INF	OID00519	Olink INFLAMMATION(v.3012)	0.0696344	0.193015	9.57e-12	none	0.041991	0.00580383	90.17	8.58387	0.59398	0	3.09278	26959	241	0	0	0	0	0	0	0	0	0	0	0	0	0	0	9	1	1	0	0	3	Locally secreted	1
'S100A11	'S100A11	P31949	SeqId_14011_17	S100A11_ONC2	OID00727	Olink ONCOLOGY II(v.7002)	0.0693523	0.46977	1.28297e-10	none	0.0409957	0.00580383	197.71	3.06442	1.3563	0	2.06186	11740	105	1	0	0	0	0	0	0	0	0	0	0	0	0	0	2	5	0	0	0	0		2
'CD244	'CD244	Q9BZW8	SeqId_5063_12	CD244_INF	OID00477	Olink INFLAMMATION(v.3012)	0.0671865	0.486607	2.93e-11	none	0.0503104	0.00580383	42.67	6.3668	1.52432	0	0.206186	41616	370	1	1	0	0	0	0	0	0	0	0	0	0	1	0	0	0	0	0	0	1		5
'SE6L2	'SEZ6L2	Q6UXD5	SeqId_3867_49	SEZ6L2_CRG	OID01361	Olink CELL REGULATION(v.3701)	0.06686	0.0346593	1.1e-10	none	0.0439153	0.00580383	125.05	0.307603	-1.40005	0	0.824742	97560	910	0	1	0	0	0	0	0	0	0	0	0	0	1	0	0	0	0	0	0	13		9
'Soggy-1	'DKKL1	Q9UK85	SeqId_16309_30	DKKL1_CRG	OID01394	Olink CELL REGULATION(v.3701)	0.0662952	-0.000887402	1.59e-11	none	0.101873	0.00580383	92.24	3.26175	0.66065	8	0.206186	27007	242	0	1	0	0	0	0	0	0	0	0	0	0	0	0	0	0	0	0	0	0	Locally secreted in male tissues	6
'VCC1	'CXCL17	Q6UXB2	SeqId_9495_10	CXL17_ONC2	OID00725	Olink ONCOLOGY II(v.7002)	0.0658909	-0.0654976	4.15446e-10	none	0.107787	0.00580383	80.75	3.69124	0.48989	0	2.26804	13819	119	0	0	0	0	0	0	0	0	0	0	0	0	0	0	0	0	0	0	0	2	Secreted to blood	2
'XEDAR	'EDA2R	Q9HAV5	SeqId_3083_71	EDA2R_NEU	OID00370	Olink NEUROLOGY(v.8011)	0.0650445	-0.0203457	1.6e-11	none	0.0337698	0.00580383	78.81	6.11143	1.65173	0	1.03093	32759	297	0	0	0	0	0	0	0	0	0	0	0	0	1	0	0	0	0	0	0	8		4
'CRIM1	'CRIM1	Q9NZV1	SeqId_15492_1	CRIM1_DEV	OID01449	Olink DEVELOPMENT(v.3511)	0.0641083	0.0295628	2.03e-11	1:100	0.0434647	0.00580383	100.745	3.92339	1.95961	0	1.03093	113738	1036	0	1	0	0	0	0	0	0	0	0	0	0	1	0	0	0	0	0	0	0	Intracellular or membrane-bound	3
'CYR61	'CYR61	O00622	SeqId_6264_9	CYR61_ONC2	OID00689	Olink ONCOLOGY II(v.7002)	0.0630104	0.216337	4.71e-12	none	0.0580811	0.00580383	20.16	5.11317	2.15317	0	0	42027	381	0	0	0	0	0	0	0	0	0	0	0	0	0	0	0	0	0	0	0	5	Locally secreted to extracellular matrix	2
'sRANKL	'TNFSF11	O14788	SeqId_14061_48	TRANCE_INF	OID00521	Olink INFLAMMATION(v.3012)	0.06269	0.13567	8.83e-11	none	0.0524205	0.00580383	248.41	5.31631	1.04557	0	0	35478	317	0	0	0	0	0	0	0	0	0	0	0	0	1	0	13	2	1	0	0	0	Secreted to blood	5
'GA733-1 protein	'TACSTD2	P09758	SeqId_2619_72	TACSTD2_CRG	OID01334	Olink CELL REGULATION(v.3701)	0.0615481	0.0391296	3.94e-11	none	0.0454507	0.00580383	45.34	3.04701	1.82983	0	0	35709	323	0	0	0	0	0	0	0	0	0	0	0	0	1	0	0	1	0	0	0	3		1
'TNF-a	'TNF	P01375	SeqId_5936_53	TNF_INF	OID00529	Olink INFLAMMATION(v.3012)	0.0608077	0.166103	3.65e-12	none	0.027614	0.00580383	115.43	5.26988	0.70904	75	3.50515	25644	233	1	1	0	0	0	0	0	0	0	0	0	0	1	0	19	1	0	0	0	1	Secreted to blood	1
'Uromodulin	'UMOD	P07911	SeqId_9451_20	UMOD_CAR	OID01237	Olink CARDIOMETABOLIC(v.3602)	0.0607716	0.0147135	6.88248e-11	1:2025	0.0511506	0.00580383	98.375	0.626814	0.99761	9	0.206186	69761	640	0	1	0	0	0	0	0	0	0	0	0	0	0	0	20	7	5	0	0	17	Locally secreted	13
'IMA5	'KPNA1	P52294	SeqId_19587_12	KPNA1_IMR	OID01022	Olink IMMUNE RESPONSE(v.3202)	0.059554	0.176901	2.63e-11	none	0.129869	0.00580383	203.165	1.8224	1.7476	66	9.07216	60222	538	0	0	0	0	1	0	0	0	0	0	0	0	0	0	4	31	2	0	0	0		10
'Endoplasmin	'HSP90B1	P14625	SeqId_6393_63	HSP90B1_NEX	OID05159	Olink NEURO EXPLORATORY(v.3901)	0.0575769	0.0485814	1.96521e-11	none	0.0310586	0	75.125	2.07777	0.91035	64	5.15464	92469	803	0	0	0	0	0	0	0	0	0	0	0	0	0	0	8	8	3	0	0	0	Intracellular or membrane-bound	11
'ACE2	'ACE2	Q9BYF1	SeqId_2805_6	ACE2_CAR2	OID00457	Olink CARDIOVASCULAR II(v.5004)	0.0574643	0.15541	9.98e-11	none	0.0428802	0.00580383	50.03	1.41033	0.20054	0	1.03093	92463	805	0	1	0	0	0	0	0	0	0	0	0	0	1	0	13	32	12	0	0	3	Secreted to blood	5
'IL-15	'IL15	P40933	SeqId_19568_17	IL15_NEX	OID05169	Olink NEURO EXPLORATORY(v.3901)	0.0570952	0.105474	2.86e-11	none	0.0536405	0.00580383	173.76	2.25769	0.78387	0	0.412371	18086	162	0	0	0	0	0	0	0	0	0	0	0	0	0	0	2	6	0	0	0	2	Secreted to blood	8
'IL-10 Ra	'IL10RA	Q13651	SeqId_8104_21	IL_10RA_INF	OID00508	Olink INFLAMMATION(v.3012)	0.0565933	0.0875662	1.63e-10	none	0.0589177	0.00580383	62.47	7.78874	0.61075	9	9.69072	63003	578	1	0	0	0	1	0	0	0	0	0	0	0	1	0	13	5	0	0	0	2		11
'Carbonic Anhydrase IV	'CA4	P22748	SeqId_14069_61	CA4_CAR	OID01261	Olink CARDIOMETABOLIC(v.3602)	0.0543152	0.0180147	2.49e-11	1:2025	0.0359445	0.00580383	103.4	1.94428	0.55853	0	3.09278	35032	312	0	0	0	0	0	0	0	0	0	0	0	0	0	0	16	10	2	0	0	2		6
'Galectin-1	'LGALS1	P09382	SeqId_8046_9	Gal_1_ONC2	OID00697	Olink ONCOLOGY II(v.7002)	0.0542224	0.404634	2.81839e-10	none	0.0573816	0.00580383	53.935	5.33372	0.70084	0	0.618557	14716	135	0	0	0	0	0	0	0	0	0	0	0	0	0	0	10	1	0	0	0	0	Secreted to blood	7
'CD38	'CD38	P28907	SeqId_11513_92	CD38_NEU	OID00308	Olink NEUROLOGY(v.8011)	0.053791	0.242665	9.91e-13	none	0.0625905	0.00580383	96.85	4.0975	1.11256	0	0.412371	34328	300	0	0	0	0	0	0	0	0	0	0	0	0	1	0	14	17	3	0	0	5		5
'IL-17B R	'IL17RB	Q9NRM6	SeqId_6262_14	IL17RB_CRG	OID01385	Olink CELL REGULATION(v.3701)	0.0520488	0.0438515	4.23e-11	none	0.0626254	0.00580383	74.385	0.220546	1.40885	0	0.618557	55885	502	0	0	0	0	0	0	0	0	0	0	0	0	1	0	0	0	0	0	0	0	Intracellular or membrane-bound	3
'Aminopeptidase N	'ANPEP	P15144	SeqId_15457_14	AP_N_CAR3	OID00611	Olink CARDIOVASCULAR III(v.6112)	0.0511506	0.102761	2.32e-11	1:100	0.0802763	0.0116077	84.21	6.40163	1.04531	0	1.85567	109540	967	0	1	0	0	0	0	0	0	0	0	1	0	1	0	32	43	11	0	0	2		9
'IL-5	'IL5	P05113	SeqId_11071_1	IL5_IMR	OID01024	Olink IMMUNE RESPONSE(v.3202)	0.0509353	0.0404957	2.15e-10	none	0.0373592	0.00580383	72.995	8.76959	1.43714	45	10.5155	15238	134	0	0	0	0	0	0	0	0	0	0	0	0	0	0	3	6	0	0	0	0	Secreted to blood	3
'CD59	'CD59	P13987	SeqId_11514_196	CD59_CAR	OID01248	Olink CARDIOMETABOLIC(v.3602)	0.050269	0.356794	2.15e-11	1:2025	0.0608724	0.00580383	95.525	0.673244	-0.89964	0	4.74227	14177	128	1	1	0	0	0	0	0	0	0	0	0	0	0	0	7	3	0	0	0	5	Intracellular or membrane-bound	16
'ITB6	'ITGB6	P18564	SeqId_7737_76	ITGB6_IMR	OID01026	Olink IMMUNE RESPONSE(v.3202)	0.0496532	0.132574	1.03391e-10	none	0.0754991	0.00580383	113	7.92803	1.12859	0	0.412371	85936	788	0	0	0	0	0	0	0	0	0	0	0	0	1	0	20	16	6	0	0	28		8
'KS6B1	'RPS6KB1	P23443	SeqId_8962_48	RPS6KB1_NEX	OID05150	Olink NEURO EXPLORATORY(v.3901)	0.049045	0.374093	2.37e-11	none	0.131813	0.00580383	85.985	2.40859	0.90731	3	1.64948	59140	525	1	0	0	0	0	0	0	0	0	0	0	0	0	0	12	18	5	0	0	0		12
'IL-13	'IL13	P35225	SeqId_3072_4	IL13_INF	OID00525	Olink INFLAMMATION(v.3012)	0.0485383	0.060752	3e-11	none	0.0692385	0.00580383	254.22	2.24028	1.41068	70	7.83505	15816	146	0	0	0	0	0	0	0	0	0	0	0	0	0	0	3	6	2	0	0	2	Secreted to blood
'Lymphotoxin b R	'LTBR	P36941	SeqId_2636_10	LTBR_CAR3	OID00583	Olink CARDIOVASCULAR III(v.6112)	0.0478959	0.0700434	2.97e-11	1:100	0.183791	0.00580383	262.98	0.330818	1.36122	0	1.03093	46709	435	0	0	0	0	0	0	0	0	0	0	0	0	1	0	0	0	0	0	0	10		15
'Cadherin-6	'CDH6	P55285	SeqId_16312_45	CDH6_NEU	OID00357	Olink NEUROLOGY(v.8011)	0.0467582	0.074326	1.54868e-10	none	0.259908	0.00580383	50.21	3.29077	0.76813	0	1.03093	88309	790	0	0	0	0	0	0	0	0	0	0	0	0	1	0	9	0	2	0	0	0		5
'MFAP5	'MFAP5	Q13361	SeqId_6440_31	MFAP5_CAR	OID01285	Olink CARDIOMETABOLIC(v.3602)	0.0465633	0.101604	1.27682e-11	1:2025	0.0401695	0.00580383	73.42	1.00987	0.64045	0	0	19612	173	0	1	0	0	0	0	0	0	0	0	0	0	0	0	0	0	0	0	0	0	Locally secreted to extracellular matrix	15
'IL-2 sRb	'IL2RB	P14784	SeqId_9343_16	IL_2RB_INF	OID00492	Olink INFLAMMATION(v.3012)	0.0460612	0.192305	2.23808e-12	none	0.0422325	0.00580383	140.585	1.48578	1.24211	35	5.56701	61117	551	0	0	0	0	0	0	0	0	0	0	0	0	1	0	16	2	1	0	0	3		7
'DNER	'DNER	Q8NFT8	SeqId_11442_1	DNER_INF	OID01213	Olink INFLAMMATION(v.3012)	0.0444662	0.0860791	7.91016e-11	none	0.0321628	0.00580383	217.735	8.61869	1.00995	0	0	78475	737	0	0	0	0	0	0	0	0	0	0	0	0	1	0	0	0	0	0	0	29		2
'TRAIL R1	'TNFRSF10A	O00220	SeqId_4832_75	TNFRSF10A_CAR2	OID00391	Olink CARDIOVASCULAR II(v.5004)	0.044333	0.105916	1.81e-11	none	0.128211	0.00580383	190.57	5.58328	0.90449	0	0.618557	50089	468	0	0	0	0	0	0	0	0	0	0	0	0	1	0	7	0	1	0	0	7		4
'CBPE	'CPE	P16870	SeqId_5343_74	CPE_ONC2	OID00657	Olink ONCOLOGY II(v.7002)	0.0442322	0.0729704	1.56e-11	none	0.127553	0.00580383	139.185	2.21706	2.07954	0	1.03093	53151	476	0	0	0	0	0	0	0	0	0	0	0	0	0	0	0	0	0	0	0	0	Intracellular or membrane-bound	5
'Endoglin	'ENG	P17813	SeqId_4908_6	ENG_CAR	OID01254	Olink CARDIOMETABOLIC(v.3602)	0.0419915	0.248207	1.6e-10	1:2025	0.0576598	0.00580383	53.53	0.528149	0.68938	0	4.74227	70578	658	0	0	0	0	0	0	0	0	0	0	0	0	1	0	36	5	4	0	0	7		5
'CFC1	'CFC1	P0CG37	SeqId_3294_55	CFC1_CRG	OID01335	Olink CELL REGULATION(v.3701)	0.0415087	0.10338	1.76e-11	none	0.0267941	0.00580383	229.595	0.853163	0.19362	0	3.50515	24612	223	0	1	0	0	0	0	0	0	0	0	0	0	0	0	0	0	0	0	0	3	Secreted - unknown location	3
'c-Jun	'JUN	P05412	SeqId_10356_21	JUN_CRG	OID01332	Olink CELL REGULATION(v.3701)	0.0414941	0.0949129	3.3e-10	none	0.131901	0.00580383	165.685	2.03134	0.31716	81	5.15464	35676	331	1	0	0	0	1	0	1	0	0	0	0	0	0	0	0	1	0	0	0	0		1
'CANT1	'CANT1	Q8WVQ1	SeqId_6480_1	CANT1_MET	OID01186	Olink METABOLISM(v.3402)	0.0412505	0.303467	8.48842e-11	1:10	0.0362268	0.00580383	56.25	4.66628	1.66714	0	0.618557	44840	401	0	1	0	0	0	0	0	0	0	0	0	0	1	0	27	4	3	0	0	0		16
'CD70	'CD70	P32970	SeqId_5807_77	CD70_ONC2	OID00736	Olink ONCOLOGY II(v.7002)	0.0408505	-0.0231507	9.24e-11	none	0.0595951	0.00580383	131.995	6.07661	0.63031	0	0	21118	193	0	0	0	0	0	0	0	0	0	0	0	0	1	0	0	0	0	0	0	1		3
'Cadherin-2	'CDH2	P19022	SeqId_3797_1	CDH2_MET	OID01189	Olink METABOLISM(v.3402)	0.0407289	0.0709107	3.32e-10	1:10	0.0651858	0.00580383	89.24	5.148	1.46844	0	0.412371	99809	906	1	0	0	0	0	0	0	0	0	0	0	0	1	0	0	0	0	0	0	0		5
'IL-10	'IL10	P22301	SeqId_2773_50	IL10_IMR	OID00993	Olink IMMUNE RESPONSE(v.3202)	0.0403038	0.191139	1.1e-11	none	0.0581331	0.00580383	54.27	7.74811	1.71073	0	1.23711	20517	178	0	0	0	0	0	0	0	0	0	0	0	0	0	0	0	10	4	0	0	2	Secreted to blood	7
'PSG1	'PSG1	P11464	SeqId_15631_18	PSG1_NEX	OID05186	Olink NEURO EXPLORATORY(v.3901)	0.0394741	-0.0356045	1.86e-12	none	0.0845048	0.00580383	119.545	2.77423	-0.43993	2	3.29897	47223	419	0	0	0	0	0	0	0	0	0	0	0	0	0	0	0	0	0	0	0	3	Locally secreted in female tissues	11
'LAMA4	'LAMA4	Q16363	SeqId_6577_64	LAMA4_DEV	OID01487	Olink DEVELOPMENT(v.3511)	0.0393154	0.315591	4.36994e-11	1:100	0.0368835	0.00580383	45.91	2.74521	2.23534	0	2.68041	202524	1823	0	0	0	0	0	0	0	0	0	0	0	0	0	0	0	0	0	0	5	17	Locally secreted to extracellular matrix
'Adrenomedullin	'ADM	P35318	SeqId_14115_34	ADM_CAR2	OID00381	Olink CARDIOVASCULAR II(v.5004)	0.0391306	0.225573	2.48e-11	none	0.0329121	0	76.72	2.90192	0.9949	0	0	20420	185	0	0	0	0	0	0	0	0	0	0	0	0	0	0	3	3	0	0	0	1	Secreted to blood	8
'BLMH	'BLMH	Q13867	SeqId_14250_115	BLM_hydrolase_CAR3	OID00581	Olink CARDIOVASCULAR III(v.6112)	0.0377792	0.392168	6.69021e-11	1:100	0.0415992	0.00580383	92.25	8.10795	1.91513	0	0	52562	455	0	0	0	0	0	0	0	0	0	0	0	0	0	0	14	22	3	0	0	0		13
'eIF-5A-1	'EIF5A	P63241	SeqId_5888_29	EIF5A_IMR	OID00975	Olink IMMUNE RESPONSE(v.3202)	0.0377754	0.117869	1.39e-10	none	0.0356518	0.00580383	202.885	0.69646	2.33395	93	2.06186	16832	154	0	0	0	0	0	0	1	0	0	0	0	0	0	0	10	2	1	0	0	0		11
'Integrin beta-7	'ITGB7	P26010	SeqId_11205_10	ITGB7_MET	OID01161	Olink METABOLISM(v.3402)	0.03738	0.028471	9.2546e-12	1:10	0.0405403	0.00580383	190.355	10.6558	1.30944	62	1.85567	86903	798	0	0	0	0	0	0	0	0	0	0	0	0	1	0	22	12	4	0	0	26		14
'PDGF-CC	'PDGFC	Q9NRA1	SeqId_13658_31	PDGFC_ORG	OID01044	Olink ORGAN DAMAGE(v.3301)	0.0366951	0.121679	1.01e-10	none	0.103752	0.00580383	62.32	3.92919	1.69377	0	0.206186	39029	345	0	1	0	0	0	0	0	0	0	0	0	0	0	0	0	0	0	0	0	4	Secreted to blood	9
'GPR64	'GPR64	Q8IZP9	SeqId_10767_52	ADGRG2_MET	OID01152	Olink METABOLISM(v.3402)	0.0355767	-0.116085	8.68494e-11	1:10	0.0557798	0.00580383	57.12	7.26059	1.78452	0	0.206186	111593	1017	0	1	0	0	0	0	0	0	0	0	0	0	7	0	0	0	0	0	0	0		11
'EPHAA	'EPHA10	Q5JZY3	SeqId_5076_53	EPHA10_NEX	OID05184	Olink NEURO EXPLORATORY(v.3901)	0.0347711	0.0674985	2.46e-12	none	0.0644541	0.00580383	36.77	3.66222	0.69162	57	3.29897	109716	1008	0	0	0	0	0	0	0	0	0	0	0	0	1	0	0	0	0	0	0	0	Intracellular or membrane-bound	11
'Perlecan	'HSPG2	P98160	SeqId_15626_223	PLC_CAR3	OID00582	Olink CARDIOVASCULAR III(v.6112)	0.0347158	0.278488	6.01e-12	1:100	0.0326314	0	164.22	1.34068	0.85237	0	0.206186	468830	4391	0	1	0	0	0	0	0	0	0	0	0	0	0	0	15	2	3	0	0	58	Locally secreted to extracellular matrix	15
'NFL	'NEFL	P07196	SeqId_10082_251	NEFL_NEX	OID05206	Olink NEURO EXPLORATORY(v.3901)	0.0342247	0.0822565	1.95122e-12	none	0.0798867	0.00580383	106.625	1.19559	0.84075	0	0.618557	61517	543	1	1	0	0	1	0	0	0	0	0	0	0	0	0	0	0	0	0	0	0		4
'NF-ATc1	'NFATC1	O95644	SeqId_14286_2	NFATC1_CRG	OID01325	Olink CELL REGULATION(v.3701)	0.0338311	0.369557	2.06048e-12	none	0.122304	0.00580383	56.175	2.19385	-0.13632	0	1.4433	101243	943	1	0	0	0	0	0	0	0	0	0	0	0	0	1	13	1	1	0	0	0		18
'ANGL7	'ANGPTL7	O43827	SeqId_6371_50	ANGPTL7_MET	OID01134	Olink METABOLISM(v.3402)	0.0321404	0.0184046	1.60303e-10	1:10	0.0338461	0.00580383	100.09	4.59083	0.71439	1	1.4433	40018	346	0	0	0	0	0	0	0	0	0	0	0	0	0	0	0	0	0	0	1	2	Locally secreted	2
'CLC6A	'CLEC6A	Q6EIG7	SeqId_6911_103	CLEC6A_IMR	OID01017	Olink IMMUNE RESPONSE(v.3202)	0.0317602	0.184934	1.15212e-11	none	0.0480791	0.00580383	42.87	7.4173	1.14479	1	1.03093	23998	209	0	0	0	0	0	0	0	0	0	0	0	0	1	0	10	2	1	0	0	4		1
'ATS15	'ADAMTS15	Q8TE58	SeqId_4533_76	ADAM_TS_15_ONC2	OID00735	Olink ONCOLOGY II(v.7002)	0.0312024	0.108291	5.37201e-11	none	0.0288656	0.00580383	205.17	4.90424	1.47601	0	0.618557	103287	950	0	1	0	0	0	0	0	0	0	0	0	0	0	0	0	0	0	0	0	11	Locally secreted to extracellular matrix	1
'Kallikrein 6	'KLK6	Q92876	SeqId_3450_4	KLK6_CAR3	OID00647	Olink CARDIOVASCULAR III(v.6112)	0.0311031	0.0175707	2.12e-11	1:100	0.163011	0.00580383	139.395	0.905398	-0.27648	0	0.206186	26856	244	0	0	0	0	0	0	0	0	0	0	0	0	0	0	17	5	4	0	0	6	Locally secreted	7
'PTH1R	'PTH1R	Q03431	SeqId_13470_43	PTH1R_IMR	OID00978	Olink IMMUNE RESPONSE(v.3202)	0.0296098	0.043661	1.85471e-11	none	0.0451509	0.00580383	202.315	4.7011	1.42509	0	7.01031	66361	593	0	1	0	0	0	0	0	0	0	0	0	0	7	0	7	14	4	0	0	3		8
'p53 R175H	'TP53	P04637	SeqId_6168_11	TP53_CRG	OID01331	Olink CELL REGULATION(v.3701)	0.0276094	0.491815	6.37904e-12	none	0.0629445	0.00580383	135.19	0.806732	0.83174	1	0	43653	393	1	1	0	0	1	0	1	0	1	0	0	0	0	1	19	14	7	0	0	0		29
'MMP-3	'MMP3	P08254	SeqId_2788_55	MMP_3_CAR3	OID00644	Olink CARDIOVASCULAR III(v.6112)	0.0274554	0.0722551	4.53e-11	1:100	0.194805	0	54.15	2.49565	1.11485	0	0	53977	477	0	0	0	0	0	0	0	0	0	0	0	0	0	0	17	8	1	0	0	1	Locally secreted to extracellular matrix	3
'RASA1	'RASA1	P20936	SeqId_5481_16	RASA1_ORG	OID01078	Olink ORGAN DAMAGE(v.3301)	0.0244099	0.0546158	7.21e-12	none	0.0854828	0.00580383	24.53	2.44341	0.05015	56	9.07216	116403	1047	1	0	0	0	0	0	0	0	0	0	0	0	0	0	14	24	5	0	0	0		6
'PSA1	'PSMA1	P25786	SeqId_7880_9	PSMA1_ORG	OID01104	Olink ORGAN DAMAGE(v.3301)	0.0223959	0.0502716	8.5e-11	none	0.130697	0.00580383	261.005	2.1184	1.04053	24	9.48454	29556	263	0	0	0	0	0	0	0	0	0	0	0	0	0	0	15	9	1	0	0	0		14
'Carbonic anhydrase 9	'CA9	Q16790	SeqId_3798_71	CAIX_ONC2	OID00700	Olink ONCOLOGY II(v.7002)	0.0217355	-0.0545809	7.35e-11	none	0.0580625	0.00580383	139.815	6.39002	0.39847	0	1.03093	49698	459	0	0	0	0	0	0	0	0	0	0	0	0	1	0	16	7	3	0	0	1	Intracellular or membrane-bound	4
'NXPH1	'NXPH1	P58417	SeqId_4562_1	NXPH1_NEX	OID05167	Olink NEURO EXPLORATORY(v.3901)	0.0216756	0.13167	1.59e-11	none	0.0901361	0.00580383	112.025	0.528149	2.37773	79	0	31082	271	0	0	0	0	0	0	0	0	0	0	0	0	0	0	0	0	0	0	0	0	Locally secreted in brain	5
'NTAL	'LAT2	Q9GZY6	SeqId_5613_75	LAT2_ORG	OID01074	Olink ORGAN DAMAGE(v.3301)	0.0203472	0.430325	5.66012e-11	none	0.0357977	0.00580383	57.405	8.16599	1.85027	0	1.03093	26550	243	1	0	0	0	1	0	0	0	0	0	0	0	1	0	0	0	0	0	0	0	Intracellular or membrane-bound	11
'Lymphotactin	'XCL1	P47992	SeqId_4143_74	XCL1_CAR2	OID00433	Olink CARDIOVASCULAR II(v.5004)	0.0202112	0.101631	7.68e-12	none	0.0490398	0.00580383	159.27	6.46547	0.1208	0	1.03093	12517	114	0	0	0	0	0	0	0	0	0	0	0	0	0	0	6	3	1	0	0	1	Secreted to blood	1
'GA733-1 protein	'TACSTD2	P09758	SeqId_14034_22	TACSTD2_CRG	OID01334	Olink CELL REGULATION(v.3701)	0.0192779	0.0185896	8.33e-11	none	0.0383328	0.00580383	161.76	5.67034	1.82983	0	0	35709	323	0	0	0	0	0	0	0	0	0	0	0	0	1	0	0	1	0	0	0	3		1
'DAN	'NBL1	P41271	SeqId_2944_66	NBL1_NEU	OID00298	Olink NEUROLOGY(v.8011)	0.0191403	0.212852	2.44e-11	none	0.0765708	0.00580383	164.69	1.99652	1.80293	0	3.50515	19408	181	0	0	0	0	0	0	0	0	0	0	0	0	0	0	6	0	0	0	0	5	Locally secreted	14
'FCRL5	'FCRL5	Q96RD9	SeqId_6103_70	FCRL5_DEV	OID01419	Olink DEVELOPMENT(v.3511)	0.0178234	0.0654332	3.41498e-10	1:100	0.0291011	0.00580383	71.555	7.16193	1.77338	0	0	106437	977	0	0	0	0	0	0	0	0	0	0	0	0	1	0	0	0	0	0	0	8	Secreted to blood	8
'MEPE	'MEPE	Q9NQ76	SeqId_3209_69	MEPE_CAR3	OID00132	Olink CARDIOVASCULAR III(v.6112)	0.0172755	0.101631	5.9e-11	1:100	0.0571525	0.00580383	52.635	5.29309	1.04188	0	0.412371	58419	525	1	0	0	0	0	0	0	0	0	0	0	0	0	0	0	0	0	0	0	0	Locally secreted to extracellular matrix	9
'RGS8	'RGS8	P57771	SeqId_11666_72	RGS8_CRG	OID01346	Olink CELL REGULATION(v.3701)	0.0172339	0.02417	9.67418e-12	none	0.167555	0.00580383	238.905	0.771909	0.38829	57	4.53608	20917	180	0	0	0	0	0	0	0	0	0	0	0	0	0	0	0	9	3	0	0	0		7
'4-1BB	'TNFRSF9	Q07011	SeqId_14025_18	TNFRSF9_INF	OID00553	Olink INFLAMMATION(v.3012)	0.0164956	0.15961	8.52e-12	none	0.03111	0.00580383	62.12	6.50029	1.84514	0	0.618557	27899	255	0	0	0	0	0	0	0	0	0	0	0	0	1	0	15	3	1	0	0	10		4
'Poliovirus receptor	'PVR	P15151	SeqId_8064_125	PVR_NEU	OID00344	Olink NEUROLOGY(v.8011)	0.0164649	0.0914335	3.76684e-10	none	0.0297085	0.00580383	88.05	6.9646	1.13193	0	0.412371	45303	417	1	1	0	0	0	0	0	0	0	0	0	0	1	0	28	1	2	0	0	3	Secreted - unknown location
'MILR1	'MILR1	Q7Z6M3	SeqId_11173_29	MILR1_IMR	OID00971	Olink IMMUNE RESPONSE(v.3202)	0.016434	-0.00854132	1.64919e-11	none	0.0277723	0.00580383	80.515	6.75566	2.24066	0	0.618557	38735	343	0	1	0	0	0	0	0	0	0	0	0	0	1	0	0	0	0	0	0	2		7
'Glycodelin	'PAEP	P09466	SeqId_8867_18	PAEP_NEX	OID05189	Olink NEURO EXPLORATORY(v.3901)	0.0163695	-0.0251276	3.21e-11	none	0.0402732	0.00580383	197.98	2.10099	0.25596	12	6.18557	20624	180	0	1	0	0	0	0	0	0	0	0	0	0	0	0	11	3	1	0	0	2	Locally secreted in female tissues	9
'IL-4 sR	'IL4R	P24394	SeqId_3055_54	IL_4RA_CAR2	OID00387	Olink CARDIOVASCULAR II(v.5004)	0.0131622	0.0879349	1.72e-10	none	0.0448622	0.00580383	75.25	7.20836	0.70659	0	1.23711	89658	825	1	0	0	0	0	0	0	0	0	0	0	0	1	0	16	6	1	0	0	2	Secreted to blood	19
'CAD15	'CDH15	P55291	SeqId_5410_53	CDH15_NEX	OID05134	Olink NEURO EXPLORATORY(v.3901)	0.0129339	0.119413	6.21e-11	none	0.222228	0.00580383	107.025	3.15728	0.17107	0	0.618557	88916	814	0	0	0	0	0	0	0	0	0	0	0	0	1	0	0	0	0	0	0	0		3
'IL32	'IL32	P24001	SeqId_9051_13	IL32_NEX	OID05194	Olink NEURO EXPLORATORY(v.3901)	0.0117371	0.101248	1.62e-11	none	0.0390852	0.00580383	60.13	6.83691	0.45619	0	1.4433	26676	234	0	0	0	0	0	0	0	0	0	0	0	0	0	0	0	0	0	0	0	0	Secreted to blood	35
'IL-12	'IL12A IL12B	P29460,P29459	SeqId_10367_62	IL12_NEU	OID00368	Olink NEUROLOGY(v.8011)	0.01164	0.0758372	1.56e-11	none	0.0306974	0.00580383	42.995	7.09228	0.13809	0	0.206186	24874	219	0	0	0	0	0	0	0	0	0	0	0	0	0	0	1	7	2	0	0	2	Secreted to blood
'Enterokinase	'TMPRSS15	P98073	SeqId_3189_61	TMPRSS15_ORG	OID01116	Olink ORGAN DAMAGE(v.3301)	0.0115451	0.103695	1.45e-11	none	0.0308893	0.00580383	122.825	11.1201	0.52158	21	0.824742	112935	1019	0	0	0	0	0	0	0	0	0	0	0	0	1	0	13	5	1	0	0	14		3
'Spinesin	'TMPRSS5	Q9H3S3	SeqId_8002_27	TMPRSS5_NEU	OID00331	Olink NEUROLOGY(v.8011)	0.00939239	-0.0408728	7.263e-11	none	0.0440531	0.00580383	44.72	4.91584	1.49749	0	0.206186	49560	457	0	0	0	0	0	0	0	0	0	0	0	0	1	0	0	0	0	0	0	7		13
'IL-17	'IL17A	Q16552	SeqId_9170_24	IL_17A_INF	OID00485	Olink INFLAMMATION(v.3012)	0.00905941	0.114709	1e-11	none	0.0538832	0.00580383	98.56	4.71271	0.99904	19	4.53608	17504	155	0	1	0	0	0	0	0	0	0	0	0	0	0	0	11	3	0	0	0	2	Secreted to blood	1
'CRIM1	'CRIM1	Q9NZV1	SeqId_8699_43	CRIM1_DEV	OID01449	Olink DEVELOPMENT(v.3511)	0.00642984	-0.0125384	8.26e-11	1:100	0.096225	0.00580383	71.86	4.97388	1.95961	0	1.03093	113738	1036	0	1	0	0	0	0	0	0	0	0	0	0	1	0	0	0	0	0	0	0	Intracellular or membrane-bound	3
'FABP6	'FABP6	P51161	SeqId_6450_8	GT_CAR2	OID00454	Olink CARDIOVASCULAR II(v.5004)	0.00639838	-0.0165817	2.44461e-11	none	0.052087	0.00580383	123.29	5.7632	0.39544	0	0.618557	14371	128	0	0	0	0	0	0	0	0	0	0	0	0	0	0	12	2	1	0	0	0	Intracellular or membrane-bound	4
'CLC4K	'CD207	Q9UJ71	SeqId_3361_26	CD207_ONC2	OID00730	Olink ONCOLOGY II(v.7002)	0.00614055	0.122093	1.87e-11	none	0.0279268	0.00580383	93.76	5.23505	0.73253	0	0	36725	328	0	0	0	0	0	0	0	0	0	0	0	0	1	0	8	6	2	0	1	2		1
'C1QT1	'C1QTNF1	Q9BXJ1	SeqId_6304_8	C1QTNF1_CAR	OID01301	Olink CARDIOMETABOLIC(v.3602)	0.00577792	0.105001	1.24e-11	1:2025	0.0322797	0	186.19	1.44515	1.15634	0	4.53608	31743	281	0	0	0	0	0	0	0	0	0	0	0	0	0	0	0	0	0	0	0	0	Secreted to blood	12
'TRAIL R2	'TNFRSF10B	O14763	SeqId_5534_49	TRAIL_R2_CAR2	OID00396	Olink CARDIOVASCULAR II(v.5004)	0.00574982	0.130969	1.28e-10	none	0.0410513	0.00580383	150.66	9.11782	1.10781	0	0.618557	47878	440	0	0	0	0	0	0	0	0	0	0	0	0	1	0	15	2	1	0	0	7		8
'GLT10	'GALNT10	Q86SR1	SeqId_7003_4	GALNT10_ORG	OID01080	Olink ORGAN DAMAGE(v.3301)	0.00401744	0.367294	6.37179e-11	none	0.0350128	0.00580383	152.605	8.24144	0.02528	0	1.23711	68992	603	0	0	0	0	0	0	0	0	0	0	0	0	1	0	24	22	10	0	0	5	Intracellular or membrane-bound	10
'TCL1B	'TCL1B	O95988	SeqId_18276_34	TCL1B_CRG	OID01326	Olink CELL REGULATION(v.3701)	0.00186519	0.0272819	7.35e-12	none	0.0376005	0.00580383	267.58	7.20255	0.04379	57	7.42268	14846	128	0	0	0	0	0	0	0	0	0	0	0	0	0	0	0	0	0	0	0	0		3
'CXAR	'CXADR	P78310	SeqId_11204_80	CXADR_IMR	OID00992	Olink IMMUNE RESPONSE(v.3202)	0.00177659	0.0851644	6.54261e-11	none	0.0391478	0.00580383	151.99	2.89031	0.76779	0	1.85567	40030	365	0	1	0	1	0	0	0	0	0	0	0	0	1	0	18	3	1	0	0	2	Intracellular or membrane-bound	5
'IL-20 Ra	'IL20RA	Q9UHF4	SeqId_5085_18	IL_20RA_INF	OID00489	Olink INFLAMMATION(v.3012)	0.000717555	0.142482	1.28e-12	none	0.0442382	0.00580383	118.76	3.92339	1.09727	31	6.18557	62485	553	0	0	0	0	0	0	0	0	0	0	0	0	1	0	13	3	2	0	0	2		8
'sICAM-3	'ICAM3	P32942	SeqId_2649_77	ICAM3_CAR	OID01267	Olink CARDIOMETABOLIC(v.3602)	5.74842e-05	0.0180924	1.32e-10	1:2025	0.12516	0.00580383	185.51	5.17702	1.09786	0	2.26804	59541	547	1	1	0	0	0	0	0	0	0	0	0	0	1	0	7	0	0	0	0	6		10
'ENTP2	'ENTPD2	Q9Y5L3	SeqId_18887_7	ENTPD2_ORG	OID01071	Olink ORGAN DAMAGE(v.3301)	-0.0013	0.152037	8.62e-12	none	0.0345107	0.00580383	86.89	12.3912	1.24976	27	1.23711	53665	495	0	0	0	0	0	0	0	0	0	0	0	0	2	0	0	0	0	0	0	5		4
'HG2A	'CD74	P04233	SeqId_8748_45	CD74_DEV	OID01426	Olink DEVELOPMENT(v.3511)	-0.00320821	0.223272	1.31e-11	1:100	0.0321236	0.0116077	74.005	5.47882	2.06102	22	3.09278	33516	296	0	1	0	0	0	0	0	0	0	0	0	0	1	0	4	4	1	0	0	3		12
'Carbonic Anhydrase VA	'CA5A	P35218	SeqId_8791_151	CA5A_CAR2	OID00464	Olink CARDIOVASCULAR II(v.5004)	-0.00524811	0.178166	2.28084e-12	none	0.0309083	0.00580383	89.78	8.45618	1.30382	7	0.412371	34750	305	0	0	0	0	0	0	0	0	0	0	0	0	0	0	0	0	0	0	0	0		6
'CKAP4	'CKAP4	Q07065	SeqId_7221_56	CKAP4_IMR	OID00985	Olink IMMUNE RESPONSE(v.3202)	-0.00663628	0.249556	2.54166e-10	none	0.0655845	0.00580383	131.365	5.9025	3.4176	0	2.06186	66022	602	1	0	0	1	0	0	0	0	0	0	0	0	1	0	0	0	0	0	3	0		3
'CO1A1	'COL1A1	P02452	SeqId_13484_69	COL1A1_CAR3	OID00641	Olink CARDIOVASCULAR III(v.6112)	-0.0073321	-0.0249054	1.01e-10	1:100	0.0331894	0.0116077	53.79	7.68427	0.58617	0	0	138941	1464	0	1	0	0	0	0	0	0	0	0	0	0	0	0	14	6	2	0	0	3	Locally secreted to extracellular matrix
'TRAIL	'TNFSF10	P50591	SeqId_8833_20	TRAIL_INF	OID00488	Olink INFLAMMATION(v.3012)	-0.00791579	0.127123	6.33591e-11	none	0.0562078	0.0116077	105.75	7.7307	0.87943	0	0.824742	32509	281	1	0	0	0	0	0	0	0	0	0	0	0	1	0	13	1	3	0	0	0	Secreted to blood	6
'CBPA2	'CPA2	P48052	SeqId_9276_7	CPA2_NEU	OID00307	Olink NEUROLOGY(v.8011)	-0.00845228	-0.00686128	8.21451e-12	none	0.0541679	0.00580383	86.205	5.13639	1.43828	0	0.618557	47030	419	0	0	0	0	0	0	0	0	0	0	0	0	0	0	18	16	4	0	0	2	Locally secreted to GI-tract	4
'PDXL2	'PODXL2	Q9NZ53	SeqId_10616_67	PODXL2_CRG	OID01389	Olink CELL REGULATION(v.3701)	-0.0088469	-0.00939858	4.29827e-12	none	0.0373556	0.00580383	93.725	13.047	1.43107	0	0.618557	65076	605	0	1	0	0	0	0	0	0	0	0	0	0	1	0	0	0	0	0	0	0		1
'CD63	'CD63	P08962	SeqId_9190_7	CD63_NEX	OID05222	Olink NEURO EXPLORATORY(v.3901)	-0.0100254	0.419873	1.44e-12	none	0.0446331	0.00580383	108.815	9.46024	0.08166	0	1.23711	25637	238	0	0	0	1	0	0	0	0	0	0	0	0	4	0	0	0	0	0	0	0	Intracellular or membrane-bound	16
'SIRT5	'SIRT5	Q9NXA8	SeqId_12461_8	SIRT5_ORG	OID01057	Olink ORGAN DAMAGE(v.3301)	-0.0100687	0.129562	1.19673e-10	none	0.0752102	0.00580383	69.18	2.24028	1.25913	84	5.7732	33881	310	0	0	0	0	0	0	0	0	0	0	0	0	0	0	12	15	3	0	0	0		7
'SEM4C	'SEMA4C	Q9C0C4	SeqId_7923_41	SEMA4C_CRG	OID01381	Olink CELL REGULATION(v.3701)	-0.0104976	0.173311	3.76059e-11	none	0.0390458	0.00580383	87.155	4.31805	0.38915	0	1.03093	92623	833	0	0	0	0	0	0	0	0	0	0	0	0	1	0	2	0	0	0	0	6		6
'CD79B	'CD79B	P40259	SeqId_6351_55	CD79B_MET	OID01157	Olink METABOLISM(v.3402)	-0.011793	0.0810346	3.46874e-12	1:10	0.0839035	0.00580383	93.6	3.935	1.26427	0	1.23711	26048	229	1	0	0	0	0	0	0	0	0	0	0	0	1	0	9	0	3	0	0	2		6
'CTRC	'CTRC	Q99895	SeqId_5626_20	CTRC_CAR2	OID00414	Olink CARDIOVASCULAR II(v.5004)	-0.0119149	0.0412391	6.7933e-11	none	0.0427616	0.00580383	80.92	1.3581	1.30599	0	0.206186	29484	268	0	0	0	0	0	0	0	0	0	0	0	0	0	0	16	5	2	0	0	5	Locally secreted to GI-tract	4
'FGF-5	'FGF5	Q8NF90	SeqId_3065_65	FGF_5_INF	OID00509	Olink INFLAMMATION(v.3012)	-0.0127969	0.0614051	4.27e-11	none	0.0485065	0.00580383	97.72	7.46953	0.83806	31	1.85567
'TWEAKR	'TNFRSF12A	Q9NP84	SeqId_5138_50	TNFRSF12A_NEU	OID00345	Olink NEUROLOGY(v.8011)	-0.013139	-0.0181746	3.55e-12	none	0.0519611	0.00580383	118.84	9.0946	1.52164	0	0.412371	13911	129	0	0	0	0	0	0	0	0	0	0	0	0	1	0	2	3	1	0	0	3		7
'OSMR	'OSMR	Q99650	SeqId_10892_8	OSMR_CAR	OID01300	Olink CARDIOMETABOLIC(v.3602)	-0.0144083	-0.0709208	8.08338e-11	1:2025	0.084702	0.00580383	105.26	6.0534	-0.16817	0	0	110509	979	0	0	0	0	0	0	0	0	0	0	0	0	1	0	0	0	0	0	0	1	Intracellular or membrane-bound	5
'LIRB4	'LILRB4	Q8NHJ6	SeqId_6453_70	LILRB4_IMR	OID00965	Olink IMMUNE RESPONSE(v.3202)	-0.0153566	0.0736085	1.69543e-12	none	0.126133	0.00580383	62.615	2.69878	1.53102	0	0.206186	49356	448	0	0	0	0	0	0	0	0	0	0	0	0	1	0	15	4	0	0	0	2		9
'TSLP	'TSLP	Q969D9	SeqId_3010_53	TSLP_INF	OID00497	Olink INFLAMMATION(v.3012)	-0.015428	0.00764424	1e-11	none	0.0419742	0.00580383	122.65	0.96924	1.44509	87	3.71134	18141	159	0	0	0	0	0	0	0	0	0	0	0	0	0	0	0	7	0	0	0	3	Secreted to blood	3
'LRRN1	'LRRN1	Q6UXK5	SeqId_11293_14	LRRN1_CRG	OID01362	Olink CELL REGULATION(v.3701)	-0.0155623	0.00278448	1.24384e-11	none	0.048089	0.00580383	142.465	15.0551	1.25697	0	0	80716	716	0	0	0	0	0	0	0	0	0	0	0	0	1	0	0	0	0	0	0	1		3
'IL-17D	'IL17D	Q8TAD2	SeqId_4136_40	IL_17D_CAR2	OID00403	Olink CARDIOVASCULAR II(v.5004)	-0.015853	-0.00174451	1.15e-11	none	0.0360541	0.00580383	87.45	7.60882	1.04199	0	0.824742	21893	202	0	0	0	0	0	0	0	0	0	0	0	0	0	0	0	0	0	0	0	0	Secreted to blood	3
'SORC2	'SORCS2	Q96PQ0	SeqId_4569_52	SORCS2_CRG	OID01377	Olink CELL REGULATION(v.3701)	-0.0160545	0.0410933	5.04e-11	none	0.051764	0.00580383	67.725	16.5351	0.10585	0	1.03093	128152	1159	0	1	0	0	0	0	0	0	0	0	0	0	1	0	8	1	0	0	0	7		4
'CA11 protein	'GKN1	Q9NS71	SeqId_15374_15	GKN1_CRG	OID01386	Olink CELL REGULATION(v.3701)	-0.018112	0.102987	1.68e-10	none	0.0692657	0.00580383	451.9	8.01509	-0.49959	0	0	21999	199	0	0	0	0	0	0	0	0	0	0	0	0	0	0	0	0	0	0	0	1	Locally secreted to GI-tract	3
'BNP-32	'NPPB	P16860	SeqId_3723_1	BNP_CAR2	OID00455	Olink CARDIOVASCULAR II(v.5004)	-0.0183925	-0.0667707	1.78e-10	none	0.0668799	0.00580383	135.43	1.80499	0.88986	46	4.12371	14726	134	0	0	0	0	0	0	0	0	0	0	0	0	0	0	1	0	0	0	0	1	Secreted to blood	1
'IL24	'IL24	Q13007	SeqId_3321_2	IL_24_INF	OID00524	Olink INFLAMMATION(v.3012)	-0.018671	0.00341013	1.31e-11	none	0.0361246	0.00580383	95.17	1.32908	1.24466	79	2.68041	23825	206	0	0	0	0	1	0	0	0	0	0	0	0	0	0	2	10	0	0	0	0	Secreted to blood	7
'Neurotrophin-5	'NTF4	P34130	SeqId_4146_58	NTF4_IMR	OID00966	Olink IMMUNE RESPONSE(v.3202)	-0.01898	-0.0166815	1.38e-11	none	0.039604	0.00580383	134.585	7.4231	1.32966	0	3.71134	22427	210	0	0	0	0	0	0	0	0	0	0	0	0	0	0	12	1	2	0	0	3	Locally secreted	3
'SIT1	'SIT1	Q9Y3P8	SeqId_11194_6	SIT1_IMR	OID01013	Olink IMMUNE RESPONSE(v.3202)	-0.0191185	0.229025	4.0171e-11	none	0.0474616	0.00580383	77.035	14.6024	1.416	0	0.206186	21126	196	1	0	0	0	0	0	0	0	0	0	0	0	1	0	0	0	0	0	0	0		4
'CLC4A	'CLEC4A	Q9UMR7	SeqId_8853_2	CLEC4A_IMR	OID00951	Olink IMMUNE RESPONSE(v.3202)	-0.0193346	-0.000502737	8.03301e-11	none	0.0568827	0.00580383	79.07	4.10911	1.65701	0	1.4433	27512	237	0	0	0	0	0	0	0	0	0	0	0	0	1	0	8	3	1	0	0	3		5
'TNF-b	'LTA	P01374	SeqId_4703_87	TNFB_INF	OID00561	Olink INFLAMMATION(v.3012)	-0.0193368	-0.00829623	2.92e-10	none	0.0355627	0.00580383	203.405	4.6953	1.12519	0	1.23711	22297	205	0	0	0	0	0	0	0	0	0	0	0	0	0	0	12	2	2	0	0	0	Secreted to blood	4
'Eotaxin-2	'CCL24	O00175	SeqId_4128_27	CCL24_CAR3	OID00592	Olink CARDIOVASCULAR III(v.6112)	-0.0193399	0.0398507	6.17e-12	1:100	0.0571848	0.00580383	130.495	6.8195	0.58047	0	0	13134	119	0	1	0	0	0	0	0	0	0	0	0	0	0	0	5	1	1	0	0	2	Secreted to blood	2
'FCAR	'FCAR	P24071	SeqId_4987_17	FCAR_NEX	OID05175	Olink NEURO EXPLORATORY(v.3901)	-0.0194438	0.152691	4.79e-10	none	0.0384642	0.00580383	123.615	8.43877	2.00872	0	0	32265	287	0	0	0	0	0	0	0	0	0	0	0	0	1	0	21	3	1	0	0	2	Intracellular or membrane-bound	13
'CD27	'CD27	P26842	SeqId_5412_53	CD27_ONC2	OID00703	Olink ONCOLOGY II(v.7002)	-0.0198432	0.0104469	4.13e-12	none	0.162623	0.00580383	158.4	1.99652	1.86172	0	0.412371	29137	260	1	1	0	0	0	0	0	0	0	0	0	0	1	0	10	0	2	0	0	8		2
'LYPD1	'LYPD1	Q8N2G4	SeqId_9327_3	LYPD1_CRG	OID01367	Olink CELL REGULATION(v.3701)	-0.0208469	0.115149	1.75891e-10	none	0.0332237	0.00580383	71.34	6.88334	1.29118	67	8.04124	15240	141	0	0	0	0	0	0	0	0	0	0	0	0	0	0	0	0	0	0	0	5	Intracellular or membrane-bound	3
'Artemin	'ARTN	Q5T4W7	SeqId_2939_10	ARTN_INF	OID00526	Olink INFLAMMATION(v.3012)	-0.0214076	0.0632021	2.75e-11	none	0.0393308	0.00580383	102.525	7.82356	1.07505	61	5.97938	22878	220	0	0	0	0	0	0	0	0	0	0	0	0	0	0	6	3	0	0	0	3	Locally secreted	11
'PSA1	'PSMA1	P25786	SeqId_3859_50	PSMA1_ORG	OID01104	Olink ORGAN DAMAGE(v.3301)	-0.0220511	0.0219541	1.15e-11	none	0.0421915	0.00580383	118.4	1.8224	1.04053	24	9.48454	29556	263	0	0	0	0	0	0	0	0	0	0	0	0	0	0	15	9	1	0	0	0		14
'ABL1	'ABL1	P00519	SeqId_3341_33	ABL1_ONC2	OID00712	Olink ONCOLOGY II(v.7002)	-0.0230875	0.51835	6.18e-11	none	0.0495233	0.0232153	140.76	6.22171	0.79441	0	1.4433	122873	1130	1	0	0	0	1	0	1	0	0	0	0	0	0	0	34	31	8	0	0	0		3
'DPP10	'DPP10	Q8N608	SeqId_7890_68	DPP10_IMR	OID00956	Olink IMMUNE RESPONSE(v.3202)	-0.0261554	0.00358074	1.6e-10	none	0.0389735	0.00580383	212.25	5.10737	1.1341	0	0.618557	90888	796	0	1	0	0	0	0	0	0	0	0	0	0	1	0	48	12	10	0	0	0		13
'CD5	'CD5	P06127	SeqId_5596_75	CD5_INF	OID00531	Olink INFLAMMATION(v.3012)	-0.0268914	0.210348	7.57e-11	none	0.0567162	0.00580383	94.455	0.452699	0.39477	0	0.412371	54578	495	1	0	0	0	0	0	0	0	0	0	0	0	1	0	18	4	1	0	0	10		2
'B7-H1	'CD274	Q9NZQ7	SeqId_5060_62	PD_L1_INF	OID00518	Olink INFLAMMATION(v.3012)	-0.0292311	0.375461	1.04e-11	none	0.0383056	0.00580383	99.75	7.46373	2.31312	0	1.03093	33275	290	0	0	0	0	1	0	0	0	0	0	0	0	1	0	17	5	3	0	0	2		5
'PD-1	'PDCD1	Q15116	SeqId_15623_1	PDCD1_ORG	OID01098	Olink ORGAN DAMAGE(v.3301)	-0.0293505	0.176391	2.19e-10	none	0.0292541	0.00580383	95.97	7.44051	0.46542	14	2.8866	31647	288	1	1	1	0	1	0	0	0	0	0	0	0	1	0	12	1	0	0	0	1		3
'EGFRvIII	'EGFR	P00533	SeqId_19567_1	EGFR_CAR3	OID00637	Olink CARDIOVASCULAR III(v.6112)	-0.0319312	0.0218765	3.73e-11	1:100	0.0453863	0.00580383	116.045	12.6117	0.44137	0	0.412371	134277	1210	1	0	0	1	1	0	0	0	1	0	0	0	1	0	74	39	14	0	0	25	Secreted to blood	11
'SREC-II	'SCARF2	Q96GP6	SeqId_9925_56	SCARF2_NEU	OID00342	Olink NEUROLOGY(v.8011)	-0.0325633	-0.0551856	2.35988e-11	none	0.0541257	0.00580383	160.435	12.5653	0.82728	0	0.206186	92384	871	0	0	0	0	0	0	0	0	0	0	0	0	1	0	0	0	0	0	0	21		3
'LIF	'LIF	P15018	SeqId_7790_21	LIF_INF	OID00547	Olink INFLAMMATION(v.3012)	-0.0331995	0.0559715	6.33061e-11	none	0.0344671	0.00580383	184.605	6.50029	0.69917	85	3.09278	22008	202	0	0	0	0	0	0	0	0	0	0	0	0	0	0	2	5	1	0	0	3	Locally secreted	2
'Mesothelin	'MSLN	Q13421	SeqId_3893_64	MSLN_ONC2	OID00660	Olink ONCOLOGY II(v.7002)	-0.0352021	-0.01266	4.16e-11	none	0.0641284	0.00580383	55.85	3.13987	1.51103	0	1.23711	68986	630	0	1	0	0	0	0	0	0	0	0	0	0	0	0	0	5	0	0	0	1	Intracellular or membrane-bound	8
'DRAXI	'DRAXIN	Q8NBI3	SeqId_7084_1	DRAXIN_NEU	OID00341	Olink NEUROLOGY(v.8011)	-0.0376908	-0.0405752	3.02008e-11	none	0.0590051	0.00580383	96.64	5.96634	0.88813	0	0.412371	38650	349	0	0	0	0	0	0	0	0	0	0	0	0	0	0	1	1	0	0	0	0	Locally secreted in brain	1
'ITM2A	'ITM2A	O43736	SeqId_7765_15	ITM2A_IMR	OID00968	Olink IMMUNE RESPONSE(v.3202)	-0.0393109	-0.0485231	2.15e-10	none	0.0987503	0.00580383	203.305	1.30586	1.03301	0	0.206186	29741	263	0	0	0	0	0	0	0	0	0	0	0	0	1	0	0	0	0	0	0	1		6
'PIGR	'PIGR	P01833	SeqId_3216_2	PIgR_CAR2	OID00411	Olink CARDIOVASCULAR II(v.5004)	-0.0402693	0.00362129	2.79e-12	none	0.193148	0	203.455	6.35519	-0.42825	0	0.618557	83284	764	0	1	0	0	0	0	0	0	0	0	0	0	1	0	44	11	7	0	0	10	Intracellular or membrane-bound	3
'4EBP1	'EIF4EBP1	Q13541	SeqId_17372_5	X_4E_BP1_INF	OID00536	Olink INFLAMMATION(v.3012)	-0.0423763	0.44391	4.91e-11	none	0.0518996	0.00580383	109.735	4.9971	0.5979	0	0.824742	12580	118	1	0	0	0	0	0	0	0	0	0	0	0	0	0	0	3	1	0	0	0		2
'MIP-3a	'CCL20	P78556	SeqId_2468_62	CCL20_INF	OID00556	Olink INFLAMMATION(v.3012)	-0.0428072	0.0555983	3.97e-12	none	0.0482219	0.00580383	35.59	5.58909	1.63946	0	3.50515	10762	96	0	0	0	0	0	0	0	0	0	0	0	0	0	0	4	2	1	0	0	2	Secreted to blood	5
'AGR2	'AGR2	O95994	SeqId_4959_2	AGR2_ORG	OID01045	Olink ORGAN DAMAGE(v.3301)	-0.043665	-0.0144553	1.51e-11	none	0.0694348	0.00580383	133.28	3.06442	0.95881	0	1.03093	19979	175	0	0	0	0	0	0	0	0	0	0	0	0	0	0	7	4	5	0	0	0	Intracellular or membrane-bound	7
'Macrophage scavenger receptor	'MSR1	P21757	SeqId_11207_3	MSR1_NEU	OID00310	Olink NEUROLOGY(v.8011)	-0.0436742	0.0976055	1.50265e-11	none	0.0501282	0.0116077	90.145	5.2989	0.36558	0	1.23711	49762	451	0	0	0	0	0	0	0	0	0	0	0	0	1	0	0	0	0	0	1	3		14
'VSIG2	'VSIG2	Q96IQ7	SeqId_8018_43	VSIG2_CAR2	OID00429	Olink CARDIOVASCULAR II(v.5004)	-0.0438034	-0.0352299	1.71e-11	none	0.0546312	0.00580383	111.245	5.32211	1.32146	0	0.412371	34348	327	0	0	0	0	0	0	0	0	0	0	0	0	1	0	0	0	0	0	0	2		2
'BST-2	'BST2	Q10589	SeqId_8832_55	BST2_NEX	OID05140	Olink NEURO EXPLORATORY(v.3901)	-0.0452667	0.088422	1.13115e-11	none	0.0244901	0.00580383	84.04	3.79571	0.30006	0	1.23711	19769	180	0	0	0	0	1	0	0	0	0	0	0	0	1	0	1	2	0	0	1	0		3
'NMNA1	'NMNAT1	Q9HAN9	SeqId_18932_84	NMNAT1_NEU	OID00287	Olink NEUROLOGY(v.8011)	-0.0456209	0.287001	1.46e-10	none	0.0368388	0.00580383	130.165	12.4086	1.39242	0	1.85567	31932	279	0	0	0	0	0	0	0	0	0	0	0	0	0	0	7	14	3	0	0	0		5
'ACAM	'CLMP	Q9H6B4	SeqId_9585_80	CLMP_MET	OID01120	Olink METABOLISM(v.3402)	-0.0463441	-0.00225661	2.8154e-11	1:10	0.0351878	0.00580383	76.525	8.17179	1.56129	0	0.206186	41281	373	0	0	0	0	0	0	0	0	0	0	0	0	1	0	0	0	0	0	0	2		4
'GFRa-3	'GFRA3	O60609	SeqId_2505_49	GDNFR_alpha_3_NEU	OID00343	Olink NEUROLOGY(v.8011)	-0.049216	-0.0676413	4.24e-11	none	0.0639497	0.00580383	128.04	7.15612	-0.05135	0	1.23711	44511	400	0	1	0	0	0	0	0	0	0	0	0	0	0	0	5	12	2	0	0	0		2
'Azurocidin	'AZU1	P20160	SeqId_14713_46	AZU1_CAR3	OID00597	Olink CARDIOVASCULAR III(v.6112)	-0.0505709	0.304404	7.14e-12	1:100	0.038693	0.00580383	83.73	7.21416	0.66579	0	5.36082	26886	251	0	0	0	0	0	0	0	0	0	0	0	0	0	0	14	4	2	0	0	4	Secreted to blood	2
'SLAMF8	'SLAMF8	Q9P0V8	SeqId_8994_65	SLAMF8_CRG	OID01391	Olink CELL REGULATION(v.3701)	-0.050958	0.0445745	4.05749e-11	none	0.0579329	0.00580383	132.15	6.74986	0.51709	2	1.64948	31670	285	0	0	0	0	0	0	0	0	0	0	0	0	1	0	0	0	0	0	0	1		4
'ULBP-2	'ULBP2	Q9BZM5	SeqId_3082_9	N2DL_2_NEU	OID00363	Olink NEUROLOGY(v.8011)	-0.0517749	0.0393149	3.73e-11	none	0.0354091	0.00580383	109.05	7.15612	1.389	0	0.206186	27368	246	0	0	0	0	0	0	0	0	0	0	0	0	0	0	0	0	0	0	0	2	Locally secreted	1
'CSPG2	'VCAN	P13611	SeqId_9561_21	VCAN_MET	OID01194	Olink METABOLISM(v.3402)	-0.0520014	-0.0440212	9.76581e-12	1:10	0.0454176	0.00580383	72.535	6.44806	1.81033	0	0	372820	3396	1	0	0	0	0	0	0	0	0	0	0	0	0	0	0	0	0	0	0	16	Secreted to blood	12
'DLK1	'DLK1	P80370	SeqId_8380_244	DLK_1_CAR3	OID00598	Olink CARDIOVASCULAR III(v.6112)	-0.0532858	-0.00124043	5.72e-11	1:100	0.0643502	0.00580383	129.93	5.39176	1.47593	0	0	41300	383	0	1	0	0	0	0	0	0	0	0	0	0	1	0	0	0	0	0	0	18		5
'LAT	'LAT	O43561	SeqId_10551_7	LAT_NEU	OID00371	Olink NEUROLOGY(v.8011)	-0.0536201	0.080704	1.75805e-10	none	0.0596494	0.00580383	54.14	15.148	1.29615	0	3.71134	27930	262	1	0	0	1	0	0	0	0	0	0	0	0	1	0	0	0	0	0	0	0	Intracellular or membrane-bound	17
'MOG	'MOG	Q16653	SeqId_15619_49	MOG_CRG	OID01358	Olink CELL REGULATION(v.3701)	-0.0538152	-0.0254293	1.16e-11	none	0.0796	0.104469	143.535	3.60418	1.45905	0	0.206186	28193	247	0	0	0	0	0	0	0	0	0	0	0	0	2	0	0	0	0	0	0	1		14
'LDLR	'LDLR	P01130	SeqId_13129_40	LDL_receptor_CAR3	OID00564	Olink CARDIOVASCULAR III(v.6112)	-0.0540627	0.171036	3.02e-11	1:100	0.0463498	0.00580383	55.32	8.24724	0.94546	0	0.412371	95376	860	0	1	0	0	1	0	0	0	0	0	0	0	1	0	72	17	22	0	0	30		14
'CLM1	'CD300LF	Q8TDQ1	SeqId_5623_11	CLM_1_NEU	OID00366	Olink NEUROLOGY(v.8011)	-0.0543173	0.0271967	1.93879e-11	none	0.0330123	0.00580383	124.295	6.58154	0.59747	0	3.29897	32335	290	1	0	0	0	0	0	0	0	0	0	0	0	1	0	11	1	1	0	0	2		10
'ghrelin	'GHRL	Q9UBU3	SeqId_6518_85	GHRL_MET	OID01140	Olink METABOLISM(v.3402)	-0.0568247	-0.100199	8.42e-12	1:10	0.0450954	0.00580383	122.81	0.371445	1.58415	0	0.206186	12911	117	0	0	0	0	0	0	0	0	0	0	0	0	0	0	0	0	0	0	0	0	Secreted to blood	15
'ITB5	'ITGB5	P18084	SeqId_7755_37	ITGB5_ONC2	OID00696	Olink ONCOLOGY II(v.7002)	-0.0568485	0.285246	2.35015e-11	none	0.0602358	0.0116077	229.01	7.09228	1.71592	0	0	88054	799	0	0	0	0	0	0	0	0	0	0	0	0	1	0	0	0	0	0	0	28		13
'PXDC1	'PLXDC1	Q8IUK5	SeqId_9235_3	PLXDC1_ORG	OID01086	Olink ORGAN DAMAGE(v.3301)	-0.0578892	-0.018193	5.68138e-11	none	0.0700281	0	106.56	0.957632	0.38393	20	0.412371	55760	500	0	1	0	0	0	0	0	0	0	0	0	0	1	0	0	0	0	0	0	0	Intracellular or membrane-bound	20
'IL22RA1	'IL22RA1	Q8N6P7	SeqId_3620_67	IL_22_RA1_INF	OID00516	Olink INFLAMMATION(v.3012)	-0.0582038	-0.0207725	1.50978e-11	none	0.0882186	0.00580383	134.76	6.93558	2.35509	69	2.06186	63077	574	0	0	0	0	0	0	0	0	0	0	0	0	1	0	15	5	1	0	0	2		1
'CRH	'CRH	P06850	SeqId_5614_44	CRH_ORG	OID01096	Olink ORGAN DAMAGE(v.3301)	-0.0586055	-0.0199178	5.19e-12	none	0.0285344	0.00580383	135.48	8.09634	0.71727	0	0.206186	21422	196	0	0	0	0	0	0	0	0	0	0	0	0	0	0	0	2	0	0	0	0	Secreted to blood	1
'IL-4	'IL4	P05112	SeqId_2906_55	IL4_INF	OID00546	Olink INFLAMMATION(v.3012)	-0.0599466	-0.0160908	1.15e-12	none	0.0373594	0.00580383	149.9	3.87116	1.00052	71	5.36082	17492	153	0	0	0	0	0	0	0	0	0	0	0	0	0	0	2	7	3	0	0	3	Secreted to blood	4
'ERBB4	'ERBB4	Q15303	SeqId_2618_10	ERBB4_ONC2	OID00705	Olink ONCOLOGY II(v.7002)	-0.0618835	0.0406225	3.05e-10	none	0.0398604	0.00580383	40.89	5.22345	-0.08125	0	0.206186	146808	1308	1	0	0	0	1	0	0	0	0	0	0	0	1	0	58	32	7	0	0	23		9
'IMPA1	'IMPA1	P29218	SeqId_17796_15	IMPA1_NEX	OID05153	Olink NEURO EXPLORATORY(v.3901)	-0.0636351	0.397202	7.9e-11	none	0.0688172	0.00580383	168.32	5.40337	1.08964	4	0.824742	30189	277	0	0	0	0	0	0	0	0	0	0	0	0	0	0	14	10	3	0	0	0		13
'CLC7A	'CLEC7A	Q9BXN2	SeqId_3603_60	CLEC7A_IMR	OID01016	Olink IMMUNE RESPONSE(v.3202)	-0.0637459	-0.00313907	8.32945e-11	none	0.0641034	0.00580383	168.17	5.38595	1.49973	1	1.03093	27627	247	1	0	0	0	0	0	0	0	0	0	0	0	1	0	0	0	0	0	0	3		13
'S100P	'S100P	P25815	SeqId_9926_4	S100P_MET	OID01131	Olink METABOLISM(v.3402)	-0.0643234	0.12392	4.09922e-10	1:10	0.0460983	0.00580383	64.37	1.94428	2.30986	99	1.4433	10400	95	0	0	0	0	0	0	0	0	0	0	0	0	0	0	3	5	0	0	0	0		2
'TRAIL R2	'TNFRSF10B	O14763	SeqId_8529_1	TRAIL_R2_CAR2	OID00396	Olink CARDIOVASCULAR II(v.5004)	-0.070174	0.0929966	6.95658e-11	none	0.0508213	0.00580383	73.11	8.04991	1.10781	0	0.618557	47878	440	0	0	0	0	0	0	0	0	0	0	0	0	1	0	15	2	1	0	0	7		8
'KAZD1	'KAZALD1	Q96I82	SeqId_7144_234	KAZALD1_CRG	OID01374	Olink CELL REGULATION(v.3701)	-0.0733473	-0.0497098	2.52183e-11	none	0.0900434	0	114.175	1.70052	1.23816	0	0.618557	32945	304	0	0	0	0	0	0	0	0	0	0	0	0	0	0	0	0	0	0	0	2	Locally secreted to extracellular matrix	6
'NDRG1	'NDRG1	Q92597	SeqId_19215_7	NDRG1_NEX	OID05163	Olink NEURO EXPLORATORY(v.3901)	-0.0740239	0.320005	2.97e-11	none	0.0548203	0.00580383	172.45	10.1219	2.17332	1	2.06186	42835	394	1	0	0	0	0	0	0	0	0	0	0	0	0	0	0	0	0	0	0	0		29
'sLRP1	'LRP1	Q07954	SeqId_9182_3	LRP1_ORG	OID01030	Olink ORGAN DAMAGE(v.3301)	-0.075602	0.397637	2.54e-11	none	0.0420376	0.00580383	105.29	6.17528	2.04927	0	1.64948	504606	4544	1	0	0	0	0	0	0	0	0	0	0	0	1	0	26	7	11	0	0	159	Intracellular or membrane-bound	12
'IL-10 Ra	'IL10RA	Q13651	SeqId_10344_334	IL_10RA_INF	OID00508	Olink INFLAMMATION(v.3012)	-0.0765644	0.00267956	1.75e-10	none	0.112273	0.00580383	163.835	1.11434	0.61075	9	9.69072	63003	578	1	0	0	0	1	0	0	0	0	0	0	0	1	0	13	5	0	0	0	2		11
'OSCAR	'OSCAR	Q8IYS5	SeqId_7116_31	hOSCAR_CAR2	OID00460	Olink CARDIOVASCULAR II(v.5004)	-0.0796771	0.127886	3.15929e-11	none	0.0740986	0.00580383	72.98	5.6123	1.02825	0	0.206186	30481	282	0	0	0	0	0	0	0	0	0	0	0	0	0	0	15	2	1	0	0	1	Intracellular or membrane-bound	11
'GRB2-related adapter protein 2	'GRAP2	O75791	SeqId_5265_12	GRAP2_MET	OID01154	Olink METABOLISM(v.3402)	-0.0831971	0.370222	8.05e-12	1:10	0.110512	0.00580383	58.775	9.68659	2.47742	3	0.824742	37909	330	0	0	0	0	0	0	0	0	0	0	0	0	0	0	7	2	0	0	0	0		7
'P-Cadherin	'CDH3	P22223	SeqId_2643_57	CDH3_NEU	OID00332	Olink NEUROLOGY(v.8011)	-0.0834691	-0.0421599	2.49e-11	none	0.0739989	0	183.81	0.783517	0.24522	0	0.206186	91418	829	0	0	0	0	0	0	0	0	0	0	0	0	1	0	20	2	5	0	0	0		10
'LAIR1	'LAIR1	Q6GTX8	SeqId_11284_24	LAIR1_DEV	OID01488	Olink DEVELOPMENT(v.3511)	-0.0836396	0.0611039	1.55529e-12	1:100	0.0474104	0.00580383	138.755	4.40511	1.93632	0	1.03093	31412	287	1	1	0	0	0	0	0	0	0	0	0	0	1	0	9	2	0	0	0	1		23
'HG2A	'CD74	P04233	SeqId_6974_6	CD74_DEV	OID01426	Olink DEVELOPMENT(v.3511)	-0.0841769	0.274358	1.94e-11	1:100	0.0379578	0.00580383	77.43	8.18921	2.06102	22	3.09278	33516	296	0	1	0	0	0	0	0	0	0	0	0	0	1	0	4	4	1	0	0	3		12
'LFA-1 beta-2	'ITGB2	P05107	SeqId_12750_9	ITGB2_CAR3	OID00565	Olink CARDIOVASCULAR III(v.6112)	-0.0876892	-0.0247407	1.32e-11	1:100	0.0535767	0.00580383	148.915	3.82472	1.27314	0	0.618557	84782	769	1	0	0	0	0	0	0	0	0	0	0	0	1	0	50	27	7	0	0	28
'LAIR2	'LAIR2	Q6ISS4	SeqId_7130_4	LAIR_2_NEU	OID00373	Olink NEUROLOGY(v.8011)	-0.0879742	0.00360809	1.55738e-11	none	0.0629214	0.00580383	91.05	4.31805	0.98951	3	6.18557	16280	152	0	0	0	0	0	0	0	0	0	0	0	0	0	0	0	0	0	0	0	1	Secreted - unknown location	4
'IBPL1	'IGFBPL1	Q8WX77	SeqId_7815_49	IGFBPL1_MET	OID01192	Olink METABOLISM(v.3402)	-0.08808	-0.0299904	8.58167e-11	1:10	0.0390978	0.00580383	172.21	4.66048	1.69737	0	0.618557	29005	278	0	0	0	0	0	0	0	0	0	0	0	0	0	0	0	0	0	0	0	2	Secreted to blood	1
'AMNLS	'AMN	Q9BXJ7	SeqId_4322_28	AMN_ORG	OID01037	Olink ORGAN DAMAGE(v.3301)	-0.0885323	0.164979	1.38e-10	none	0.0543058	0.00580383	71.59	6.01857	1.40304	0	0.824742	47754	453	0	1	0	0	0	0	0	0	0	0	0	0	1	0	18	11	3	0	0	6		7
'Activated Protein C	'PROC	P04070	SeqId_3758_68	PROC_CAR	OID01228	Olink CARDIOMETABOLIC(v.3602)	-0.0942672	0.0375839	5.31e-12	1:2025	0.081991	0.00580383	131.745	4.2484	0.45747	0	0	52071	461	1	1	0	0	0	0	0	0	0	0	0	0	0	0	26	9	3	0	0	12	Secreted to blood	10
'OPT	'OPTC	Q9UBM4	SeqId_15430_165	OPTC_CRG	OID01393	Olink CELL REGULATION(v.3701)	-0.0980776	-0.0773319	2.68e-11	none	0.100096	0.00580383	305.54	1.9733	0.29728	0	1.4433	37261	332	0	1	0	0	0	0	0	0	0	0	1	0	0	0	0	0	0	0	0	1	Locally secreted	2
'LRMP	'LRMP	Q12912	SeqId_10704_91	LRMP_CRG	OID01354	Olink CELL REGULATION(v.3701)	-0.100869	0.3154	1.55169e-11	none	0.0925309	0.00580383	30.555	9.45444	1.05898	0	1.85567	62122	555	0	0	0	0	0	0	0	0	0	0	0	0	1	0	0	0	0	0	1	0
'Protein disulfide-isomerase	'P4HB	P07237	SeqId_4278_14	P4HB_DEV	OID01432	Olink DEVELOPMENT(v.3511)	-0.104923	0.451281	1.33e-09	1:100	0.0713802	0.00580383	25.45	4.16135	0.62734	0	0.824742	57116	508	0	0	0	0	0	0	0	0	0	0	0	0	0	0	29	18	8	0	0	2	Secreted - unknown location	24
'PILRA	'PILRA	Q9UKJ1	SeqId_8825_4	PILRA_DEV	OID01420	Olink DEVELOPMENT(v.3511)	-0.106421	0.0467605	6.76e-12	1:100	0.0524277	0.00580383	146.255	7.44051	2.09521	0	0.412371	34005	303	1	1	0	0	0	0	0	0	0	0	0	0	1	0	10	2	3	0	0	0	Secreted to blood	7
'Keratin 19	'KRT19	P08727	SeqId_15606_19	KRT19_IMR	OID00967	Olink IMMUNE RESPONSE(v.3202)	-0.10803	-0.0533307	5.96e-11	none	0.0576596	0	91.32	2.86709	1.30918	0	1.03093	44106	400	0	0	0	0	0	0	0	0	0	0	0	0	0	0	0	0	0	0	0	0		7
'sICAM-1	'ICAM1	P05362	SeqId_4342_10	ICAM1_CAR	OID01230	Olink CARDIOMETABOLIC(v.3602)	-0.108441	-0.0545261	6.38e-11	1:2025	0.0524668	0	140.635	0.162507	0.87796	0	0.412371	57825	532	0	0	0	0	1	0	0	0	0	0	0	0	1	0	41	8	2	0	0	7		5
'IGF-I sR	'IGF1R	P08069	SeqId_4232_19	IGF1R_ONC2	OID00681	Olink ONCOLOGY II(v.7002)	-0.113665	0.38606	2.65e-11	none	0.0965628	0.00580383	49.07	0.330818	1.0456	0	1.23711	154793	1367	1	0	0	0	1	0	0	0	0	0	0	0	1	0	73	32	15	0	0	15		17
'IL-2	'IL2	P60568	SeqId_3070_1	IL2_INF	OID00495	Olink INFLAMMATION(v.3012)	-0.114293	0.0987147	2.98e-12	none	0.0535061	0.00580383	148.575	2.10679	1.43781	100	0.206186	17628	153	0	0	0	0	0	0	0	0	0	0	0	0	0	0	3	8	2	0	0	1	Secreted to blood	2
'PTX3	'PTX3	P26022	SeqId_6447_73	PTX3_CAR2	OID00437	Olink CARDIOVASCULAR II(v.5004)	-0.122318	-0.0490659	5.5911e-11	none	0.0609822	0.00580383	93.735	3.55775	0.82073	0	0.618557	41976	381	0	1	0	0	0	0	0	0	0	0	0	0	0	0	0	0	0	0	2	2	Secreted to blood	1
'DAG1	'DAG1	Q14118	SeqId_8369_102	DAG1_DEV	OID01444	Olink DEVELOPMENT(v.3511)	-0.124336	0.48417	3.91392e-11	1:100	0.0416547	0.00580383	135.03	4.29483	2.11641	0	0.824742	97441	895	1	1	1	0	0	0	0	0	0	0	0	0	1	0	13	8	2	0	0	2	Intracellular or membrane-bound	22
'TIMD3	'HAVCR2	Q8TDQ0	SeqId_11481_25	HAVCR2_DEV	OID01410	Olink DEVELOPMENT(v.3511)	-0.134705	-0.0969643	1.01607e-11	1:100	0.0557346	0.00580383	114.685	15.2293	2.03371	0	0.412371	33394	301	1	1	0	0	0	0	0	0	0	0	0	0	1	0	12	2	0	0	0	3		6
'LIMP II	'SCARB2	Q14108	SeqId_5100_53	SCARB2_NEU	OID00300	Olink NEUROLOGY(v.8011)	-0.135172	-0.0103543	8.7e-11	none	0.0411445	0.00580383	179.545	4.26582	1.18194	0	0.206186	54290	478	0	0	0	0	0	0	0	0	0	0	0	0	2	0	21	17	7	0	0	2		27
'TIMP-1	'TIMP1	P01033	SeqId_2211_9	TIMP1_CAR	OID01224	Olink CARDIOMETABOLIC(v.3602)	-0.145616	0.400573	7.22e-12	1:2025	0.0819201	0.00580383	100.76	0.539756	1.00778	0	3.91753	23171	207	0	1	0	0	0	0	0	0	0	0	0	0	0	0	13	8	3	0	0	6	Secreted to blood	5
'CD5	'CD5	P06127	SeqId_14065_11	CD5_INF	OID00531	Olink INFLAMMATION(v.3012)	-0.156954	0.18593	4.13e-11	none	0.0432232	0.00580383	87.03	6.29716	0.39477	0	0.412371	54578	495	1	0	0	0	0	0	0	0	0	0	0	0	1	0	18	4	1	0	0	10		2
'GALT2	'GALNT2	Q10471	SeqId_5764_4	GALNT2_CRG	OID01353	Olink CELL REGULATION(v.3701)	-0.166688	0.354294	1.79638e-10	none	0.0282698	0.00580383	59.89	6.39582	-0.44231	0	0.206186	64733	571	0	0	0	0	0	0	0	0	0	0	0	0	1	0	25	25	5	0	0	5	Intracellular or membrane-bound	5
'FGFR-2	'FGFR2	P21802	SeqId_3808_76	FGFR2_NEX	OID05166	Olink NEURO EXPLORATORY(v.3901)	-0.174316	0.107222	2.66e-11	none	0.0455416	0.00580383	128.595	10.296	1.56606	0	0.206186	92025	821	1	1	0	0	1	0	0	0	0	0	0	0	1	0	34	19	7	0	0	3	Secreted - unknown location	27
'MIG	'CXCL9	Q07325	SeqId_11593_21	CXCL9_INF	OID00490	Olink INFLAMMATION(v.3012)	-0.178396	0.0609043	3.58083e-11	none	0.0249654	0.00580383	166.045	4.56761	1.02191	0	2.68041	14019	125	0	0	0	0	0	0	0	0	0	0	0	0	0	0	0	0	0	0	0	2	Secreted to blood	1
'SRCN1	'SRC	P12931	SeqId_5488_74	SRC_CAR2	OID00388	Olink CARDIOVASCULAR II(v.5004)	-0.208971	-0.603293	1.68e-11	none	0.0650826	0.00580383	102.1	1.29425	0.12796	0	0.618557	59835	536	1	0	0	0	1	0	0	1	0	1	0	0	0	0	27	20	7	0	0	0		11
'Apo-TC II	'TCN2	P20062	SeqId_15560_52	TCN2_CAR	OID01259	Olink CARDIOMETABOLIC(v.3602)	-0.230854	-0.240464	4.06e-12	1:2025	0.120582	0.00580383	163.625	0.034823	2.33085	0	0.206186	47535	427	0	0	0	0	0	0	0	0	0	0	0	0	0	0	11	16	4	0	0	4	Secreted to blood	7
'BMP-4	'BMP4	P12644	SeqId_6326_20	BMP_4_NEU	OID00351	Olink NEUROLOGY(v.8011)	-0.239073	-0.253812	2.15e-11	none	0.0621006	0.00580383	122.81	0.371445	-0.47662	0	0.618557	46555	408	0	0	0	0	0	0	0	0	0	0	0	0	0	0	0	0	0	0	0	3	Secreted to blood	9
'SUMF2	'SUMF2	Q8NBJ7	SeqId_6069_71	SUMF2_MET	OID01185	Olink METABOLISM(v.3402)	-0.273122	0.392713	3.25503e-11	1:10	0.0427775	0.00580383	138.195	1.58445	1.29487	0	0.412371	33843	301	0	0	0	0	0	0	0	0	0	0	0	0	0	0	12	7	1	0	0	1	Intracellular or membrane-bound	23
'CAD15	'CDH15	P55291	SeqId_11215_6	CDH15_NEX	OID05134	Olink NEURO EXPLORATORY(v.3901)	-0.273324	-0.153952	1.69365e-11	none	0.128702	0	194.66	2.37957	0.17107	0	0.618557	88916	814	0	0	0	0	0	0	0	0	0	0	0	0	1	0	0	0	0	0	0	0		3
'PILRA isoform FDF03-deltaTM	'PILRA	Q9UKJ1	SeqId_6402_8	PILRA_DEV	OID01420	Olink DEVELOPMENT(v.3511)	-0.330428	-0.265306	2.48389e-12	1:100	0.0916098	0.00580383	46.845	0.0116077	2.09521	0	0.412371	34005	303	1	1	0	0	0	0	0	0	0	0	0	0	1	0	10	2	3	0	0	0	Secreted to blood	7
'PILRA isoform FDF03-M14	'PILRA	Q9UKJ1	SeqId_10816_150	PILRA_DEV	OID01420	Olink DEVELOPMENT(v.3511)	-0.34074	-0.277414	1.83552e-11	1:100	0.0542896	0.00580383	211.515	0.301799	2.09521	0	0.412371	34005	303	1	1	0	0	0	0	0	0	0	0	0	0	1	0	10	2	3	0	0	0	Secreted to blood	7
'SELPL	'SELPLG	Q14242	SeqId_11266_8	PSGL_1_CAR2	OID00438	Olink CARDIOVASCULAR II(v.5004)	-0.360752	-0.279233	4.61e-11	none	0.0659258	0.00580383	74.87	1.12014	0.64964	0	1.03093	43201	412	0	1	0	0	0	0	0	0	0	0	1	0	1	0	0	0	1	0	0	0		3
'HSP 27	'HSPB1	P04792	SeqId_11103_24	HSP_27_CAR2	OID00465	Olink CARDIOVASCULAR II(v.5004)	-0.480652	-0.490858	1.85e-10	none	0.0543813	0.00580383	52.755	0.0928613	-0.57898	0	0.412371	22783	205	1	0	0	0	0	0	0	0	0	0	0	0	0	0	7	1	2	0	0	0		3
'p60-Src	'SRC	P12931	SeqId_15433_4	SRC_CAR2	OID00388	Olink CARDIOVASCULAR II(v.5004)	-0.615494	-0.639541	1.95e-12	none	0.0406376	0	49.87	0.371445	0.12796	0	0.618557	59835	536	1	0	0	0	1	0	0	1	0	1	0	0	0	0	27	20	7	0	0	0		11
