# Supplementary material for: Synergistic insights into human health from aptamer- and antibody-based proteomic profiling
Source: Nat Commun. 2021 Nov 24;12:6822. doi: 10.1038/s41467-021-27164-0 (PMC8613205; doi:10.1038/s41467-021-27164-0)
Supplement: Supplementary file 6 — Dataset 3 [file 41467_2021_27164_MOESM6_ESM.xlsx]

## Sheet: SD3
SD3 Reciprocal look-up of pQTLs between the SomaScan-based and Olink-based genetic discovery (The 'discovery' column lists the platform on which the pQTL has been identified and does only collapse strongly correlated signals with r²>0.8)
rsID	Target	Chr.	Position	SomaScan - SeqId	Olink varname	EAF	EA	NEA	Effect - SomaScan	SE - SomaScan	P-value - SomaScan	Effect - Olink	SE - Olink	P-value - Olink	discovery
rs45457700	ENTP2	9	139943537	SeqId_18887_7	ENTPD2_ORG	0.0203	t	g	-0.1241	0.0544	0.02258	-1.3681	0.19481	7.4817e-12	Olink
rs1044032	HG2A	15	45968435	SeqId_8748_45	CD74_DEV	0.7939	t	c	0.1381	0.0166	7.516e-17	-0.064368	0.077003	0.403618	SOMAscan
rs142578416	Carbonic Anhydrase VA	16	87924589	SeqId_8791_151	CA5A_CAR2	0.2004	c	g	0.0185	0.0176	0.2924	0.72819	0.066142	2.70396e-25	Olink
rs1157745	Carbonic Anhydrase VA	7	94941038	SeqId_8791_151	CA5A_CAR2	0.2942	t	g	0.1078	0.0148	3.466e-13	0.0068867	0.066709	0.917819	SOMAscan
rs12045503	Carbonic Anhydrase VA	1	196672473	SeqId_8791_151	CA5A_CAR2	0.6078	t	c	0.1358	0.0137	5.05e-23	0.015053	0.061592	0.807021	SOMAscan
rs201263987	CKAP4	1	196671666	SeqId_7221_56	CKAP4_IMR	0.6106	d	i	-0.1617	0.0137	3.415e-32	-0.032838	0.062679	0.600579	SOMAscan
6:31976899_C_T	CKAP4	6	31976899	SeqId_7221_56	CKAP4_IMR	0.2077	t	c	0.1221	0.0177	5.152e-12	0.085161	0.083477	0.308156	SOMAscan
rs5167	CBPA2	19	45448465	SeqId_9276_7	CPA2_NEU	0.6524	t	g	-0.101	0.014	6.576e-13	-0.060882	0.066751	0.362185	SOMAscan
rs6695321	CD63	1	196675861	SeqId_9190_7	CD63_NEX	0.6275	a	g	0.1121	0.0138	4.996e-16	-0.065573	0.066453	0.324257	SOMAscan
rs704	CD63	17	26694861	SeqId_9190_7	CD63_NEX	0.4725	a	g	-0.0973	0.0135	5.303e-13	-0.16477	0.064103	0.0104544	SOMAscan
rs34813609	SIRT5	1	196668360	SeqId_12461_8	SIRT5_ORG	0.6095	d	i	0.1517	0.0137	2.51e-28	-0.092387	0.062432	0.139582	SOMAscan
rs1157745	SIRT5	7	94941038	SeqId_12461_8	SIRT5_ORG	0.2942	t	g	0.1073	0.0148	3.937e-13	0.075732	0.068153	0.267036	SOMAscan
rs8176741	SEM4C	9	136131461	SeqId_7923_41	SEMA4C_CRG	0.0656	a	g	0.1862	0.0262	1.12e-12	0.054012	0.12123	0.656145	SOMAscan
rs34813609	SEM4C	1	196668360	SeqId_7923_41	SEMA4C_CRG	0.6094	d	i	0.0923	0.0133	4.153e-12	0.012703	0.063058	0.840431	SOMAscan
rs12216891	CTRC	9	136127366	SeqId_5626_20	CTRC_CAR2	0.0618	t	c	-0.0147	0.0274	0.5904	0.90408	0.11651	5.15229e-14	Olink
rs10761739	CTRC	10	65062008	SeqId_5626_20	CTRC_CAR2	0.4187	c	g	0.0952	0.0133	7.231e-13	-0.00601	0.063758	0.924939	SOMAscan
rs3756074	CTRC	4	74848065	SeqId_5626_20	CTRC_CAR2	0.0488	c	g	-0.2811	0.0307	5.651e-20	-0.0019884	0.13221	0.988006	SOMAscan
rs10922098	FGF-5	1	196664651	SeqId_3065_65	FGF_5_INF	0.6073	t	c	0.1024	0.0135	3.109e-14	-0.02284	0.062319	0.714151	SOMAscan
rs13402561	FGF-5	2	3639921	SeqId_3065_65	FGF_5_INF	0.1904	c	g	0.1634	0.0176	1.754e-20	-0.084901	0.083302	0.308624	SOMAscan
rs144848920	OSMR	5	38859838	SeqId_10892_8	OSMR_CAR	0.3032	d	i	-0.0706	0.0149	2.201e-06	-0.50301	0.063687	1.91426e-14	Olink
rs58330611	OSMR	5	39023193	SeqId_10892_8	OSMR_CAR	0.6024	a	c	0.2681	0.0135	5.235e-88	-0.081718	0.064441	0.205371	SOMAscan
rs55688436	LIRB4	10	73643968	SeqId_6453_70	LILRB4_IMR	0.219	t	c	-0.4463	0.0152	1.44e-188	0.068854	0.074766	0.357544	SOMAscan
rs1692817	LIRB4	8	11704719	SeqId_6453_70	LILRB4_IMR	0.266	a	c	0.1211	0.015	5.708e-16	0.0018516	0.068084	0.978315	SOMAscan
rs768692903	LIRB4	12	102212154	SeqId_6453_70	LILRB4_IMR	0.3466	d	i	-0.1336	0.0144	1.774e-20	-0.026101	0.068282	0.702441	SOMAscan
rs35222480	LIRB4	6	32522813	SeqId_6453_70	LILRB4_IMR	0.1917	a	t	-0.0291	0.0193	0.1331	0.69606	0.074671	4.06443e-19	Olink
rs2686401	LRRN1	3	165488865	SeqId_11293_14	LRRN1_CRG	0.3687	t	c	0.1049	0.0141	8.762e-14	0.015867	0.06217	0.798662	SOMAscan
rs9839475	LRRN1	3	3807778	SeqId_11293_14	LRRN1_CRG	0.3491	a	g	0.0324	0.0143	0.02355	0.79919	0.050061	2.31206e-46	Olink
rs429358	LRRN1	19	45411941	SeqId_11293_14	LRRN1_CRG	0.8486	t	c	-1.2166	0.0152	0	0.044333	0.084526	0.600178	SOMAscan
rs704	LRRN1	17	26694861	SeqId_11293_14	LRRN1_CRG	0.4725	a	g	-0.1025	0.0136	5.151e-14	0.046582	0.063241	0.461743	SOMAscan
rs4689653	SORC2	4	7223319	SeqId_4569_52	SORCS2_CRG	0.3801	t	g	0.0091	0.0141	0.5191	0.48835	0.058615	8.35603e-16	Olink
rs4658046	CA11 protein	1	196670757	SeqId_15374_15	GKN1_CRG	0.6076	t	c	-0.1675	0.0136	1.31e-34	-0.092986	0.061624	0.131971	SOMAscan
rs201263987	BNP-32	1	196671666	SeqId_3723_1	BNP_CAR2	0.6106	d	i	0.0892	0.013	7.606e-12	-0.03155	0.058817	0.59193	SOMAscan
rs34813609	CLC4A	1	196668360	SeqId_8853_2	CLEC4A_IMR	0.6095	d	i	-0.1541	0.0138	5.64e-29	-0.059087	0.062911	0.348089	SOMAscan
rs71674639	CLC4A	3	165495142	SeqId_8853_2	CLEC4A_IMR	0.2066	d	i	0.1162	0.0167	3.373e-12	0.25119	0.076965	0.00117761	SOMAscan
rs391165	CLC4A	6	31947086	SeqId_8853_2	CLEC4A_IMR	0.1373	a	g	0.1345	0.0197	7.967e-12	-0.019534	0.095197	0.837502	SOMAscan
rs2229092	TNF-b	6	31540757	SeqId_4703_87	TNFB_INF	0.9347	a	c	-0.0336	0.0268	0.2108	1.3763	0.1199	4.01791e-27	Olink
rs1354034	TNF-b	3	56849749	SeqId_4703_87	TNFB_INF	0.3998	t	c	-0.1421	0.0134	1.873e-26	-0.054685	0.061901	0.377442	SOMAscan
rs2024050	Eotaxin-2	7	75460393	SeqId_4128_27	CCL24_CAR3	0.1022	a	g	0.0036	0.0226	0.8745	1.2464	0.085476	3.58922e-40	Olink
rs34813609	Eotaxin-2	1	196668360	SeqId_4128_27	CCL24_CAR3	0.6095	d	i	-0.1655	0.0138	3.587e-33	-0.017493	0.062848	0.780872	SOMAscan
rs391165	Eotaxin-2	6	31947086	SeqId_4128_27	CCL24_CAR3	0.1374	a	g	0.1561	0.0197	2.016e-15	-0.013041	0.09505	0.890927	SOMAscan
rs12608573	FCAR	19	55391374	SeqId_4987_17	FCAR_NEX	0.7791	c	g	0.0099	0.0166	0.55	-0.7715	0.071056	9.977e-25	Olink
rs186268843	CD27	3	186379356	SeqId_5412_53	CD27_ONC2	0.2079	a	g	0.8611	0.0149	0	-0.025892	0.082396	0.753477	SOMAscan
rs10754199	PSA1	1	196670839	SeqId_3859_50	PSMA1_ORG	0.3919	a	g	-0.1123	0.0138	4.725e-16	0.13145	0.06281	0.0368978	SOMAscan
rs201263987	ABL1	1	196671666	SeqId_3341_33	ABL1_ONC2	0.6106	d	i	0.1183	0.0138	1.023e-17	0.059791	0.062607	0.340048	SOMAscan
rs11447348	DPP10	3	165521844	SeqId_7890_68	DPP10_IMR	0.3112	d	i	-0.1156	0.0146	2.308e-15	-0.01495	0.069035	0.828648	SOMAscan
rs201263987	DPP10	1	196671666	SeqId_7890_68	DPP10_IMR	0.6106	d	i	0.0989	0.0137	5.987e-13	-0.10225	0.061143	0.0951262	SOMAscan
rs78689694	CD5	11	126234820	SeqId_5596_75	CD5_INF	0.1311	c	g	-0.1696	0.0188	1.985e-19	-0.14182	0.08997	0.115603	SOMAscan
6:32606444_G_A	CD5	6	32606444	SeqId_5596_75	CD5_INF	0.8681	a	g	-0.1356	0.019	8.888e-13	-0.045429	0.091597	0.62014	SOMAscan
rs10935473	CD5	3	98416900	SeqId_5596_75	CD5_INF	0.4498	t	g	-0.4476	0.012	1.15e-303	0.016813	0.066453	0.800374	both
rs532436	CD5	9	136149830	SeqId_5596_75	CD5_INF	0.2003	a	g	-0.132	0.0158	6.706e-17	0.11002	0.079263	0.165787	both
rs10113903	CD5	9	33122645	SeqId_5596_75	CD5_INF	0.3129	c	g	0.1072	0.0136	4.01e-15	0.043742	0.067908	0.519804	SOMAscan
rs2075803	CD5	19	51628529	SeqId_5596_75	CD5_INF	0.441	a	g	0.1147	0.013	1.179e-18	-0.074058	0.064443	0.25105	both
rs1411262	B7-H1	9	5459419	SeqId_5060_62	PD_L1_INF	0.2515	t	c	-0.2844	0.0153	3.13e-77	-0.11342	0.072635	0.119072	SOMAscan
14:107016433_C_T	B7-H1	14	107016433	SeqId_5060_62	PD_L1_INF	0.2946	t	c	0.1093	0.0156	2.696e-12	-0.025278	0.069708	0.717034	SOMAscan
rs704	EGFRvIII	17	26694861	SeqId_19567_1	EGFR_CAR3	0.4725	a	g	0.2488	0.0134	1.731e-76	0.039436	0.066119	0.551163	SOMAscan
rs76258507	EGFRvIII	1	196666044	SeqId_19567_1	EGFR_CAR3	0.3913	t	c	0.1086	0.0138	4.124e-15	-0.050402	0.063025	0.424268	SOMAscan
rs10677223	EGFRvIII	17	64191160	SeqId_19567_1	EGFR_CAR3	0.9451	a	g	-0.2539	0.0299	1.861e-17	-0.27344	0.14221	0.0550935	SOMAscan
rs61229706	SREC-II	1	196661838	SeqId_9925_56	SCARF2_NEU	0.6194	d	i	0.1045	0.0136	1.815e-14	-0.015056	0.057964	0.795168	SOMAscan
rs738088	SREC-II	22	20773521	SeqId_9925_56	SCARF2_NEU	0.807	c	g	-0.0047	0.0167	0.7802	0.50255	0.072614	1.44212e-11	Olink
rs1089033	LIF	1	196666793	SeqId_7790_21	LIF_INF	0.39	a	c	-0.1243	0.0136	7.326e-20	0.050851	0.063111	0.420794	SOMAscan
rs2235503	Mesothelin	16	810593	SeqId_3893_64	MSLN_ONC2	0.1957	a	c	0.0624	0.0179	0.0005056	0.92549	0.069083	5.15229e-35	Olink
rs1089033	DRAXI	1	196666793	SeqId_7084_1	DRAXIN_NEU	0.39	a	c	-0.1457	0.0138	3.797e-26	-0.0067561	0.062585	0.91408	SOMAscan
rs203688	ITM2A	1	196672385	SeqId_7765_15	ITM2A_IMR	0.6089	a	g	-0.191	0.0134	3.888e-46	-0.12619	0.062199	0.0430229	SOMAscan
rs1354034	ITM2A	3	56849749	SeqId_7765_15	ITM2A_IMR	0.3998	t	c	-0.2068	0.0134	6.56e-54	-0.042384	0.063756	0.506501	SOMAscan
6:31976899_C_T	ITM2A	6	31976899	SeqId_7765_15	ITM2A_IMR	0.2077	t	c	0.1572	0.0174	1.809e-19	-0.0012461	0.083612	0.988115	SOMAscan
rs79419269	PIGR	7	150937076	SeqId_3216_2	PIgR_CAR2	0.8831	t	c	-0.1489	0.0211	1.674e-12	-0.014846	0.098462	0.880213	SOMAscan
rs908702	PIGR	1	207105641	SeqId_3216_2	PIgR_CAR2	0.4477	t	c	-0.1686	0.0132	4.215e-37	-0.0085603	0.061623	0.889576	SOMAscan
rs61229706	MIP-3a	1	196661838	SeqId_2468_62	CCL20_INF	0.6194	d	i	0.1551	0.0138	3.039e-29	-0.029827	0.064782	0.645416	SOMAscan
rs34813609	AGR2	1	196668360	SeqId_4959_2	AGR2_ORG	0.6095	d	i	-0.1589	0.0138	1.074e-30	-0.1124	0.061773	0.0694544	SOMAscan
rs78119247	AGR2	3	165499135	SeqId_4959_2	AGR2_ORG	0.2059	d	i	0.1487	0.0167	4.63e-19	-0.075915	0.077529	0.327982	SOMAscan
rs41341748	Macrophage scavenger receptor	8	16012594	SeqId_11207_3	MSR1_NEU	0.0111	a	g	-0.0445	0.0656	0.4975	-2.0284	0.26809	1.98153e-13	both
rs2304200	Macrophage scavenger receptor	19	15580658	SeqId_11207_3	MSR1_NEU	0.0848	a	g	-0.5769	0.024	2.42e-127	-0.0744	0.10617	0.483793	SOMAscan
rs1801690	VSIG2	17	64208285	SeqId_8018_43	VSIG2_CAR2	0.9444	c	g	0.9634	0.0274	1.65e-270	-0.03426	0.13759	0.803463	SOMAscan
rs10801555	BST-2	1	196660261	SeqId_8832_55	BST2_NEX	0.3911	a	g	-0.1123	0.0143	4.61e-15	0.042733	0.060856	0.482892	SOMAscan
rs73167083	BST-2	3	165701796	SeqId_8832_55	BST2_NEX	0.2872	a	c	-0.1102	0.0149	1.344e-13	-0.091294	0.073171	0.21275	SOMAscan
rs2330106	NMNA1	22	22716296	SeqId_18932_84	NMNAT1_NEU	0.8961	c	g	0.2167	0.0245	9.837e-19	0.07411	0.093727	0.429507	SOMAscan
rs201263987	NMNA1	1	196671666	SeqId_18932_84	NMNAT1_NEU	0.6106	d	i	0.1029	0.0139	1.396e-13	-0.010388	0.059901	0.862395	SOMAscan
rs6542680	GFRa-3	2	3640142	SeqId_2505_49	GDNFR_alpha_3_NEU	0.8158	t	c	-0.136	0.0171	1.979e-15	0.015582	0.080388	0.846391	SOMAscan
rs10801555	Azurocidin	1	196660261	SeqId_14713_46	AZU1_CAR3	0.3911	a	g	-0.1045	0.0145	6.671e-13	0.037565	0.060287	0.533507	SOMAscan
rs34687326	SLAMF8	1	159799910	SeqId_8994_65	SLAMF8_CRG	0.1155	a	g	-0.017	0.0227	0.4536	-1.1515	0.088774	3.26588e-33	Olink
rs145465900	SLAMF8	2	92034417	SeqId_8994_65	SLAMF8_CRG	0.1739	t	c	0.2367	0.0199	1.162e-32	-0.014147	0.090899	0.876385	SOMAscan
2:95413207_C_T	SLAMF8	2	95413207	SeqId_8994_65	SLAMF8_CRG	0.2196	t	c	0.229	0.017	1.701e-41	-0.069754	0.077515	0.368638	SOMAscan
rs201445496	SLAMF8	2	89385710	SeqId_8994_65	SLAMF8_CRG	0.8001	t	g	-0.3586	0.0181	5.405e-87	0.072334	0.08425	0.391012	SOMAscan
rs201263987	ULBP-2	1	196671666	SeqId_3082_9	N2DL_2_NEU	0.6106	d	i	0.1268	0.0138	5.225e-20	0.024745	0.062097	0.690446	SOMAscan
6:31976899_C_T	ULBP-2	6	31976899	SeqId_3082_9	N2DL_2_NEU	0.2077	t	c	-0.1261	0.0178	1.608e-12	-0.00042399	0.082628	0.995908	SOMAscan
rs177931	CSPG2	5	82846811	SeqId_9561_21	VCAN_MET	0.4729	a	g	0.0085	0.0135	0.5309	-0.4435	0.062568	4.84172e-12	Olink
rs376775669	CSPG2	3	165515050	SeqId_9561_21	VCAN_MET	0.8019	d	i	0.1324	0.0192	5.364e-12	0.026391	0.090986	0.771898	SOMAscan
rs10801555	CSPG2	1	196660261	SeqId_9561_21	VCAN_MET	0.3911	a	g	-0.1351	0.0144	8.495e-21	0.066109	0.062664	0.291964	SOMAscan
rs34813609	DLK1	1	196668360	SeqId_8380_244	DLK_1_CAR3	0.6095	d	i	-0.2114	0.0137	1.968e-53	0.012638	0.060992	0.835938	SOMAscan
rs11447348	DLK1	3	165521844	SeqId_8380_244	DLK_1_CAR3	0.3112	d	i	0.1078	0.0148	2.782e-13	0.052509	0.06897	0.446838	SOMAscan
rs453821	DLK1	6	31935311	SeqId_8380_244	DLK_1_CAR3	0.1363	t	c	0.1378	0.0197	3.008e-12	0.050067	0.092212	0.587408	SOMAscan
rs61229706	MOG	1	196661838	SeqId_15619_49	MOG_CRG	0.6195	d	i	0.1074	0.0141	2.953e-14	-0.082958	0.061329	0.176795	SOMAscan
rs78119247	LDLR	3	165499135	SeqId_13129_40	LDL_receptor_CAR3	0.2059	d	i	-0.16	0.0166	4.312e-22	0.087969	0.075504	0.244557	SOMAscan
rs10801555	LDLR	1	196660261	SeqId_13129_40	LDL_receptor_CAR3	0.3911	a	g	-0.1322	0.0144	5.088e-20	-0.087935	0.060589	0.147336	SOMAscan
rs35489971	CLM1	17	72700943	SeqId_5623_11	CLM_1_NEU	0.1895	a	g	0.0167	0.0175	0.3412	-1.2826	0.050056	6.82339e-92	Olink
rs704	CLM1	17	26694861	SeqId_5623_11	CLM_1_NEU	0.4725	a	g	-0.1427	0.0136	9.297e-26	-0.020735	0.064804	0.749135	SOMAscan
rs4852762	ghrelin	2	71373036	SeqId_6518_85	GHRL_MET	0.5331	t	c	-0.3642	0.0121	1.77e-197	0.075779	0.059668	0.204692	SOMAscan
rs12033127	ITB5	1	196664255	SeqId_7755_37	ITGB5_ONC2	0.3914	t	g	0.1594	0.0138	5.472e-31	-0.037185	0.061473	0.545532	SOMAscan
6:31972081_G_C	ITB5	6	31972081	SeqId_7755_37	ITGB5_ONC2	0.1542	c	g	0.1486	0.0197	4.394e-14	-0.046776	0.093287	0.616297	SOMAscan
rs2731672	PXDC1	5	176842474	SeqId_9235_3	PLXDC1_ORG	0.2534	t	c	0.1725	0.0148	1.912e-31	0.055773	0.075075	0.45791	SOMAscan
rs77347777	PXDC1	3	52848207	SeqId_9235_3	PLXDC1_ORG	0.1156	t	c	-0.1998	0.0207	5.496e-22	0.057245	0.10744	0.594402	SOMAscan
rs3820897	IL22RA1	2	3642361	SeqId_3620_67	IL_22_RA1_INF	0.1842	t	c	0.1722	0.0168	1.394e-24	0.00084117	0.083081	0.991926	SOMAscan
rs78119247	ERBB4	3	165499135	SeqId_2618_10	ERBB4_ONC2	0.2059	d	i	-0.1378	0.0165	5.416e-17	0.024124	0.076606	0.752974	SOMAscan
rs10801555	ERBB4	1	196660261	SeqId_2618_10	ERBB4_ONC2	0.3911	a	g	-0.1373	0.0143	7.714e-22	-0.0099164	0.061708	0.872399	SOMAscan
rs144579769	ERBB4	17	64243880	SeqId_2618_10	ERBB4_ONC2	0.0534	t	c	-0.2088	0.0299	3.127e-12	0.096632	0.13943	0.488607	SOMAscan
rs74179900	IMPA1	20	36988894	SeqId_17796_15	IMPA1_NEX	0.9229	d	i	0.2367	0.0254	1.346e-20	-0.069061	0.12118	0.568997	SOMAscan
rs2142316	IMPA1	8	82565202	SeqId_17796_15	IMPA1_NEX	0.7024	a	g	0.1102	0.0146	5.205e-14	0.22952	0.070732	0.00125603	SOMAscan
rs76258507	CLC7A	1	196666044	SeqId_3603_60	CLEC7A_IMR	0.3914	t	c	-0.093	0.0127	3.072e-13	0.086546	0.061961	0.163121	SOMAscan
rs79522375	CLC7A	12	10273804	SeqId_3603_60	CLEC7A_IMR	0.9148	t	g	0.009	0.0225	0.6895	1.5335	0.080224	4.28549e-61	Olink
rs1801701	S100P	2	21228827	SeqId_9926_4	S100P_MET	0.0969	t	c	0.227	0.0227	1.528e-23	-0.020361	0.10992	0.853116	SOMAscan
rs1797081	S100P	10	16874565	SeqId_9926_4	S100P_MET	0.5051	t	c	0.2383	0.0131	1.312e-73	0.10961	0.062088	0.0781268	SOMAscan
rs3917529	S100P	7	94940235	SeqId_9926_4	S100P_MET	0.7058	a	g	-0.1026	0.0146	2.448e-12	0.039268	0.068386	0.566096	SOMAscan
rs261291	KAZD1	15	58680178	SeqId_7144_234	KAZALD1_CRG	0.6448	t	c	-0.1212	0.0141	6.445e-18	-0.061729	0.067929	0.36394	SOMAscan
rs36229204	KAZD1	19	44175982	SeqId_7144_234	KAZALD1_CRG	0.0373	t	c	-0.3059	0.0363	3.359e-17	-0.14241	0.1809	0.431529	SOMAscan
rs16860992	KAZD1	3	186394038	SeqId_7144_234	KAZALD1_CRG	0.2004	c	g	-0.0057	0.017	0.737	-0.91926	0.071655	1.28233e-32	Olink
rs56228609	KAZD1	16	56987765	SeqId_7144_234	KAZALD1_CRG	0.3189	t	c	-0.1625	0.0145	4.613e-29	0.078376	0.06999	0.263348	SOMAscan
rs2001945	KAZD1	8	126477978	SeqId_7144_234	KAZALD1_CRG	0.5199	c	g	-0.0988	0.0135	2.541e-13	0.091605	0.064858	0.158482	SOMAscan
rs11190812	KAZD1	10	102824292	SeqId_7144_234	KAZALD1_CRG	0.0408	a	g	-0.0271	0.0345	0.4316	-1.5732	0.15215	9.09913e-23	Olink
rs673548	KAZD1	2	21237544	SeqId_7144_234	KAZALD1_CRG	0.2082	a	g	0.1265	0.0165	1.73e-14	0.07387	0.07909	0.350776	SOMAscan
rs66505542	KAZD1	11	116623213	SeqId_7144_234	KAZALD1_CRG	0.8579	d	i	-0.2666	0.0191	2.137e-44	-0.21944	0.083484	0.00884912	SOMAscan
rs61567551	KAZD1	10	75672607	SeqId_7144_234	KAZALD1_CRG	0.445	d	i	0.1554	0.0139	4.349e-29	-0.015893	0.067009	0.812619	SOMAscan
rs61229706	NDRG1	1	196661838	SeqId_19215_7	NDRG1_NEX	0.6194	d	i	-0.1107	0.014	2.248e-15	-0.071033	0.062688	0.257727	SOMAscan
rs117026536	sLRP1	8	19818773	SeqId_9182_3	LRP1_ORG	0.103	t	g	-0.1627	0.0217	6.728e-14	-0.02825	0.094916	0.766108	SOMAscan
rs62400386	sLRP1	6	31289952	SeqId_9182_3	LRP1_ORG	0.0321	a	g	0.0968	0.0373	0.009546	1.5038	0.15719	5.78096e-20	Olink
rs4658046	IL-10 Ra	1	196670757	SeqId_10344_334	IL_10RA_INF	0.6076	t	c	-0.326	0.013	1.08e-137	-0.044899	0.06306	0.476804	SOMAscan
rs704	IL-10 Ra	17	26694861	SeqId_10344_334	IL_10RA_INF	0.4726	a	g	0.133	0.0132	5.728e-24	-0.036389	0.065823	0.580631	SOMAscan
6:31976899_C_T	IL-10 Ra	6	31976899	SeqId_10344_334	IL_10RA_INF	0.2077	t	c	0.2115	0.0172	1.264e-34	-0.05143	0.084235	0.541789	SOMAscan
rs35267984	IL-10 Ra	19	886743	SeqId_10344_334	IL_10RA_INF	0.0114	t	c	-0.4711	0.0686	6.376e-12	0.10534	0.33896	0.756101	SOMAscan
rs78119247	IL-10 Ra	3	165499135	SeqId_10344_334	IL_10RA_INF	0.2059	d	i	0.171	0.0161	2.994e-26	0.01712	0.078238	0.826883	SOMAscan
rs4442925	OSCAR	19	54554950	SeqId_7116_31	hOSCAR_CAR2	0.4607	t	c	-0.0039	0.0141	0.7807	0.5157	0.062656	1.76198e-15	Olink
6:31976899_C_T	P-Cadherin	6	31976899	SeqId_2643_57	CDH3_NEU	0.2076	t	c	0.1265	0.0174	3.783e-13	0.093921	0.082024	0.252761	SOMAscan
rs58477040	P-Cadherin	14	95049667	SeqId_2643_57	CDH3_NEU	0.6651	a	g	-0.1747	0.0139	5.011e-36	0.12118	0.066328	0.0683282	SOMAscan
rs10801557	P-Cadherin	1	196669581	SeqId_2643_57	CDH3_NEU	0.6086	t	c	-0.1565	0.0134	2.21e-31	0.037105	0.061362	0.54567	SOMAscan
rs704	P-Cadherin	17	26694861	SeqId_2643_57	CDH3_NEU	0.4725	a	g	0.3463	0.0129	4.3e-159	-0.051218	0.064405	0.426864	SOMAscan
rs4665972	P-Cadherin	2	27598097	SeqId_2643_57	CDH3_NEU	0.4031	t	c	0.1141	0.0135	2.358e-17	0.020364	0.063102	0.747051	SOMAscan
rs538269778	LAIR1	6	161169064	SeqId_11284_24	LAIR1_DEV	0.9853	t	c	-0.9138	0.058	7.515e-56	-0.35294	0.3026	0.244051	SOMAscan
rs28592273	LAIR1	19	54874802	SeqId_11284_24	LAIR1_DEV	0.2076	c	g	0.0067	0.0174	0.7001	0.61963	0.065814	1.92752e-19	Olink
rs10922100	HG2A	1	196665208	SeqId_6974_6	CD74_DEV	0.3913	a	g	-0.1394	0.0136	1.707e-24	-0.019624	0.060824	0.747102	SOMAscan
rs61229706	LFA-1 beta-2	1	196661838	SeqId_12750_9	ITGB2_CAR3	0.6195	d	i	-0.1129	0.0142	1.624e-15	-0.015324	0.062773	0.807248	SOMAscan
rs73070113	LAIR2	19	55014172	SeqId_7130_4	LAIR_2_NEU	0.867	a	t	-0.008	0.0211	0.7031	0.96118	0.088531	1.05196e-24	Olink
rs34813609	LAIR2	1	196668360	SeqId_7130_4	LAIR_2_NEU	0.6095	d	i	0.1368	0.0137	1.609e-23	-0.019286	0.062865	0.759137	SOMAscan
rs704	IBPL1	17	26694861	SeqId_7815_49	IGFBPL1_MET	0.4725	a	g	-0.1195	0.0135	7.661e-19	-0.072694	0.063291	0.251304	SOMAscan
rs2295829	AMNLS	14	103389003	SeqId_4322_28	AMN_ORG	0.3971	c	g	-0.0075	0.0152	0.6187	0.90684	0.055802	1.18032e-47	Olink
rs704	OPT	17	26694861	SeqId_15430_165	OPTC_CRG	0.4725	a	g	-0.1655	0.0135	1.993e-34	-0.043006	0.063873	0.501072	SOMAscan
rs9501393	OPT	6	31974849	SeqId_15430_165	OPTC_CRG	0.8524	c	g	-0.213	0.0197	2.432e-27	0.067629	0.090695	0.456226	SOMAscan
rs1803274	OPT	3	165491280	SeqId_15430_165	OPTC_CRG	0.2061	t	c	0.1395	0.0175	1.683e-15	-0.008557	0.075499	0.909809	SOMAscan
rs203688	OPT	1	196672385	SeqId_15430_165	OPTC_CRG	0.609	a	g	-0.2797	0.0135	9.24e-95	-0.11193	0.060702	0.0658112	SOMAscan
rs149626452	Protein disulfide-isomerase	17	80356895	SeqId_4278_14	P4HB_DEV	0.4619	d	i	-0.1926	0.0135	3.551e-46	-0.070269	0.063662	0.27024	SOMAscan
rs10800453	PILRA	1	169507076	SeqId_8825_4	PILRA_DEV	0.2721	a	t	-0.5666	0.0142	0	0.14855	0.07304	0.0425109	SOMAscan
rs1859788	PILRA	7	99971834	SeqId_8825_4	PILRA_DEV	0.3178	a	g	0.0046	0.0146	0.752	-0.74009	0.061724	3.48337e-29	both
rs438811	Keratin 19	19	45416741	SeqId_15606_19	KRT19_IMR	0.2374	t	c	-0.402	0.0152	1.51e-153	0.11662	0.073962	0.115513	SOMAscan
rs1260326	Keratin 19	2	27730940	SeqId_15606_19	KRT19_IMR	0.4029	t	c	0.1081	0.0133	4.801e-16	0.073653	0.063628	0.247617	SOMAscan
rs964184	Keratin 19	11	116648917	SeqId_15606_19	KRT19_IMR	0.8666	c	g	-0.1758	0.0192	5.353e-20	-0.085517	0.086029	0.320701	SOMAscan
rs79628399	Keratin 19	3	165594571	SeqId_15606_19	KRT19_IMR	0.0787	a	g	0.2074	0.0244	2.004e-17	0.025849	0.12535	0.836716	SOMAscan
rs779860630	sICAM-1	9	136138765	SeqId_4342_10	ICAM1_CAR	0.1988	d	i	-0.261	0.0169	1.701e-53	-0.14596	0.078204	0.0625893	both
rs5498	sICAM-1	19	10395683	SeqId_4342_10	ICAM1_CAR	0.5758	a	g	1.1941	0.0075	0	-0.44824	0.05836	8.85116e-14	both_by_LD
rs10922100	IGF-I sR	1	196665208	SeqId_4232_19	IGF1R_ONC2	0.3914	a	g	-0.0999	0.0132	4.67e-14	-0.057914	0.059609	0.331749	SOMAscan
rs779860630	IGF-I sR	9	136138765	SeqId_4232_19	IGF1R_ONC2	0.1989	d	i	-0.1759	0.0163	3.747e-27	-0.25918	0.074937	0.000591017	both
rs17713196	PTX3	3	165489724	SeqId_6447_73	PTX3_CAR2	0.2054	t	c	0.1543	0.0166	1.61e-20	-0.026462	0.076857	0.730769	SOMAscan
6:31944320_A_G	PTX3	6	31944320	SeqId_6447_73	PTX3_CAR2	0.8615	a	g	-0.2016	0.0196	7.573e-25	-0.073412	0.093576	0.433122	SOMAscan
rs76258507	PTX3	1	196666044	SeqId_6447_73	PTX3_CAR2	0.3913	t	c	0.2292	0.0136	2.852e-63	0.035559	0.062019	0.56667	SOMAscan
rs704	PTX3	17	26694861	SeqId_6447_73	PTX3_CAR2	0.4725	a	g	0.0985	0.0136	4.017e-13	-0.0098642	0.064792	0.879059	SOMAscan
rs33944729	DAG1	1	196652124	SeqId_8369_102	DAG1_DEV	0.3888	d	i	-0.1371	0.0136	9.041e-24	0.006276	0.06254	0.920106	SOMAscan
rs201263987	LIMP II	1	196671666	SeqId_5100_53	SCARB2_NEU	0.6106	d	i	0.1667	0.0135	4.671e-35	-0.024075	0.059804	0.687448	SOMAscan
rs893522	LIMP II	3	165560618	SeqId_5100_53	SCARB2_NEU	0.9094	a	c	0.1747	0.023	3.255e-14	0.063332	0.11131	0.569652	SOMAscan
rs12033127	TIMP-1	1	196664255	SeqId_2211_9	TIMP1_CAR	0.3914	t	g	-0.1161	0.0133	2.327e-18	0.054666	0.06231	0.38075	SOMAscan
rs10922103	CD5	1	196671118	SeqId_14065_11	CD5_INF	0.6077	a	g	0.1237	0.0133	1.951e-20	-0.07371	0.063106	0.243372	SOMAscan
rs3841377	GALT2	1	207277349	SeqId_5764_4	GALNT2_CRG	0.1707	d	i	0.128	0.0179	8.937e-13	0.069768	0.081489	0.392329	SOMAscan
rs33944729	FGFR-2	1	196652124	SeqId_3808_76	FGFR2_NEX	0.3888	d	i	-0.1198	0.0139	6.359e-18	0.045122	0.056088	0.421512	SOMAscan
rs12045503	SRCN1	1	196672473	SeqId_5488_74	SRC_CAR2	0.6078	t	c	0.0939	0.0133	1.852e-12	-0.056108	0.062296	0.368214	SOMAscan
rs138878342	Apo-TC II	22	31019234	SeqId_15560_52	TCN2_CAR	0.5832	d	i	0.8769	0.011	0	-0.72241	0.054557	2.25944e-34	Olink
rs5753236	Apo-TC II	22	31009820	SeqId_15560_52	TCN2_CAR	0.5542	c	g	-1.1368	0.0078	0	0.54248	0.059514	2.09411e-18	SOMAscan
rs11574452	BMP-4	4	74846661	SeqId_6326_20	BMP_4_NEU	0.0447	a	c	-0.2066	0.0301	6.811e-12	0.016139	0.138	0.906953	SOMAscan
rs10922100	SUMF2	1	196665208	SeqId_6069_71	SUMF2_MET	0.3913	a	g	-0.1438	0.0132	1.431e-27	-0.02755	0.061134	0.652439	SOMAscan
rs7765136	SUMF2	6	31799393	SeqId_6069_71	SUMF2_MET	0.0357	a	g	0.3013	0.0351	9.2e-18	-0.010876	0.17298	0.949891	SOMAscan
rs4846920	CAD15	1	230301574	SeqId_11215_6	CDH15_NEX	0.1609	a	g	0.1601	0.0178	2.81e-19	-0.17671	0.069755	0.0116118	SOMAscan
rs77347777	CAD15	3	52848207	SeqId_11215_6	CDH15_NEX	0.1155	t	c	-0.1681	0.0214	4.531e-15	-0.10532	0.089013	0.237323	SOMAscan
rs9910950	CAD15	17	64131710	SeqId_11215_6	CDH15_NEX	0.9449	a	g	-0.3062	0.0284	4.671e-27	0.03744	0.11626	0.747567	SOMAscan
rs1859788	PILRA isoform FDF03-deltaTM	7	99971834	SeqId_6402_8	PILRA_DEV	0.3177	a	g	1.2588	0.0081	0	-0.74009	0.061724	3.48337e-29	both
rs2405442	PILRA isoform FDF03-M14	7	99971313	SeqId_10816_150	PILRA_DEV	0.3175	t	c	1.2669	0.0081	0	-0.74251	0.062185	5.54626e-29	both_by_LD
rs34844381	SELPL	1	76515764	SeqId_11266_8	PSGL_1_CAR2	0.7926	d	i	0.1626	0.0155	1.319e-25	-0.060946	0.080326	0.448384	SOMAscan
rs140015552	SELPL	12	109000050	SeqId_11266_8	PSGL_1_CAR2	0.016	d	i	-0.3929	0.0524	6.813e-14	-2.1042	0.29457	3.38844e-12	Olink
rs73191242	SELPL	12	109013956	SeqId_11266_8	PSGL_1_CAR2	0.2015	a	g	-0.2317	0.0159	2.306e-48	-0.19946	0.083932	0.017869	SOMAscan
rs4736693	SELPL	8	134553603	SeqId_11266_8	PSGL_1_CAR2	0.2118	c	g	0.197	0.0157	2.975e-36	0.069618	0.078544	0.375863	SOMAscan
rs6926219	HSP 27	6	122720806	SeqId_11103_24	HSP_27_CAR2	0.5452	a	g	-0.1427	0.0132	3.076e-27	0.085589	0.066593	0.19932	SOMAscan
rs2908203_G_T	HSP 27	7	75924218	SeqId_11103_24	HSP_27_CAR2	0.2501	t	g	-0.6897	0.0137	0	0.4235	0.06942	2.1752e-09	SOMAscan
rs9501393	IL-20 Ra	6	31974849	SeqId_5085_18	IL_20RA_INF	0.8524	c	g	0.1484	0.0198	7.449e-14	-0.085417	0.09383	0.363103	SOMAscan
rs4658046	IL-20 Ra	1	196670757	SeqId_5085_18	IL_20RA_INF	0.6077	t	c	0.1984	0.0138	4.145e-47	-0.14304	0.062743	0.0230622	SOMAscan
rs61229706	TRAIL R2	1	196661838	SeqId_5534_49	TRAIL_R2_CAR2	0.6193	d	i	0.1164	0.0136	1.174e-17	-0.017987	0.062058	0.772058	SOMAscan
rs13402561	TRAIL R2	2	3639921	SeqId_5534_49	TRAIL_R2_CAR2	0.1903	c	g	0.2595	0.0172	3.571e-51	-0.14393	0.082217	0.0806492	SOMAscan
rs4747200	C1QT1	10	73574405	SeqId_6304_8	C1QTNF1_CAR	0.711	a	g	0.236	0.0146	2.13e-58	0.063636	0.072111	0.377955	SOMAscan
rs5848	C1QT1	17	42430244	SeqId_6304_8	C1QTNF1_CAR	0.2787	t	c	-0.2473	0.0152	2.935e-59	-0.10034	0.068445	0.143308	SOMAscan
rs12740374	C1QT1	1	109817590	SeqId_6304_8	C1QTNF1_CAR	0.2223	t	g	-0.7248	0.0147	0	0.028152	0.080031	0.72517	SOMAscan
rs28929474	C1QT1	14	94844947	SeqId_6304_8	C1QTNF1_CAR	0.0208	t	c	-0.3998	0.0477	5.176e-17	-0.41739	0.23779	0.0798362	SOMAscan
rs184458383	C1QT1	16	75249552	SeqId_6304_8	C1QTNF1_CAR	0.0773	t	c	-0.2282	0.0257	5.831e-19	0.059004	0.11691	0.613988	SOMAscan
rs34593439	C1QT1	15	79234957	SeqId_6304_8	C1QTNF1_CAR	0.1023	a	g	0.1595	0.0227	1.985e-12	0.16263	0.10491	0.121745	SOMAscan
rs203688	FABP6	1	196672385	SeqId_6450_8	GT_CAR2	0.609	a	g	0.136	0.0137	3.817e-23	-0.092992	0.062822	0.139463	SOMAscan
rs203688	IL-17	1	196672385	SeqId_9170_24	IL_17A_INF	0.6089	a	g	0.1572	0.0136	1.06e-30	-0.01151	0.06317	0.855502	SOMAscan
rs71674639	IL-17	3	165495142	SeqId_9170_24	IL_17A_INF	0.2066	d	i	-0.1218	0.0165	1.839e-13	-0.12858	0.0777	0.0986279	SOMAscan
rs7940560	Spinesin	11	113562605	SeqId_8002_27	TMPRSS5_NEU	0.6384	t	c	0.0514	0.0142	0.0002867	0.68419	0.055548	1.74582e-30	Olink
rs10922098	Spinesin	1	196664651	SeqId_8002_27	TMPRSS5_NEU	0.6073	t	c	-0.1068	0.0138	8.966e-15	0.018711	0.062885	0.766179	SOMAscan
rs704	Spinesin	17	26694861	SeqId_8002_27	TMPRSS5_NEU	0.4725	a	g	-0.1992	0.0135	1.496e-49	-0.19641	0.06532	0.00277779	SOMAscan
rs6556416	IL-12	5	158818745	SeqId_10367_62	IL12_NEU	0.314	a	c	-0.0068	0.0147	0.6442	-0.54111	0.06243	6.82339e-17	Olink
rs34813609	CAD15	1	196668360	SeqId_5410_53	CDH15_NEX	0.6094	d	i	-0.1032	0.0131	3.997e-15	0.084326	0.052039	0.105786	SOMAscan
rs9409964	Glycodelin	9	138471928	SeqId_8867_18	PAEP_NEX	0.1876	a	g	-0.0244	0.0167	0.1426	0.80081	0.062718	2.21309e-32	Olink
rs1157745	MILR1	7	94941038	SeqId_11173_29	MILR1_IMR	0.2942	t	g	0.1422	0.0147	4.357e-22	-0.087538	0.066262	0.187094	SOMAscan
rs68147896	MILR1	13	46629209	SeqId_11173_29	MILR1_IMR	0.7086	d	i	-0.1411	0.0148	1.601e-21	0.10454	0.066033	0.114054	SOMAscan
17:62483729_I_D	MILR1	17	62483729	SeqId_11173_29	MILR1_IMR	0.0533	d	i	-0.009	0.0308	0.7704	0.83415	0.12149	2.02768e-11	Olink
rs34115864	Poliovirus receptor	3	52612178	SeqId_8064_125	PVR_NEU	0.6116	a	g	-0.1112	0.0133	7.877e-17	-0.0074535	0.06842	0.913297	SOMAscan
rs10419829	Poliovirus receptor	19	45142851	SeqId_8064_125	PVR_NEU	0.2459	t	g	0.009	0.0155	0.5628	-0.84454	0.065043	2.98538e-33	Olink
rs61229706	4-1BB	1	196661838	SeqId_14025_18	TNFRSF9_INF	0.6195	d	i	0.1083	0.0141	1.275e-14	-0.10914	0.063724	0.0874178	SOMAscan
rs78119247	RGS8	3	165499135	SeqId_11666_72	RGS8_CRG	0.2059	d	i	0.1779	0.0164	2.701e-27	0.12182	0.078307	0.120454	SOMAscan
rs71978052	RGS8	19	6717655	SeqId_11666_72	RGS8_CRG	0.2253	d	i	-0.1208	0.0171	1.674e-12	-0.10035	0.076201	0.188473	SOMAscan
rs34813609	RGS8	1	196668360	SeqId_11666_72	RGS8_CRG	0.6095	d	i	-0.3364	0.0133	1.04e-140	0.015396	0.063167	0.807545	SOMAscan
rs454212	RGS8	6	31934372	SeqId_11666_72	RGS8_CRG	0.1366	t	c	0.239	0.0194	6.355e-35	-0.045364	0.095405	0.634658	SOMAscan
rs35267984	RGS8	19	886743	SeqId_11666_72	RGS8_CRG	0.0114	t	c	-0.5875	0.07	4.631e-17	0.2308	0.34035	0.498024	SOMAscan
rs10922098	MEPE	1	196664651	SeqId_3209_69	MEPE_CAR3	0.6073	t	c	0.1205	0.0138	2.672e-18	0.053967	0.058324	0.355271	SOMAscan
rs11447348	MEPE	3	165521844	SeqId_3209_69	MEPE_CAR3	0.3112	d	i	-0.1052	0.0147	1.003e-12	-0.0050966	0.066022	0.938499	SOMAscan
rs111602331	FCRL5	20	44557474	SeqId_6103_70	FCRL5_DEV	0.8136	t	c	0.1517	0.0173	1.966e-18	0.0622	0.083028	0.45413	SOMAscan
rs4971127	FCRL5	1	157496594	SeqId_6103_70	FCRL5_DEV	0.1519	t	c	-0.0326	0.0187	0.08228	0.62095	0.08369	5.30884e-13	Olink
6:31976899_C_T	FCRL5	6	31976899	SeqId_6103_70	FCRL5_DEV	0.2077	t	c	-0.1396	0.0177	3.466e-15	0.0041902	0.082785	0.959653	SOMAscan
rs10922103	FCRL5	1	196671118	SeqId_6103_70	FCRL5_DEV	0.6078	a	g	0.0978	0.0137	1.033e-12	0.012226	0.061842	0.84336	SOMAscan
rs61229706	GA733-1 protein	1	196661838	SeqId_14034_22	TACSTD2_CRG	0.6194	d	i	0.189	0.0139	3.448e-42	-0.079873	0.063327	0.207821	SOMAscan
rs525929	GA733-1 protein	1	59024985	SeqId_14034_22	TACSTD2_CRG	0.6567	a	g	-0.0042	0.0141	0.7655	0.77324	0.054519	2.0797e-38	Olink
rs4656601	Lymphotactin	1	168507473	SeqId_4143_74	XCL1_CAR2	0.1917	a	t	0.048	0.0167	0.004037	0.58899	0.07306	6.01174e-15	Olink
rs10922098	NTAL	1	196664651	SeqId_5613_75	LAT2_ORG	0.6073	t	c	0.107	0.0139	1.141e-14	-0.016659	0.060795	0.784188	SOMAscan
rs117502506	NXPH1	22	39828600	SeqId_4562_1	NXPH1_NEX	0.9896	a	g	-0.6167	0.074	7.873e-17	-0.27699	0.29138	0.342271	SOMAscan
rs2507953	NXPH1	6	31905328	SeqId_4562_1	NXPH1_NEX	0.0967	t	g	0.2277	0.0228	1.906e-23	0.0014146	0.11069	0.989809	SOMAscan
rs71674639	NXPH1	3	165495142	SeqId_4562_1	NXPH1_NEX	0.2066	d	i	0.1155	0.0167	4.689e-12	0.077394	0.076634	0.31304	SOMAscan
rs676705	NXPH1	1	57384297	SeqId_4562_1	NXPH1_NEX	0.3581	a	g	0.1187	0.0142	6.954e-17	-0.042154	0.063566	0.507551	SOMAscan
rs68066031	NXPH1	2	224880498	SeqId_4562_1	NXPH1_NEX	0.7599	t	c	0.4348	0.0164	1.27e-154	-0.13183	0.077365	0.089043	SOMAscan
rs7178458	NXPH1	15	101991773	SeqId_4562_1	NXPH1_NEX	0.2944	t	c	0.1826	0.0148	7.318e-35	-0.048475	0.074081	0.513192	SOMAscan
rs34813609	NXPH1	1	196668360	SeqId_4562_1	NXPH1_NEX	0.6095	d	i	-0.2851	0.0136	2.58e-97	-0.013371	0.062081	0.829568	SOMAscan
rs2330152	Carbonic anhydrase 9	22	23042343	SeqId_3798_71	CAIX_ONC2	0.4024	t	g	0.2367	0.0182	1.068e-38	-0.073574	0.073654	0.318339	SOMAscan
rs1329424	Carbonic anhydrase 9	1	196646176	SeqId_3798_71	CAIX_ONC2	0.39	t	g	-0.1156	0.0138	6.014e-17	0.018585	0.061681	0.763308	SOMAscan
rs13402561	Carbonic anhydrase 9	2	3639921	SeqId_3798_71	CAIX_ONC2	0.1905	c	g	0.1892	0.018	9.779e-26	-0.18422	0.08206	0.025229	SOMAscan
6:31944320_A_G	PSA1	6	31944320	SeqId_7880_9	PSMA1_ORG	0.8614	a	g	-0.219	0.0197	8.859e-29	-0.030681	0.095631	0.74848	SOMAscan
rs10922100	PSA1	1	196665208	SeqId_7880_9	PSMA1_ORG	0.3913	a	g	0.3131	0.0135	3.7e-118	0.13172	0.06272	0.0362326	SOMAscan
rs78119247	PSA1	3	165499135	SeqId_7880_9	PSMA1_ORG	0.2059	d	i	0.1527	0.0167	6.22e-20	-0.051452	0.078933	0.514814	SOMAscan
rs704	PSA1	17	26694861	SeqId_7880_9	PSMA1_ORG	0.4725	a	g	0.0946	0.0137	4.202e-12	-0.021847	0.066028	0.740884	SOMAscan
rs704	RASA1	17	26694861	SeqId_5481_16	RASA1_ORG	0.4727	a	g	0.1404	0.0133	4.683e-26	-0.028851	0.065894	0.661698	SOMAscan
rs6590993	MMP-3	11	102696218	SeqId_2788_55	MMP_3_CAR3	0.5246	t	g	0.0163	0.0136	0.2299	-0.43039	0.045606	1.62181e-19	Olink
rs66505542	MMP-3	11	116623213	SeqId_2788_55	MMP_3_CAR3	0.8579	d	i	-0.1365	0.0193	1.509e-12	0.027779	0.06345	0.661714	SOMAscan
rs59325138	MMP-3	19	45416291	SeqId_2788_55	MMP_3_CAR3	0.4008	t	c	0.1788	0.014	1.462e-37	0.011174	0.04642	0.809882	SOMAscan
rs5167	p53 R175H	19	45448465	SeqId_6168_11	TP53_CRG	0.6523	t	g	-0.1871	0.014	8.494e-41	-0.1617	0.065334	0.013671	SOMAscan
rs114115200	p53 R175H	3	165478240	SeqId_6168_11	TP53_CRG	0.187	t	g	0.1903	0.0176	2.491e-27	0.085587	0.079593	0.282781	SOMAscan
rs2232613	p53 R175H	20	36997655	SeqId_6168_11	TP53_CRG	0.0761	t	c	-0.4545	0.0251	2.076e-73	-0.028556	0.11435	0.802905	SOMAscan
rs10922098	p53 R175H	1	196664651	SeqId_6168_11	TP53_CRG	0.6073	t	c	-0.1889	0.0137	2.361e-43	-0.033589	0.061651	0.586125	SOMAscan
rs34813609	Kallikrein 6	1	196668360	SeqId_3450_4	KLK6_CAR3	0.6095	d	i	-0.3649	0.0131	5.93e-171	0.065618	0.062214	0.292086	SOMAscan
rs35267984	Kallikrein 6	19	886743	SeqId_3450_4	KLK6_CAR3	0.0114	t	c	-0.5494	0.069	1.758e-15	-0.0072556	0.33621	0.982792	SOMAscan
rs71674639	Kallikrein 6	3	165495142	SeqId_3450_4	KLK6_CAR3	0.2066	d	i	0.1897	0.0162	1.547e-31	0.10818	0.076889	0.160085	SOMAscan
rs453821	Kallikrein 6	6	31935311	SeqId_3450_4	KLK6_CAR3	0.1363	t	c	0.2665	0.0191	4.914e-44	0.020602	0.094188	0.826951	SOMAscan
rs10754199	ATS15	1	196670839	SeqId_4533_76	ADAM_TS_15_ONC2	0.3919	a	g	-0.1275	0.0142	2.608e-19	-0.063905	0.061791	0.301557	SOMAscan
rs4301855	CLC6A	12	8616957	SeqId_6911_103	CLEC6A_IMR	0.1966	t	g	-0.0056	0.0167	0.7372	-0.59712	0.076501	3.68978e-14	Olink
rs10922098	CLC6A	1	196664651	SeqId_6911_103	CLEC6A_IMR	0.6073	t	c	0.1077	0.0135	1.499e-15	-0.13042	0.061967	0.0358344	SOMAscan
rs3917549	ANGL7	7	94935198	SeqId_6371_50	ANGPTL7_MET	0.1997	d	i	0.1213	0.0171	1.411e-12	0.067868	0.07754	0.381865	SOMAscan
rs1354034	ANGL7	3	56849749	SeqId_6371_50	ANGPTL7_MET	0.4	t	c	-0.1428	0.0138	5.313e-25	0.12708	0.063189	0.0448745	SOMAscan
rs10922100	NF-ATc1	1	196665208	SeqId_14286_2	NFATC1_CRG	0.3913	a	g	0.2474	0.0136	1.133e-73	0.036086	0.059639	0.545419	SOMAscan
6:31935284_I_D	NF-ATc1	6	31935284	SeqId_14286_2	NFATC1_CRG	0.1373	d	i	0.1781	0.0197	1.676e-19	-0.066076	0.090371	0.46504	SOMAscan
rs11447348	NF-ATc1	3	165521844	SeqId_14286_2	NFATC1_CRG	0.3112	d	i	0.1044	0.0147	1.336e-12	0.0489	0.067503	0.46917	SOMAscan
rs429358	NFL	19	45411941	SeqId_10082_251	NEFL_NEX	0.8486	t	c	1.2514	0.0149	0	-0.068672	0.077005	0.372949	SOMAscan
rs12742444	Perlecan	1	22180723	SeqId_15626_223	PLC_CAR3	0.0572	t	c	0.5402	0.0288	2.185e-78	0.32632	0.13376	0.0150661	SOMAscan
rs35637631	Perlecan	3	49708803	SeqId_15626_223	PLC_CAR3	0.0805	d	i	0.2116	0.0256	1.571e-16	0.066178	0.11745	0.573377	SOMAscan
rs61229706	EPHAA	1	196661838	SeqId_5076_53	EPHA10_NEX	0.6194	d	i	0.1082	0.0142	2.136e-14	-0.058076	0.064243	0.366438	SOMAscan
rs12074120	EPHAA	1	38197401	SeqId_5076_53	EPHA10_NEX	0.6997	t	g	-0.1371	0.015	5.833e-20	0.01339	0.069368	0.847019	SOMAscan
rs10922098	PDGF-CC	1	196664651	SeqId_13658_31	PDGFC_ORG	0.6073	t	c	-0.1062	0.0135	3.574e-15	0.058086	0.062107	0.350122	SOMAscan
rs72494011	PDGF-CC	4	157977619	SeqId_13658_31	PDGFC_ORG	0.1647	a	g	0.153	0.0178	8.575e-18	-0.21819	0.086175	0.0116627	SOMAscan
rs1354034	eIF-5A-1	3	56849749	SeqId_5888_29	EIF5A_IMR	0.3997	t	c	-0.1021	0.013	3.462e-15	0.0087181	0.064093	0.891861	SOMAscan
rs1329424	eIF-5A-1	1	196646176	SeqId_5888_29	EIF5A_IMR	0.3901	t	g	-0.0996	0.013	2.055e-14	0.12704	0.062584	0.0429042	SOMAscan
rs10922098	BLMH	1	196664651	SeqId_14250_115	BLM_hydrolase_CAR3	0.6073	t	c	0.1062	0.0138	1.47e-14	-0.039451	0.06237	0.527339	SOMAscan
rs5030049	Adrenomedullin	3	186450863	SeqId_14115_34	ADM_CAR2	0.8901	t	c	0.2556	0.0209	3.095e-34	0.040403	0.10144	0.690605	SOMAscan
rs141748118	Adrenomedullin	3	165707526	SeqId_14115_34	ADM_CAR2	0.2841	d	i	-0.1079	0.0147	2.354e-13	-0.057872	0.072315	0.423945	SOMAscan
rs1009532	LAMA4	10	111840725	SeqId_6577_64	LAMA4_DEV	0.8265	a	g	0.1546	0.0178	3.316e-18	0.026442	0.086407	0.759731	SOMAscan
rs13078782	LAMA4	3	165464660	SeqId_6577_64	LAMA4_DEV	0.7256	a	t	0.1199	0.0151	1.98e-15	-0.12017	0.069713	0.0853886	SOMAscan
rs704	PSG1	17	26694861	SeqId_15631_18	PSG1_NEX	0.4725	a	g	-0.1562	0.0132	3.626e-32	0.012333	0.063469	0.846011	SOMAscan
rs506317	PSG1	1	196717153	SeqId_15631_18	PSG1_NEX	0.5692	t	c	0.1013	0.0133	2.433e-14	0.022584	0.060059	0.707066	SOMAscan
rs4536565	PSG1	19	43378155	SeqId_15631_18	PSG1_NEX	0.5394	a	g	0.0196	0.0137	0.1529	0.76889	0.054242	2.13304e-38	Olink
rs7250400	CD70	19	6592914	SeqId_5807_77	CD70_ONC2	0.3508	t	c	-0.0149	0.0149	0.3152	0.77366	0.052628	1.10154e-40	Olink
rs141738059	CANT1	9	116832007	SeqId_6480_1	CANT1_MET	0.9878	t	c	0.4759	0.0606	3.97e-15	0.077631	0.29616	0.793341	SOMAscan
rs16869834	CANT1	6	32179709	SeqId_6480_1	CANT1_MET	0.9501	a	g	0.2065	0.0298	4.28e-12	-0.1601	0.15429	0.299951	SOMAscan
rs78119247	c-Jun	3	165499135	SeqId_10356_21	JUN_CRG	0.2059	d	i	0.149	0.0167	3.792e-19	0.075936	0.078588	0.334403	SOMAscan
rs541862	c-Jun	6	31916951	SeqId_10356_21	JUN_CRG	0.9026	t	c	-0.1824	0.0228	1.346e-15	-0.10057	0.11264	0.372409	SOMAscan
rs10922098	c-Jun	1	196664651	SeqId_10356_21	JUN_CRG	0.6073	t	c	-0.2552	0.0136	3.726e-78	-0.088986	0.063196	0.159746	SOMAscan
rs704	c-Jun	17	26694861	SeqId_10356_21	JUN_CRG	0.4726	a	g	-0.1457	0.0136	7.331e-27	0.047213	0.06639	0.477342	SOMAscan
rs1354034	CFC1	3	56849749	SeqId_3294_55	CFC1_CRG	0.3997	t	c	-0.0913	0.0129	1.279e-12	0.02151	0.064109	0.737378	SOMAscan
rs10922098	Endoglin	1	196664651	SeqId_4908_6	ENG_CAR	0.6073	t	c	0.1049	0.013	8.855e-16	-0.052275	0.062257	0.401513	SOMAscan
rs779860630	Endoglin	9	136138765	SeqId_4908_6	ENG_CAR	0.1989	d	i	-0.3701	0.0157	2.93e-122	-0.1628	0.078905	0.0396187	both
rs4760	Endoglin	19	44153100	SeqId_4908_6	ENG_CAR	0.8455	a	g	-0.2143	0.0178	2.991e-33	0.036311	0.086801	0.675896	SOMAscan
rs11794565	Endoglin	9	130601277	SeqId_4908_6	ENG_CAR	0.4538	t	c	0.0979	0.0133	2.125e-13	0.063421	0.066077	0.337629	SOMAscan
rs389512	CBPE	6	31947594	SeqId_5343_74	CPE_ONC2	0.1373	c	g	0.1796	0.0197	8.66e-20	0.052612	0.094789	0.579122	SOMAscan
rs7539005	CBPE	1	196667252	SeqId_5343_74	CPE_ONC2	0.3913	a	t	0.2159	0.0137	1.488e-55	-0.052659	0.062601	0.400654	SOMAscan
rs17713196	CBPE	3	165489724	SeqId_5343_74	CPE_ONC2	0.2054	t	c	0.1533	0.0167	5.196e-20	-0.047435	0.077598	0.54129	SOMAscan
rs429358	CBPE	19	45411941	SeqId_5343_74	CPE_ONC2	0.849	t	c	-0.1993	0.0194	9.391e-25	0.048345	0.087788	0.58209	SOMAscan
rs13281363	TRAIL R1	8	23083015	SeqId_4832_75	TNFRSF10A_CAR2	0.4795	a	t	0.0082	0.0136	0.5471	0.489	0.057098	1.48252e-16	Olink
rs111338191	IL-2 sRb	12	111826477	SeqId_9343_16	IL_2RB_INF	0.4697	d	i	0.125	0.0134	1.052e-20	0.048934	0.064374	0.447528	SOMAscan
rs228958	IL-2 sRb	22	37533795	SeqId_9343_16	IL_2RB_INF	0.4387	c	g	0.0971	0.0131	1.039e-13	-0.051681	0.062093	0.405649	SOMAscan
rs1976056	IL-2 sRb	2	111792549	SeqId_9343_16	IL_2RB_INF	0.8072	t	c	0.1147	0.0165	3.596e-12	-0.066873	0.077481	0.388517	SOMAscan
rs10754199	MFAP5	1	196670839	SeqId_6440_31	MFAP5_CAR	0.3919	a	g	-0.0986	0.0138	7.821e-13	0.042627	0.062072	0.492572	SOMAscan
rs1392446	Cadherin-6	5	30831387	SeqId_16312_45	CDH6_NEU	0.5499	t	c	0.0091	0.0137	0.5088	0.44934	0.063881	6.95024e-12	Olink
rs12045503	Cadherin-6	1	196672473	SeqId_16312_45	CDH6_NEU	0.6078	t	c	-0.1471	0.0138	1.756e-26	-0.034531	0.062955	0.583606	SOMAscan
rs34813609	Lymphotoxin b R	1	196668360	SeqId_2636_10	LTBR_CAR3	0.6095	d	i	-0.3721	0.0131	5.33e-178	-0.0094696	0.060993	0.876684	SOMAscan
rs71674639	Lymphotoxin b R	3	165495142	SeqId_2636_10	LTBR_CAR3	0.2066	d	i	0.1636	0.0163	8.578e-24	0.0088522	0.075449	0.906649	SOMAscan
rs389512	Lymphotoxin b R	6	31947594	SeqId_2636_10	LTBR_CAR3	0.1373	c	g	0.2528	0.0191	6.609e-40	-0.038276	0.092224	0.678313	SOMAscan
rs35267984	Lymphotoxin b R	19	886743	SeqId_2636_10	LTBR_CAR3	0.0114	t	c	-0.6203	0.069	2.605e-19	0.070713	0.32923	0.830025	SOMAscan
rs10922098	IL-13	1	196664651	SeqId_3072_4	IL13_INF	0.6073	t	c	-0.1263	0.0134	4.548e-21	-0.019943	0.062857	0.751173	SOMAscan
rs919791	KS6B1	19	15576817	SeqId_8962_48	RPS6KB1_NEX	0.2103	a	g	-0.4402	0.0163	9.61e-160	-0.093448	0.079035	0.23764	SOMAscan
rs10922103	KS6B1	1	196671118	SeqId_8962_48	RPS6KB1_NEX	0.6078	a	g	-0.1976	0.0136	1.766e-47	0.0042156	0.062209	0.946002	SOMAscan
rs704701	CD59	11	33743679	SeqId_11514_196	CD59_CAR	0.6852	t	g	0.1584	0.0137	5.401e-31	0.26299	0.070967	0.000235072	SOMAscan
rs17713088	Aminopeptidase N	3	165488604	SeqId_15457_14	AP_N_CAR3	0.2054	t	g	-0.144	0.0164	1.742e-18	0.030311	0.076454	0.691942	SOMAscan
rs11792848	IL-17B R	9	99089943	SeqId_6262_14	IL17RB_CRG	0.2364	a	g	0.1454	0.015	2.827e-22	-0.041914	0.072877	0.565471	SOMAscan
rs35518479	IL-17B R	3	53873814	SeqId_6262_14	IL17RB_CRG	0.6151	a	g	0.0207	0.0132	0.1179	-0.84943	0.050837	8.95365e-50	Olink
rs75724068	IL-17B R	1	12039291	SeqId_6262_14	IL17RB_CRG	0.5486	d	i	0.1548	0.0132	5.777e-32	-0.0009122	0.063702	0.988581	SOMAscan
rs7691339	IL-17B R	4	83912597	SeqId_6262_14	IL17RB_CRG	0.1869	a	c	0.1306	0.0164	1.633e-15	0.055295	0.076971	0.472868	SOMAscan
rs41264630	IL-17B R	1	149885800	SeqId_6262_14	IL17RB_CRG	0.0784	a	g	-0.2021	0.0238	2.047e-17	-0.016459	0.12687	0.896834	SOMAscan
rs28703311	CD38	4	15775851	SeqId_11513_92	CD38_NEU	0.224	a	g	0.0237	0.0161	0.1393	-0.43918	0.059401	6.42688e-13	Olink
6:31944320_A_G	CD38	6	31944320	SeqId_11513_92	CD38_NEU	0.8614	a	g	-0.1544	0.0196	3.45e-15	-0.13862	0.075768	0.067936	SOMAscan
rs12033127	CD38	1	196664255	SeqId_11513_92	CD38_NEU	0.3914	t	g	0.2029	0.0137	6.855e-50	0.014802	0.050318	0.768759	SOMAscan
rs1329421	Galectin-1	1	196656205	SeqId_8046_9	Gal_1_ONC2	0.3913	a	t	-0.1363	0.0138	4.634e-23	-0.092149	0.060978	0.131398	SOMAscan
rs72447384	Galectin-1	12	7178440	SeqId_8046_9	Gal_1_ONC2	0.1337	d	i	-0.2236	0.0203	3.981e-28	-0.00080949	0.091126	0.992916	SOMAscan
rs41290289	Carbonic Anhydrase IV	10	7769806	SeqId_14069_61	CA4_CAR	0.9485	a	c	0.4706	0.0288	6.157e-60	0.012733	0.12826	0.920963	SOMAscan
rs1329424	IL-10 Ra	1	196646176	SeqId_8104_21	IL_10RA_INF	0.3901	t	g	0.1096	0.0136	8.708e-16	0.033934	0.063148	0.591262	SOMAscan
rs1354034	IL-15	3	56849749	SeqId_19568_17	IL15_NEX	0.3998	t	c	-0.1036	0.0136	2.419e-14	-0.021203	0.063669	0.739265	SOMAscan
rs10754199	IL-15	1	196670839	SeqId_19568_17	IL15_NEX	0.3919	a	g	-0.1072	0.0143	6.982e-14	-0.058551	0.062302	0.347792	SOMAscan
rs17580	IL-15	14	94847262	SeqId_19568_17	IL15_NEX	0.049	a	t	0.9022	0.0303	3.05e-195	-0.15147	0.16516	0.359559	SOMAscan
rs10754199	ACE2	1	196670839	SeqId_2805_6	ACE2_CAR2	0.3919	a	g	-0.1009	0.0139	3.682e-13	-0.0040567	0.054753	0.940968	SOMAscan
rs1354034	Endoplasmin	3	56849749	SeqId_6393_63	HSP90B1_NEX	0.3996	t	c	-0.1184	0.0125	3.605e-21	-0.011886	0.063967	0.852668	SOMAscan
rs1165695	Endoplasmin	12	104341398	SeqId_6393_63	HSP90B1_NEX	0.3073	a	t	0.4118	0.0128	3.11e-226	-0.037947	0.069244	0.583929	SOMAscan
rs61229706	IMA5	1	196661838	SeqId_19587_12	KPNA1_IMR	0.6194	d	i	-0.1556	0.0137	9.134e-30	-0.040083	0.063357	0.527254	SOMAscan
rs11447348	IMA5	3	165521844	SeqId_19587_12	KPNA1_IMR	0.3112	d	i	0.0983	0.0143	7.514e-12	-0.010596	0.070437	0.880487	SOMAscan
rs2075803	Uromodulin	19	51628529	SeqId_9451_20	UMOD_CAR	0.4411	a	g	0.3683	0.0126	8.34e-187	-0.0049489	0.062424	0.936843	both
rs77924615	Uromodulin	16	20392332	SeqId_9451_20	UMOD_CAR	0.2012	a	g	0.0065	0.0163	0.6887	-0.92781	0.064157	1.18032e-39	Olink
rs72837682	Uromodulin	17	7063650	SeqId_9451_20	UMOD_CAR	0.7969	t	c	-0.1133	0.0165	5.927e-12	-0.093549	0.075469	0.21574	SOMAscan
rs3967200	Uromodulin	11	126232385	SeqId_9451_20	UMOD_CAR	0.1327	t	c	-0.1602	0.0188	1.769e-17	-0.11815	0.086466	0.172425	SOMAscan
rs532436	Uromodulin	9	136149830	SeqId_9451_20	UMOD_CAR	0.2003	a	g	-0.1259	0.0159	2.594e-15	0.0038304	0.076676	0.960179	both
rs10935473	Uromodulin	3	98416900	SeqId_9451_20	UMOD_CAR	0.4498	t	g	-0.4448	0.0121	4.73e-295	0.17545	0.063678	0.00608555	both
rs10738905	Uromodulin	9	33123627	SeqId_9451_20	UMOD_CAR	0.6869	a	g	-0.0999	0.0137	3.429e-13	-0.013319	0.065588	0.83917	SOMAscan
rs10922098	TNF-a	1	196664651	SeqId_5936_53	TNF_INF	0.6073	t	c	0.1673	0.0136	9.946e-35	0.0013948	0.063089	0.98237	SOMAscan
rs10801555	GA733-1 protein	1	196660261	SeqId_2619_72	TACSTD2_CRG	0.3911	a	g	-0.116	0.0143	5.8e-16	0.089692	0.062126	0.149472	SOMAscan
rs525929	GA733-1 protein	1	59024985	SeqId_2619_72	TACSTD2_CRG	0.6568	a	g	0.0016	0.0142	0.9111	0.77324	0.054519	2.0797e-38	Olink
rs56925948	sRANKL	14	106220855	SeqId_14061_48	TRANCE_INF	0.3128	c	g	-0.2424	0.016	1.089e-51	0.070405	0.066647	0.291327	SOMAscan
rs572515	sRANKL	1	196646261	SeqId_14061_48	TRANCE_INF	0.3897	a	g	0.1028	0.0145	1.405e-12	0.055999	0.062594	0.371433	SOMAscan
rs16830188	CYR61	1	25298841	SeqId_6264_9	CYR61_ONC2	0.0222	t	c	-0.3228	0.047	6.668e-12	0.51997	0.20294	0.0107053	SOMAscan
rs10922098	CYR61	1	196664651	SeqId_6264_9	CYR61_ONC2	0.6073	t	c	0.1244	0.0137	8.877e-20	0.065582	0.060261	0.277007	SOMAscan
rs17713196	CRIM1	3	165489724	SeqId_15492_1	CRIM1_DEV	0.2054	t	c	-0.131	0.0164	1.568e-15	-0.18792	0.076121	0.0139059	SOMAscan
rs10922098	CRIM1	1	196664651	SeqId_15492_1	CRIM1_DEV	0.6073	t	c	0.1564	0.0136	1.056e-30	-0.098972	0.061611	0.108838	SOMAscan
rs1329424	XEDAR	1	196646176	SeqId_3083_71	EDA2R_NEU	0.3901	t	g	-0.0999	0.0134	9.94e-14	0.095483	0.051681	0.065283	SOMAscan
rs6542680	XEDAR	2	3640142	SeqId_3083_71	EDA2R_NEU	0.8158	t	c	-0.1838	0.0172	9.461e-27	0.10057	0.068079	0.140275	SOMAscan
rs34813609	VCC1	1	196668360	SeqId_9495_10	CXL17_ONC2	0.6095	d	i	-0.2208	0.0135	3.371e-60	-0.016772	0.054253	0.757338	SOMAscan
rs541862	VCC1	6	31916951	SeqId_9495_10	CXL17_ONC2	0.9026	t	c	-0.1824	0.0225	4.573e-16	0.068286	0.096452	0.479303	SOMAscan
6:31944593_C_T	Soggy-1	6	31944593	SeqId_16309_30	DKKL1_CRG	0.1391	t	c	0.1851	0.019	2.454e-22	-0.13839	0.091805	0.132367	SOMAscan
rs76258507	Soggy-1	1	196666044	SeqId_16309_30	DKKL1_CRG	0.3913	t	c	0.2885	0.0131	1.08e-106	0.036054	0.060815	0.553567	SOMAscan
rs77121881	Soggy-1	19	49857214	SeqId_16309_30	DKKL1_CRG	0.281	d	i	-0.1027	0.015	7.514e-12	-1.049	0.046635	3.87258e-77	both_by_LD
rs11447348	Soggy-1	3	165521844	SeqId_16309_30	DKKL1_CRG	0.3113	d	i	0.1576	0.0142	1.983e-28	0.034333	0.068803	0.618002	SOMAscan
rs1354034	SE6L2	3	56849749	SeqId_3867_49	SEZ6L2_CRG	0.3996	t	c	-0.0961	0.013	1.24e-13	-0.024563	0.058471	0.674606	SOMAscan
rs10922098	CD244	1	196664651	SeqId_5063_12	CD244_INF	0.6073	t	c	0.1548	0.0138	2.478e-29	0.014771	0.062923	0.814505	SOMAscan
rs2231495	S100A11	22	17669306	SeqId_14011_17	S100A11_ONC2	0.6733	t	c	0.4546	0.0137	8.81e-243	0.0097208	0.06104	0.873536	SOMAscan
rs6599079	S100A11	3	38271881	SeqId_14011_17	S100A11_ONC2	0.1021	t	c	0.5802	0.0216	3.11e-159	0.012975	0.10331	0.900109	SOMAscan
rs201263987	IL-1a	1	196671666	SeqId_4851_25	IL_1_alpha_INF	0.6106	d	i	0.2071	0.0136	3.585e-52	0.023718	0.063398	0.708484	SOMAscan
rs1354034	AREG	3	56849749	SeqId_2970_60	AREG_IMR	0.3996	t	c	-0.1057	0.0129	2.022e-16	0.0081634	0.063393	0.897588	SOMAscan
rs10922098	ANX10	1	196664651	SeqId_13605_16	ANXA10_NEX	0.6073	t	c	-0.1176	0.0135	2.809e-18	-0.11318	0.06177	0.0675305	SOMAscan
6:31904729_I_D	NovH	6	31904729	SeqId_2737_22	NOV_DEV	0.0969	d	i	0.171	0.0229	8.95e-14	0.04439	0.10704	0.678547	SOMAscan
rs34112166	NovH	8	120400532	SeqId_2737_22	NOV_DEV	0.2182	a	g	0.1397	0.0165	2.232e-17	-0.14185	0.074298	0.0568329	SOMAscan
rs10801557	NovH	1	196669581	SeqId_2737_22	NOV_DEV	0.6086	t	c	-0.1964	0.0137	2.624e-46	0.053068	0.059644	0.374042	SOMAscan
rs2282683	GCNT1	9	79117751	SeqId_7016_12	GCNT1_CRG	0.7899	a	g	-0.0049	0.016	0.7581	0.56581	0.06982	4.4157e-15	Olink
rs71674639	Endothelin-converting enzyme 1	3	165495142	SeqId_8767_44	ECE1_NEX	0.2066	d	i	0.1757	0.0166	3.667e-26	0.070047	0.077625	0.367299	SOMAscan
rs9501393	Endothelin-converting enzyme 1	6	31974849	SeqId_8767_44	ECE1_NEX	0.8524	c	g	-0.2356	0.0196	4.089e-33	-0.062211	0.093716	0.507119	SOMAscan
rs4658046	Endothelin-converting enzyme 1	1	196670757	SeqId_8767_44	ECE1_NEX	0.6077	t	c	-0.3295	0.0134	1.22e-132	-0.05152	0.062861	0.412848	SOMAscan
rs35267984	Endothelin-converting enzyme 1	19	886743	SeqId_8767_44	ECE1_NEX	0.0114	t	c	-0.5838	0.0708	1.626e-16	-0.081518	0.33937	0.810276	SOMAscan
rs704	C99L2	17	26694861	SeqId_10539_30	CD99L2_DEV	0.4725	a	g	0.1088	0.0135	9.291e-16	-0.06545	0.065571	0.318706	SOMAscan
rs10922103	C99L2	1	196671118	SeqId_10539_30	CD99L2_DEV	0.6078	a	g	-0.1531	0.0137	5.289e-29	-0.081886	0.062647	0.191792	SOMAscan
11:118930166_C_T	p53	11	118930166	SeqId_6123_69	TP53_CRG	0.4461	t	c	-0.1167	0.0136	9.89e-18	0.10038	0.064394	0.119704	SOMAscan
rs17713088	p53	3	165488604	SeqId_6123_69	TP53_CRG	0.2054	t	g	-0.273	0.0164	4.472e-62	0.055702	0.076386	0.466219	SOMAscan
rs10801555	p53	1	196660261	SeqId_6123_69	TP53_CRG	0.3911	a	g	-0.1027	0.0144	1.083e-12	0.034337	0.06156	0.577258	SOMAscan
rs505922	Galectin-4	9	136149229	SeqId_2982_82	Gal_4_CAR3	0.667	t	c	0.0693	0.0144	1.44e-06	0.43237	0.06146	6.85488e-12	Olink
rs883394	Galectin-4	19	39205613	SeqId_2982_82	Gal_4_CAR3	0.4784	t	c	-0.0985	0.0127	1.098e-14	-0.053978	0.06169	0.382015	SOMAscan
rs1354034	Galectin-4	3	56849749	SeqId_2982_82	Gal_4_CAR3	0.3996	t	c	-0.0894	0.0131	9.97e-12	0.018794	0.062521	0.763853	SOMAscan
rs34813609	Glutathione S-transferase Pi	1	196668360	SeqId_4911_49	GSTP1_NEX	0.6095	d	i	0.1204	0.0136	1.063e-18	-0.049383	0.062542	0.43015	SOMAscan
rs72932599	Glutathione S-transferase Pi	11	67376887	SeqId_4911_49	GSTP1_NEX	0.0908	c	g	0.3637	0.0246	2.556e-49	0.024504	0.11183	0.826649	SOMAscan
rs10922098	Troponin I	1	196664651	SeqId_5441_67	TNNI3_ORG	0.6073	t	c	0.1218	0.0136	2.826e-19	-0.031111	0.060864	0.609481	SOMAscan
rs972570	CD46	10	71272018	SeqId_17682_1	CD46_CAR	0.4866	t	c	0.1582	0.0135	1.247e-31	0.22873	0.061931	0.000246604	SOMAscan
rs113208992	CD46	1	207945970	SeqId_17682_1	CD46_CAR	0.5979	a	g	-0.4022	0.0132	1.4e-202	-0.067009	0.064909	0.302427	SOMAscan
rs72704449	CD46	1	179473273	SeqId_17682_1	CD46_CAR	0.9595	t	c	-0.2629	0.0354	1.075e-13	-0.00018968	0.16163	0.999064	SOMAscan
rs1552074	ARMET	3	51408051	SeqId_9223_11	MANF_NEU	0.8548	t	c	0.1434	0.0173	1.2e-16	-0.10198	0.086785	0.240564	SOMAscan
rs1354034	ARMET	3	56849749	SeqId_9223_11	MANF_NEU	0.3995	t	c	-0.1179	0.0124	1.501e-21	0.05531	0.064638	0.3926	SOMAscan
rs6993770	Desmoglein-3	8	106581528	SeqId_16317_20	DSG3_NEX	0.7172	a	t	0.1097	0.0142	1.088e-14	-0.011497	0.062403	0.853906	SOMAscan
rs10761737	Desmoglein-3	10	65052205	SeqId_16317_20	DSG3_NEX	0.5823	t	c	-0.1207	0.0129	1.161e-20	-0.076022	0.058173	0.191889	SOMAscan
rs71674639	kallikrein 12	3	165495142	SeqId_3199_54	KLK12_CRG	0.2066	d	i	0.1663	0.0163	1.595e-24	-0.059374	0.075992	0.435001	SOMAscan
rs35267984	kallikrein 12	19	886743	SeqId_3199_54	KLK12_CRG	0.0114	t	c	-0.5922	0.0691	9.915e-18	-0.41541	0.33113	0.210252	SOMAscan
rs10635364	kallikrein 12	19	51535460	SeqId_3199_54	KLK12_CRG	0.4089	d	i	0.123	0.014	1.509e-18	1.1959	0.037286	1.1749e-121	both
rs34813609	kallikrein 12	1	196668360	SeqId_3199_54	KLK12_CRG	0.6095	d	i	-0.3651	0.0131	5.99e-171	0.10645	0.061338	0.0832914	SOMAscan
rs389512	kallikrein 12	6	31947594	SeqId_3199_54	KLK12_CRG	0.1373	c	g	0.2333	0.0191	3.671e-34	0.13401	0.092746	0.149121	SOMAscan
rs140934622	IL-27	16	28513068	SeqId_2829_19	IL_27_CAR2	0.3347	d	i	-0.0994	0.0145	8.112e-12	-0.11567	0.069204	0.0952796	SOMAscan
rs353704	IL-27	19	4236475	SeqId_2829_19	IL_27_CAR2	0.2761	t	c	-0.0292	0.0153	0.05561	-0.98202	0.054213	2.7227e-56	Olink
rs201263987	SIAT1	1	196671666	SeqId_6035_2	ST6GAL1_CAR	0.6106	d	i	0.1674	0.0132	8.105e-37	0.019362	0.063126	0.759189	SOMAscan
rs78119247	CATC	3	165499135	SeqId_3178_5	CTSC_NEU	0.2059	d	i	0.1423	0.0165	5.787e-18	-0.0013852	0.077483	0.985744	SOMAscan
rs217053	CATC	11	88053979	SeqId_3178_5	CTSC_NEU	0.1959	t	c	-0.0057	0.0169	0.7351	-0.69296	0.072936	9.90832e-20	Olink
rs7539005	CATC	1	196667252	SeqId_3178_5	CTSC_NEU	0.3913	a	t	0.2658	0.0134	6.225e-87	0.12121	0.061714	0.0501072	SOMAscan
rs377370	CATC	6	31942514	SeqId_3178_5	CTSC_NEU	0.8634	a	g	-0.1948	0.0194	1.307e-23	0.068283	0.093651	0.466283	SOMAscan
rs201263987	IFN-g	1	196671666	SeqId_15346_31	IFN_gamma_INF	0.6106	d	i	-0.1581	0.0138	3.343e-30	-0.0082605	0.063616	0.896741	SOMAscan
rs704	IFN-g	17	26694861	SeqId_15346_31	IFN_gamma_INF	0.4725	a	g	-0.1741	0.0136	1.097e-37	-0.13043	0.065849	0.0481837	SOMAscan
rs62400386	sLRP1	6	31289952	SeqId_8601_167	LRP1_ORG	0.0321	a	g	0.0108	0.0383	0.7774	1.5038	0.15719	5.78096e-20	Olink
rs704	sLRP1	17	26694861	SeqId_8601_167	LRP1_ORG	0.4725	a	g	0.1007	0.0135	1.02e-13	-0.06253	0.064716	0.334418	SOMAscan
rs389512	Caspase-8	6	31947594	SeqId_18158_45	CASP_8_INF	0.1373	c	g	0.1609	0.0197	2.898e-16	-0.0063866	0.092209	0.944811	SOMAscan
rs7539005	Caspase-8	1	196667252	SeqId_18158_45	CASP_8_INF	0.3913	a	t	0.1854	0.0137	2.012e-41	0.027886	0.060976	0.647649	SOMAscan
rs67277976	PTPRJ	11	48275826	SeqId_8250_2	PTPRJ_ORG	0.9777	a	c	0.3419	0.0453	4.362e-14	0.32898	0.202	0.104045	SOMAscan
rs35768283	sLFA-3	1	117078729	SeqId_10938_13	CD58_DEV	0.9821	a	g	-1.3819	0.0503	4.97e-166	0.068694	0.30196	0.820138	SOMAscan
rs201263987	HGH	1	196671666	SeqId_8462_18	GH_CAR2	0.6106	d	i	0.1185	0.0138	9.369e-18	-0.10342	0.053899	0.0556032	SOMAscan
rs28929474	ADA15	14	94844947	SeqId_15455_40	ADAM15_NEX	0.0208	t	c	0.5385	0.0469	1.527e-30	-0.10558	0.24379	0.665166	SOMAscan
rs11589479	ADA15	1	155033308	SeqId_15455_40	ADAM15_NEX	0.1655	a	g	0.0208	0.018	0.248	1.0118	0.063401	2.25944e-46	Olink
rs1800472	tau	19	41847860	SeqId_5854_60	MAPT_NEU	0.0239	a	g	0.7696	0.0429	8.07e-72	-0.178	0.25001	0.476848	SOMAscan
rs76258507	tau	1	196666044	SeqId_5854_60	MAPT_NEU	0.3914	t	c	-0.1209	0.0132	5.63e-20	-0.018627	0.062936	0.767379	SOMAscan
rs1089033	GALT3	1	196666793	SeqId_6593_5	GALNT3_IMR	0.3901	a	c	-0.1195	0.0133	3.488e-19	-0.050182	0.062788	0.424551	SOMAscan
rs609061	FABP9	6	31910162	SeqId_18194_18	FABP9_ORG	0.0971	a	g	0.2807	0.0223	2.699e-36	-0.0039221	0.11051	0.971704	SOMAscan
rs17713088	FABP9	3	165488604	SeqId_18194_18	FABP9_ORG	0.2054	t	g	0.1726	0.0163	4.491e-26	0.010765	0.077157	0.889093	SOMAscan
rs34813609	FABP9	1	196668360	SeqId_18194_18	FABP9_ORG	0.6095	d	i	-0.341	0.0132	1.58e-146	0.037484	0.061752	0.544139	SOMAscan
rs35267984	FABP9	19	886743	SeqId_18194_18	FABP9_ORG	0.0114	t	c	-0.5301	0.0695	2.419e-14	0.48364	0.35075	0.168574	SOMAscan
rs35866622	TF	19	49218060	SeqId_4931_59	TF_CAR2	0.4764	t	c	-0.0063	0.0134	0.64	-0.4445	0.062075	3.02691e-12	Olink
rs61229706	TF	1	196661838	SeqId_4931_59	TF_CAR2	0.6194	d	i	0.1027	0.0138	1.233e-13	-0.045925	0.062675	0.464077	SOMAscan
rs1976391	TF	2	234665983	SeqId_4931_59	TF_CAR2	0.6754	a	g	-0.1902	0.0139	2.16e-42	-0.044326	0.062856	0.481028	SOMAscan
rs141738059	TF	9	116832007	SeqId_4931_59	TF_CAR2	0.9878	t	c	0.7169	0.0614	1.855e-31	0.090184	0.29368	0.75891	SOMAscan
rs35607741	MIP-1a	2	42325861	SeqId_3040_59	CCL3_CAR2	0.4907	t	c	0.1022	0.0134	1.964e-14	-0.064822	0.06237	0.299178	SOMAscan
rs2015086	MIP-1a	17	34391617	SeqId_3040_59	CCL3_CAR2	0.8605	a	g	-0.6983	0.0184	1.56000000020057e-314	0.15455	0.089525	0.084918	both
rs34813609	MIP-1a	1	196668360	SeqId_3040_59	CCL3_CAR2	0.6095	d	i	0.1126	0.0136	1.236e-16	-0.013553	0.062025	0.82713	SOMAscan
rs8064426	MIP-1a	17	34819750	SeqId_3040_59	CCL3_CAR2	0.1297	a	g	0.0125	0.0215	0.5595	-0.7461	0.085806	5.49541e-17	Olink
rs1718860	SMAC	4	57949517	SeqId_3122_6	DIABLO_MET	0.7441	a	g	-0.1206	0.0155	7.529e-15	-0.076598	0.068737	0.265681	SOMAscan
rs61229706	SMAC	1	196661838	SeqId_3122_6	DIABLO_MET	0.6194	d	i	0.1229	0.0141	2.743e-18	0.044283	0.063755	0.487652	SOMAscan
rs704	SMAC	17	26694861	SeqId_3122_6	DIABLO_MET	0.4725	a	g	0.1087	0.0135	1.033e-15	-0.082927	0.065549	0.206438	SOMAscan
rs6993770	Dkk-4	8	106581528	SeqId_3365_7	Dkk_4_NEU	0.7172	a	t	0.1418	0.014	3.398e-24	0.093157	0.066982	0.164934	SOMAscan
rs10761737	Dkk-4	10	65052205	SeqId_3365_7	Dkk_4_NEU	0.5823	t	c	-0.1366	0.0128	9.643e-27	0.014913	0.062412	0.811245	SOMAscan
rs7097068	Dkk-4	10	54119880	SeqId_3365_7	Dkk_4_NEU	0.5568	t	g	0.1549	0.0127	3.595e-34	-0.045655	0.064526	0.479568	SOMAscan
rs1801690	Dkk-4	17	64208285	SeqId_3365_7	Dkk_4_NEU	0.9444	c	g	-0.5059	0.0272	2.704e-77	-0.3425	0.13582	0.0119978	SOMAscan
rs10922103	Mn SOD	1	196671118	SeqId_5008_51	SOD2_CAR2	0.6078	a	g	-0.2272	0.0135	2.637e-63	0.071036	0.061819	0.251085	SOMAscan
rs1801020	Mn SOD	5	176836532	SeqId_5008_51	SOD2_CAR2	0.2532	a	g	-0.5492	0.0149	9.44e-299	0.041399	0.073744	0.574791	SOMAscan
6:31976899_C_T	Mn SOD	6	31976899	SeqId_5008_51	SOD2_CAR2	0.2078	t	c	0.2428	0.0176	1.75e-43	0.10079	0.082537	0.222602	SOMAscan
rs33944729	carbonic anhydrase II	1	196652124	SeqId_4970_55	CA2_DEV	0.3888	d	i	-0.1569	0.0138	6.463e-30	-0.034594	0.062402	0.579575	SOMAscan
rs114115200	carbonic anhydrase II	3	165478240	SeqId_4970_55	CA2_DEV	0.187	t	g	-0.1281	0.0177	4.407e-13	-0.12631	0.0803	0.116386	SOMAscan
rs61738953	ARMEL	10	14862082	SeqId_4962_52	CDNF_CRG	0.9635	c	g	1.1681	0.037	2.59e-219	0.55271	0.16393	0.000807235	SOMAscan
rs34813609	ARMEL	1	196668360	SeqId_4962_52	CDNF_CRG	0.6095	d	i	0.1146	0.0136	4.273e-17	-0.025566	0.062032	0.680425	SOMAscan
rs6542680	CSF-1	2	3640142	SeqId_3738_54	CSF_1_INF	0.8157	t	c	-0.192	0.0176	8.492e-28	-0.062479	0.082869	0.451243	SOMAscan
rs704	MASP3	17	26694861	SeqId_9125_23	MASP1_IMR	0.4726	a	g	-0.0927	0.0134	4.532e-12	0.031576	0.063852	0.621155	SOMAscan
rs7080536	IFN-g R1	10	115348046	SeqId_5825_49	IFN_gamma_R1_ONC2	0.0437	a	g	0.2415	0.0322	6.494e-14	0.14412	0.15374	0.349028	SOMAscan
rs10922098	IFN-g R1	1	196664651	SeqId_5825_49	IFN_gamma_R1_ONC2	0.6073	t	c	0.1059	0.0132	9.914e-16	0.0025275	0.060916	0.966921	SOMAscan
rs779860630	sICAM-2	9	136138765	SeqId_5486_73	ICAM_2_CAR3	0.1988	d	i	-0.2367	0.0169	1.189e-44	-0.77268	0.071618	1.84502e-24	both_by_LD
rs6099228	sICAM-2	20	36976027	SeqId_5486_73	ICAM_2_CAR3	0.9876	a	c	-0.437	0.062	1.885e-12	-0.22656	0.31395	0.470858	SOMAscan
rs10935473	sICAM-2	3	98416900	SeqId_5486_73	ICAM_2_CAR3	0.4497	t	g	-0.0171	0.0136	0.2075	-0.61596	0.059776	1.21899e-22	both
rs11742270	IL-7 Ra	5	35881443	SeqId_5089_11	IL7R_CAR	0.2697	a	g	-0.1336	0.0152	1.653e-18	-0.67342	0.06548	1.43219e-22	Olink
rs779860630	IL-7 Ra	9	136138765	SeqId_5089_11	IL7R_CAR	0.1988	d	i	-0.0732	0.017	1.591e-05	-0.57493	0.075762	1.67109e-13	both
rs6451229	IL-7 Ra	5	35866218	SeqId_5089_11	IL7R_CAR	0.5932	a	g	-0.1647	0.0135	4.833e-34	-0.47324	0.059241	1.00693e-14	SOMAscan
rs10754199	IFN-lambda 1	1	196670839	SeqId_4396_54	IFNL1_NEX	0.3919	a	g	-0.112	0.0138	3.948e-16	0.083435	0.061287	0.174028	SOMAscan
rs1354034	IFN-lambda 1	3	56849749	SeqId_4396_54	IFNL1_NEX	0.3997	t	c	-0.0965	0.013	1.368e-13	-0.10336	0.062526	0.0989692	SOMAscan
rs150622725	COLEC12	20	3692345	SeqId_5457_5	COLEC12_DEV	0.9875	t	c	-1.0602	0.0583	8.634e-74	0.50619	0.30164	0.0939723	SOMAscan
rs7243583	COLEC12	18	400766	SeqId_5457_5	COLEC12_DEV	0.2644	t	c	-0.1231	0.0144	1.329e-17	-0.002226	0.073882	0.975978	SOMAscan
rs1293289	COLEC12	8	11709945	SeqId_5457_5	COLEC12_DEV	0.2899	a	g	0.1175	0.0148	1.862e-15	0.0013335	0.065676	0.983809	SOMAscan
rs11169954	ALK-1	12	52312288	SeqId_16318_12	SKR3_NEU	0.0848	a	t	0.3032	0.0232	5.759e-39	0.58146	0.096757	3.68383e-09	SOMAscan
rs10922098	ALK-1	1	196664651	SeqId_16318_12	SKR3_NEU	0.6073	t	c	0.098	0.0131	7.663e-14	-0.059855	0.059627	0.315973	SOMAscan
rs71674639	PECAM-1	3	165495142	SeqId_2695_25	PECAM_1_CAR3	0.2066	d	i	0.1339	0.0166	7.996e-16	0.11141	0.076713	0.147065	SOMAscan
rs9501393	PECAM-1	6	31974849	SeqId_2695_25	PECAM_1_CAR3	0.8524	c	g	-0.2288	0.0196	2.188e-31	0.016537	0.092709	0.858501	SOMAscan
rs34813609	PECAM-1	1	196668360	SeqId_2695_25	PECAM_1_CAR3	0.6095	d	i	-0.2901	0.0135	1.09e-101	-0.03582	0.06213	0.564521	SOMAscan
rs73053728	sCD4	12	6896546	SeqId_3143_3	CD4_CAR2	0.6864	a	g	0.0755	0.0142	1.12e-07	0.51048	0.062301	2.30675e-15	Olink
rs6677250	EG-VEGF	1	110967147	SeqId_2247_20	PROK1_CRG	0.4931	t	c	0.0152	0.0135	0.26	0.30229	0.044832	4.45656e-11	Olink
rs61229706	EG-VEGF	1	196661838	SeqId_2247_20	PROK1_CRG	0.6194	d	i	0.1133	0.014	6.794e-16	-0.015375	0.047985	0.74879	SOMAscan
rs73167083	EG-VEGF	3	165701796	SeqId_2247_20	PROK1_CRG	0.2871	a	c	-0.1065	0.0149	1.004e-12	-0.0507	0.05666	0.37133	SOMAscan
rs389512	OSM	6	31947594	SeqId_2693_20	OSM_INF	0.1373	c	g	0.2351	0.0193	4.134e-34	0.17009	0.095018	0.0740628	SOMAscan
rs71674639	OSM	3	165495142	SeqId_2693_20	OSM_INF	0.2066	d	i	0.1533	0.0164	9.672e-21	-0.019894	0.077879	0.798489	SOMAscan
rs35267984	OSM	19	886743	SeqId_2693_20	OSM_INF	0.0114	t	c	-0.5627	0.0698	7.339e-16	0.25434	0.33913	0.453639	SOMAscan
rs71978052	OSM	19	6717655	SeqId_2693_20	OSM_INF	0.2252	d	i	-0.1214	0.0171	1.157e-12	0.012803	0.076125	0.866505	SOMAscan
rs34813609	OSM	1	196668360	SeqId_2693_20	OSM_INF	0.6095	d	i	-0.3342	0.0133	1.92e-139	0.0092831	0.063123	0.883143	SOMAscan
rs449643	CD26	6	31936679	SeqId_15460_9	DPP4_CAR	0.1354	t	c	0.1712	0.0195	1.946e-18	-0.03495	0.092848	0.706773	SOMAscan
rs34813609	CD26	1	196668360	SeqId_15460_9	DPP4_CAR	0.6095	d	i	-0.1944	0.0136	2.352e-46	-0.0070329	0.061284	0.908684	SOMAscan
rs1803274	CD26	3	165491280	SeqId_15460_9	DPP4_CAR	0.2061	t	c	0.1374	0.0173	2.31e-15	0.064828	0.075911	0.393532	SOMAscan
rs12722497	IL-2 sRa	10	6095928	SeqId_3151_6	IL2_RA_CAR3	0.0931	a	c	0.1616	0.0242	2.647e-11	0.88705	0.10841	2.48313e-15	Olink
rs11589479	ADA15	1	155033308	SeqId_9956_7	ADAM15_NEX	0.1655	a	g	0.0257	0.018	0.1535	1.0118	0.063401	2.25944e-46	Olink
rs79429216	GBP2	19	45445517	SeqId_18891_98	GBP2_NEX	0.013	a	g	0.5976	0.0576	3.239e-25	0.00073936	0.2655	0.997779	SOMAscan
rs34086227	GBP2	1	89553773	SeqId_18891_98	GBP2_NEX	0.213	d	i	-0.1742	0.0159	4.956e-28	-0.1549	0.076875	0.0444631	SOMAscan
rs1157745	GBP2	7	94941038	SeqId_18891_98	GBP2_NEX	0.2942	t	g	0.2073	0.0141	1.016e-48	0.13827	0.067468	0.0409543	SOMAscan
rs34813609	KAT1	1	196668360	SeqId_17365_7	KYAT1_MET	0.6095	d	i	-0.277	0.0135	4.72e-93	-0.031734	0.061589	0.606611	SOMAscan
rs78119247	KAT1	3	165499135	SeqId_17365_7	KYAT1_MET	0.2059	d	i	0.134	0.0166	6.192e-16	0.008824	0.076473	0.908186	SOMAscan
6:31948421_I_D	KAT1	6	31948421	SeqId_17365_7	KYAT1_MET	0.1386	d	i	0.2164	0.0196	2.051e-28	0.022963	0.093146	0.805382	SOMAscan
rs33944729	Nectin-2	1	196652124	SeqId_6245_4	NECTIN2_MET	0.3888	d	i	0.1729	0.0137	2.495e-36	0.022538	0.062768	0.719698	SOMAscan
rs11447348	Nectin-2	3	165521844	SeqId_6245_4	NECTIN2_MET	0.3112	d	i	0.1052	0.0147	7.516e-13	0.012857	0.070827	0.856028	SOMAscan
6:31935284_I_D	Nectin-2	6	31935284	SeqId_6245_4	NECTIN2_MET	0.1373	d	i	0.1419	0.0197	5.557e-13	0.043888	0.094813	0.64365	SOMAscan
rs61229706	MCP-4	1	196661838	SeqId_4144_13	MCP_4_INF	0.6194	d	i	0.1267	0.0138	3.298e-20	-0.0074598	0.063165	0.906037	SOMAscan
rs74507247	TSP2	6	169624770	SeqId_14111_15	THBS2_CAR2	0.0987	a	g	0.2143	0.0227	3.47e-21	0.80839	0.098398	1.97242e-15	both_by_LD
rs34813609	TSP2	1	196668360	SeqId_14111_15	THBS2_CAR2	0.6095	d	i	0.1186	0.0139	1.123e-17	0.014245	0.062437	0.819625	SOMAscan
rs76258507	IL-17C	1	196666044	SeqId_9255_5	IL_17C_INF	0.3913	t	c	0.1147	0.0137	5.404e-17	-0.019623	0.06252	0.753755	SOMAscan
rs704	IL-17C	17	26694861	SeqId_9255_5	IL_17C_INF	0.4725	a	g	-0.1094	0.0135	4.753e-16	0.020643	0.065297	0.752038	SOMAscan
rs402056	DcR3	1	196671986	SeqId_5070_76	TNFRSF6B_ONC2	0.6091	a	g	0.1694	0.0137	4.461e-35	0.035715	0.061208	0.559822	SOMAscan
rs6011040	DcR3	20	62337406	SeqId_5070_76	TNFRSF6B_ONC2	0.3263	a	g	0.1101	0.0146	3.926e-14	0.36437	0.062798	1.18631e-08	SOMAscan
rs201263987	MARCO	1	196671666	SeqId_9003_99	MARCO_CAR2	0.6106	d	i	-0.1705	0.0137	1.796e-35	0.027384	0.062842	0.663208	SOMAscan
3:49710514_I_D	Fas ligand, soluble	3	49710514	SeqId_3052_8	FASLG_ONC2	0.2813	d	i	0.5185	0.014	2.51e-300	0.0036081	0.06776	0.957556	SOMAscan
rs35350651	GP1BA	12	111907431	SeqId_4990_87	GP1BA_CAR	0.4818	d	i	0.1329	0.0131	3.056e-24	-0.079408	0.064333	0.217681	SOMAscan
rs1060431	GP1BA	17	4840868	SeqId_4990_87	GP1BA_CAR	0.0735	a	g	0.3197	0.0247	3.018e-38	-0.078636	0.11991	0.512271	SOMAscan
rs385893	GP1BA	9	4763176	SeqId_4990_87	GP1BA_CAR	0.475	t	c	-0.1277	0.0129	3.742e-23	0.002073	0.061132	0.972962	SOMAscan
rs704	CEAM3	17	26694861	SeqId_8999_19	CEACAM3_NEX	0.4726	a	g	0.0988	0.0132	6.615e-14	-0.1381	0.065221	0.0347376	SOMAscan
rs10922092	ANGL4	1	196657414	SeqId_3796_79	ANGPTL4_DEV	0.3912	a	g	-0.1342	0.0132	3.938e-24	0.033043	0.061219	0.589617	SOMAscan
rs6542680	ANGL4	2	3640142	SeqId_3796_79	ANGPTL4_DEV	0.8159	t	c	-0.3675	0.0167	4.3e-107	-0.017361	0.08099	0.830359	SOMAscan
rs11447348	ANGL4	3	165521844	SeqId_3796_79	ANGPTL4_DEV	0.3113	d	i	-0.0972	0.0142	6.461e-12	-0.054897	0.069291	0.428598	SOMAscan
rs704	ANGL4	17	26694861	SeqId_3796_79	ANGPTL4_DEV	0.4725	a	g	-0.148	0.013	6.269e-30	-0.07697	0.064041	0.229991	SOMAscan
rs10922098	GPNMB	1	196664651	SeqId_8606_39	GPNMB_NEX	0.6073	t	c	0.106	0.0133	1.636e-15	-0.033191	0.062087	0.593185	SOMAscan
rs75801644	GPNMB	7	23306141	SeqId_8606_39	GPNMB_NEX	0.025	a	g	-0.05	0.0422	0.2362	-1.9434	0.17542	1.40605e-25	Olink
rs2268748	GPNMB	7	23313171	SeqId_8606_39	GPNMB_NEX	0.9594	t	c	-0.6425	0.0328	3.157e-85	-0.21397	0.14837	0.149906	SOMAscan
6:31783863_G_C	Furin	6	31783863	SeqId_6276_16	FURIN_ONC2	0.105	c	g	0.237	0.0218	1.322e-27	0.047477	0.10062	0.63725	SOMAscan
1:196661730_D_I	Furin	1	196661730	SeqId_6276_16	FURIN_ONC2	0.3865	d	i	-0.1268	0.0138	4.174e-20	-0.064789	0.06145	0.29226	SOMAscan
rs90951	CLC10	17	6981397	SeqId_10955_4	CLEC10A_NEU	0.6656	a	g	0.0016	0.0144	0.9137	-0.59388	0.062521	1.00693e-19	Olink
rs704	CDCP1	17	26694861	SeqId_8589_13	CDCP1_INF	0.4725	a	g	-0.1525	0.0136	2.786e-29	-0.034919	0.057723	0.545507	SOMAscan
rs12292693	TANK	11	64936719	SeqId_14013_11	TANK_IMR	0.7392	a	c	0.1315	0.0146	2.278e-19	-0.079936	0.070879	0.259968	SOMAscan
rs10801553	BIM	1	196655743	SeqId_17451_13	BCL2L11_CRG	0.3909	a	c	-0.2806	0.0136	6.95e-94	0.052127	0.061688	0.39852	SOMAscan
rs4253328	BIM	4	187178787	SeqId_17451_13	BCL2L11_CRG	0.4891	d	i	0.0033	0.0138	0.8131	0.47333	0.058274	3.86367e-15	Olink
rs141738059	SLAF1	9	116832007	SeqId_7953_20	SLAMF1_INF	0.9878	t	c	0.6687	0.0591	1.007e-29	-0.22902	0.29845	0.443251	SOMAscan
rs34813609	CLC4D	1	196668360	SeqId_7752_31	CLEC4D_IMR	0.6095	d	i	-0.2829	0.0136	2.89e-96	-0.022021	0.062593	0.72512	SOMAscan
rs11045982	CLC4D	12	8665760	SeqId_7752_31	CLEC4D_IMR	0.1929	a	g	-0.0055	0.0171	0.7486	0.62279	0.077456	6.91831e-15	Olink
rs78119247	CLC4D	3	165499135	SeqId_7752_31	CLEC4D_IMR	0.2059	d	i	0.153	0.0166	3.703e-20	-0.0018881	0.077782	0.980643	SOMAscan
rs438999	CLC4D	6	31928306	SeqId_7752_31	CLEC4D_IMR	0.9027	a	g	-0.2368	0.0227	2.218e-25	-0.061638	0.11158	0.580925	SOMAscan
rs35267984	CLC4D	19	886743	SeqId_7752_31	CLEC4D_IMR	0.0114	t	c	-0.5506	0.0709	7.911e-15	0.224	0.33777	0.507528	SOMAscan
6:31976899_C_T	TACI	6	31976899	SeqId_2704_74	TNFRSF13B_CAR2	0.2078	t	c	0.1226	0.0177	4.679e-12	0.0067754	0.084078	0.935806	SOMAscan
rs10801557	TACI	1	196669581	SeqId_2704_74	TNFRSF13B_CAR2	0.6086	t	c	-0.1978	0.0136	9.506e-48	0.0089024	0.062875	0.887465	SOMAscan
rs533617	Galectin-7	2	21233972	SeqId_9196_8	LGALS7_CRG	0.9614	t	c	-0.2551	0.0345	1.409e-13	0.027433	0.1726	0.873782	SOMAscan
rs12045503	Galectin-7	1	196672473	SeqId_9196_8	LGALS7_CRG	0.6078	t	c	0.1183	0.0135	1.823e-18	0.010002	0.061354	0.870575	SOMAscan
rs3197999	Galectin-7	3	49721532	SeqId_9196_8	LGALS7_CRG	0.2907	a	g	-0.1115	0.0146	2.546e-14	-0.066437	0.065994	0.314579	SOMAscan
rs12292693	GRB2-related adapter protein 2	11	64936719	SeqId_16074_12	GRAP2_MET	0.7393	a	c	0.1636	0.0145	1.536e-29	-0.14109	0.07066	0.0464088	SOMAscan
rs56112115	RAR-responsive protein TIG1	3	186378731	SeqId_8398_277	RARRES1_ORG	0.206	a	c	0.0175	0.0169	0.3011	0.62251	0.077503	7.44732e-15	Olink
rs61696028	RAR-responsive protein TIG1	3	158455703	SeqId_8398_277	RARRES1_ORG	0.8439	a	c	-1.398	0.013	0	-0.15283	0.09234	0.0985598	SOMAscan
6:29817656_I_D	HNP-1	6	29817656	SeqId_19579_5	DEFA1_CAR	0.0637	d	i	0.6232	0.0273	3.16e-115	0.18223	0.13387	0.174064	SOMAscan
rs77569737	SPA9	14	94919677	SeqId_7266_4	SERPINA9_ORG	0.1689	d	i	0.1845	0.0168	5.039e-28	0.53072	0.085033	9.53235e-10	SOMAscan
rs10922100	SPA9	1	196665208	SeqId_7266_4	SERPINA9_ORG	0.3914	a	g	-0.0914	0.0129	1.361e-12	0.039154	0.062676	0.532464	SOMAscan
rs11064498	SPA9	12	7171507	SeqId_7266_4	SERPINA9_ORG	0.8562	a	g	0.1457	0.0182	1.378e-15	0.10388	0.091653	0.25762	SOMAscan
rs6707822	CAPG	2	85615287	SeqId_4968_50	CAPG_ORG	0.6621	a	t	0.2058	0.0139	2.998e-49	-0.90045	0.054668	1.15611e-48	Olink
rs62623452	CAPG	2	85629266	SeqId_4968_50	CAPG_ORG	0.0146	t	c	-1.6459	0.0536	3.09e-207	-0.87846	0.21676	5.90337e-05	SOMAscan
rs201263987	CAPG	1	196671666	SeqId_4968_50	CAPG_ORG	0.6106	d	i	0.0982	0.0135	4.221e-13	0.08487	0.061757	0.17	SOMAscan
rs41313926	LRP1	1	203452409	SeqId_10699_52	LRP1_ORG	0.0101	a	g	-0.6405	0.0677	2.929e-21	0.20776	0.29556	0.482447	SOMAscan
rs62400386	LRP1	6	31289952	SeqId_10699_52	LRP1_ORG	0.0321	a	g	0.02	0.0377	0.5959	1.5038	0.15719	5.78096e-20	Olink
rs12033127	LRP1	1	196664255	SeqId_10699_52	LRP1_ORG	0.3914	t	g	-0.1193	0.0135	1.044e-18	0.033022	0.061789	0.59328	SOMAscan
rs704	WISP-1	17	26694861	SeqId_3057_55	WISP_1_ONC2	0.4726	a	g	0.0923	0.0135	8.504e-12	-0.083298	0.06545	0.203737	SOMAscan
rs628745	WISP-1	1	57406927	SeqId_3057_55	WISP_1_ONC2	0.6669	t	c	-0.2986	0.014	1.19e-100	0.0072479	0.065872	0.912431	SOMAscan
rs35267984	Galanin	19	886743	SeqId_15390_3	GAL_MET	0.0114	t	c	-0.5039	0.071	1.232e-12	0.57522	0.32557	0.0778933	SOMAscan
rs71674639	Galanin	3	165495142	SeqId_15390_3	GAL_MET	0.2066	d	i	0.1442	0.0167	4.596e-18	0.108	0.07464	0.14857	SOMAscan
rs12045503	Galanin	1	196672473	SeqId_15390_3	GAL_MET	0.6078	t	c	-0.2902	0.0135	7.37e-102	0.028611	0.060597	0.63703	SOMAscan
6:31976899_C_T	Galanin	6	31976899	SeqId_15390_3	GAL_MET	0.2077	t	c	0.1923	0.0178	2.969e-27	-0.12656	0.080863	0.118201	SOMAscan
rs845332	IL-12 Rb1	19	18204093	SeqId_2632_5	IL12RB1_IMR	0.7568	c	g	0.0791	0.0158	5.592e-07	0.61427	0.065621	2.97167e-19	Olink
rs10695405	IL-12 Rb1	19	18182437	SeqId_2632_5	IL12RB1_IMR	0.6797	d	i	0.1414	0.0143	5.743e-23	0.55647	0.061096	2.21309e-18	SOMAscan
rs76400083	ERBB3	12	56556817	SeqId_2617_56	ERBB3_ONC2	0.9886	t	c	-0.7262	0.0615	3.703e-32	-1.5196	0.32321	3.37287e-06	SOMAscan
rs10922098	ERBB3	1	196664651	SeqId_2617_56	ERBB3_ONC2	0.6073	t	c	0.089	0.0128	3.481e-12	0.058512	0.062315	0.348217	SOMAscan
rs1329421	TrkB	1	196656205	SeqId_4866_59	NTRK2_NEU	0.3913	a	t	-0.1007	0.0129	7.021e-15	-0.029287	0.06209	0.637368	SOMAscan
rs10801555	ANGL1	1	196660261	SeqId_9092_33	ANGPTL1_MET	0.3911	a	g	0.2253	0.0143	4.574e-56	0.10994	0.062363	0.0785416	SOMAscan
rs559282550	ANGL1	19	10206953	SeqId_9092_33	ANGPTL1_MET	0.9753	a	g	-0.5767	0.0488	3.019e-32	-0.46879	0.21292	0.0281579	SOMAscan
6:31976899_C_T	ANGL1	6	31976899	SeqId_9092_33	ANGPTL1_MET	0.2077	t	c	0.1609	0.0177	1.067e-19	-0.045025	0.08377	0.59118	SOMAscan
rs281379	TECK	19	49214274	SeqId_2705_5	CCL25_INF	0.5017	a	g	-0.0937	0.0135	4.1e-12	-0.37804	0.062294	2.61758e-09	SOMAscan
rs532436	TECK	9	136149830	SeqId_2705_5	CCL25_INF	0.2002	a	g	-0.1554	0.0166	8.547e-21	-0.20568	0.077219	0.00799098	both
rs74959615	TECK	19	8121096	SeqId_2705_5	CCL25_INF	0.0769	a	g	-1.1806	0.0228	0	0.6282	0.10477	3.98107e-09	SOMAscan
rs2032887	TECK	19	8121360	SeqId_2705_5	CCL25_INF	0.7634	a	g	0.1834	0.0158	4.635e-31	-0.84358	0.061466	2.08449e-36	Olink
rs214068	TECK	11	17305650	SeqId_2705_5	CCL25_INF	0.412	t	c	0.163	0.0135	1.64e-33	-0.060377	0.062902	0.337606	SOMAscan
rs12045503	DAPP1	1	196672473	SeqId_11615_16	DAPP1_IMR	0.6078	t	c	0.0929	0.0135	5.844e-12	-0.14452	0.061677	0.0195254	SOMAscan
rs2162386	DAPP1	4	100753152	SeqId_11615_16	DAPP1_IMR	0.5258	a	c	0.0954	0.0132	5.714e-13	0.03776	0.064967	0.561358	SOMAscan
rs35267984	Fractalkine/CX3CL-1	19	886743	SeqId_2827_23	CX3CL1_INF	0.0114	t	c	-0.5592	0.0683	2.72e-16	-0.10306	0.33316	0.757199	SOMAscan
rs34813609	Fractalkine/CX3CL-1	1	196668360	SeqId_2827_23	CX3CL1_INF	0.6095	d	i	-0.3116	0.0131	2.76e-125	-0.058465	0.061925	0.345573	SOMAscan
rs9501393	Fractalkine/CX3CL-1	6	31974849	SeqId_2827_23	CX3CL1_INF	0.8524	c	g	-0.2236	0.019	7.712e-32	-0.0067473	0.092319	0.941768	SOMAscan
rs114115200	Fractalkine/CX3CL-1	3	165478240	SeqId_2827_23	CX3CL1_INF	0.1869	t	g	0.1398	0.0171	3.118e-16	-0.12237	0.079743	0.125548	SOMAscan
rs62037103	Fractalkine/CX3CL-1	16	57434140	SeqId_2827_23	CX3CL1_INF	0.01	a	g	0.7446	0.0688	2.551e-27	0.44855	0.29954	0.134921	SOMAscan
rs10922098	F19A5	1	196664651	SeqId_5609_92	FAM19A5_CRG	0.6073	t	c	0.1272	0.0134	2.874e-21	-0.05303	0.061458	0.388642	SOMAscan
rs1354034	LYN	3	56849749	SeqId_3453_87	LYN_ONC2	0.3997	t	c	-0.1056	0.0129	2.363e-16	-0.034521	0.063358	0.586111	SOMAscan
rs6983130	LYN	8	56793239	SeqId_3453_87	LYN_ONC2	0.8113	a	g	-0.1176	0.0161	2.777e-13	0.00756	0.082172	0.926734	SOMAscan
rs4665972	Notch 1	2	27598097	SeqId_5107_7	NOTCH1_CAR	0.4032	t	c	-0.0893	0.0131	7.698e-12	-0.10211	0.063926	0.110861	SOMAscan
rs9411207	Notch 1	9	139408551	SeqId_5107_7	NOTCH1_CAR	0.3483	t	c	0.1066	0.0137	8.048e-15	-0.063331	0.066604	0.342153	SOMAscan
rs78119247	Notch 1	3	165499135	SeqId_5107_7	NOTCH1_CAR	0.2059	d	i	-0.1084	0.0158	6.303e-12	0.095153	0.07765	0.221019	SOMAscan
rs8176672	Notch 1	9	136142185	SeqId_5107_7	NOTCH1_CAR	0.0652	t	c	0.413	0.0255	8.375e-59	0.32897	0.11955	0.00615177	SOMAscan
rs3820897	PPIB	2	3642361	SeqId_4718_5	PPIB_DEV	0.1843	t	c	0.38	0.0175	6.45e-105	-0.13351	0.082376	0.105721	SOMAscan
rs4799305	DSC2	18	28689144	SeqId_13126_52	DSC2_DEV	0.8753	a	g	-0.3103	0.02	4.138e-54	-0.43297	0.08758	1.05852e-06	SOMAscan
rs76258507	B7-H2	1	196666044	SeqId_5061_27	ICOSLG_ONC2	0.3913	t	c	-0.0994	0.0136	2.986e-13	-0.064398	0.062889	0.306351	SOMAscan
rs7278257	B7-H2	21	45653764	SeqId_5061_27	ICOSLG_ONC2	0.269	c	g	-0.1066	0.0153	3.007e-12	0.29999	0.068937	1.65044e-05	SOMAscan
rs3097670	B7-H2	6	33046752	SeqId_5061_27	ICOSLG_ONC2	0.1187	c	g	0.1523	0.0205	1.156e-13	0.0030766	0.095777	0.974388	SOMAscan
rs12675296	B7-H2	8	6828795	SeqId_5061_27	ICOSLG_ONC2	0.0187	a	g	-0.4446	0.0518	9.049e-18	-0.174	0.19546	0.373792	SOMAscan
rs1803274	Dynactin subunit 2	3	165491280	SeqId_5879_51	DCTN2_CRG	0.2061	t	c	-0.1462	0.0169	5.122e-18	-0.0046091	0.077709	0.952728	SOMAscan
rs538262406	Dynactin subunit 2	19	58963622	SeqId_5879_51	DCTN2_CRG	0.01	t	g	0.5084	0.0695	2.579e-13	-0.032721	0.35784	0.927182	SOMAscan
rs1126605	Dynactin subunit 2	12	7242204	SeqId_5879_51	DCTN2_CRG	0.0876	t	c	0.3319	0.0233	7.209e-46	-0.15873	0.11049	0.151482	SOMAscan
rs116912469	BGN	16	17623047	SeqId_3284_75	BGN_CRG	0.9756	a	g	0.6117	0.0469	6.857e-39	0.9808	0.2768	0.000433411	SOMAscan
rs704	BGN	17	26694861	SeqId_3284_75	BGN_CRG	0.4726	a	g	-0.0968	0.0128	4.665e-14	-0.13965	0.065407	0.0332583	SOMAscan
rs3136674	CDSN	17	32682616	SeqId_7085_81	CDSN_IMR	0.948	t	c	0.6754	0.0289	1.4e-120	-0.0098791	0.13364	0.941103	SOMAscan
rs6993770	CDSN	8	106581528	SeqId_7085_81	CDSN_IMR	0.7172	a	t	-0.1123	0.0145	1.148e-14	-0.1185	0.067948	0.0818088	SOMAscan
rs138835319	CDSN	8	116659232	SeqId_7085_81	CDSN_IMR	0.279	d	i	0.1669	0.0147	4.564e-30	0.04587	0.070766	0.517166	SOMAscan
rs6905484	CDSN	6	31071254	SeqId_7085_81	CDSN_IMR	0.382	t	c	-0.0112	0.0134	0.4006	-0.55842	0.060722	1.10408e-18	Olink
rs9728526	BY55	1	145716763	SeqId_17677_47	CD160_ONC2	0.4557	a	g	-0.0642	0.0137	3.004e-06	-0.45763	0.059041	5.44503e-14	Olink
rs33944729	TGF-b R II	1	196652124	SeqId_5133_17	TGFR_2_ONC2	0.3888	d	i	0.1477	0.0138	1.263e-26	-0.045423	0.060576	0.453712	SOMAscan
rs1803274	LIGHT	3	165491280	SeqId_5988_49	TNFSF14_INF	0.2061	t	c	0.1221	0.0175	3.333e-12	0.06415	0.077771	0.409864	SOMAscan
rs704	LIGHT	17	26694861	SeqId_5988_49	TNFSF14_INF	0.4725	a	g	-0.1439	0.0136	2.62e-26	-0.042029	0.065622	0.52218	SOMAscan
rs34813609	LIGHT	1	196668360	SeqId_5988_49	TNFSF14_INF	0.6095	d	i	-0.225	0.0137	1.047e-60	0.019606	0.06287	0.755284	SOMAscan
rs641153	LIGHT	6	31914180	SeqId_5988_49	TNFSF14_INF	0.0968	a	g	0.1944	0.0228	1.682e-17	0.018189	0.11169	0.870705	SOMAscan
rs4665972	PTPRS	2	27598097	SeqId_6049_64	PTPRS_CAR	0.4032	t	c	-0.0948	0.0137	4.891e-12	-0.068271	0.064425	0.289808	SOMAscan
rs10922098	TNR4	1	196664651	SeqId_3730_81	TNFRSF4_ONC2	0.6073	t	c	0.1426	0.0138	4.222e-25	0.0072484	0.062615	0.907892	SOMAscan
rs6445035	TNR4	3	165480100	SeqId_3730_81	TNFRSF4_ONC2	0.206	a	g	-0.1287	0.0166	9.467e-15	0.06432	0.077028	0.40412	SOMAscan
rs61229706	IL-7	1	196661838	SeqId_4140_3	IL7_INF	0.6194	d	i	0.1119	0.0141	2.398e-15	-0.056641	0.06371	0.374421	SOMAscan
rs140109467	PLTP	11	126223117	SeqId_15475_4	PLTP_CAR	0.0574	d	i	-0.2052	0.0293	2.456e-12	-0.066025	0.12867	0.608107	SOMAscan
rs10935473	PLTP	3	98416900	SeqId_15475_4	PLTP_CAR	0.4497	t	g	-0.1504	0.0135	8.847e-29	0.086705	0.063901	0.175457	both
rs6073958	PLTP	20	44551855	SeqId_15475_4	PLTP_CAR	0.799	t	c	0.7407	0.0154	0	0.29352	0.076914	0.000153109	SOMAscan
rs1329424	IGSF3	1	196646176	SeqId_9715_15	IGSF3_CRG	0.3901	t	g	-0.1049	0.0131	1.249e-15	-0.024657	0.061011	0.686294	SOMAscan
rs1926736	IGSF3	10	17891705	SeqId_9715_15	IGSF3_CRG	0.3914	a	g	-0.1227	0.0138	7.77e-19	-0.081048	0.062689	0.19668	SOMAscan
rs76258507	Dtk	1	196666044	SeqId_2611_72	TYRO3_MET	0.3914	t	c	0.1126	0.0129	2.771e-18	0.082244	0.062367	0.187888	SOMAscan
rs2588323	Dtk	15	41842078	SeqId_2611_72	TYRO3_MET	0.2955	c	g	0.1366	0.0139	7.956e-23	0.47681	0.065305	1.18304e-12	SOMAscan
rs9944249	Dtk	15	41847176	SeqId_2611_72	TYRO3_MET	0.4143	t	g	0.104	0.0129	8.358e-16	0.46381	0.058054	1.00462e-14	Olink
rs1260326	SLIK6	2	27730940	SeqId_16916_19	SLITRK6_CRG	0.4029	t	c	-0.0976	0.0135	4.575e-13	-0.043497	0.064799	0.502377	SOMAscan
rs150325889	SLIK6	13	85922446	SeqId_16916_19	SLITRK6_CRG	0.2208	d	i	-0.2408	0.0163	2.224e-49	-0.11517	0.081566	0.15861	SOMAscan
rs8177643	IL-15 Ra	10	6016620	SeqId_3445_53	IL_15RA_INF	0.3327	t	c	0.1057	0.0139	2.942e-14	0.24189	0.067253	0.000355631	SOMAscan
rs507666	VEGF sR3	9	136149399	SeqId_16035_8	VEGFR_3_ONC2	0.2001	a	g	-0.3369	0.0159	2.05e-99	-0.39083	0.077463	6.42244e-07	both
rs5029975	VEGF sR3	3	186436918	SeqId_16035_8	VEGFR_3_ONC2	0.3137	t	c	-0.0971	0.014	3.823e-12	0.011123	0.068654	0.871363	SOMAscan
rs1565818	VEGF sR3	5	180032500	SeqId_16035_8	VEGFR_3_ONC2	0.108	c	g	-0.1699	0.0213	1.364e-15	-0.41936	0.091808	6.26614e-06	SOMAscan
rs10935473	VEGF sR3	3	98416900	SeqId_16035_8	VEGFR_3_ONC2	0.4498	t	g	-0.4013	0.0125	5.5e-227	-0.64295	0.059128	8.85116e-25	both_by_LD
rs60250730	Cathepsin H	15	79238144	SeqId_8465_52	CTSH_MET	0.8222	c	g	-0.1457	0.0179	3.568e-16	-1.153	0.062943	2.63633e-57	Olink
rs2289702	Cathepsin H	15	79237293	SeqId_8465_52	CTSH_MET	0.1024	t	c	-1.2986	0.0184	0	-0.95437	0.098441	1.99526e-20	SOMAscan
rs6723077	UBE2F	2	238869884	SeqId_18213_30	UBE2F_NEX	0.4579	t	c	0.1071	0.0128	6.255e-17	0.16566	0.061141	0.00697911	SOMAscan
rs2816609	UBE2F	14	105720803	SeqId_18213_30	UBE2F_NEX	0.7053	a	c	-0.141	0.014	8.689e-24	-0.0045932	0.067894	0.946091	SOMAscan
rs72840032	UBE2F	10	101889964	SeqId_18213_30	UBE2F_NEX	0.0472	t	c	0.3594	0.0304	3.391e-32	0.014817	0.13254	0.911033	SOMAscan
rs35267984	Layilin	19	886743	SeqId_2635_61	LAYN_NEU	0.0114	t	c	-0.5237	0.0708	1.441e-13	-0.1508	0.31914	0.636752	SOMAscan
rs114115200	Layilin	3	165478240	SeqId_2635_61	LAYN_NEU	0.187	t	g	0.1314	0.0177	1.038e-13	0.13127	0.076984	0.0887973	SOMAscan
rs34813609	Layilin	1	196668360	SeqId_2635_61	LAYN_NEU	0.6095	d	i	-0.2778	0.0136	6.38e-93	-0.083977	0.05926	0.157105	SOMAscan
rs9501393	Layilin	6	31974849	SeqId_2635_61	LAYN_NEU	0.8524	c	g	-0.2118	0.0197	4.914e-27	-0.093325	0.088171	0.290382	SOMAscan
rs5167	G-CSF	19	45448465	SeqId_4840_73	G_CSF_NEU	0.6522	t	g	-0.513	0.013	0	0.021594	0.066254	0.744629	SOMAscan
rs145082435	MO2R1	3	112645706	SeqId_5103_30	CD200R1_NEU	0.9591	d	i	0.2144	0.0344	4.385e-10	-1.684	0.13752	3.41193e-30	Olink
rs9847365	MO2R1	3	112554593	SeqId_5103_30	CD200R1_NEU	0.3525	t	c	0.233	0.014	8.542e-62	-0.17267	0.066464	0.00966718	SOMAscan
rs61229706	MO2R1	1	196661838	SeqId_5103_30	CD200R1_NEU	0.6195	d	i	0.1559	0.0141	1.911e-28	0.075798	0.063308	0.231782	SOMAscan
rs34211178	MO2R1	3	98383562	SeqId_5103_30	CD200R1_NEU	0.4511	a	g	-0.1219	0.0136	2.535e-19	-0.38621	0.063526	2.46093e-09	both
rs201263987	ESAM	1	196671666	SeqId_7841_84	ESAM_DEV	0.6106	d	i	0.1197	0.0137	3.252e-18	-0.034891	0.062445	0.576594	SOMAscan
rs12792040	ESAM	11	124624150	SeqId_7841_84	ESAM_DEV	0.0935	a	g	-0.5269	0.0226	1.5e-120	0.11541	0.11532	0.317431	SOMAscan
rs4899172	ESAM	14	65779904	SeqId_7841_84	ESAM_DEV	0.2055	t	c	-0.1226	0.0169	3.486e-13	-0.15583	0.077928	0.0460893	SOMAscan
rs1133763	MCP-3	17	32647831	SeqId_4886_3	MCP_3_INF	0.8367	a	c	0.9129	0.0159	0	0.03779	0.0838	0.652229	SOMAscan
rs12075	MCP-3	1	159175354	SeqId_4886_3	MCP_3_INF	0.5786	a	g	-0.1343	0.0136	4.909e-23	-0.18605	0.063683	0.0036467	SOMAscan
rs10922098	BAMBI	1	196664651	SeqId_8811_24	BAMBI_ORG	0.6073	t	c	0.1292	0.0135	1.257e-21	0.060807	0.06233	0.329777	SOMAscan
rs10922098	MCP-1	1	196664651	SeqId_2578_67	MCP_1_CAR3	0.6073	t	c	0.1272	0.0138	3.857e-20	-0.046555	0.059085	0.431122	SOMAscan
rs855791	TR	22	37462936	SeqId_6895_1	TR_CAR3	0.4436	a	g	0.0919	0.0134	6.741e-12	0.12961	0.063086	0.0404576	SOMAscan
rs36058710	TR	9	136143136	SeqId_6895_1	TR_CAR3	0.7031	d	i	-0.1451	0.015	3.722e-22	0.12913	0.071154	0.0701778	SOMAscan
rs62053877	HS3SB	17	13835308	SeqId_6986_17	HS3ST3B1_CRG	0.3863	a	g	0.0977	0.0134	2.914e-13	0.52845	0.05962	1.50314e-17	both_by_LD
rs76258507	HS3SB	1	196666044	SeqId_6986_17	HS3ST3B1_CRG	0.3914	t	c	0.106	0.0132	1.106e-15	0.017526	0.063067	0.781214	SOMAscan
rs5744240	IL-18	11	112027364	SeqId_5661_15	IL18_CAR2	0.3323	a	c	0.0064	0.0142	0.6539	0.46082	0.058696	2.70396e-14	Olink
rs5167	Flt3 ligand	19	45448465	SeqId_14093_10	Flt3L_INF	0.6523	t	g	-0.1496	0.0139	3.447e-27	-0.029738	0.063457	0.639543	SOMAscan
rs10922098	ENTP6	1	196664651	SeqId_8932_1	ENTPD6_CRG	0.6073	t	c	-0.116	0.0136	1.242e-17	-0.029025	0.062874	0.644555	SOMAscan
rs6050446	ENTP6	20	25195509	SeqId_8932_1	ENTPD6_CRG	0.031	a	g	-0.6378	0.0386	2.949e-61	-1.8552	0.16448	2.40991e-26	both_by_LD
rs187067151	ENTP6	20	29539588	SeqId_8932_1	ENTPD6_CRG	0.0379	t	g	-0.4824	0.0376	1.328e-37	-1.461	0.17256	3.06902e-16	SOMAscan
rs45565536	ENTP6	20	30115523	SeqId_8932_1	ENTPD6_CRG	0.0359	a	g	-0.4751	0.0371	1.309e-37	-1.5642	0.15926	7.07946e-21	Olink
rs3729741	LIF sR	5	38496779	SeqId_5837_49	LIF_R_INF	0.3411	t	c	0.1111	0.0137	4.924e-16	0.054313	0.063966	0.396251	SOMAscan
rs1329422	LIF sR	1	196655280	SeqId_5837_49	LIF_R_INF	0.3911	c	g	-0.1041	0.0133	4.062e-15	0.093157	0.061851	0.132684	SOMAscan
rs779860630	LIF sR	9	136138765	SeqId_5837_49	LIF_R_INF	0.1989	d	i	-0.248	0.0162	1.158e-52	-0.25512	0.077952	0.00114156	both
rs201263987	CTACK	1	196671666	SeqId_2192_63	CCL27_NEX	0.6105	d	i	0.0966	0.013	1.228e-13	0.048051	0.061982	0.438571	SOMAscan
6:31976899_C_T	GPR56	6	31976899	SeqId_18893_26	ADGRG1_ORG	0.2078	t	c	0.1488	0.0172	5.665e-18	-0.0073623	0.08406	0.930244	SOMAscan
rs1801257	GPR56	16	57689385	SeqId_18893_26	ADGRG1_ORG	0.5214	c	g	-0.1042	0.0133	4.261e-15	-0.040439	0.063194	0.522529	SOMAscan
rs71674639	GPR56	3	165495142	SeqId_18893_26	ADGRG1_ORG	0.2066	d	i	0.1371	0.0161	1.64e-17	-0.098806	0.078	0.205864	SOMAscan
rs34813609	GPR56	1	196668360	SeqId_18893_26	ADGRG1_ORG	0.6095	d	i	-0.2224	0.0132	2.47e-63	-0.06101	0.062695	0.330979	SOMAscan
rs35186399	GPR56	19	860766	SeqId_18893_26	ADGRG1_ORG	0.0115	a	g	-0.512	0.0669	1.986e-14	0.19372	0.35044	0.580671	SOMAscan
rs1926736	PLXB2	10	17891705	SeqId_9216_100	PLXNB2_CAR	0.3917	a	g	-0.1684	0.0142	2.258e-32	-0.14486	0.063964	0.0239718	SOMAscan
rs4665972	PLXB2	2	27598097	SeqId_9216_100	PLXNB2_CAR	0.4031	t	c	-0.1242	0.0134	2.217e-20	0.11739	0.063777	0.0662979	SOMAscan
rs507666	PLXB2	9	136149399	SeqId_9216_100	PLXNB2_CAR	0.2001	a	g	-0.1499	0.0164	7.528e-20	0.012575	0.079311	0.874086	both
rs28578714	PLXB2	22	50727921	SeqId_9216_100	PLXNB2_CAR	0.6074	t	c	-0.5949	0.0124	0	0.04449	0.065476	0.497153	SOMAscan
rs4040185	PLXB2	1	161529191	SeqId_9216_100	PLXNB2_CAR	0.1471	a	t	0.1884	0.0199	2.794e-21	-0.059068	0.095953	0.538456	SOMAscan
rs10801555	Carbonic Anhydrase XII	1	196660261	SeqId_19347_37	CA12_ORG	0.3911	a	g	-0.1667	0.0144	5.957e-31	0.015842	0.062612	0.800365	SOMAscan
rs11447348	Carbonic Anhydrase XII	3	165521844	SeqId_19347_37	CA12_ORG	0.3112	d	i	-0.1045	0.0147	1.245e-12	0.00594	0.071222	0.933568	SOMAscan
rs10112966	MIF	8	144683934	SeqId_8221_19	MIF_DEV	0.7901	t	c	0.1466	0.0162	1.502e-19	-0.037142	0.075124	0.621241	SOMAscan
rs2278428	NKp46	19	55418054	SeqId_8360_169	NCR1_IMR	0.9203	a	c	0.4545	0.0247	1.671e-75	0.5279	0.11527	5.93335e-06	SOMAscan
rs1926736	PTK7	10	17891705	SeqId_9525_1	PTK7_ORG	0.3919	a	g	-0.0986	0.0144	6.68e-12	-0.061158	0.063592	0.336674	SOMAscan
rs4665972	PTK7	2	27598097	SeqId_9525_1	PTK7_ORG	0.403	t	c	-0.0947	0.0135	2.455e-12	-0.062011	0.063241	0.327311	SOMAscan
rs6432017	PTK7	2	9693875	SeqId_9525_1	PTK7_ORG	0.6771	a	g	0.1245	0.0141	1.207e-18	0.016946	0.06697	0.800343	SOMAscan
rs62621812	PTK7	7	127015083	SeqId_9525_1	PTK7_ORG	0.0217	a	g	0.3631	0.0462	3.725e-15	-0.00181	0.21091	0.993156	SOMAscan
rs140147428	PTK7	6	43067044	SeqId_9525_1	PTK7_ORG	0.0371	t	c	0.4105	0.0352	1.674e-31	0.21531	0.151	0.15454	SOMAscan
rs461961	DDAH1	9	128053256	SeqId_19392_6	DDAH1_CRG	0.5304	a	g	-0.2046	0.0133	3.958e-53	0.0097173	0.063603	0.878636	SOMAscan
rs2438150	DDAH1	5	122199196	SeqId_19392_6	DDAH1_CRG	0.5573	t	c	-0.9338	0.01	0	0.0064881	0.062924	0.917918	SOMAscan
rs1023264	SDF-1	10	44893756	SeqId_3516_60	CXCL12_IMR	0.6648	t	c	-0.133	0.014	2.046e-21	-0.15287	0.066635	0.0222075	SOMAscan
rs10922100	SDF-1	1	196665208	SeqId_3516_60	CXCL12_IMR	0.3913	a	g	-0.0943	0.0134	2.063e-12	0.097403	0.062311	0.118664	SOMAscan
rs535025308	BMP-6	11	74432188	SeqId_8459_10	BMP_6_CAR2	0.0425	c	g	-0.4088	0.0336	5.551e-34	-0.22441	0.14099	0.112119	SOMAscan
rs3777125	TATI	5	147203817	SeqId_8243_55	SPINK1_DEV	0.6029	c	g	-0.1241	0.0136	8.507e-20	-0.34231	0.062359	6.52229e-08	SOMAscan
rs12292693	Ezrin	11	64936719	SeqId_9753_17	EZR_NEU	0.7391	a	c	0.1123	0.0141	1.845e-15	-0.059228	0.068876	0.390265	SOMAscan
rs1329424	ANX11	1	196646176	SeqId_17513_11	ANXA11_MET	0.3901	t	g	-0.104	0.0136	2.193e-14	-0.014628	0.062629	0.815417	SOMAscan
rs2819946	ANX11	10	81951635	SeqId_17513_11	ANXA11_MET	0.5759	a	g	0.2394	0.0132	1.253e-73	0.13035	0.06373	0.0413619	SOMAscan
rs34175040	Cathepsin S	1	150688366	SeqId_3181_50	CTSS_NEU	0.4704	d	i	0.0372	0.0128	0.003668	-0.43281	0.058143	4.56037e-13	Olink
rs149871778	Cathepsin S	12	9098995	SeqId_3181_50	CTSS_NEU	0.895	d	i	-0.162	0.0209	8.218e-15	-0.12707	0.10389	0.221871	SOMAscan
rs41271951	Cathepsin S	1	150737220	SeqId_3181_50	CTSS_NEU	0.9181	a	g	0.6805	0.0223	3.87e-204	0.46095	0.10876	2.70271e-05	SOMAscan
rs337835	ARSB	5	78180482	SeqId_3172_28	ARSB_CRG	0.6387	t	c	-0.2572	0.0138	1.805e-77	-0.21448	0.065687	0.00117193	SOMAscan
rs2231495	ARSB	22	17669306	SeqId_3172_28	ARSB_CRG	0.6734	t	c	-0.1765	0.0142	2.87e-35	0.047269	0.063618	0.457836	SOMAscan
rs7211380	CRH	17	64206768	SeqId_19637_9	CRH_ORG	0.9302	a	g	-0.2089	0.0267	4.996e-15	-0.15608	0.12387	0.208276	SOMAscan
rs704	BACH1	17	26694861	SeqId_12451_62	BACH1_IMR	0.4726	a	g	0.121	0.0136	6.808e-19	-0.0092387	0.064898	0.886856	SOMAscan
6:31943585_T_C	BACH1	6	31943585	SeqId_12451_62	BACH1_IMR	0.8613	t	c	-0.2433	0.0196	2.806e-35	-0.029928	0.094068	0.750516	SOMAscan
rs78119247	BACH1	3	165499135	SeqId_12451_62	BACH1_IMR	0.2059	d	i	0.1777	0.0167	1.768e-26	0.079755	0.076989	0.300753	SOMAscan
rs10801557	BACH1	1	196669581	SeqId_12451_62	BACH1_IMR	0.6087	t	c	-0.3183	0.0135	3.96e-122	-0.041709	0.061937	0.501014	SOMAscan
rs4658046	RSPO3	1	196670757	SeqId_13094_75	RSPO3_ONC2	0.6077	t	c	0.1105	0.0134	1.349e-16	0.037737	0.06196	0.542775	SOMAscan
rs58617845	RSPO3	6	127478585	SeqId_13094_75	RSPO3_ONC2	0.4454	d	i	-0.2955	0.013	1.06e-114	-0.17544	0.063087	0.00563248	SOMAscan
rs1126605	RSPO3	12	7242204	SeqId_13094_75	RSPO3_ONC2	0.0875	t	c	0.1737	0.0236	1.868e-13	-0.055685	0.10927	0.610548	SOMAscan
rs12975366	ADA22	19	54759361	SeqId_7933_75	ADAM_22_NEU	0.5998	t	c	0.1289	0.014	2.625e-20	-0.031237	0.063422	0.622573	both
rs2279542	ADA22	7	87564497	SeqId_7933_75	ADAM_22_NEU	0.4936	c	g	0.2308	0.013	3.518e-70	0.54812	0.059114	6.19441e-19	both_by_LD
rs924204	Epithelial cell kinase	1	16513926	SeqId_4834_61	EPHA2_ONC2	0.4081	a	g	0.1269	0.013	2.27e-22	0.15989	0.061262	0.00933684	SOMAscan
rs35267984	ITA5	19	886743	SeqId_6932_42	ITGA5_DEV	0.0114	t	c	-0.4868	0.069	1.701e-12	0.12247	0.32976	0.71051	SOMAscan
rs9501393	ITA5	6	31974849	SeqId_6932_42	ITGA5_DEV	0.8524	c	g	-0.1861	0.0192	3.89e-22	-0.14823	0.09086	0.103452	SOMAscan
rs78119247	ITA5	3	165499135	SeqId_6932_42	ITGA5_DEV	0.2059	d	i	0.1254	0.0163	1.274e-14	-0.032807	0.075897	0.665748	SOMAscan
rs34813609	ITA5	1	196668360	SeqId_6932_42	ITGA5_DEV	0.6095	d	i	-0.2577	0.0133	1.45e-83	0.015112	0.061093	0.804737	SOMAscan
rs10922103	Myostatin	1	196671118	SeqId_14583_49	GDF_8_NEU	0.6078	a	g	-0.1087	0.0134	6.08e-16	0.026455	0.05679	0.641549	SOMAscan
rs10922103	TAJ	1	196671118	SeqId_5131_15	TNFRSF19_ONC2	0.6077	a	g	0.1201	0.0136	8.21e-19	0.10713	0.060523	0.0773393	SOMAscan
rs754106586	TAJ	13	24147620	SeqId_5131_15	TNFRSF19_ONC2	0.6974	d	i	-0.1433	0.0147	2.433e-22	-0.30712	0.068658	9.62055e-06	SOMAscan
rs34949187	Aggrecan	15	89386652	SeqId_3280_49	ACAN_DEV	0.1847	a	g	-0.224	0.017	1.275e-39	-0.125	0.075004	0.0962498	SOMAscan
rs10922098	LKHA4	1	196664651	SeqId_3204_2	LTA4H_ORG	0.6074	t	c	-0.129	0.0129	1.579e-23	0.036063	0.060467	0.551188	SOMAscan
rs2127870	PLXB3	14	65796846	SeqId_16922_53	PLXNB3_NEU	0.7858	c	g	0.378	0.0163	1.45e-118	0.044484	0.077935	0.568421	both
rs144948359	LSHB	19	49520214	SeqId_8376_25	LHB_ORG	0.9194	t	c	0.4073	0.0235	2.306e-67	0.086329	0.11926	0.469505	SOMAscan
rs367070	ILT-2	19	54800500	SeqId_5090_49	LILRB1_CAR	0.7849	a	g	-0.0686	0.0166	3.48e-05	0.74763	0.070397	7.97995e-24	Olink
rs9266721	ILT-2	6	31349819	SeqId_5090_49	LILRB1_CAR	0.6024	a	c	0.2106	0.0133	2.298e-56	0.04798	0.065863	0.46667	SOMAscan
rs7865362	ILT-2	9	33117965	SeqId_5090_49	LILRB1_CAR	0.3623	t	c	0.1042	0.014	1.105e-13	0.14777	0.063926	0.0212227	SOMAscan
rs10426886	ILT-2	19	55143839	SeqId_5090_49	LILRB1_CAR	0.05	a	t	-1.7987	0.0255	0	-0.12642	0.14443	0.38183	SOMAscan
rs6480407	ILT-2	10	71197311	SeqId_5090_49	LILRB1_CAR	0.5616	t	c	-0.1079	0.0135	1.113e-15	-0.048424	0.06382	0.448363	SOMAscan
rs540274076	OX2G	3	165567847	SeqId_5112_73	CD200_NEU	0.9183	a	t	0.1716	0.0249	5.989e-12	-0.066755	0.12117	0.581942	SOMAscan
rs507666	OX2G	9	136149399	SeqId_5112_73	CD200_NEU	0.2	a	g	-0.3584	0.0166	3.53e-103	-0.23804	0.076829	0.00206063	both
rs6774405	OX2G	3	112065028	SeqId_5112_73	CD200_NEU	0.0971	t	c	-0.2107	0.0229	3.954e-20	-0.23576	0.097714	0.0162069	SOMAscan
rs1801701	CLC4G	2	21228827	SeqId_10781_19	CLEC4G_IMR	0.0969	t	c	-0.3306	0.0206	3.767e-58	0.058759	0.10542	0.577524	SOMAscan
rs1354034	CLC4G	3	56849749	SeqId_10781_19	CLEC4G_IMR	0.3997	t	c	-0.115	0.0124	2.075e-20	-0.0057018	0.061602	0.926292	SOMAscan
rs7515174	FCG2A	1	161476949	SeqId_3309_2	FCGR2A_CAR	0.8757	c	g	0.7223	0.0195	6.53e-300	1.2434	0.08235	1.7338e-42	Olink
rs4657041	FCG2A	1	161478859	SeqId_3309_2	FCGR2A_CAR	0.4827	t	c	-1.2187	0.0071	0	-0.26049	0.062587	3.73422e-05	both
rs17580	NCF-2	14	94847262	SeqId_10047_12	NCF2_ORG	0.0489	a	t	1.3532	0.0288	0	-0.015345	0.15864	0.922982	SOMAscan
rs76258507	NCF-2	1	196666044	SeqId_10047_12	NCF2_ORG	0.3913	t	c	-0.3284	0.0133	2.23e-134	-0.035115	0.059861	0.557738	SOMAscan
rs704	MD1L1	17	26694861	SeqId_13618_15	MAD1L1_NEX	0.4725	a	g	0.1112	0.0136	2.762e-16	-0.051904	0.062711	0.408263	SOMAscan
rs1639916	MD1L1	7	2258899	SeqId_13618_15	MAD1L1_NEX	0.6458	a	g	0.1249	0.014	4.402e-19	0.056893	0.065026	0.382059	SOMAscan
rs10922098	MD1L1	1	196664651	SeqId_13618_15	MAD1L1_NEX	0.6073	t	c	-0.1695	0.0137	5.616e-35	0.017648	0.060001	0.768794	SOMAscan
rs6657365	FCRL6	1	159782549	SeqId_6617_12	FCRL6_IMR	0.8053	c	g	0.2186	0.0168	1.68e-38	0.87223	0.068232	1.91426e-32	both_by_LD
rs34813609	FCRL6	1	196668360	SeqId_6617_12	FCRL6_IMR	0.6095	d	i	-0.2151	0.0137	2.877e-55	-0.065597	0.062606	0.295264	SOMAscan
6:31976899_C_T	FCRL6	6	31976899	SeqId_6617_12	FCRL6_IMR	0.2078	t	c	0.1583	0.0179	7.637e-19	0.19574	0.083451	0.0193999	SOMAscan
rs165656	Catechol O-methyltransferase	22	19948863	SeqId_18382_109	COMT_MET	0.5173	c	g	-0.1217	0.0136	4.691e-19	-0.29881	0.060589	1.12305e-06	SOMAscan
rs1126605	Catechol O-methyltransferase	12	7242204	SeqId_18382_109	COMT_MET	0.0875	t	c	-0.536	0.0238	6.37e-112	-0.12213	0.10991	0.267061	SOMAscan
rs6445035	Catechol O-methyltransferase	3	165480100	SeqId_18382_109	COMT_MET	0.206	a	g	-0.1384	0.0166	7.207e-17	0.12154	0.076606	0.113266	SOMAscan
rs35186399	RELT	19	860766	SeqId_14112_40	RELT_DEV	0.0114	a	g	-0.4827	0.0692	2.964e-12	0.51233	0.29435	0.0823948	SOMAscan
6:31943585_T_C	RELT	6	31943585	SeqId_14112_40	RELT_DEV	0.8613	t	c	-0.1948	0.0195	1.738e-23	-0.052521	0.084773	0.535846	SOMAscan
rs203688	RELT	1	196672385	SeqId_14112_40	RELT_DEV	0.609	a	g	-0.2666	0.0135	1.342e-86	0.0038114	0.055935	0.945701	SOMAscan
rs11447348	RELT	3	165521844	SeqId_14112_40	RELT_DEV	0.3112	d	i	0.1204	0.0146	1.98e-16	-0.027824	0.063233	0.660116	SOMAscan
rs56801796	RELT	11	73090265	SeqId_14112_40	RELT_DEV	0.793	a	g	-0.1025	0.0166	7.292e-10	-0.58219	0.065438	1.1508e-17	Olink
rs6104124	RSPO3	20	43975871	SeqId_8427_118	RSPO3_ONC2	0.3624	t	c	-0.1025	0.0134	2.524e-14	-0.079047	0.064031	0.217616	SOMAscan
rs4644087	RSPO3	6	127481154	SeqId_8427_118	RSPO3_ONC2	0.4456	a	c	-0.3385	0.0126	5.75e-158	-0.17354	0.063058	0.00614611	SOMAscan
rs4658046	RSPO3	1	196670757	SeqId_8427_118	RSPO3_ONC2	0.6076	t	c	0.1245	0.0131	2.488e-21	0.037737	0.06196	0.542775	SOMAscan
rs13085791	RSPO3	3	49721798	SeqId_8427_118	RSPO3_ONC2	0.2981	a	c	-0.1103	0.0141	4.94e-15	-0.050308	0.066465	0.44948	SOMAscan
rs1329424	TBCB	1	196646176	SeqId_17686_27	TBCB_NEX	0.3901	t	g	-0.1193	0.0136	1.491e-18	0.014876	0.062557	0.812131	SOMAscan
rs2231569	TBCB	19	36605875	SeqId_17686_27	TBCB_NEX	0.0422	t	g	0.244	0.0346	1.631e-12	0.054464	0.14469	0.706773	SOMAscan
rs61229706	Siglec-6	1	196661838	SeqId_2741_22	SIGLEC6_CRG	0.6194	d	i	0.114	0.0141	5.881e-16	-0.024299	0.063947	0.704125	SOMAscan
rs4146202	Siglec-6	19	52032668	SeqId_2741_22	SIGLEC6_CRG	0.4044	t	c	0.6128	0.0124	0	-0.011703	0.062932	0.85255	SOMAscan
6:31976899_C_T	NPM1	6	31976899	SeqId_8870_38	NPM1_NEX	0.2077	t	c	0.1237	0.0179	4.355e-12	0.035118	0.080125	0.661363	SOMAscan
rs34813609	NPM1	1	196668360	SeqId_8870_38	NPM1_NEX	0.6095	d	i	-0.1242	0.0138	2.764e-19	0.0048232	0.059851	0.935804	SOMAscan
rs2276890	KLOTB	4	39460490	SeqId_19557_3	KLB_NEX	0.6699	c	g	0.6242	0.0126	0	0.61786	0.058523	1.37404e-23	Olink
rs2608817	KLOTB	4	39427201	SeqId_19557_3	KLB_NEX	0.6149	t	c	-0.6123	0.0123	0	-0.37376	0.061264	2.16322e-09	SOMAscan
rs34813609	NADK	1	196668360	SeqId_13624_17	NADK_MET	0.6095	d	i	0.117	0.0138	2.593e-17	0.030543	0.059348	0.60703	SOMAscan
rs4648629	NADK	1	1695462	SeqId_13624_17	NADK_MET	0.4312	a	c	-0.2075	0.0135	4.526e-53	-0.15548	0.059301	0.00901986	SOMAscan
rs7964534	AMGO2	12	47478914	SeqId_14134_49	AMIGO2_CRG	0.293	a	g	0.1043	0.0148	1.903e-12	0.073787	0.069165	0.286583	SOMAscan
rs1354034	AMGO2	3	56849749	SeqId_14134_49	AMIGO2_CRG	0.3999	t	c	0.2239	0.0137	1.767e-60	0.17654	0.06364	0.00575043	SOMAscan
rs635634	Cadherin E	9	136155000	SeqId_18429_10	CDH1_CAR	0.1999	t	c	-0.1178	0.0166	1.184e-12	-0.30466	0.077642	9.97241e-05	both
rs601338	Cadherin E	19	49206674	SeqId_18429_10	CDH1_CAR	0.4869	a	g	-0.1326	0.0134	5.558e-23	-0.37543	0.062983	4.83949e-09	SOMAscan
rs28850399	SIA4A	19	52314227	SeqId_5657_28	ST3GAL1_ORG	0.8912	t	c	0.1466	0.0212	4.86e-12	0.088863	0.096606	0.358113	SOMAscan
rs9643300	SIA4A	8	134503148	SeqId_5657_28	ST3GAL1_ORG	0.5741	t	c	-0.2217	0.013	6.389e-65	-0.26059	0.061657	2.84119e-05	SOMAscan
rs149092047	SIA4A	9	136139907	SeqId_5657_28	ST3GAL1_ORG	0.2702	d	i	0.1195	0.0146	2.646e-16	0.01119	0.070646	0.874208	both
rs1329424	Glycoprotein hormones a-chain	1	196646176	SeqId_14056_4	CGA_DEV	0.39	t	g	0.1273	0.0131	2.718e-22	0.035683	0.050373	0.479049	SOMAscan
rs10922098	Aldehyde dehydrogenase, class 3	1	196664651	SeqId_11480_1	ALDH3A1_ORG	0.6073	t	c	0.104	0.0138	4.044e-14	-0.029488	0.059399	0.619812	SOMAscan
rs887241	Aldehyde dehydrogenase, class 3	17	19645938	SeqId_11480_1	ALDH3A1_ORG	0.3462	a	c	-0.1897	0.0142	6.34e-41	-0.55633	0.060937	1.90546e-18	both_by_LD
rs17713196	Aldehyde dehydrogenase, class 3	3	165489724	SeqId_11480_1	ALDH3A1_ORG	0.2054	t	c	-0.1133	0.0166	8.914e-12	-4.2239e-05	0.074236	0.999546	SOMAscan
rs6956737	dopa decarboxylase	7	50620781	SeqId_3538_26	DDC_MET	0.0152	t	c	-0.4523	0.056	6.479e-16	-1.4221	0.23066	1.48833e-09	SOMAscan
rs10922103	dopa decarboxylase	1	196671118	SeqId_3538_26	DDC_MET	0.6078	a	g	0.1858	0.0137	1.275e-41	-0.10943	0.062395	0.080094	SOMAscan
rs68187568	IL-10 Rb	21	34656086	SeqId_2631_50	IL_10RB_INF	0.451	d	i	0.1339	0.0139	7.669e-22	0.5111	0.061973	1.56315e-15	SOMAscan
rs735299	IL-10 Rb	21	34664590	SeqId_2631_50	IL_10RB_INF	0.5084	a	g	0.1072	0.0138	9.63e-15	0.53115	0.059453	8.77001e-18	Olink
rs12033127	IL-10 Rb	1	196664255	SeqId_2631_50	IL_10RB_INF	0.3914	t	g	0.2664	0.0136	2.296e-85	0.093368	0.062178	0.133851	SOMAscan
rs641153	IL-10 Rb	6	31914180	SeqId_2631_50	IL_10RB_INF	0.0969	a	g	0.224	0.0228	9.918e-23	0.080769	0.11077	0.466273	SOMAscan
rs12045955	FCRLB	1	161688739	SeqId_15583_18	FCRLB_ONC2	0.9407	t	c	-0.7464	0.0277	1.25e-159	-1.451	0.10208	1.50661e-38	both_by_LD
rs33944729	FCRLB	1	196652124	SeqId_15583_18	FCRLB_ONC2	0.3888	d	i	-0.1308	0.0139	4.267e-21	0.039033	0.062921	0.535316	SOMAscan
rs139958347	CRF2-12	1	24513723	SeqId_7192_37	IFNLR1_IMR	0.0404	c	g	-0.4795	0.038	1.945e-36	-0.9527	0.16166	7.10232e-09	SOMAscan
rs12045503	CRF2-12	1	196672473	SeqId_7192_37	IFNLR1_IMR	0.6078	t	c	0.1074	0.0133	8.001e-16	-0.066269	0.060788	0.276185	SOMAscan
rs11775560	CEAM8	8	61660163	SeqId_18873_8	CEACAM8_CAR2	0.8181	a	g	-0.2432	0.0172	2.137e-45	-0.20576	0.077875	0.00850746	SOMAscan
rs56378716	CEAM8	17	56356502	SeqId_18873_8	CEACAM8_CAR2	0.9859	a	g	-0.6967	0.0566	8.465e-35	-0.44025	0.29361	0.134419	SOMAscan
rs73017394	CEAM8	11	126181847	SeqId_18873_8	CEACAM8_CAR2	0.2396	a	c	-0.214	0.0153	2.32e-44	-0.046696	0.071067	0.511446	SOMAscan
rs6119	PCI	14	95054012	SeqId_3389_7	SERPINA5_CAR	0.9	a	g	-0.5644	0.0216	6.86e-150	0.23522	0.10062	0.0198153	SOMAscan
rs201263987	Bone proteoglycan II	1	196671666	SeqId_2666_53	DCN_CAR2	0.6105	d	i	0.1249	0.0128	2.331e-22	-0.010417	0.061695	0.865986	SOMAscan
rs34053057	MASP3	3	186982263	SeqId_3605_77	MASP1_IMR	0.6673	d	i	0.1372	0.0146	6.768e-21	0.25942	0.068111	0.00015758	SOMAscan
rs7041446	MASP3	9	137776054	SeqId_3605_77	MASP1_IMR	0.4564	a	g	-0.2334	0.0134	6.035e-68	-0.057344	0.061642	0.352696	both
rs488380	MASP3	1	196664505	SeqId_3605_77	MASP1_IMR	0.6099	t	c	-0.132	0.0136	4.032e-22	0.038887	0.060959	0.523817	SOMAscan
rs11215059	MASP3	11	114438394	SeqId_3605_77	MASP1_IMR	0.1347	t	g	-0.2377	0.0207	1.622e-30	-0.012363	0.090287	0.891146	SOMAscan
rs1486236	MASP3	2	180739450	SeqId_3605_77	MASP1_IMR	0.3665	a	c	0.2176	0.014	1.686e-54	0.31278	0.065097	2.06871e-06	SOMAscan
rs9411377	vWF	9	136145404	SeqId_3050_7	vWF_CAR3	0.3054	a	c	0.2362	0.0147	5.03e-58	0.3668	0.065258	3.2181e-08	SOMAscan
rs1800382	vWF	12	6128388	SeqId_3050_7	vWF_CAR3	0.0134	t	c	-1.2449	0.0596	9.7e-97	-0.25494	0.24418	0.296982	SOMAscan
rs34239095	MFGM	15	89455768	SeqId_4455_89	MFGE8_DEV	0.7261	c	g	-0.3104	0.0144	1.36e-102	-0.3474	0.065028	1.41482e-07	SOMAscan
rs1803274	MFGM	3	165491280	SeqId_4455_89	MFGE8_DEV	0.2061	t	c	0.1275	0.017	7.472e-14	-0.033845	0.077502	0.662537	SOMAscan
rs7933202	MFGM	11	59936926	SeqId_4455_89	MFGE8_DEV	0.5995	a	c	-0.1386	0.0133	2.516e-25	-0.16054	0.06225	0.0102023	SOMAscan
rs66505542	MFGM	11	116623213	SeqId_4455_89	MFGE8_DEV	0.8579	d	i	-0.1618	0.0187	5.293e-18	0.089247	0.084473	0.291259	SOMAscan
rs35853021	MFGM	15	58680643	SeqId_4455_89	MFGE8_DEV	0.3561	t	g	0.1017	0.0137	1.382e-13	-0.012137	0.067845	0.858098	SOMAscan
rs8177683	IL-15 Ra	10	6008958	SeqId_14054_17	IL_15RA_INF	0.3312	t	c	0.3606	0.0133	1.27e-161	0.24177	0.067386	0.000367705	SOMAscan
rs71891516	FOLR3	11	71850156	SeqId_15495_9	FR_gamma_ONC2	0.9255	d	i	-1.4859	0.0223	0	-1.7366	0.098639	6.13762e-54	both
17:26722039_D_I	FOLR3	17	26722039	SeqId_15495_9	FR_gamma_ONC2	0.4532	d	i	-0.0987	0.0137	5.205e-13	0.069305	0.065949	0.293833	SOMAscan
rs10774625	MATN2	12	111910219	SeqId_3325_2	MATN2_DEV	0.4814	a	g	-0.0918	0.0128	6.966e-13	0.068426	0.062509	0.274208	SOMAscan
rs17831160	MATN2	8	99045866	SeqId_3325_2	MATN2_DEV	0.0323	a	g	0.5048	0.035	3.75e-47	0.18894	0.21885	0.388401	SOMAscan
rs13159365	BGH3	5	135389433	SeqId_3283_21	TGFBI_CAR	0.5179	t	c	-0.5608	0.0116	0	-0.44878	0.058992	1.46893e-13	both_by_LD
rs566279589	SCAR5	8	27804449	SeqId_10419_1	SCARA5_NEU	0.7097	d	i	0.2116	0.0142	1.852e-50	0.38536	0.0615	8.24138e-10	SOMAscan
rs33944729	SCAR5	1	196652124	SeqId_10419_1	SCARA5_NEU	0.3888	d	i	-0.0955	0.0133	7.765e-13	0.017248	0.058863	0.769626	SOMAscan
rs1065853	MUCDL	19	45413233	SeqId_9962_1	CDHR5_MET	0.0851	t	g	-0.1769	0.0246	6.782e-13	-0.067938	0.12276	0.58023	SOMAscan
rs61877853	MUCDL	11	613697	SeqId_9962_1	CDHR5_MET	0.7838	a	g	-0.1265	0.0166	2.624e-14	0.12876	0.074913	0.0862979	SOMAscan
rs117610069	MUCDL	11	624400	SeqId_9962_1	CDHR5_MET	0.0395	t	c	-0.0995	0.0356	0.005138	-1.3102	0.15247	1.17761e-16	Olink
rs35267984	MUCDL	19	886743	SeqId_9962_1	CDHR5_MET	0.0114	t	c	-0.4886	0.0703	3.55e-12	0.045733	0.3372	0.892173	SOMAscan
rs4658046	MUCDL	1	196670757	SeqId_9962_1	CDHR5_MET	0.6076	t	c	-0.2374	0.0135	6.212e-69	0.094856	0.062437	0.129357	SOMAscan
rs12491503	MUCDL	3	165706855	SeqId_9962_1	CDHR5_MET	0.3384	a	g	0.0973	0.0143	9.484e-12	0.0022235	0.070729	0.974934	SOMAscan
rs9501393	MUCDL	6	31974849	SeqId_9962_1	CDHR5_MET	0.8524	c	g	-0.1777	0.0196	1.045e-19	-0.062713	0.093143	0.501072	SOMAscan
rs147326645	ENTP5	14	74447785	SeqId_4437_56	ENTPD5_MET	0.0592	c	g	-1.1686	0.0259	0	-0.50324	0.12989	0.000121591	SOMAscan
rs141245563	ENTP5	3	186312012	SeqId_4437_56	ENTPD5_MET	0.0113	c	g	0.8357	0.0657	4.87e-37	0.69778	0.33191	0.0360413	SOMAscan
rs112635299	ENTP5	14	94838142	SeqId_4437_56	ENTPD5_MET	0.0216	t	g	0.5393	0.0462	1.518e-31	0.679	0.22658	0.00286946	SOMAscan
rs1801689	ENTP5	17	64210580	SeqId_4437_56	ENTPD5_MET	0.9708	a	c	-0.4819	0.04	1.666e-33	-0.20536	0.18316	0.262773	SOMAscan
rs63470963	ENTP5	12	121417537	SeqId_4437_56	ENTPD5_MET	0.7007	d	i	-0.1129	0.015	5.205e-14	0.0028144	0.069855	0.967879	SOMAscan
rs753513	CaMKK alpha	17	3793472	SeqId_18860_2	CAMKK1_CRG	0.3029	t	c	-0.1143	0.0153	6.939e-14	-0.31656	0.066375	2.45358e-06	SOMAscan
rs76258507	CaMKK alpha	1	196666044	SeqId_18860_2	CAMKK1_CRG	0.3913	t	c	-0.1129	0.0137	1.888e-16	-0.0053573	0.062423	0.931644	SOMAscan
rs261291	CD69	15	58680178	SeqId_16618_7	CD69_DEV	0.6448	t	c	0.1055	0.0136	7.548e-15	-0.0019026	0.068196	0.977754	SOMAscan
rs10922100	Oxidized PARK7	1	196665208	SeqId_19545_145	PARK7_DEV	0.3913	a	g	0.3157	0.0135	3.32e-120	0.016464	0.062415	0.792063	SOMAscan
6:31935284_I_D	Oxidized PARK7	6	31935284	SeqId_19545_145	PARK7_DEV	0.1373	d	i	0.2385	0.0197	1.233e-33	-0.0059697	0.09468	0.949752	SOMAscan
rs11447348	Oxidized PARK7	3	165521844	SeqId_19545_145	PARK7_DEV	0.3112	d	i	0.1246	0.0148	3.189e-17	0.0051429	0.07067	0.942018	SOMAscan
rs10922103	Sialoadhesin	1	196671118	SeqId_4464_10	SIGLEC1_NEU	0.6078	a	g	0.1079	0.0136	1.842e-15	0.038221	0.061895	0.537193	SOMAscan
rs181210490	Sialoadhesin	20	3695977	SeqId_4464_10	SIGLEC1_NEU	0.0122	a	g	-0.5652	0.0626	1.754e-19	-2.28	0.31234	1.20504e-12	SOMAscan
rs7846314	PAPP-A	8	61650831	SeqId_4148_49	PAPPA_CAR2	0.8184	a	t	0.1372	0.0177	8.622e-15	0.084499	0.073678	0.252005	SOMAscan
rs6782812	PAPP-A	3	128317997	SeqId_4148_49	PAPPA_CAR2	0.8927	a	g	0.2568	0.022	1.471e-31	0.27475	0.092172	0.00301995	SOMAscan
rs777587	PAPP-A	2	61427675	SeqId_4148_49	PAPPA_CAR2	0.5374	a	g	0.1412	0.0135	1.381e-25	-0.003285	0.056731	0.953848	SOMAscan
rs550913305	PAPP-A	19	4546591	SeqId_4148_49	PAPPA_CAR2	0.5029	d	i	0.1225	0.0149	2.076e-16	0.069597	0.058396	0.233921	SOMAscan
rs3781889	PAPP-A	11	57175798	SeqId_4148_49	PAPPA_CAR2	0.2746	a	g	-0.0618	0.0152	4.508e-05	-0.47595	0.061942	8.74984e-14	Olink
rs2229474	TINAL	1	22182115	SeqId_11192_168	TINAGL1_MET	0.0119	a	g	0.6113	0.0609	1.095e-23	0.80381	0.28524	0.00503037	SOMAscan
rs1260326	TINAL	2	27730940	SeqId_11192_168	TINAGL1_MET	0.4029	t	c	-0.0936	0.0133	1.718e-12	-0.12922	0.064256	0.0448745	SOMAscan
rs1799810	Protein C	2	128176040	SeqId_2961_1	PROC_CAR	0.573	a	t	0.1574	0.0134	7.693e-32	0.27514	0.062871	1.48013e-05	SOMAscan
rs11904888	Protein C	20	33778866	SeqId_2961_1	PROC_CAR	0.0929	a	t	0.5563	0.0222	2.55e-138	0.66135	0.10071	1.32739e-10	SOMAscan
rs138878342	Holo-TC II	22	31019234	SeqId_5584_21	TCN2_CAR	0.5832	d	i	0.2045	0.0133	3.085e-53	-0.72241	0.054557	2.25944e-34	Olink
rs3214909	Holo-TC II	19	8369078	SeqId_5584_21	TCN2_CAR	0.0363	d	i	0.7705	0.0342	2.29e-112	0.47323	0.17787	0.00806121	SOMAscan
rs1801198	Holo-TC II	22	31011610	SeqId_5584_21	TCN2_CAR	0.5539	c	g	-0.5909	0.0118	0	0.53626	0.059715	6.01174e-18	SOMAscan
rs10754199	RBSK	1	196670839	SeqId_19467_3	RBKS_NEX	0.3919	a	g	0.1121	0.0145	1.071e-14	-0.020858	0.058602	0.722055	SOMAscan
rs704	RBSK	17	26694861	SeqId_19467_3	RBKS_NEX	0.4725	a	g	-0.1097	0.0136	7.951e-16	-0.0095642	0.061297	0.876074	SOMAscan
rs1329421	EMR2	1	196656205	SeqId_4546_27	ADGRE2_MET	0.3913	a	t	-0.1042	0.0132	3.269e-15	0.095737	0.061679	0.121272	SOMAscan
rs12973667	EMR2	19	14505748	SeqId_4546_27	ADGRE2_MET	0.7254	c	g	-0.3617	0.0147	5.84e-134	-0.11132	0.073242	0.129181	SOMAscan
rs215224	WIF-1	12	590449	SeqId_16070_7	WIF_1_ONC2	0.5976	t	c	-0.0994	0.0131	3.89e-14	-0.19266	0.062333	0.00211106	SOMAscan
rs462010	WIF-1	12	65338145	SeqId_16070_7	WIF_1_ONC2	0.45	a	g	-0.1001	0.013	1.385e-14	-0.17478	0.065464	0.00784332	SOMAscan
rs1354034	EPI	3	56849749	SeqId_4956_2	EREG_NEX	0.3998	t	c	-0.131	0.0133	9.513e-23	-0.087234	0.062733	0.165002	SOMAscan
rs78803121	EPI	4	75248505	SeqId_4956_2	EREG_NEX	0.0585	t	g	-0.2031	0.0286	1.275e-12	-0.0050568	0.13072	0.969159	SOMAscan
rs10801555	EPI	1	196660261	SeqId_4956_2	EREG_NEX	0.3911	a	g	-0.1099	0.0141	5.94e-15	-0.028589	0.061458	0.642007	SOMAscan
rs697976	CRIP2	5	96068767	SeqId_9053_16	CRIP2_NEX	0.4581	t	c	-0.0956	0.0127	4.387e-14	-0.041519	0.060886	0.495621	SOMAscan
rs79801780	complement factor H-related 5	1	197001919	SeqId_16055_3	CFHR5_CAR	0.0267	c	g	-1.061	0.0412	2.15e-146	-0.01673	0.21597	0.938285	SOMAscan
rs12465268	Neuropilin-2	2	205994522	SeqId_15387_44	NRP2_NEU	0.2351	a	g	-0.1987	0.0151	1.264e-39	-0.19297	0.070515	0.00643873	SOMAscan
rs10128856	CATO	12	102221037	SeqId_9264_11	CTSO_MET	0.7094	a	g	0.1002	0.014	9.275e-13	0.12615	0.071621	0.0787952	SOMAscan
rs2334114	CATO	4	156856193	SeqId_9264_11	CTSO_MET	0.2116	a	c	-0.1452	0.0158	3.177e-20	-0.11088	0.079863	0.165646	SOMAscan
rs7895525	NUDT5	10	12250620	SeqId_17761_2	NUDT5_DEV	0.7589	t	c	-0.109	0.0156	3.285e-12	-0.0046063	0.072001	0.949017	SOMAscan
rs10801555	NUDT5	1	196660261	SeqId_17761_2	NUDT5_DEV	0.3911	a	g	-0.1111	0.0143	7.494e-15	0.033336	0.062242	0.592489	SOMAscan
rs11909649	FAM3B	21	42711279	SeqId_5618_50	FAM3B_IMR	0.0918	t	c	-0.3486	0.0233	1.207e-50	-1.0248	0.099466	1.21899e-22	Olink
rs550057	FAM3B	9	136146597	SeqId_5618_50	FAM3B_IMR	0.2698	t	c	0.1147	0.015	1.97e-14	-0.060855	0.070181	0.386305	both
rs57529409	FAM3B	21	42718262	SeqId_5618_50	FAM3B_IMR	0.0477	t	c	-0.545	0.0318	4.86e-66	-1.2781	0.12815	1.96789e-21	SOMAscan
rs13134684	UNC5H3	4	96405913	SeqId_5139_32	UNC5C_NEU	0.3473	t	c	0.2172	0.0139	8.907e-55	0.1568	0.061008	0.0104665	SOMAscan
rs6151419	Arylsulfatase A	22	51064915	SeqId_3583_54	ARSA_DEV	0.1607	a	g	-0.3625	0.0182	1.681e-88	-0.17787	0.087922	0.0436214	SOMAscan
rs10778152	Arylsulfatase A	12	102225751	SeqId_3583_54	ARSA_DEV	0.7095	a	g	0.1118	0.0145	1.491e-14	0.20283	0.072774	0.00552713	SOMAscan
rs10754199	Arylsulfatase A	1	196670839	SeqId_3583_54	ARSA_DEV	0.3919	a	g	-0.0983	0.0141	3.477e-12	0.02013	0.062474	0.747429	SOMAscan
rs6554401	Nectin-like protein 1	4	57825336	SeqId_3630_27	CADM3_NEU	0.8094	c	g	-0.1231	0.0164	7.095e-14	-0.16109	0.071748	0.0252116	SOMAscan
rs61229706	GFRa-1	1	196661838	SeqId_3314_74	GFR_alpha_1_NEU	0.6194	d	i	0.0991	0.0134	1.198e-13	0.0054921	0.061961	0.929407	SOMAscan
rs3134978	GFRa-1	6	32651477	SeqId_3314_74	GFR_alpha_1_NEU	0.8627	a	t	0.17	0.0186	7.637e-20	0.037088	0.088462	0.675212	SOMAscan
rs1079261	GFRa-1	10	117986910	SeqId_3314_74	GFR_alpha_1_NEU	0.2979	a	g	0.2252	0.0138	1.782e-59	0.1556	0.067289	0.0211787	SOMAscan
rs12480515	SIRB1	20	1539165	SeqId_6247_9	SIRPB1_DEV	0.2614	t	c	0.8837	0.0128	0	0.49497	0.06825	1.63682e-12	SOMAscan
rs79462675	SIRB1	20	1597175	SeqId_6247_9	SIRPB1_DEV	0.1328	a	c	-0.9867	0.0174	0	-0.9678	0.084912	8.03526e-27	Olink
rs10922098	sTie-2	1	196664651	SeqId_3773_15	TIE2_CAR2	0.6073	t	c	0.1247	0.0135	3.297e-20	-0.0014073	0.062084	0.981924	SOMAscan
rs1050518	sTie-2	6	31324641	SeqId_3773_15	TIE2_CAR2	0.2586	a	t	-0.2067	0.0161	1.513e-37	-0.16273	0.07612	0.033037	SOMAscan
rs117982767	sTie-2	9	27201551	SeqId_3773_15	TIE2_CAR2	0.9503	t	g	-0.5758	0.0301	1.384e-81	-1.0302	0.12851	8.31764e-15	both_by_LD
rs8176672	sTie-2	9	136142185	SeqId_3773_15	TIE2_CAR2	0.0652	t	c	0.6376	0.0261	1.41e-131	0.74341	0.11407	1.81343e-10	SOMAscan
rs34762726	ISGF3	3	49689210	SeqId_12439_67	IRF9_IMR	0.2967	a	g	-0.1539	0.0147	1.009e-25	-0.026809	0.066502	0.687021	SOMAscan
rs1794511	ABP1	6	32671207	SeqId_15486_126	AOC1_NEX	0.8631	t	g	0.1323	0.0194	8.816e-12	-0.050161	0.090289	0.578775	SOMAscan
rs10452848	ABP1	7	150523544	SeqId_15486_126	AOC1_NEX	0.5486	a	g	-0.7949	0.0108	0	-0.21205	0.062688	0.000776426	SOMAscan
rs2295615	CD48	1	160654758	SeqId_3292_75	CD48_ONC2	0.8617	c	g	0.2332	0.0188	3.432e-35	0.98079	0.081548	2.5527e-29	Olink
rs1980606	CD48	1	160654786	SeqId_3292_75	CD48_ONC2	0.2092	a	g	-0.2384	0.0159	1.59e-50	-0.69078	0.072273	6.15177e-20	SOMAscan
rs13083361	ROBO1	3	78726601	SeqId_5740_17	ROBO1_DEV	0.2036	t	c	0.1345	0.0155	4.602e-18	0.23692	0.076337	0.00202395	SOMAscan
rs10922103	ROBO1	1	196671118	SeqId_5740_17	ROBO1_DEV	0.6077	a	g	0.0919	0.0128	6.013e-13	0.061704	0.062571	0.324556	SOMAscan
rs10774625	EDIL3	12	111910219	SeqId_9360_33	EDIL3_ORG	0.4812	a	g	-0.0944	0.013	4.361e-13	-0.090629	0.063665	0.155228	SOMAscan
rs9494142	Epo	6	135431640	SeqId_5813_58	EPO_ORG	0.7458	t	c	-0.2087	0.015	8.514e-44	-0.21205	0.071604	0.0032144	SOMAscan
rs7865362	FOLR2	9	33117965	SeqId_15587_20	FOLR2_NEX	0.3623	t	c	0.0889	0.0129	5.348e-12	0.073187	0.064327	0.255788	SOMAscan
rs950802	FOLR2	11	60152584	SeqId_15587_20	FOLR2_NEX	0.315	a	g	0.1129	0.0131	7.532e-18	-0.010142	0.070585	0.885811	SOMAscan
rs12975366	FOLR2	19	54759361	SeqId_15587_20	FOLR2_NEX	0.5997	t	c	0.1119	0.0132	2.961e-17	0.10454	0.062812	0.0966941	both
rs61729512	FOLR2	12	7637769	SeqId_15587_20	FOLR2_NEX	0.1197	a	g	0.1939	0.0204	2.213e-21	0.045923	0.10287	0.655481	SOMAscan
rs10935473	PD-L2	3	98416900	SeqId_3004_67	PD_L2_CAR2	0.4497	t	g	-0.2053	0.0135	3.801e-52	-0.3241	0.064623	7.46621e-07	both
rs16923189	PD-L2	9	5510644	SeqId_3004_67	PD_L2_CAR2	0.7093	a	g	-0.4907	0.0143	2.92e-258	-0.51913	0.064375	5.91562e-15	SOMAscan
rs2381282	PD-L2	9	5514839	SeqId_3004_67	PD_L2_CAR2	0.5641	t	c	-0.4247	0.0133	4e-222	-0.55807	0.05845	6.72977e-20	Olink
rs4658046	PD-L2	1	196670757	SeqId_3004_67	PD_L2_CAR2	0.6077	t	c	0.1326	0.0138	8.249e-22	-0.040342	0.063026	0.52242	SOMAscan
rs138771264	PD-L2	3	153979442	SeqId_3004_67	PD_L2_CAR2	0.398	d	i	-0.2519	0.0137	2.72e-75	0.048689	0.066522	0.464569	SOMAscan
rs35421942	Semaphorin-7A	3	186654824	SeqId_7019_13	SEMA7A_DEV	0.5899	t	c	-0.1171	0.0133	1.512e-18	-0.19203	0.065233	0.00339782	SOMAscan
rs73159197	SNP29	22	21040925	SeqId_12357_41	SNAP29_DEV	0.9176	a	g	0.2949	0.0234	1.565e-36	-0.071234	0.12274	0.561953	SOMAscan
rs1354034	SNP29	3	56849749	SeqId_12357_41	SNAP29_DEV	0.3998	t	c	-0.1092	0.0131	6.312e-17	-0.076968	0.063726	0.227719	SOMAscan
rs17026452	SNP29	2	85783765	SeqId_12357_41	SNAP29_DEV	0.0575	c	g	-0.2131	0.0275	1.025e-14	-0.080652	0.12371	0.514754	SOMAscan
rs61980102	FLRT2	14	85831823	SeqId_13122_19	FLRT2_NEU	0.7105	t	g	0.2221	0.0138	2.677e-58	0.23958	0.068172	0.000482503	SOMAscan
rs143299955	FLRT2	14	86111581	SeqId_13122_19	FLRT2_NEU	0.1495	d	i	-0.1266	0.0179	1.493e-12	-0.88387	0.085916	1.44877e-22	Olink
rs62059824	BAFF	17	7478213	SeqId_3059_50	TNFSF13B_CAR3	0.1204	t	c	-0.1506	0.0201	6.769e-14	0.076713	0.098345	0.435753	SOMAscan
rs10801555	ING1	1	196660261	SeqId_3888_8	ING1_NEX	0.3911	a	g	-0.0971	0.0136	7.84e-13	0.0047695	0.059747	0.936406	SOMAscan
rs1354034	ING1	3	56849749	SeqId_3888_8	ING1_NEX	0.3996	t	c	-0.1091	0.0128	1.703e-17	0.021896	0.061087	0.720178	SOMAscan
rs10494275	CRNN	1	152391567	SeqId_17738_7	CRNN_ONC2	0.0752	a	g	-0.4439	0.0257	7.274e-67	-1.1711	0.10282	8.85116e-27	both
rs141155234	CRNN	1	150496685	SeqId_17738_7	CRNN_ONC2	0.0105	a	g	0.521	0.0704	1.397e-13	0.60104	0.37986	0.114243	SOMAscan
rs704	CRNN	17	26694861	SeqId_17738_7	CRNN_ONC2	0.4725	a	g	0.1719	0.0134	1.195e-37	0.16099	0.065048	0.013671	SOMAscan
rs66481735	Alcadein alpha-1	15	29243661	SeqId_15521_4	CLSTN1_NEX	0.0618	a	c	-0.1973	0.0279	1.553e-12	0.15201	0.13684	0.267171	SOMAscan
rs116383848	Alcadein alpha-1	1	9818064	SeqId_15521_4	CLSTN1_NEX	0.0188	c	g	2.1381	0.0466	0	0.55774	0.20606	0.0070372	SOMAscan
rs927826	Nidogen	10	20220846	SeqId_3213_65	NID1_CAR	0.7117	t	g	0.1787	0.0138	3.073e-38	0.12842	0.066491	0.0540132	SOMAscan
rs76183323	Nidogen	1	236230317	SeqId_3213_65	NID1_CAR	0.0118	a	g	-0.9176	0.0636	3.313e-47	-0.44417	0.33356	0.183616	SOMAscan
rs34210749	Nidogen	7	106367788	SeqId_3213_65	NID1_CAR	0.4559	d	i	-0.0967	0.0128	3.603e-14	-0.11652	0.064196	0.0701455	SOMAscan
rs12041331	PEAR1	1	156869714	SeqId_8892_14	PEAR1_DEV	0.0858	a	g	-0.1608	0.0227	1.308e-12	-0.29112	0.11487	0.0115798	SOMAscan
rs2685417	Tenascin	8	27807434	SeqId_4155_3	TNC_CAR	0.2605	c	g	0.2997	0.0149	1.43e-89	0.50604	0.066521	1.47231e-13	both_by_LD
rs1138545	Tenascin	9	117835899	SeqId_4155_3	TNC_CAR	0.1568	t	c	1.2912	0.0136	0	0.032237	0.088043	0.714414	SOMAscan
rs6556884	GLRX1	5	95161340	SeqId_18386_36	GLRX_MET	0.2535	a	g	-0.2928	0.0152	1.707e-82	-0.21463	0.071576	0.00285167	SOMAscan
rs10887883	Fas, soluble	10	90782973	SeqId_5392_73	FAS_CAR3	0.4105	a	g	0.1837	0.0128	9.045e-47	0.25411	0.060454	3.13401e-05	SOMAscan
rs6921438	VEGF	6	43925607	SeqId_2597_8	VEGFA_INF	0.4847	a	g	-0.4989	0.0123	0	-0.73206	0.054977	1.16413e-34	both
rs1329421	VEGF	1	196656205	SeqId_2597_8	VEGFA_INF	0.3913	a	t	-0.1368	0.0134	2.265e-24	0.061805	0.061962	0.319036	SOMAscan
rs6993770	VEGF	8	106581528	SeqId_2597_8	VEGFA_INF	0.7172	a	t	0.1308	0.0146	3.449e-19	0.25546	0.066342	0.000133752	SOMAscan
rs6734238	IL-1 sRI	2	113841030	SeqId_2991_9	IL_1RT1_CAR3	0.5979	a	g	-0.1066	0.0132	6.497e-16	-0.14154	0.061763	0.0223563	SOMAscan
rs2287047	IL-1 sRI	2	102774054	SeqId_2991_9	IL_1RT1_CAR3	0.293	a	g	-0.1304	0.0142	5.493e-20	-0.2679	0.064804	4.20339e-05	SOMAscan
rs10935473	IL-1 sRI	3	98416900	SeqId_2991_9	IL_1RT1_CAR3	0.4498	t	g	-0.1724	0.0129	1.25e-40	-0.21028	0.064569	0.0012067	both
rs79801780	PDGFRA	1	197001919	SeqId_10366_11	PDGF_R_alpha_NEU	0.0268	c	g	1.6247	0.0387	0	0.20145	0.21422	0.347496	SOMAscan
rs2307050	PDGFRA	4	55141293	SeqId_10366_11	PDGF_R_alpha_NEU	0.1103	a	g	-0.1975	0.021	6.331e-21	-0.43794	0.090129	1.59956e-06	SOMAscan
12:7005225_C_A	NSE	12	7005225	SeqId_10339_48	ENO2_MET	0.2592	a	c	0.1729	0.0157	2.33e-28	0.3871	0.06943	4.11244e-08	SOMAscan
rs6993770	NSE	8	106581528	SeqId_10339_48	ENO2_MET	0.7173	a	t	0.1526	0.0149	1.45e-24	0.17259	0.066932	0.0102141	SOMAscan
rs78094936	NSE	10	65006870	SeqId_10339_48	ENO2_MET	0.3443	d	i	0.1064	0.0155	6.616e-12	0.12835	0.071159	0.0718952	SOMAscan
rs3184504	FCG3B	12	111884608	SeqId_3311_27	FCGR3B_CAR	0.4688	t	c	0.1109	0.0138	1.171e-15	0.037806	0.063552	0.552205	SOMAscan
rs10800573	FCG3B	1	161507924	SeqId_3311_27	FCGR3B_CAR	0.6684	a	g	-0.4875	0.0143	2.19e-256	-0.11973	0.065857	0.0696627	SOMAscan
rs4938939	FCG3B	11	60160838	SeqId_3311_27	FCGR3B_CAR	0.299	a	g	0.1049	0.0148	1.635e-12	0.0048449	0.073493	0.947465	SOMAscan
rs4113336	FCG3B	1	161606688	SeqId_3311_27	FCGR3B_CAR	0.7072	a	c	0.2223	0.016	3.816e-44	0.75581	0.06276	2.13304e-29	Olink
rs113209928	FCG3B	3	98474653	SeqId_3311_27	FCGR3B_CAR	0.5509	d	i	0.1083	0.0138	5.243e-15	0.015024	0.064836	0.816855	SOMAscan
rs11847263	FCG3B	14	65775695	SeqId_3311_27	FCGR3B_CAR	0.6589	t	g	-0.1322	0.0143	2.802e-20	-0.097531	0.068331	0.154127	SOMAscan
rs57387401	FCG3B	10	94441992	SeqId_3311_27	FCGR3B_CAR	0.45	d	i	0.0982	0.0139	1.419e-12	0.013215	0.061326	0.829474	SOMAscan
rs4459759	PAP1	2	79397366	SeqId_15304_1	REG3A_CAR	0.0546	a	g	0.4466	0.029	2.101e-53	0.32246	0.12375	0.00945148	SOMAscan
rs17338413	PAP1	15	75474936	SeqId_15304_1	REG3A_CAR	0.0775	t	c	-0.3051	0.0252	1.276e-33	-0.045701	0.12374	0.712049	SOMAscan
rs10457139	PAP1	6	106401664	SeqId_15304_1	REG3A_CAR	0.9251	a	g	0.1896	0.0256	1.234e-13	0.21092	0.12045	0.0805564	SOMAscan
rs421195	KIRR2	16	333146	SeqId_16609_106	KIRREL2_NEX	0.1051	t	c	-0.1929	0.0216	3.674e-19	-0.24749	0.10494	0.0187543	SOMAscan
rs8176672	KIRR2	9	136142185	SeqId_16609_106	KIRREL2_NEX	0.0652	t	c	0.3902	0.0259	1.86e-51	0.43526	0.11774	0.000243332	SOMAscan
rs7763181	KIRR2	6	96520000	SeqId_16609_106	KIRREL2_NEX	0.3929	t	c	0.1066	0.0132	7.111e-16	0.19048	0.062954	0.00261276	SOMAscan
rs144147445	Endostatin	21	46930092	SeqId_2201_17	COL18A1_CAR	0.0184	a	g	-1.4332	0.0491	2.18e-187	-0.21935	0.20922	0.294971	SOMAscan
rs554133413	HGF	7	81358338	SeqId_2681_23	HGF_INF	0.2426	d	i	-0.1936	0.0157	9.314e-35	-0.11478	0.072631	0.114699	SOMAscan
rs10801555	HGF	1	196660261	SeqId_2681_23	HGF_INF	0.3911	a	g	-0.1392	0.0144	3.523e-22	0.0047312	0.06018	0.93737	SOMAscan
rs35709702	DNER	2	230593969	SeqId_9769_48	DNER_INF	0.3368	a	t	-0.1783	0.0141	1.157e-36	-0.33446	0.065903	5.54498e-07	SOMAscan
rs10922098	DNER	1	196664651	SeqId_9769_48	DNER_INF	0.6073	t	c	0.0913	0.0133	7.092e-12	0.038737	0.062055	0.53277	SOMAscan
rs6826705	SPON2	4	1122634	SeqId_8099_42	SPON2_CAR2	0.3052	a	g	0.3062	0.0134	8.92e-115	0.21417	0.067441	0.00159074	SOMAscan
rs201263987	KC1D	1	196671666	SeqId_11289_31	CSNK1D_ORG	0.6106	d	i	0.0974	0.0132	1.747e-13	-0.053494	0.062179	0.390041	SOMAscan
rs507666	EphB4	9	136149399	SeqId_15530_33	EPHB4_CAR3	0.2001	a	g	-0.2506	0.0161	1.315e-54	-0.39147	0.077011	5.31374e-07	both
rs10922098	EphB4	1	196664651	SeqId_15530_33	EPHB4_CAR3	0.6073	t	c	0.0924	0.0133	3.745e-12	-0.038533	0.06221	0.535945	SOMAscan
rs35516997	ATS13	9	136297880	SeqId_3175_51	ADAM_TS13_CAR2	0.088	a	g	-0.9386	0.0214	0	-0.53434	0.10959	1.47503e-06	SOMAscan
rs2228243	ATS13	3	186395113	SeqId_3175_51	ADAM_TS13_CAR2	0.7993	a	g	0.0233	0.0166	0.1604	0.55162	0.078243	6.23735e-12	Olink
rs8176741	ADAM 23	9	136131461	SeqId_7049_2	ADAM_23_NEU	0.0656	a	g	0.3007	0.026	6.289e-31	0.057724	0.11974	0.629956	SOMAscan
rs72933203	ADAM 23	2	207311349	SeqId_7049_2	ADAM_23_NEU	0.1011	a	t	0.5315	0.0208	1.29e-143	0.79785	0.093666	2.10863e-16	Olink
rs1207146	ADAM 23	2	207313203	SeqId_7049_2	ADAM_23_NEU	0.6789	c	g	0.3781	0.0134	5.97e-174	0.39607	0.066616	5.30518e-09	SOMAscan
rs11045842	ADAM 23	12	21346140	SeqId_7049_2	ADAM_23_NEU	0.1885	a	c	-0.1691	0.0175	5.492e-22	-0.02052	0.081927	0.802334	SOMAscan
rs7080386	RANTES	10	65048306	SeqId_5480_49	CCL5_CAR	0.4163	a	c	0.1348	0.0126	1.301e-26	0.055667	0.063722	0.382772	SOMAscan
rs7211393	RANTES	17	34212128	SeqId_5480_49	CCL5_CAR	0.1831	t	c	-0.275	0.0158	1.517e-67	-0.17899	0.08413	0.0338766	SOMAscan
rs10922103	BOC	1	196671118	SeqId_4328_2	BOC_CAR2	0.6077	a	g	0.0954	0.0129	1.502e-13	0.086927	0.06104	0.155067	SOMAscan
rs4665972	BOC	2	27598097	SeqId_4328_2	BOC_CAR2	0.4033	t	c	-0.1092	0.0129	2.457e-17	-0.074983	0.062455	0.2305	SOMAscan
rs34284771	BOC	3	113004861	SeqId_4328_2	BOC_CAR2	0.8243	a	g	-0.2017	0.0166	6.752e-34	-0.21451	0.07543	0.00464729	SOMAscan
rs10754199	Galectin-8	1	196670839	SeqId_4909_68	gal_8_NEU	0.3919	a	g	-0.17	0.0143	1.626e-32	-0.019849	0.062682	0.75164	SOMAscan
rs75416658	Galectin-8	1	236701105	SeqId_4909_68	gal_8_NEU	0.0294	a	t	0.3061	0.04	1.885e-14	0.098143	0.22853	0.667775	SOMAscan
rs115478735	Galectin-8	9	136149711	SeqId_4909_68	gal_8_NEU	0.802	a	t	0.4489	0.0163	3.49e-166	0.55152	0.075652	1.28529e-12	both_by_LD
rs76866228	HAI-1	3	98469550	SeqId_2828_82	SPINT1_DEV	0.079	t	c	0.1719	0.0243	1.453e-12	0.19219	0.13141	0.144255	SOMAscan
rs3790442	HAI-1	1	39357646	SeqId_2828_82	SPINT1_DEV	0.4574	a	c	-0.3555	0.0125	1.92e-178	-0.084975	0.061588	0.16831	SOMAscan
rs17658212	HAI-1	15	41145919	SeqId_2828_82	SPINT1_DEV	0.0591	t	c	-0.3177	0.029	6.985e-28	-0.57401	0.13667	3.17761e-05	SOMAscan
rs1107767	DPEP2	16	68020063	SeqId_8327_26	DPEP2_NEX	0.0487	c	g	-0.3876	0.0293	6.492e-40	-0.4506	0.13767	0.00114025	SOMAscan
rs2276815	DPEP2	3	52853747	SeqId_8327_26	DPEP2_NEX	0.7366	c	g	-0.1471	0.0143	9.392e-25	-0.11457	0.073396	0.119182	SOMAscan
rs779860630	DPEP2	9	136138765	SeqId_8327_26	DPEP2_NEX	0.1989	d	i	-0.3976	0.0154	2.8e-146	-0.55328	0.075731	1.14288e-12	both_by_LD
rs6903114	5'-Nucleotidase	6	86406671	SeqId_15452_5	X_5__NT_ONC2	0.3243	t	c	0.247	0.0133	2.035e-76	0.56545	0.06154	1.1885e-18	Olink
rs643591	5'-Nucleotidase	6	86103556	SeqId_15452_5	X_5__NT_ONC2	0.8865	a	g	0.4361	0.0195	2.45e-110	0.62987	0.093586	4.81948e-11	SOMAscan
rs17490626	PEAR1	10	71218646	SeqId_8275_31	PEAR1_DEV	0.1265	c	g	0.1778	0.0198	3.173e-19	0.052449	0.09491	0.580778	SOMAscan
rs4661012	PEAR1	1	156885491	SeqId_8275_31	PEAR1_DEV	0.6432	t	g	0.2799	0.0134	3.8e-97	0.11367	0.065287	0.0823	SOMAscan
rs1354034	PEAR1	3	56849749	SeqId_8275_31	PEAR1_DEV	0.3999	t	c	0.1002	0.0134	6.333e-14	0.021063	0.063974	0.742113	SOMAscan
rs10793962	PEAR1	9	136129115	SeqId_8275_31	PEAR1_DEV	0.9347	a	t	-0.4294	0.0261	1.34e-60	-0.086093	0.12053	0.475412	SOMAscan
rs151268390	BID	22	18217384	SeqId_5798_3	BID_ORG	0.9857	a	c	0.4196	0.0596	1.982e-12	0.51286	0.27097	0.0590065	SOMAscan
rs61229706	LEG9	1	196661838	SeqId_9197_4	Gal_9_CAR2	0.6194	d	i	-0.1589	0.0137	5.282e-31	0.038792	0.061285	0.527048	SOMAscan
rs74321993	LEG9	17	25971978	SeqId_9197_4	Gal_9_CAR2	0.2451	a	g	-0.1903	0.0153	2.387e-35	-0.54143	0.065877	1.92309e-15	both_by_LD
rs33944729	TrkC	1	196652124	SeqId_2658_27	NTRK3_NEU	0.3888	d	i	-0.1044	0.0133	4.807e-15	0.045851	0.061672	0.457562	SOMAscan
rs28735437	TrkC	15	88514855	SeqId_2658_27	NTRK3_NEU	0.1458	c	g	0.172	0.0186	1.968e-20	0.39562	0.09087	1.63719e-05	SOMAscan
rs3184504	TrkC	12	111884608	SeqId_2658_27	NTRK3_NEU	0.4687	t	c	-0.0907	0.0133	8.149e-12	-0.045455	0.062475	0.467229	SOMAscan
rs138616686	Quinone reductase 2	6	3003970	SeqId_9754_33	NQO2_MET	0.693	a	g	0.8075	0.0133	0	0.67613	0.063611	7.44732e-24	SOMAscan
rs17300141	Quinone reductase 2	6	3012778	SeqId_9754_33	NQO2_MET	0.03	a	g	1.0527	0.0384	1.71e-165	1.7296	0.16072	2.34423e-24	Olink
rs9322225	LRP11	6	150184882	SeqId_6713_4	LRP11_MET	0.3943	c	g	0.8699	0.0108	0	0.27081	0.062248	1.65882e-05	SOMAscan
rs5880853	LRP11	6	150149630	SeqId_6713_4	LRP11_MET	0.6369	d	i	-0.8505	0.0112	0	-0.54937	0.058337	1.90546e-19	Olink
rs12669749	ERBB1	7	55235804	SeqId_2677_1	EGFR_CAR3	0.1156	a	c	0.1772	0.0206	8.759e-18	0.060542	0.10255	0.555201	SOMAscan
rs1354034	SPINT2	3	56849749	SeqId_2843_13	SPINT2_DEV	0.3998	t	c	-0.1362	0.0133	1.316e-24	-0.048106	0.063553	0.449449	SOMAscan
rs71354995	SPINT2	19	38791841	SeqId_2843_13	SPINT2_DEV	0.7494	a	g	0.8668	0.0127	0	0.22051	0.072635	0.00252813	SOMAscan
rs76258507	cIAP-1	1	196666044	SeqId_10046_55	BIRC2_IMR	0.3913	t	c	-0.0954	0.0135	1.563e-12	0.042925	0.062288	0.491066	SOMAscan
rs1065853	cIAP-1	19	45413233	SeqId_10046_55	BIRC2_IMR	0.085	t	g	1.1617	0.0214	0	0.0034523	0.12253	0.977534	SOMAscan
rs1329424	TNF sR-I	1	196646176	SeqId_2654_19	TNF_R1_CAR3	0.3901	t	g	-0.0915	0.013	2.181e-12	0.021318	0.060077	0.722853	SOMAscan
rs2071579	YKL-40	1	203153634	SeqId_11104_13	CHI3L1_CAR3	0.4725	c	g	0.9866	0.0098	0	-0.12818	0.06246	0.0407005	SOMAscan
rs4950928	YKL-40	1	203155882	SeqId_11104_13	CHI3L1_CAR3	0.7945	c	g	-0.0901	0.0167	7.171e-08	0.85184	0.068066	2.54097e-31	Olink
rs1354034	UBP8	3	56849749	SeqId_13450_49	USP8_MET	0.3997	t	c	-0.1394	0.0128	1.536e-27	-0.099413	0.063152	0.116102	SOMAscan
rs78909033	UBP8	2	241510903	SeqId_13450_49	USP8_MET	0.1318	a	g	-0.3463	0.0188	7.052e-76	-0.17516	0.092093	0.0577697	SOMAscan
rs35912128	UBP8	15	50731131	SeqId_13450_49	USP8_MET	0.8254	d	i	-0.1383	0.0168	1.819e-16	-0.060095	0.086085	0.485456	SOMAscan
rs1490750	TFPI -2	3	126251881	SeqId_9233_71	TFPI_2_ONC2	0.2906	a	t	-0.1074	0.0141	2.907e-14	-0.17883	0.06743	0.00826418	SOMAscan
rs704	TFPI -2	17	26694861	SeqId_9233_71	TFPI_2_ONC2	0.4727	a	g	-0.0997	0.0129	1.075e-14	-0.10873	0.064136	0.0906776	SOMAscan
rs602633	PAFAH	1	109821511	SeqId_5015_15	PLA2G7_CAR	0.2163	t	g	-0.1247	0.0171	3.37e-13	-0.16864	0.079947	0.035416	SOMAscan
rs1065853	PAFAH	19	45413233	SeqId_5015_15	PLA2G7_CAR	0.0851	t	g	-0.446	0.0241	2.283e-76	-0.43931	0.11541	0.000158964	SOMAscan
rs9472831	PAFAH	6	46689847	SeqId_5015_15	PLA2G7_CAR	0.4963	a	g	-0.1422	0.0135	4.456e-26	0.068883	0.059785	0.249822	SOMAscan
rs2305417	PAFAH	2	204360201	SeqId_5015_15	PLA2G7_CAR	0.4358	a	g	0.1198	0.0135	5.716e-19	0.053597	0.06161	0.384769	SOMAscan
rs12151108	PAFAH	19	11197261	SeqId_5015_15	PLA2G7_CAR	0.1179	a	g	-0.1795	0.0209	9.866e-18	-0.16473	0.085807	0.0554626	SOMAscan
rs5792239	PAFAH	11	61614426	SeqId_5015_15	PLA2G7_CAR	0.3494	d	i	-0.1068	0.0143	8.098e-14	0.024632	0.062705	0.694624	SOMAscan
rs6445035	PAFAH	3	165480100	SeqId_5015_15	PLA2G7_CAR	0.206	a	g	0.4144	0.0159	3.63e-149	0.016875	0.073515	0.818546	SOMAscan
rs61765448	ROR1	1	64611828	SeqId_2590_69	ROR1_MET	0.1679	t	c	-0.2344	0.0175	4.211e-41	-0.25065	0.088591	0.00485959	SOMAscan
rs11888817	CLM6	2	62530980	SeqId_5066_134	CLM_6_NEU	0.3567	t	c	-0.1773	0.014	1.497e-36	-0.1553	0.065789	0.0186466	SOMAscan
rs370664797	CLM6	12	89825211	SeqId_5066_134	CLM_6_NEU	0.713	d	i	0.4818	0.0156	9.75e-209	0.072786	0.076997	0.344977	SOMAscan
rs62087200	CLM6	17	72459776	SeqId_5066_134	CLM_6_NEU	0.0494	a	g	-0.7811	0.0311	2.13e-139	0.095538	0.14791	0.518633	SOMAscan
rs708229	CLM6	11	60198328	SeqId_5066_134	CLM_6_NEU	0.2908	t	c	0.1013	0.0148	7.507e-12	-0.032034	0.073701	0.664003	SOMAscan
rs2293188	CLM6	17	72537878	SeqId_5066_134	CLM_6_NEU	0.091	a	g	0.0845	0.0233	0.0002861	1.1213	0.098562	1.02802e-26	Olink
rs11694716	MATN3	2	20207619	SeqId_19361_78	MATN3_NEU	0.6366	a	g	-0.5085	0.0128	0	-0.69362	0.06004	2.0797e-27	both
rs35713275	VASN	16	4431360	SeqId_5682_13	VASN_CAR	0.0654	a	g	-0.1571	0.0291	6.721e-08	-0.85331	0.12511	2.7227e-11	Olink
rs1260326	VASN	2	27730940	SeqId_5682_13	VASN_CAR	0.4028	t	c	-0.127	0.0135	5.472e-21	-0.023388	0.063201	0.711508	SOMAscan
6:32585058_G_A	a1-Microglobulin	6	32585058	SeqId_15453_3	AMBP_CAR2	0.1372	a	g	0.2724	0.0205	3.254e-40	0.12806	0.089855	0.154753	SOMAscan
rs10817564	a1-Microglobulin	9	116827079	SeqId_15453_3	AMBP_CAR2	0.2696	t	c	-0.1539	0.0149	4.905e-25	0.016758	0.072674	0.817732	SOMAscan
rs12128261	LY9	1	160762784	SeqId_3324_51	LY9_ONC2	0.7856	t	g	-0.4098	0.0151	3.01e-161	-0.65605	0.075915	8.20352e-17	both_by_LD
rs10282163	Tpo	7	38233203	SeqId_8059_1	THPO_CAR2	0.7535	a	g	0.1158	0.0154	6.322e-14	-0.069848	0.074671	0.350042	SOMAscan
rs704	MVK	17	26694861	SeqId_11391_69	MVK_ORG	0.4726	a	g	0.3485	0.0126	4.29e-168	-0.043869	0.063717	0.491473	SOMAscan
rs2227560	uPA	10	75672475	SeqId_4158_54	uPA_CAR3	0.265	a	g	0.3302	0.0144	1.35e-116	0.24088	0.074212	0.00125228	SOMAscan
rs2302524	uPA	19	44156472	SeqId_4158_54	uPA_CAR3	0.8321	t	c	0.1919	0.0175	7.161e-28	-0.11341	0.08296	0.17223	SOMAscan
rs34255800	CA125	2	242731446	SeqId_15565_102	MUC_16_ONC2	0.1563	c	g	-0.2367	0.018	1.315e-39	-0.42469	0.07968	1.51217e-07	SOMAscan
rs61742668	CA125	19	8993018	SeqId_15565_102	MUC_16_ONC2	0.1089	a	g	-0.26	0.0206	1.928e-36	-0.013136	0.09708	0.892424	SOMAscan
rs602662	CA125	19	49206985	SeqId_15565_102	MUC_16_ONC2	0.5133	a	g	0.0975	0.0129	4.633e-14	0.074209	0.063668	0.244366	SOMAscan
rs7185523	CA125	16	814494	SeqId_15565_102	MUC_16_ONC2	0.7707	a	g	0.2842	0.0162	5.304e-69	0.36207	0.071982	6.93107e-07	SOMAscan
rs33944729	SPINK5	1	196652124	SeqId_8028_22	SPINK5_DEV	0.3888	d	i	-0.0984	0.0134	2.335e-13	-0.055436	0.060789	0.362251	SOMAscan
rs4371740	SPINK5	5	147519527	SeqId_8028_22	SPINK5_DEV	0.6271	a	t	0.1313	0.0134	1.634e-22	0.36382	0.062497	1.06341e-08	SOMAscan
14:107191078_D_I	ARGI1	14	107191078	SeqId_5867_60	ARG1_MET	0.5948	d	i	0.2314	0.0137	5.385e-64	0.08387	0.062273	0.178669	SOMAscan
rs201263987	ARGI1	1	196671666	SeqId_5867_60	ARG1_MET	0.6106	d	i	-0.0966	0.0139	3.822e-12	-0.031009	0.062441	0.619684	SOMAscan
rs1354034	IF4B	3	56849749	SeqId_14675_20	EIF4B_NEX	0.3997	t	c	-0.1141	0.0131	2.511e-18	-0.011694	0.062882	0.852552	SOMAscan
rs12292693	TP	11	64936719	SeqId_11361_73	TYMP_MET	0.7392	a	c	0.103	0.0146	1.545e-12	-0.16069	0.070619	0.0233185	SOMAscan
1:183806349_I_D	Prolylcarboxypeptidase	1	183806349	SeqId_5722_78	PRCP_CAR	0.202	d	i	0.1183	0.016	1.313e-13	0.17725	0.073925	0.0168772	SOMAscan
10:17860564_T_C	Prolylcarboxypeptidase	10	17860564	SeqId_5722_78	PRCP_CAR	0.5977	t	c	-0.1118	0.0152	1.866e-13	-0.17067	0.070486	0.0158343	SOMAscan
rs4764822	Prolylcarboxypeptidase	12	102216673	SeqId_5722_78	PRCP_CAR	0.2877	t	c	-0.2452	0.0139	3.597e-69	-0.19023	0.071309	0.00789405	SOMAscan
rs2229437	Prolylcarboxypeptidase	11	82564294	SeqId_5722_78	PRCP_CAR	0.8245	t	g	-0.3019	0.0175	5.045e-67	-0.15264	0.076669	0.0470544	SOMAscan
rs10104997	Prolylcarboxypeptidase	8	55440068	SeqId_5722_78	PRCP_CAR	0.2005	t	c	0.2005	0.0158	1.094e-36	0.21928	0.079908	0.00629361	SOMAscan
rs16846387	SEPR	2	163073082	SeqId_5029_3	FAP_CAR	0.9898	t	c	-1.1219	0.0663	3.687e-64	-1.0557	0.29515	0.000383001	SOMAscan
rs2471863	SEPR	6	29899627	SeqId_5029_3	FAP_CAR	0.3768	t	c	0.1006	0.0143	2.261e-12	0.073737	0.070525	0.296299	SOMAscan
6:31976899_C_T	AIF	6	31976899	SeqId_9522_3	AIFM1_ORG	0.2079	t	c	0.1834	0.0169	2.445e-27	0.030731	0.082887	0.710984	SOMAscan
rs2127870	TWEAK	14	65796846	SeqId_5939_42	TWEAK_INF	0.7858	c	g	-0.1436	0.0163	1.07e-18	-0.0013608	0.077609	0.986017	both
rs80067372	TWEAK	17	7452752	SeqId_5939_42	TWEAK_INF	0.2817	a	g	0.5467	0.014	0	0.3372	0.07071	2.46093e-06	SOMAscan
rs76258507	TWEAK	1	196666044	SeqId_5939_42	TWEAK_INF	0.3913	t	c	-0.1027	0.0135	2.643e-14	0.072474	0.062337	0.245561	SOMAscan
rs33944729	SARP-2	1	196652124	SeqId_3221_54	SFRP1_NEX	0.3888	d	i	-0.1003	0.013	1.398e-14	-0.024995	0.06144	0.684321	SOMAscan
rs28718791	SARP-2	8	40927477	SeqId_3221_54	SFRP1_NEX	0.1483	c	g	-0.2588	0.0178	8.073e-48	-0.25243	0.088995	0.00475335	SOMAscan
rs779860630	SARP-2	9	136138765	SeqId_3221_54	SFRP1_NEX	0.1988	d	i	-0.1221	0.016	2.522e-14	-0.12836	0.077824	0.0997241	both
rs60648773	suPAR	11	126237281	SeqId_2652_15	U_PAR_CAR3	0.2266	a	g	-0.1236	0.0146	2.197e-17	-0.17384	0.070438	0.0139348	SOMAscan
rs2227578	suPAR	10	75678715	SeqId_2652_15	U_PAR_CAR3	0.565	a	g	0.1156	0.0122	3.369e-21	0.1656	0.063104	0.00895983	SOMAscan
rs1397707	suPAR	2	160760972	SeqId_2652_15	U_PAR_CAR3	0.549	t	c	-0.1199	0.0122	1.196e-22	-0.14034	0.060998	0.0218374	SOMAscan
rs2302524	suPAR	19	44156472	SeqId_2652_15	U_PAR_CAR3	0.8321	t	c	0.249	0.0162	2.881e-53	0.25578	0.078996	0.00128706	SOMAscan
rs34813609	CHSP1	1	196668360	SeqId_12808_103	CARHSP1_NEX	0.6095	d	i	0.1087	0.0138	4.068e-15	-0.049888	0.061846	0.420262	SOMAscan
rs6532479	PTGD2	4	95259235	SeqId_12549_33	HPGDS_ORG	0.6144	a	c	0.4252	0.0127	2.78e-244	0.57475	0.059879	4.45656e-20	both_by_LD
rs146385050	MRC2	17	60637258	SeqId_3041_55	MRC2_CRG	0.1835	a	c	-0.2599	0.0176	2.145e-49	-0.097258	0.081308	0.23222	SOMAscan
rs4055121	MRC2	11	126232337	SeqId_3041_55	MRC2_CRG	0.1329	t	c	-0.1476	0.0198	1.012e-13	-0.10399	0.088103	0.238473	SOMAscan
rs7442742	TIMD3	5	156532236	SeqId_5134_52	HAVCR2_DEV	0.1817	t	c	0.75	0.0154	0	-0.03609	0.078369	0.645357	SOMAscan
rs1329424	TIMD3	1	196646176	SeqId_5134_52	HAVCR2_DEV	0.39	t	g	-0.0941	0.0135	3.398e-12	0.042426	0.061229	0.488697	SOMAscan
rs1958078	SMOC1	14	70354858	SeqId_13118_5	SMOC1_NEX	0.1626	a	c	-0.3939	0.0172	1.15e-116	-0.55247	0.074916	7.21107e-13	both
rs77542162	SMOC1	17	67081278	SeqId_13118_5	SMOC1_NEX	0.9787	a	g	-0.3769	0.0453	8.595e-17	-0.49325	0.25657	0.0551315	SOMAscan
rs6664877	LIRA5	1	196684574	SeqId_8766_29	LILRA5_MET	0.1758	t	c	0.1543	0.0166	1.176e-20	0.16505	0.081455	0.0432813	SOMAscan
rs1260326	LIRA5	2	27730940	SeqId_8766_29	LILRA5_MET	0.4031	t	c	-0.0984	0.0128	1.216e-14	-0.19906	0.063139	0.00171791	SOMAscan
rs651279	LIRA5	19	54813762	SeqId_8766_29	LILRA5_MET	0.6816	t	c	0.3555	0.0131	5.33e-161	0.40362	0.064954	1.11712e-09	SOMAscan
rs2070901	LIRA5	1	161185058	SeqId_8766_29	LILRA5_MET	0.2655	t	g	0.1222	0.0142	7.941e-18	0.10272	0.072135	0.155096	SOMAscan
rs2599459	LYPD3	19	44037370	SeqId_13107_9	LYPD3_ONC2	0.814	c	g	-0.1815	0.0169	5.669e-27	-0.52735	0.077042	2.33346e-11	Olink
rs35107209	LYPD3	19	43992228	SeqId_13107_9	LYPD3_ONC2	0.782	c	g	-0.1923	0.0161	4.787e-33	-0.47544	0.074198	3.51965e-10	SOMAscan
rs201263987	LYPD3	1	196671666	SeqId_13107_9	LYPD3_ONC2	0.6106	d	i	-0.1019	0.0135	4.21e-14	0.064541	0.062306	0.300781	SOMAscan
rs1260326	FBLN3	2	27730940	SeqId_8480_29	EFEMP1_CAR	0.4029	t	c	-0.1197	0.0132	1.029e-19	0.00011776	0.059013	0.998409	SOMAscan
rs3791679	FBLN3	2	56096892	SeqId_8480_29	EFEMP1_CAR	0.7659	a	g	-0.2633	0.0152	6.314e-67	-0.15411	0.065145	0.0183908	SOMAscan
rs117500329	Glypican 1	10	115372459	SeqId_8697_38	GPC1_ONC2	0.0261	a	g	0.3761	0.0409	3.948e-20	0.16061	0.18393	0.382992	SOMAscan
rs1126920	Glypican 1	2	241405479	SeqId_8697_38	GPC1_ONC2	0.1129	t	c	0.5818	0.0202	1.23e-181	0.46877	0.090041	2.85891e-07	SOMAscan
rs62398493	Glypican 1	5	177092223	SeqId_8697_38	GPC1_ONC2	0.5399	t	c	-0.133	0.0143	1.408e-20	-0.20542	0.062243	0.00103777	SOMAscan
rs10922098	YES	1	196664651	SeqId_2878_66	YES1_ORG	0.6073	t	c	-0.1602	0.0134	5.61e-33	-0.0041786	0.061995	0.946289	SOMAscan
rs1354034	YES	3	56849749	SeqId_2878_66	YES1_ORG	0.3998	t	c	-0.1251	0.0134	1.039e-20	-0.061078	0.063246	0.334665	SOMAscan
rs2153463	PPA6	1	147124310	SeqId_5742_14	ACP6_MET	0.3006	t	g	-0.9604	0.0117	0	-0.72266	0.062173	1.04232e-27	both
rs36043533	RSPO1	1	38079517	SeqId_16614_27	RSPO1_NEU	0.9436	t	g	-0.4028	0.027	2.992e-50	-0.57866	0.11115	2.86616e-07	SOMAscan
rs10801555	FKBP7	1	196660261	SeqId_9288_7	FKBP7_NEX	0.3911	a	g	-0.0953	0.0136	2.196e-12	0.0045704	0.062911	0.942115	SOMAscan
rs1354034	FKBP7	3	56849749	SeqId_9288_7	FKBP7_NEX	0.3997	t	c	-0.0911	0.0129	1.553e-12	-0.00036281	0.06433	0.995502	SOMAscan
rs6704545	FKBP7	2	179341953	SeqId_9288_7	FKBP7_NEX	0.1931	a	g	0.459	0.0154	5.27e-195	0.24258	0.082373	0.00338688	SOMAscan
rs10754199	Peroxiredoxin-1	1	196670839	SeqId_3855_56	PRDX1_IMR	0.3919	a	g	-0.0972	0.0143	9.85e-12	-0.048847	0.062031	0.43139	SOMAscan
rs2356552	Peroxiredoxin-1	1	46009316	SeqId_3855_56	PRDX1_IMR	0.1008	t	c	-0.3221	0.022	1.63e-48	-0.27919	0.1071	0.00942106	SOMAscan
rs10051650	Tenascin-X	5	135404660	SeqId_5698_60	TNXB_CAR	0.6952	t	g	-0.1153	0.0145	1.939e-15	0.0029144	0.068281	0.965973	SOMAscan
rs45451301	Tenascin-X	6	31935392	SeqId_5698_60	TNXB_CAR	0.9745	t	c	1.7878	0.0388	0	0.52928	0.20509	0.0101531	SOMAscan
rs9267785	Tenascin-X	6	31924869	SeqId_5698_60	TNXB_CAR	0.014	t	c	1.9532	0.0544	1.26e-282	1.797	0.2224	5.21195e-15	Olink
rs17695224	B4GT1	19	52324216	SeqId_13381_49	B4GALT1_DEV	0.2645	a	g	-0.2906	0.0149	3.315e-84	-0.41948	0.066589	6.71274e-10	SOMAscan
rs149092047	B4GT1	9	136139907	SeqId_13381_49	B4GALT1_DEV	0.2702	d	i	0.218	0.0149	3.559e-48	0.10867	0.070592	0.124354	both
rs7019909	B4GT1	9	33113322	SeqId_13381_49	B4GALT1_DEV	0.1048	t	c	0.4131	0.0218	2.068e-80	0.23768	0.096518	0.0141416	SOMAscan
rs1169301	IL-1Rrp2	12	121431300	SeqId_2994_71	IL1RL2_CAR2	0.2963	t	c	0.1168	0.0146	1.5e-15	0.12458	0.068531	0.0697108	SOMAscan
rs3917265	IL-1Rrp2	2	102778461	SeqId_2994_71	IL1RL2_CAR2	0.4613	t	c	0.256	0.0134	8.953e-82	0.3629	0.063097	1.57471e-08	SOMAscan
rs1354034	STX8	3	56849749	SeqId_10903_50	STX8_ORG	0.3998	t	c	-0.1003	0.0129	8.309e-15	-0.037816	0.063267	0.550301	SOMAscan
rs190316617	Cathepsin D	11	1797388	SeqId_5508_62	CTSD_CAR3	0.9092	a	g	0.4566	0.0233	2.484e-85	0.67528	0.094746	3.74973e-12	Olink
rs10778152	Cathepsin D	12	102225751	SeqId_5508_62	CTSD_CAR3	0.7096	a	g	0.1687	0.0143	4.785e-32	0.18355	0.068649	0.00775532	SOMAscan
rs55861089	Cathepsin D	11	1783757	SeqId_5508_62	CTSD_CAR3	0.9024	a	g	0.4704	0.0216	2.73e-105	0.6264	0.08986	1.03992e-11	SOMAscan
rs7080386	PLXA4	10	65048306	SeqId_19560_23	PLXNA4_IMR	0.4164	a	c	-0.1071	0.0131	3.594e-16	-0.094059	0.062987	0.13601	SOMAscan
rs6467443	PLXA4	7	132238011	SeqId_19560_23	PLXNA4_IMR	0.2187	t	g	0.1487	0.016	1.629e-20	0.057118	0.079206	0.471183	SOMAscan
rs188468174	Glutaminyl cyclase	1	25291697	SeqId_7849_3	QPCT_CAR	0.0135	t	c	-0.4282	0.0568	4.738e-14	-0.36942	0.25636	0.150221	SOMAscan
rs4670193	Glutaminyl cyclase	2	37536488	SeqId_7849_3	QPCT_CAR	0.5386	a	g	-0.1966	0.0126	1.704e-54	-0.24869	0.061786	6.6115e-05	SOMAscan
rs10896045	Glutaminyl cyclase	11	65555524	SeqId_7849_3	QPCT_CAR	0.3016	a	g	0.1471	0.0139	4.819e-26	0.12217	0.068299	0.0742848	SOMAscan
rs141898317	Osteopontin	3	126262578	SeqId_13113_7	OPN_CAR3	0.2477	d	i	0.2875	0.0155	7.739e-77	0.028547	0.07393	0.699568	SOMAscan
rs7913729	Osteopontin	10	7768356	SeqId_13113_7	OPN_CAR3	0.0521	t	c	0.5158	0.0298	2.91e-67	-0.0031014	0.12613	0.980393	SOMAscan
rs5860110	Osteopontin	4	88897106	SeqId_13113_7	OPN_CAR3	0.6989	d	i	0.1029	0.0149	5.732e-12	0.097042	0.067821	0.153119	SOMAscan
rs6870370	Lipocalin 2	5	95250892	SeqId_2836_68	LCN2_CAR	0.6746	t	c	-0.1041	0.0144	5.207e-13	-0.18066	0.065652	0.00614894	SOMAscan
rs11327630	Lipocalin 2	17	38138098	SeqId_2836_68	LCN2_CAR	0.4593	d	i	-0.1342	0.0135	2.679e-23	0.0020077	0.062212	0.974267	SOMAscan
rs35440906	Lipocalin 2	8	61646351	SeqId_2836_68	LCN2_CAR	0.8177	d	i	-0.1486	0.0177	5.124e-17	-0.13336	0.079673	0.0947982	SOMAscan
rs1299525	Myoglobin	8	11722125	SeqId_3042_7	MB_CAR3	0.4425	t	c	0.0931	0.0128	3.859e-13	-0.055627	0.055378	0.315639	SOMAscan
rs77542162	Met	17	67081278	SeqId_2837_3	MET_CAR	0.9787	a	g	-0.3355	0.0468	7.299e-13	-0.11565	0.27672	0.676192	SOMAscan
rs779860630	Met	9	136138765	SeqId_2837_3	MET_CAR	0.1988	d	i	-0.3688	0.0164	1.2e-112	-0.33447	0.078364	2.37192e-05	both
rs12188	Met	19	43410035	SeqId_2837_3	MET_CAR	0.0293	t	c	0.292	0.0405	5.929e-13	0.17092	0.21112	0.418581	SOMAscan
rs437	Met	7	116296896	SeqId_2837_3	MET_CAR	0.7161	t	c	-0.1256	0.015	6.867e-17	-0.22322	0.067447	0.00100392	SOMAscan
rs10713598	Met	10	82260861	SeqId_2837_3	MET_CAR	0.7512	d	i	0.1294	0.0163	2.078e-15	0.10896	0.075606	0.150169	SOMAscan
rs33944729	Kallikrein 11	1	196652124	SeqId_2831_29	hK11_ONC2	0.3888	d	i	-0.1038	0.0138	5.683e-14	-0.012963	0.063291	0.837801	SOMAscan
rs117268623	Kallikrein 11	19	51527970	SeqId_2831_29	hK11_ONC2	0.0323	t	c	-0.0689	0.0397	0.08259	-1.8008	0.19004	1.19399e-19	Olink
rs1048328	Kallikrein 11	19	51527364	SeqId_2831_29	hK11_ONC2	0.0801	a	g	-1.4455	0.0209	0	-0.47071	0.12074	0.000110459	SOMAscan
rs148395639	Kallikrein 11	2	242732948	SeqId_2831_29	hK11_ONC2	0.1651	d	i	-0.1452	0.0187	8.94e-15	-0.14594	0.085897	0.0899705	SOMAscan
rs17138646	AMD	5	115346245	SeqId_5620_13	PAM_CAR	0.8833	t	g	0.1831	0.021	2.844e-18	0.13871	0.096852	0.15275	SOMAscan
rs35658696	AMD	5	102338811	SeqId_5620_13	PAM_CAR	0.9509	a	g	1.3439	0.0285	0	1.0828	0.1411	9.24698e-14	both
rs62396356	TRML2	6	41167763	SeqId_5736_1	TLT_2_CAR3	0.8663	a	g	-1.0654	0.0166	0	0.13078	0.093857	0.164131	SOMAscan
rs62276455	Siglec-9	3	98417481	SeqId_3007_7	Siglec_9_NEU	0.4526	a	t	-0.1193	0.0137	3.967e-18	-0.63407	0.060906	5.05825e-23	both_by_LD
rs2075803	Siglec-9	19	51628529	SeqId_3007_7	Siglec_9_NEU	0.4413	a	g	1.1729	0.0077	0	0.54742	0.059178	7.37904e-19	both
10:17848398_A_G	C2	10	17848398	SeqId_3186_2	C2_CAR	0.6178	a	g	-0.1229	0.0162	3.868e-14	-0.22493	0.072436	0.00201326	SOMAscan
rs115204832	C2	6	31704411	SeqId_3186_2	C2_CAR	0.9889	a	g	1.5437	0.0646	4.43e-126	2.0329	0.31342	2.17721e-10	SOMAscan
rs1881203	GPNMB	7	23292808	SeqId_8289_8	GPNMB_NEX	0.6228	t	c	0.2955	0.0136	4.46e-105	0.20114	0.060102	0.000881658	SOMAscan
rs12203592	GPNMB	6	396321	SeqId_8289_8	GPNMB_NEX	0.1781	t	c	-0.1481	0.0178	9.214e-17	-0.0020999	0.080713	0.979255	SOMAscan
rs75801644	GPNMB	7	23306141	SeqId_8289_8	GPNMB_NEX	0.025	a	g	0.2315	0.0438	1.285e-07	-1.9434	0.17542	1.40605e-25	Olink
rs12470153	GPNMB	2	223155911	SeqId_8289_8	GPNMB_NEX	0.6587	c	g	-0.101	0.0145	3.042e-12	-0.048398	0.066953	0.470111	SOMAscan
rs4763395	CLC1B	12	10109841	SeqId_4332_6	CLEC1B_NEU	0.3866	a	c	0.1872	0.0129	1.473e-47	0.079867	0.065237	0.221462	SOMAscan
rs3892816	ART	16	67499714	SeqId_2813_11	AGRP_CAR2	0.9537	t	c	-0.5231	0.0306	1.449e-65	0.015711	0.14214	0.912036	SOMAscan
rs77542162	ART	17	67081278	SeqId_2813_11	AGRP_CAR2	0.9787	a	g	-0.376	0.0457	1.929e-16	-0.58057	0.26504	0.0289668	SOMAscan
rs10754199	VEGF-C	1	196670839	SeqId_3132_1	VEGFC_ORG	0.3919	a	g	-0.1155	0.0136	1.648e-17	-0.042894	0.061961	0.489103	SOMAscan
rs112793547	VEGF-C	4	177638987	SeqId_3132_1	VEGFC_ORG	0.9897	a	c	-0.5455	0.0637	1.109e-17	-0.77047	0.28165	0.00645654	SOMAscan
rs1801690	SIRT2	17	64208285	SeqId_5030_52	SIRT2_INF	0.9444	c	g	-0.4614	0.0282	2.53e-60	0.097773	0.13909	0.482414	SOMAscan
rs41290289	SIRT2	10	7769806	SeqId_5030_52	SIRT2_INF	0.9485	a	c	0.6685	0.0288	2.5e-119	-0.14293	0.12655	0.259275	SOMAscan
rs11920905	SIRT2	3	126267107	SeqId_5030_52	SIRT2_INF	0.2609	a	g	0.2665	0.0147	1.662e-73	-0.08375	0.072729	0.250081	SOMAscan
rs10255150	PTN	7	137013466	SeqId_3045_72	PTN_ORG	0.4227	a	g	0.1686	0.0113	4.344e-50	0.04413	0.053586	0.410601	SOMAscan
rs10922103	PTN	1	196671118	SeqId_3045_72	PTN_ORG	0.6078	a	g	0.0916	0.0115	1.581e-15	-0.024806	0.051721	0.631728	SOMAscan
rs854691	Ck-b-8-1	17	34323852	SeqId_3028_36	CCL23_INF	0.9406	t	g	0.6221	0.0274	2.78e-114	0.77152	0.11276	2.38781e-11	Olink
rs712048	Ck-b-8-1	17	34326215	SeqId_3028_36	CCL23_INF	0.1342	a	c	-0.7023	0.0182	0	-0.58225	0.086187	4.12098e-11	SOMAscan
rs17231342	LY75	2	160726544	SeqId_16620_26	LY75_IMR	0.5435	t	g	-0.788	0.011	0	-0.70014	0.055087	3.89045e-32	SOMAscan
rs72957586	LY75	2	160762687	SeqId_16620_26	LY75_IMR	0.5521	a	g	0.6865	0.0117	0	0.9137	0.048201	2.42103e-60	Olink
rs507666	Nr-CAM	9	136149399	SeqId_5109_24	Nr_CAM_NEU	0.2	a	g	-0.1614	0.0166	1.806e-22	-0.13574	0.079959	0.0902194	both
rs1926736	Nr-CAM	10	17891705	SeqId_5109_24	Nr_CAM_NEU	0.3918	a	g	-0.1541	0.0143	6.588e-27	-0.050674	0.06525	0.437774	SOMAscan
rs4734879	RHG01	8	106583124	SeqId_11955_1	ARHGAP1_CRG	0.7275	a	g	0.1309	0.0147	6.494e-19	0.043879	0.069019	0.525243	SOMAscan
rs6445035	RHG01	3	165480100	SeqId_11955_1	ARHGAP1_CRG	0.206	a	g	-0.1527	0.0161	2.814e-21	0.048302	0.077611	0.533998	SOMAscan
rs6827768	IGFBP-7	4	57952002	SeqId_3320_49	IGFBP_7_CAR3	0.7987	a	t	-0.43	0.0162	4.35e-155	-0.35653	0.068671	3.07397e-07	SOMAscan
rs56944668	CRADD	12	94243853	SeqId_15322_35	CRADD_NEX	0.1595	t	c	-0.1563	0.0178	1.881e-18	-0.044652	0.081503	0.584037	SOMAscan
rs3967200	ISLR2	11	126232385	SeqId_13124_20	ISLR2_NEX	0.1327	t	c	-0.1722	0.0192	2.621e-19	-0.041209	0.087888	0.639367	SOMAscan
rs550057	ISLR2	9	136146597	SeqId_13124_20	ISLR2_NEX	0.2699	t	c	-0.3478	0.0142	3.3e-132	-0.5552	0.065862	3.99945e-16	both
rs507666	ISLR2	9	136149399	SeqId_13124_20	ISLR2_NEX	0.2001	a	g	-0.4164	0.0158	2.29e-153	-0.60602	0.073375	1.41254e-15	both
rs751527	ISLR2	15	74611189	SeqId_13124_20	ISLR2_NEX	0.6427	t	c	-0.1702	0.0135	2.345e-36	-0.1491	0.063428	0.0191382	SOMAscan
rs1354034	PFD2	3	56849749	SeqId_19243_2	PFDN2_NEX	0.3997	t	c	-0.1117	0.0128	3.413e-18	-0.1191	0.063313	0.060548	SOMAscan
rs12670017	PFD2	7	157145463	SeqId_19243_2	PFDN2_NEX	0.5052	a	g	0.111	0.0127	2.368e-18	0.047183	0.063369	0.456888	SOMAscan
rs10754199	HAOX1	1	196670839	SeqId_17768_50	HAOX1_CAR2	0.3919	a	g	-0.1033	0.0142	3.67e-13	-0.033164	0.060116	0.581433	SOMAscan
rs1569419	sRAGE	1	2996602	SeqId_4125_52	RAGE_CAR2	0.2312	t	c	0.1226	0.016	2.157e-14	0.0050168	0.074194	0.94612	SOMAscan
rs1958560	sRAGE	14	66036795	SeqId_4125_52	RAGE_CAR2	0.5988	a	g	0.2259	0.0134	2.236e-63	-0.034631	0.063947	0.588383	SOMAscan
rs141391427	sRAGE	13	73632830	SeqId_4125_52	RAGE_CAR2	0.2454	d	i	0.1135	0.0156	3.574e-13	0.0063699	0.072638	0.930156	SOMAscan
rs12368376	sRAGE	12	624177	SeqId_4125_52	RAGE_CAR2	0.8288	c	g	0.13	0.0179	4.296e-13	0.097964	0.086278	0.25675	SOMAscan
rs4740273	sRAGE	9	134426626	SeqId_4125_52	RAGE_CAR2	0.435	a	g	0.1593	0.0134	1.462e-32	0.085694	0.062923	0.173868	SOMAscan
rs2070600	sRAGE	6	32151443	SeqId_4125_52	RAGE_CAR2	0.0552	t	c	-0.6511	0.0287	1.24e-113	-0.02868	0.13094	0.826712	SOMAscan
rs66494554	sRAGE	17	44170077	SeqId_4125_52	RAGE_CAR2	0.4323	d	i	0.1016	0.0136	8.571e-14	-0.052846	0.06397	0.409157	SOMAscan
rs113035626	sRAGE	4	56522604	SeqId_4125_52	RAGE_CAR2	0.0873	d	i	0.1659	0.0243	8.122e-12	-0.098879	0.11803	0.402587	SOMAscan
rs6997293	sRAGE	8	106517928	SeqId_4125_52	RAGE_CAR2	0.7478	t	c	-0.1788	0.0152	7.583e-32	-0.044934	0.070311	0.52307	SOMAscan
rs13010149	H6ST1	2	129065971	SeqId_5465_32	HS6ST1_CRG	0.2161	t	c	-0.2811	0.0156	2.801e-72	-0.24544	0.080464	0.00241213	SOMAscan
rs13107325	H6ST1	4	103188709	SeqId_5465_32	HS6ST1_CRG	0.0731	t	c	0.1807	0.0253	9.683e-13	0.34514	0.12902	0.00772681	SOMAscan
6:31363554_I_D	H6ST1	6	31363554	SeqId_5465_32	HS6ST1_CRG	0.0375	d	i	-0.2916	0.0345	3.024e-17	-0.45205	0.14902	0.00254742	SOMAscan
rs55993634	H6ST1	16	75236763	SeqId_5465_32	HS6ST1_CRG	0.9152	c	g	0.193	0.0238	5.04e-16	0.23289	0.10641	0.0291139	SOMAscan
rs704	H6ST1	17	26694861	SeqId_5465_32	HS6ST1_CRG	0.4726	a	g	-0.1801	0.013	1.42e-43	-0.15538	0.066054	0.0190546	SOMAscan
rs547347406	Cystatin M	11	65757911	SeqId_14711_27	CST6_DEV	0.9762	d	i	-0.3132	0.0428	2.608e-13	-0.54487	0.21456	0.0114156	SOMAscan
rs80293268	Cystatin M	1	8207579	SeqId_14711_27	CST6_DEV	0.0511	c	g	-0.2703	0.0322	4.444e-17	-0.46654	0.15814	0.00333043	SOMAscan
rs212099	SULT 2A1	19	48389002	SeqId_9829_91	SULT2A1_CRG	0.1662	a	t	-0.2469	0.0176	1.293e-44	-0.39742	0.083457	2.53922e-06	SOMAscan
rs738409	SULT 2A1	22	44324727	SeqId_9829_91	SULT2A1_CRG	0.7769	c	g	-0.1091	0.0159	6.508e-12	-0.12439	0.077351	0.108475	SOMAscan
rs10922098	Cardiotrophin-1	1	196664651	SeqId_2889_37	CTF1_NEX	0.6073	t	c	-0.1224	0.0137	3.891e-19	0.019043	0.062239	0.759749	SOMAscan
rs1926446	FADD	13	46629995	SeqId_16593_3	FADD_ONC2	0.7093	a	c	0.8007	0.0125	0	0.064502	0.067969	0.343107	SOMAscan
rs57136797	FCN2	9	137752540	SeqId_3313_21	FCN2_CAR	0.8519	a	t	0.547	0.0187	1.31e-188	0.67478	0.078312	9.84011e-17	SOMAscan
rs12364094	FCN2	11	114435644	SeqId_3313_21	FCN2_CAR	0.8659	t	c	0.4114	0.0186	6.57e-108	0.52055	0.087352	4.88427e-09	SOMAscan
rs7041446	FCN2	9	137776054	SeqId_3313_21	FCN2_CAR	0.4564	a	g	-0.3237	0.0127	3.66e-144	-0.59864	0.05555	2.03236e-24	both
rs2365715	PGCB	1	156615114	SeqId_3461_58	BCAN_NEU	0.6104	a	g	0.2064	0.0146	3.021e-45	0.17915	0.066158	0.00701132	SOMAscan
rs10754199	PGCB	1	196670839	SeqId_3461_58	BCAN_NEU	0.3919	a	g	-0.1001	0.0143	2.188e-12	0.036721	0.060402	0.543513	SOMAscan
rs1089033	IL-8	1	196666793	SeqId_3447_64	IL8_INF	0.39	a	c	0.116	0.0137	2.14e-17	0.099582	0.06153	0.106226	SOMAscan
rs34555390	TRYB1	19	52300562	SeqId_9409_11	TPSAB1_IMR	0.2251	d	i	0.1144	0.0159	7.108e-13	-0.0068625	0.076328	0.928398	SOMAscan
rs78744187	TRYB1	19	33754548	SeqId_9409_11	TPSAB1_IMR	0.0889	t	c	0.2342	0.0233	1.032e-23	0.28399	0.11745	0.0159772	SOMAscan
rs113690116	TRYB1	16	1372070	SeqId_9409_11	TPSAB1_IMR	0.9787	a	c	-1.4262	0.0463	5.71e-208	-1.4935	0.21816	2.30675e-11	SOMAscan
rs8051930	TRYB1	16	1295818	SeqId_9409_11	TPSAB1_IMR	0.4852	a	t	0.1885	0.0133	2.076e-45	0.84496	0.052511	5.62341e-47	Olink
rs3737803	FGR	1	27960792	SeqId_3810_50	FGR_ORG	0.0739	a	g	-0.499	0.0249	1.89e-89	-0.40068	0.1135	0.000455198	SOMAscan
rs4710790	DLL1	6	170588232	SeqId_5349_69	DLL1_ONC2	0.578	a	c	-0.147	0.0138	2.438e-26	-0.12808	0.060753	0.0355304	SOMAscan
rs41540512	granzyme A	6	31237774	SeqId_3440_7	GZMA_NEU	0.6569	c	g	0.2617	0.0139	5.76e-79	0.26782	0.065072	4.5436e-05	SOMAscan
19:54755133_T_C	granzyme A	19	54755133	SeqId_3440_7	GZMA_NEU	0.4881	t	c	0.0979	0.0142	5.236e-12	0.15743	0.065322	0.016323	SOMAscan
rs7522061	FCRL3	1	157668390	SeqId_4440_15	FCRL3_IMR	0.5223	t	c	-0.8073	0.0112	0	-0.80023	0.049681	4.74242e-47	both_by_LD
rs1926736	BCAM	10	17891705	SeqId_2816_50	BCAM_DEV	0.3916	a	g	-0.1079	0.014	1.577e-14	-0.11971	0.063885	0.0615602	SOMAscan
rs563366239	BCAM	19	45335996	SeqId_2816_50	BCAM_DEV	0.9896	a	g	-0.9704	0.0688	3.156e-45	0.30706	0.32869	0.350671	SOMAscan
rs8176693	BCAM	9	136137657	SeqId_2816_50	BCAM_DEV	0.0653	t	c	0.4141	0.0259	1.599e-57	0.42056	0.11843	0.000421017	SOMAscan
rs7671511	SPARCL1	4	88449181	SeqId_4467_49	SPARCL1_CAR	0.2078	t	c	0.7146	0.0146	0	0.65246	0.070611	7.7983e-19	SOMAscan
rs59265294	SPARCL1	4	88428607	SeqId_4467_49	SPARCL1_CAR	0.3554	d	i	0.6016	0.0128	0	0.7165	0.060228	8.31764e-29	Olink
rs77542162	SPARCL1	17	67081278	SeqId_4467_49	SPARCL1_CAR	0.9787	a	g	-0.3212	0.0463	4.123e-12	-0.089565	0.27235	0.742403	SOMAscan
rs77303550	SPARCL1	16	72079657	SeqId_4467_49	SPARCL1_CAR	0.1982	t	c	-0.2673	0.0163	3.712e-60	-0.1321	0.075408	0.0804267	SOMAscan
rs10801555	TENR	1	196660261	SeqId_11302_237	TN_R_NEU	0.3911	a	g	0.1387	0.0139	2.367e-23	-0.047443	0.062237	0.446262	SOMAscan
rs2235256	TENR	1	175569047	SeqId_11302_237	TN_R_NEU	0.5685	a	g	0.2162	0.0132	9.652e-61	0.43488	0.059052	7.7983e-13	both
rs12812747	TENR	12	115374658	SeqId_11302_237	TN_R_NEU	0.5732	a	g	0.0905	0.0132	6.276e-12	0.15936	0.063727	0.0127262	SOMAscan
rs704	TENR	17	26694861	SeqId_11302_237	TN_R_NEU	0.4726	a	g	0.1182	0.013	1.239e-19	-0.1767	0.064882	0.00669576	SOMAscan
rs76683040	CBL	11	119152684	SeqId_12016_60	CBL_CRG	0.0739	t	c	-0.3947	0.024	8.346e-61	-0.17389	0.11282	0.12388	SOMAscan
rs7534174	TGF-b R III	1	59661309	SeqId_3009_3	TGFBR3_CAR	0.7088	t	g	-0.1205	0.0147	3.076e-16	-0.10914	0.06911	0.114921	SOMAscan
rs12135487	TGF-b R III	1	92087039	SeqId_3009_3	TGFBR3_CAR	0.788	a	t	-0.1248	0.0163	2.334e-14	-0.0658	0.072978	0.367697	SOMAscan
rs1034350	TGF-b R III	21	28481784	SeqId_3009_3	TGFBR3_CAR	0.6463	t	c	-0.1287	0.0139	2.712e-20	-0.13343	0.06613	0.0441774	SOMAscan
rs734801	Cystatin C	20	23612791	SeqId_2609_59	CST3_CAR	0.7731	a	g	0.4018	0.0152	6.7e-155	0.34999	0.072845	2.07205e-06	SOMAscan
rs1260326	Cystatin C	2	27730940	SeqId_2609_59	CST3_CAR	0.4029	t	c	-0.0912	0.0132	5.531e-12	-0.026578	0.060752	0.661957	SOMAscan
rs74703065	NPTXR	22	39245556	SeqId_15511_37	NPTXR_MET	0.0196	a	g	1.3143	0.0459	5.07e-180	2.0376	0.22703	6.29506e-18	both
rs3775291	TLR3	4	187004074	SeqId_16918_198	TLR3_ONC2	0.299	t	c	-0.8082	0.013	0	-1.0613	0.046265	2.89734e-79	both
rs1329424	TLR3	1	196646176	SeqId_16918_198	TLR3_ONC2	0.39	t	g	-0.0996	0.0138	4.409e-13	-0.0073706	0.061891	0.905253	SOMAscan
rs1256335	KYNU	1	21890386	SeqId_4559_64	KYNU_NEU	0.7779	a	g	-0.1111	0.0162	6.793e-12	-0.13086	0.070472	0.0639293	SOMAscan
rs73961713	KYNU	2	143801205	SeqId_4559_64	KYNU_NEU	0.1727	a	c	-0.7857	0.0161	0	-0.20522	0.07602	0.00718787	SOMAscan
rs146058295	TFPI	2	188352062	SeqId_3336_50	TFPI_CAR3	0.65	d	i	-0.0028	0.0128	0.826	-0.48669	0.056777	1.38357e-16	Olink
rs927826	TFPI	10	20220846	SeqId_3336_50	TFPI_CAR3	0.7117	t	g	0.1458	0.0133	5.247e-28	0.11529	0.062792	0.0669576	SOMAscan
rs116994374	TFPI	9	117084672	SeqId_3336_50	TFPI_CAR3	0.0742	a	g	-0.2488	0.0241	6.577e-25	-0.27638	0.12083	0.0226048	SOMAscan
rs116011690	TFPI	2	188324459	SeqId_3336_50	TFPI_CAR3	0.0227	t	c	-0.3732	0.0423	1.052e-18	-0.36593	0.19957	0.0673287	SOMAscan
rs9332655	TFPI	1	169490592	SeqId_3336_50	TFPI_CAR3	0.7298	a	g	-0.2724	0.0134	5.9e-92	-0.10435	0.07039	0.138864	SOMAscan
rs7894367	Peroxiredoxin-3	10	120950640	SeqId_8358_30	PRDX3_IMR	0.6764	a	g	0.1125	0.0135	8.352e-17	0.21158	0.065877	0.00140702	SOMAscan
rs57120900	FKBP52 protein	12	2905888	SeqId_17722_5	FKBP4_MET	0.9635	a	g	0.2508	0.0353	1.211e-12	-0.05063	0.17641	0.77423	SOMAscan
rs1354034	FKBP52 protein	3	56849749	SeqId_17722_5	FKBP4_MET	0.3998	t	c	-0.1147	0.0135	1.749e-17	-0.11387	0.063429	0.0732487	SOMAscan
rs10754199	FKBP52 protein	1	196670839	SeqId_17722_5	FKBP4_MET	0.3919	a	g	-0.1049	0.0142	1.431e-13	0.070686	0.062325	0.257288	SOMAscan
rs4548397	ANGL1	1	178523947	SeqId_11142_11	ANGPTL1_MET	0.4686	t	c	0.4044	0.0126	7.65e-225	0.19532	0.063658	0.00227405	SOMAscan
rs117516437	ANGL1	19	10226579	SeqId_11142_11	ANGPTL1_MET	0.0299	t	c	0.295	0.0408	4.7e-13	0.20444	0.16659	0.220338	SOMAscan
rs8178824	ANGL1	17	64224775	SeqId_11142_11	ANGPTL1_MET	0.0294	t	c	0.3401	0.0397	1.15e-17	-0.17629	0.18449	0.339766	SOMAscan
rs62541553	annexin I	9	75777421	SeqId_4960_72	ANXA1_ONC2	0.0428	t	c	0.4858	0.0315	1.098e-53	0.061011	0.1577	0.699021	SOMAscan
rs13412535	PDGF-BB	2	224874874	SeqId_4149_8	PDGF_subunit_B_CAR2	0.2367	a	g	0.1303	0.0158	1.916e-16	0.44421	0.07572	8.29278e-09	SOMAscan
rs11631270	PDGF-BB	15	101994289	SeqId_4149_8	PDGF_subunit_B_CAR2	0.2875	a	g	0.1142	0.0141	6.912e-16	0.29812	0.070729	2.98401e-05	SOMAscan
rs7185299	GLO2	16	1879423	SeqId_19267_14	HAGH_NEU	0.1427	t	c	0.2716	0.0191	1.154e-45	0.06515	0.085496	0.446416	SOMAscan
rs1329424	GLO2	1	196646176	SeqId_19267_14	HAGH_NEU	0.39	t	g	-0.0953	0.0138	5.944e-12	-0.019997	0.060823	0.742472	SOMAscan
rs1573895	IL-18 Ra	2	102982876	SeqId_14079_14	IL_18R1_INF	0.2295	t	c	0.6408	0.014	0	0.83989	0.068662	3.80189e-30	both_by_LD
rs1801689	IL-18 Ra	17	64210580	SeqId_14079_14	IL_18R1_INF	0.9708	a	c	-0.3752	0.0385	1.96e-22	-0.42618	0.18092	0.0188886	SOMAscan
rs567260032	MYOC	15	65501350	SeqId_16558_2	MYOC_DEV	0.5972	d	i	-0.107	0.0131	2.439e-16	-0.0032866	0.062655	0.958189	SOMAscan
rs7547721	MYOC	1	171617765	SeqId_16558_2	MYOC_DEV	0.0892	a	g	-0.6625	0.0221	9.99e-197	-0.52168	0.11311	5.11211e-06	SOMAscan
rs74816457	GAS-6	19	41739534	SeqId_15391_114	GAS6_CAR	0.396	c	g	-0.2281	0.0131	8.226e-68	-0.11083	0.062986	0.0791225	SOMAscan
rs6602909	GAS-6	13	114551993	SeqId_15391_114	GAS6_CAR	0.6651	t	c	0.2879	0.0136	6e-99	0.25094	0.065544	0.000145781	SOMAscan
rs1354034	MESD2	3	56849749	SeqId_15299_102	MESDC2_DEV	0.3997	t	c	-0.1173	0.0128	3.622e-20	-0.05754	0.063702	0.366834	SOMAscan
rs635634	CCL28	9	136155000	SeqId_2890_59	CCL28_INF	0.1998	t	c	-0.1635	0.0163	1.24e-23	-0.072652	0.076681	0.343882	both
rs73000929	CCL28	11	113953622	SeqId_2890_59	CCL28_INF	0.0345	a	g	-0.3468	0.037	7.608e-21	0.014867	0.17067	0.930619	SOMAscan
rs10761731	CCL28	10	65027610	SeqId_2890_59	CCL28_INF	0.5807	a	t	0.0995	0.0133	7.384e-14	-0.10821	0.061146	0.0773927	SOMAscan
rs7584901	CCL28	2	207030478	SeqId_2890_59	CCL28_INF	0.5655	t	c	0.2727	0.013	1.91e-97	0.13399	0.060971	0.0284512	SOMAscan
rs11559982	CCL28	12	54711574	SeqId_2890_59	CCL28_INF	0.4462	a	g	-0.1779	0.0132	2.312e-41	-0.054865	0.061195	0.370399	SOMAscan
rs56990409	CCL28	12	8142199	SeqId_2890_59	CCL28_INF	0.4348	d	i	-0.1095	0.0136	7.958e-16	-0.15555	0.062198	0.0127204	SOMAscan
rs34208856	CCL28	6	135421067	SeqId_2890_59	CCL28_INF	0.2758	d	i	0.1038	0.0149	3.433e-12	-0.068617	0.068764	0.318853	SOMAscan
rs62292950	MIP-3b	3	132197995	SeqId_4922_13	CCL19_INF	0.8686	t	g	0.14	0.0195	7.59e-13	0.20365	0.092485	0.0281384	SOMAscan
6:32598366_A_G	MIP-3b	6	32598366	SeqId_4922_13	CCL19_INF	0.9754	a	g	-0.6202	0.0431	5.985e-47	-0.65021	0.19203	0.000767185	SOMAscan
rs10801557	MIP-3b	1	196669581	SeqId_4922_13	CCL19_INF	0.6086	t	c	0.1154	0.0134	6.511e-18	-0.056445	0.063135	0.371749	SOMAscan
rs58754882	IL-16	15	81595358	SeqId_2774_10	IL16_CAR2	0.0886	a	g	-1.0744	0.0212	0	-0.70959	0.1045	3.31131e-11	both_by_LD
rs34813609	IL-16	1	196668360	SeqId_2774_10	IL16_CAR2	0.6095	d	i	0.0963	0.0137	2.236e-12	0.05947	0.059893	0.32124	SOMAscan
rs55876513	MIG	4	76883698	SeqId_9188_119	CXCL9_INF	0.7513	t	g	0.1234	0.0154	9.498e-16	0.2063	0.073111	0.00497508	SOMAscan
rs13257113	OPG	8	120155591	SeqId_8304_50	OPG_CAR3	0.563	t	c	0.1443	0.013	1.86e-28	0.36499	0.062281	8.55658e-09	SOMAscan
rs704	OPG	17	26694861	SeqId_8304_50	OPG_CAR3	0.4727	a	g	-0.0914	0.0124	1.647e-13	-0.099243	0.062359	0.112158	SOMAscan
rs573195220	CD109	6	74500857	SeqId_3290_50	CD109_DEV	0.6376	d	i	-0.6589	0.0132	0	-0.57085	0.062198	1.27644e-18	Olink
rs8176741	CD109	9	136131461	SeqId_3290_50	CD109_DEV	0.0655	a	g	0.5429	0.0266	1.11e-92	0.23178	0.11861	0.0512743	SOMAscan
rs57799429	CD109	6	74509578	SeqId_3290_50	CD109_DEV	0.5105	c	g	0.7071	0.0115	0	0.49524	0.056776	4.39542e-17	SOMAscan
rs201453301	CDON	11	125889893	SeqId_4541_49	CDON_DEV	0.0881	d	i	-0.8595	0.0214	0	0.45227	0.11058	5.0501e-05	SOMAscan
rs7467117	GFRa-2	9	139963935	SeqId_2515_14	GFRA2_CRG	0.3777	a	g	0.1082	0.0142	2.934e-14	0.050873	0.070636	0.471737	SOMAscan
rs15881	GFRa-2	8	21550768	SeqId_2515_14	GFRA2_CRG	0.5342	a	c	-0.3449	0.0136	2.48e-141	-0.32173	0.062339	3.59749e-07	SOMAscan
6:32569459_G_A	GFRa-2	6	32569459	SeqId_2515_14	GFRA2_CRG	0.137	a	g	-0.1712	0.02	1.361e-17	-0.10317	0.10053	0.305281	SOMAscan
rs55709272	IL-1Ra	2	113867288	SeqId_5353_89	IL_1ra_CAR2	0.5647	t	c	0.212	0.0135	1.332e-55	0.20616	0.063593	0.0012697	SOMAscan
rs3184504	FGFP1	12	111884608	SeqId_15494_11	FGF_BP1_ONC2	0.4688	t	c	-0.1045	0.0135	9.816e-15	0.011166	0.064089	0.861767	SOMAscan
rs2155572	ACAM	11	123067655	SeqId_10440_26	CLMP_MET	0.5835	t	g	0.215	0.0123	4.585e-68	0.15556	0.057599	0.00715979	SOMAscan
rs12216772	Marapsin	8	106573919	SeqId_15535_3	PRSS27_CAR2	0.4336	t	c	0.1035	0.0135	1.824e-14	0.16628	0.062761	0.00832722	SOMAscan
rs71386687	Marapsin	16	2767894	SeqId_15535_3	PRSS27_CAR2	0.0803	t	g	0.3393	0.0268	9.935e-37	0.58642	0.13203	1.10866e-05	SOMAscan
rs2479016	Marapsin	6	2245345	SeqId_15535_3	PRSS27_CAR2	0.5702	a	g	0.1281	0.0135	2.692e-21	0.16301	0.062179	0.00902818	SOMAscan
rs11220477	Marapsin	11	126275402	SeqId_15535_3	PRSS27_CAR2	0.0425	t	c	-0.4596	0.0336	1.134e-42	-0.32743	0.16519	0.0480397	SOMAscan
rs10531240	Marapsin	9	36291174	SeqId_15535_3	PRSS27_CAR2	0.4222	d	i	-0.0941	0.0137	6.883e-12	-0.13458	0.062114	0.0307468	SOMAscan
rs601338	Marapsin	19	49206674	SeqId_15535_3	PRSS27_CAR2	0.4869	a	g	0.5028	0.0127	0	0.51825	0.060945	2.33346e-16	both_by_LD
rs8111600	Marapsin	19	5821968	SeqId_15535_3	PRSS27_CAR2	0.0442	t	c	0.3538	0.0327	2.738e-27	0.31531	0.1493	0.0352128	SOMAscan
rs4760682	K6PF	12	48512285	SeqId_17384_110	PFKM_CRG	0.8066	a	c	0.159	0.0157	3.858e-24	0.58969	0.067646	4.62381e-17	both
rs373875605	carboxylesterase, liver	16	55850248	SeqId_15487_164	CES1_CAR	0.0465	t	c	-0.0267	0.0346	0.4406	-1.3155	0.16092	2.60615e-15	Olink
rs111675407	carboxylesterase, liver	8	9183102	SeqId_15487_164	CES1_CAR	0.09	d	i	0.1687	0.0233	4.679e-13	0.074093	0.11177	0.507715	SOMAscan
rs541862	carboxylesterase, liver	6	31916951	SeqId_15487_164	CES1_CAR	0.9026	t	c	-0.2189	0.0224	1.357e-22	-0.051327	0.10892	0.637705	SOMAscan
rs11447348	carboxylesterase, liver	3	165521844	SeqId_15487_164	CES1_CAR	0.3112	d	i	0.115	0.0145	1.964e-15	0.024569	0.069104	0.722337	SOMAscan
rs34813609	carboxylesterase, liver	1	196668360	SeqId_15487_164	CES1_CAR	0.6095	d	i	-0.2631	0.0134	5.575e-86	0.066553	0.061031	0.276045	SOMAscan
rs1260326	carboxylesterase, liver	2	27730940	SeqId_15487_164	CES1_CAR	0.4029	t	c	0.1053	0.0135	5.095e-15	0.17982	0.062264	0.00405042	SOMAscan
rs1354034	KS6B1	3	56849749	SeqId_15608_5	RPS6KB1_NEX	0.3996	t	c	-0.0992	0.0126	2.741e-15	-0.069914	0.063447	0.271038	SOMAscan
rs4819959	IL-17 sR	22	17586631	SeqId_2992_59	IL_17RA_CAR3	0.5007	a	g	0.8061	0.011	0	0.67793	0.055126	1.98153e-30	both_by_LD
rs149092047	IL-3 Ra	9	136139907	SeqId_13744_37	IL3RA_NEX	0.2701	d	i	-0.5811	0.0132	0	-0.59438	0.05915	1.05196e-21	both
rs507666	IL-3 Ra	9	136149399	SeqId_13744_37	IL3RA_NEX	0.2	a	g	-0.6969	0.0144	0	-0.58921	0.066897	2.2856e-17	both
rs551789974	BMP-4	11	74432192	SeqId_15667_39	BMP_4_NEU	0.9576	a	g	0.4128	0.0331	1.228e-35	0.44246	0.14235	0.00199343	SOMAscan
rs73224660	BST1	4	15714762	SeqId_4535_50	BST1_DEV	0.1602	a	g	-1.2932	0.0128	0	-1.0939	0.068574	2.44343e-46	SOMAscan
rs55735476	BST1	4	15706920	SeqId_4535_50	BST1_DEV	0.1322	t	c	-1.2544	0.0152	0	-1.2798	0.072225	1.63305e-54	Olink
rs4734879	RHG01	8	106583124	SeqId_9815_5	ARHGAP1_CRG	0.7275	a	g	0.1187	0.0145	2.957e-16	0.043879	0.069019	0.525243	SOMAscan
rs35152718	Glyoxalase I	6	38588203	SeqId_9883_29	GLO1_CAR2	0.1062	t	c	-0.1908	0.0213	3.785e-19	0.033873	0.099159	0.732808	SOMAscan
rs10754199	Glyoxalase I	1	196670839	SeqId_9883_29	GLO1_CAR2	0.3919	a	g	-0.1155	0.014	1.871e-16	-0.064813	0.062043	0.296715	SOMAscan
rs7222922	HCC-1	17	34335694	SeqId_2900_53	CCL14_CAR	0.1186	t	c	-1.0537	0.0178	0	-0.33147	0.092356	0.000365763	SOMAscan
rs12075	HCC-1	1	159175354	SeqId_2900_53	CCL14_CAR	0.5786	a	g	-0.1664	0.0133	7.37e-36	-0.099187	0.064696	0.125898	SOMAscan
rs9903158	HCC-1	17	34312337	SeqId_2900_53	CCL14_CAR	0.9395	t	c	1.1879	0.0257	0	1.1812	0.11924	3.47536e-21	Olink
rs150986391	Caspase-3	4	185592134	SeqId_3593_72	CASP_3_CAR3	0.1224	d	i	-0.3213	0.0194	1.917e-61	-0.39795	0.092167	1.91426e-05	SOMAscan
rs652455	TR	11	117071449	SeqId_8795_48	TR_CAR3	0.851	t	c	-0.2382	0.0188	1.253e-36	-0.13664	0.088158	0.121801	SOMAscan
rs11917973	TR	3	195838613	SeqId_8795_48	TR_CAR3	0.4554	t	c	0.0975	0.0134	4.088e-13	-0.18994	0.060146	0.00168811	SOMAscan
rs144861591	TR	6	26072992	SeqId_8795_48	TR_CAR3	0.0623	t	c	-0.2776	0.0278	1.551e-23	-0.35015	0.13189	0.00819785	SOMAscan
rs855791	TR	22	37462936	SeqId_8795_48	TR_CAR3	0.4436	a	g	0.1519	0.0134	1.086e-29	0.12961	0.063086	0.0404576	SOMAscan
rs13189044	TR	5	141471431	SeqId_8795_48	TR_CAR3	0.2254	a	c	-0.1173	0.0161	3.488e-13	-0.1884	0.076885	0.0146218	SOMAscan
rs71674639	ApoM	3	165495142	SeqId_10445_20	APOM_CAR	0.2066	d	i	0.1164	0.0167	3.201e-12	0.24146	0.076083	0.0016014	SOMAscan
rs2255741	ApoM	6	31605167	SeqId_10445_20	APOM_CAR	0.0299	a	g	-0.7911	0.039	2.83e-91	-0.76956	0.17512	1.3649e-05	SOMAscan
rs10922103	ApoM	1	196671118	SeqId_10445_20	APOM_CAR	0.6078	a	g	-0.2091	0.0137	1.619e-52	0.051624	0.062184	0.406846	SOMAscan
rs1260326	ApoM	2	27730940	SeqId_10445_20	APOM_CAR	0.4029	t	c	0.1089	0.0137	2.084e-15	0.10124	0.063767	0.113011	SOMAscan
rs1800775	ApoM	16	56995236	SeqId_10445_20	APOM_CAR	0.4895	a	c	0.1131	0.0135	6.38e-17	0.19751	0.062811	0.00176604	SOMAscan
rs1157141	bFGF	8	106531310	SeqId_3025_50	FGF2_IMR	0.7312	a	g	0.1187	0.0153	8.898e-15	0.03151	0.069183	0.648978	SOMAscan
rs2922979	bFGF	4	123748616	SeqId_3025_50	FGF2_IMR	0.6903	c	g	0.719	0.013	0	0.93566	0.055948	6.98232e-50	both
rs1974955	VWC2	7	49819462	SeqId_15308_108	VWC2_NEU	0.4594	a	c	-0.2511	0.0122	1.6e-94	-0.42565	0.058516	1.42889e-12	both_by_LD
rs1354034	HSP 40	3	56849749	SeqId_3852_19	DNAJB1_CRG	0.3997	t	c	-0.1546	0.0125	6.962e-35	-0.12431	0.063069	0.0492947	SOMAscan
rs12121617	PSIP1	1	156685732	SeqId_17176_13	PSIP1_IMR	0.3339	a	c	-0.1029	0.0131	4.814e-15	0.044501	0.069501	0.522288	SOMAscan
rs7025666	DDX58	9	32533829	SeqId_12382_2	DDX58_IMR	0.7363	t	c	0.3629	0.0148	1.67e-132	0.0060968	0.066463	0.926949	SOMAscan
rs1329424	DDX58	1	196646176	SeqId_12382_2	DDX58_IMR	0.39	t	g	-0.3366	0.0133	5.87e-141	0.022734	0.06133	0.711033	SOMAscan
rs12459419	Siglec-3	19	51728477	SeqId_3166_92	CD33_NEX	0.3268	t	c	-0.9373	0.0108	0	-0.90343	0.052802	1.13501e-51	SOMAscan
rs1710398	Siglec-3	19	51726911	SeqId_3166_92	CD33_NEX	0.5806	a	c	-0.5861	0.0122	0	-1.2048	0.034762	3.31131e-133	Olink
rs147307766	ECP	14	21385991	SeqId_15576_158	RNASE3_MET	0.0503	t	c	0.7662	0.0304	4.24e-140	0.75552	0.13785	6.83754e-08	SOMAscan
rs3745368	resistin	19	7735297	SeqId_3046_31	RETN_CAR3	0.0306	a	g	-0.5019	0.0406	4.833e-35	-1.0095	0.19051	1.7746e-07	SOMAscan
rs72992130	resistin	6	144441671	SeqId_3046_31	RETN_CAR3	0.0457	t	c	0.3146	0.0326	5.041e-22	0.2649	0.1678	0.115064	SOMAscan
rs6542680	SH21A	2	3640142	SeqId_4567_82	SH2D1A_IMR	0.8157	t	c	-0.2191	0.017	6.328e-38	0.062264	0.079582	0.43437	SOMAscan
rs704	SH21A	17	26694861	SeqId_4567_82	SH2D1A_IMR	0.4726	a	g	-0.0954	0.0131	3.459e-13	-0.086062	0.062937	0.172123	SOMAscan
rs1926736	CNTP2	10	17891705	SeqId_6965_19	CNTNAP2_IMR	0.3916	a	g	-0.1036	0.0137	4.106e-14	-0.097145	0.058506	0.0974765	SOMAscan
rs6969311	CNTP2	7	145360660	SeqId_6965_19	CNTNAP2_IMR	0.2822	c	g	0.556	0.0131	0	0.4199	0.059166	4.56037e-12	both_by_LD
rs17000823	FAM3B	21	42721107	SeqId_9177_6	FAM3B_IMR	0.9618	a	c	0.8493	0.034	2.58e-137	1.2544	0.1486	3.66438e-16	SOMAscan
rs492602	FAM3B	19	49206417	SeqId_9177_6	FAM3B_IMR	0.5133	a	g	0.1153	0.0132	2.24e-18	0.0074423	0.064794	0.908603	SOMAscan
rs149092047	FAM3B	9	136139907	SeqId_9177_6	FAM3B_IMR	0.2702	d	i	0.2277	0.0145	2.464e-55	-0.074928	0.070349	0.287369	both
rs11909649	FAM3B	21	42711279	SeqId_9177_6	FAM3B_IMR	0.0918	t	c	-0.395	0.0226	2.479e-68	-1.0248	0.099466	1.21899e-22	Olink
rs7042335	GDF2	9	95122547	SeqId_4880_21	GDF_2_CAR2	0.3288	t	c	-0.1533	0.0136	1.221e-29	-0.24481	0.06132	7.56136e-05	SOMAscan
rs1956713	GDF2	14	94932919	SeqId_4880_21	GDF_2_CAR2	0.8501	a	g	-0.1552	0.0178	2.741e-18	-0.18682	0.084716	0.0279062	SOMAscan
rs12448760	ALCAM	16	16239539	SeqId_5451_1	ALCAM_CAR3	0.2824	a	g	0.1139	0.0136	5.328e-17	0.10138	0.070245	0.149603	SOMAscan
rs6437581	ALCAM	3	105063216	SeqId_5451_1	ALCAM_CAR3	0.5589	a	g	0.1067	0.0123	4.502e-18	0.087497	0.058535	0.135622	SOMAscan
rs12121617	HDGF	1	156685732	SeqId_8953_47	HDGF_MET	0.3339	a	c	-0.0908	0.0133	9.969e-12	0.67528	0.063757	1.03276e-23	both_by_LD
rs55714927	ASGR1	17	7080316	SeqId_5452_71	ASGR1_NEX	0.1872	t	c	-0.1676	0.0166	5.296e-24	-0.36033	0.074919	2.02209e-06	SOMAscan
rs7528419	ASGR1	1	109817192	SeqId_5452_71	ASGR1_NEX	0.777	a	g	-0.1271	0.0153	1.25e-16	-0.095742	0.079437	0.228691	both
rs1794116	ASGR1	11	117065779	SeqId_5452_71	ASGR1_NEX	0.2302	t	c	0.1309	0.0152	6.523e-18	0.38302	0.072222	1.73181e-07	SOMAscan
rs12145743	HDGF	1	156700651	SeqId_16758_96	HDGF_MET	0.6583	t	g	0.11	0.0127	5.692e-18	-0.71071	0.061694	2.68534e-27	both_by_LD
rs142437697	TXND5	6	7887339	SeqId_11212_7	TXNDC5_MET	0.8581	d	i	0.2614	0.0184	1.228e-45	0.11836	0.095821	0.217345	SOMAscan
rs1354034	TXND5	3	56849749	SeqId_11212_7	TXNDC5_MET	0.3995	t	c	-0.126	0.0127	4.579e-23	-0.10981	0.063168	0.0827752	SOMAscan
rs3830659	Thyroxine-Binding Globulin	12	121417536	SeqId_2706_69	SERPINA7_CAR	0.695	d	i	-0.1389	0.0143	3.505e-22	-0.052265	0.067359	0.438177	SOMAscan
rs2516600	NID2	14	52487766	SeqId_16060_99	NID2_DEV	0.4574	t	c	-0.791	0.0107	0	-0.58314	0.055794	3.42768e-23	both
rs33944729	sTREM-1	1	196652124	SeqId_9266_1	TREM1_IMR	0.3888	d	i	-0.0907	0.013	3.274e-12	0.026517	0.058428	0.650145	SOMAscan
rs151289065	sTREM-1	6	41245837	SeqId_9266_1	TREM1_IMR	0.7133	d	i	-0.3569	0.0137	6.61e-150	-0.52007	0.060141	7.78037e-17	both
rs73021441	DR6	11	126265154	SeqId_5404_53	TNFRSF21_NEU	0.0543	t	c	-0.2232	0.0296	4.997e-14	-0.14505	0.12833	0.258935	SOMAscan
rs4665972	DR6	2	27598097	SeqId_5404_53	TNFRSF21_NEU	0.4032	t	c	-0.0993	0.0135	2.029e-13	-0.02358	0.063946	0.712476	SOMAscan
rs6458555	DR6	6	47277569	SeqId_5404_53	TNFRSF21_NEU	0.3064	a	g	0.1452	0.0146	2.531e-23	0.12127	0.067423	0.072711	SOMAscan
rs2228203	annexin IV	2	70033584	SeqId_17164_15	ANXA4_MET	0.1925	t	c	-0.3889	0.0154	5.37e-140	0.1958	0.078766	0.0132617	SOMAscan
rs28690341	BTC	4	75719768	SeqId_13088_397	BTC_ORG	0.8665	c	g	0.5629	0.0187	1.97e-198	0.76313	0.084439	3.91742e-18	both_by_LD
rs10747049	DPP2	9	140008750	SeqId_8346_9	DPP7_MET	0.7504	c	g	0.6693	0.0138	0	0.50549	0.066274	1.28529e-13	both_by_LD
rs7789303	EphB6	7	142552547	SeqId_5078_82	EPHB6_NEU	0.7347	a	g	0.3506	0.014	4.94e-138	0.36008	0.06833	2.06728e-07	SOMAscan
rs77817298	Midkine	11	46527652	SeqId_2911_27	MK_ONC2	0.0125	a	g	0.4717	0.0615	1.655e-14	0.58231	0.27576	0.035229	SOMAscan
rs1354034	NAA10	3	56849749	SeqId_17854_33	NAA10_NEX	0.3996	t	c	-0.0962	0.0132	2.645e-13	-0.097453	0.063243	0.123988	SOMAscan
rs11568819	MMP-7	11	102401633	SeqId_2789_26	MMP7_CAR2	0.0645	a	g	0.6356	0.0253	2.26e-139	0.82363	0.13499	2.16322e-09	SOMAscan
rs1979671	Eotaxin	3	46274215	SeqId_5301_7	CCL11_IMR	0.6953	t	c	-0.0969	0.0142	1.004e-11	-0.082091	0.064882	0.206391	SOMAscan
rs2228467	Eotaxin	3	42906116	SeqId_5301_7	CCL11_IMR	0.9363	t	c	-0.3948	0.0269	1.003e-48	-0.34236	0.13137	0.00944061	SOMAscan
rs9903369	Eotaxin	17	32519101	SeqId_5301_7	CCL11_IMR	0.5777	a	t	0.1174	0.0132	6.083e-19	0.039262	0.061903	0.526223	SOMAscan
rs6467885	Eotaxin	7	75469451	SeqId_5301_7	CCL11_IMR	0.1015	t	c	0.2181	0.0217	8.335e-24	0.29365	0.097629	0.00276885	SOMAscan
rs60813848	IRAK4	12	44120092	SeqId_18162_167	IRAK4_IMR	0.0729	t	c	0.2054	0.0244	3.998e-17	0.17398	0.12136	0.152356	SOMAscan
rs2071533	CNTN2	1	205012198	SeqId_3296_92	CNTN2_ORG	0.1337	t	g	0.9292	0.0175	0	1.0853	0.071864	1.86209e-42	both
rs138182020	C43BP	11	64938076	SeqId_13950_9	COL4A3BP_NEX	0.7323	d	i	0.1055	0.0147	8.122e-13	-0.17463	0.070485	0.0135706	SOMAscan
rs9791146	C43BP	5	74740950	SeqId_13950_9	COL4A3BP_NEX	0.0865	t	c	0.2213	0.0224	5.98e-23	0.068833	0.10665	0.518979	SOMAscan
rs1354034	C43BP	3	56849749	SeqId_13950_9	COL4A3BP_NEX	0.3997	t	c	-0.1595	0.0128	2.222e-35	-0.074646	0.063531	0.240586	SOMAscan
rs74507247	TSP2	6	169624770	SeqId_3339_33	THBS2_CAR2	0.0988	a	g	0.7519	0.0203	4.19e-299	0.80839	0.098398	1.97242e-15	both_by_LD
rs413141	LIGHT	19	6675989	SeqId_5355_69	TNFSF14_INF	0.136	a	g	0.3783	0.0194	1.472e-84	0.27791	0.09219	0.00270957	SOMAscan
rs3097411	Gro-a	4	74738454	SeqId_2985_35	CXCL1_CAR2	0.7574	c	g	-1.0136	0.0121	0	-0.60725	0.067397	4.86407e-18	both_by_LD
rs1501908	AGR3	5	156398169	SeqId_17342_13	AGR3_CRG	0.6348	c	g	0.0926	0.0135	7.245e-12	0.011785	0.066196	0.858778	SOMAscan
rs201263987	SPB8	1	196671666	SeqId_19130_81	SERPINB8_MET	0.6106	d	i	0.1011	0.0132	2.204e-14	0.0088724	0.060923	0.884272	SOMAscan
rs3826616	SPB8	18	61654463	SeqId_19130_81	SERPINB8_MET	0.4195	a	g	0.3173	0.014	2.39e-114	0.66963	0.0574	7.07946e-28	Olink
rs2009989	SPB8	18	61633244	SeqId_19130_81	SERPINB8_MET	0.7868	t	c	0.3859	0.0153	5.1e-140	0.18632	0.077953	0.0172227	SOMAscan
rs1227731	MIC-1	19	18497903	SeqId_4374_45	GDF_15_CAR3	0.1489	a	g	0.2874	0.0168	5.789e-66	0.59156	0.070726	6.53131e-16	Olink
rs75347775	MIC-1	19	18495908	SeqId_4374_45	GDF_15_CAR3	0.2452	a	g	0.3944	0.014	3.21e-175	-0.040391	0.0595	0.497565	SOMAscan
rs1329424	AMPM2	1	196646176	SeqId_3170_6	MetAP_2_ONC2	0.3901	t	g	-0.0897	0.013	4.518e-12	-0.0050827	0.062447	0.935164	SOMAscan
rs4499344	AMPM2	19	33073431	SeqId_3170_6	MetAP_2_ONC2	0.3035	a	g	0.1086	0.0138	3.267e-15	0.010857	0.06714	0.871606	SOMAscan
rs1354034	AMPM2	3	56849749	SeqId_3170_6	MetAP_2_ONC2	0.3997	t	c	-0.1699	0.0128	5.064e-40	-0.11436	0.063298	0.0714496	SOMAscan
rs9270270	PGRP-S	6	32557208	SeqId_3329_14	PGLYRP1_CAR3	0.1735	t	c	0.2103	0.0191	3.725e-28	0.17809	0.083383	0.0331971	SOMAscan
rs12462367	PGRP-S	19	46528004	SeqId_3329_14	PGLYRP1_CAR3	0.3216	a	g	-0.1976	0.015	1.028e-39	-0.30536	0.069001	1.19042e-05	SOMAscan
rs145188037	IGFBP-3	7	45954465	SeqId_2571_12	IGFBP3_CAR	0.0124	a	g	1.2659	0.0551	1.05e-116	-0.32239	0.34255	0.347088	SOMAscan
rs4234797	IGFBP-3	4	7219907	SeqId_2571_12	IGFBP3_CAR	0.6126	a	g	0.1063	0.0127	6.548e-17	0.028325	0.063904	0.657794	SOMAscan
rs8048693	IGFBP-3	16	1811565	SeqId_2571_12	IGFBP3_CAR	0.6219	a	g	0.1278	0.0129	4.662e-23	0.19724	0.061892	0.00153179	SOMAscan
rs11977526	IGFBP-3	7	46008110	SeqId_2571_12	IGFBP3_CAR	0.4115	a	g	0.2188	0.0124	6.796e-70	0.49123	0.059564	1.5417e-15	Olink
rs2228603	CSPG3	19	19329924	SeqId_15573_110	NCAN_NEU	0.0781	t	c	-0.2873	0.0233	7.068e-35	-0.32057	0.11101	0.00405509	SOMAscan
rs1877223	CSPG3	3	140997625	SeqId_15573_110	NCAN_NEU	0.6094	t	g	0.0912	0.0128	1.04e-12	0.086722	0.059901	0.148334	SOMAscan
rs1260326	sLeptin R	2	27730940	SeqId_5400_52	LEPR_NEX	0.4029	t	c	0.1139	0.0137	7.288e-17	0.17016	0.062969	0.00713017	SOMAscan
rs10399687	sLeptin R	1	66073982	SeqId_5400_52	LEPR_NEX	0.1763	t	c	-1.3837	0.0115	0	-0.51365	0.079831	2.98813e-10	SOMAscan
rs7302014	CLC4C	12	7900994	SeqId_9094_5	CLEC4C_IMR	0.5883	t	c	-0.5841	0.012	0	-0.52314	0.057991	4.37522e-18	both
rs876039	CLC4C	7	50308811	SeqId_9094_5	CLEC4C_IMR	0.3245	c	g	-0.1862	0.0138	2.752e-41	-0.28516	0.067914	3.19521e-05	SOMAscan
rs2060009	CLC4C	11	121206354	SeqId_9094_5	CLEC4C_IMR	0.7061	a	g	-0.133	0.0149	4.051e-19	-0.31382	0.068865	6.57658e-06	SOMAscan
rs1821968	CLC4C	2	111880623	SeqId_9094_5	CLEC4C_IMR	0.4847	t	c	0.0904	0.013	3.58e-12	0.14996	0.059548	0.0121116	SOMAscan
rs7673961	CLC4C	4	105942807	SeqId_9094_5	CLEC4C_IMR	0.6592	a	g	0.1259	0.0138	7.414e-20	0.12127	0.064976	0.0625893	SOMAscan
rs6740847	VCAM-1	2	182308352	SeqId_2967_8	VCAM1_CAR	0.4381	a	g	0.0967	0.0142	9.786e-12	0.12031	0.063256	0.0577697	SOMAscan
rs62165726	VCAM-1	2	134966562	SeqId_2967_8	VCAM1_CAR	0.0408	a	c	-0.4189	0.0344	3.717e-34	-0.44138	0.16425	0.00745075	SOMAscan
rs7310615	VCAM-1	12	111865049	SeqId_2967_8	VCAM1_CAR	0.4698	c	g	0.1595	0.0137	1.957e-31	0.11289	0.063653	0.0767715	SOMAscan
rs33944729	VCAM-1	1	196652124	SeqId_2967_8	VCAM1_CAR	0.3888	d	i	0.1059	0.0137	1.29e-14	0.0074433	0.062793	0.905691	SOMAscan
rs4242051	Endocan	5	54198775	SeqId_3805_16	ESM_1_ONC2	0.2469	t	c	-0.1467	0.0155	3.809e-21	-0.12457	0.072115	0.0847423	SOMAscan
rs72840032	Granulysin	10	101889964	SeqId_3195_50	GNLY_CAR	0.0473	t	c	-0.3548	0.032	1.482e-28	-0.21466	0.13183	0.104121	SOMAscan
6:31156041_C_T	Granulysin	6	31156041	SeqId_3195_50	GNLY_CAR	0.2655	t	c	0.157	0.0152	4.272e-25	0.16754	0.072582	0.0214042	SOMAscan
rs28578007	Granulysin	9	139838690	SeqId_3195_50	GNLY_CAR	0.4764	t	c	-0.1104	0.0139	1.768e-15	-0.14624	0.061479	0.0177623	SOMAscan
rs1984520	Granulysin	1	25237986	SeqId_3195_50	GNLY_CAR	0.3703	t	c	-0.1019	0.0142	7.111e-13	-0.023636	0.065666	0.719052	SOMAscan
rs144219691	Granulysin	17	33794704	SeqId_3195_50	GNLY_CAR	0.6657	d	i	0.1045	0.0144	3.424e-13	-0.059498	0.067306	0.377138	SOMAscan
rs12151621	Granulysin	2	85934499	SeqId_3195_50	GNLY_CAR	0.2246	a	c	0.8555	0.0141	0	0.49011	0.070066	8.87156e-12	both_by_LD
rs1974871	Granulysin	5	96226535	SeqId_3195_50	GNLY_CAR	0.4653	t	c	0.0985	0.0136	4.647e-13	0.071976	0.064094	0.262005	SOMAscan
rs55798945	WFKN1	16	669708	SeqId_3191_50	WFIKKN1_NEU	0.7014	t	g	-0.1133	0.0152	7.691e-14	-0.25044	0.066342	0.000180053	SOMAscan
rs61229706	WFKN1	1	196661838	SeqId_3191_50	WFIKKN1_NEU	0.6194	d	i	0.1146	0.0137	6.7e-17	0.05932	0.057338	0.301391	SOMAscan
rs112418024	FSTL3	19	692790	SeqId_3438_10	FSTL3_DEV	0.028	a	g	-0.3012	0.0423	1.075e-12	-0.36734	0.1747	0.0360164	SOMAscan
rs1260326	FSTL3	2	27730940	SeqId_3438_10	FSTL3_DEV	0.403	t	c	-0.0962	0.0129	7.525e-14	-0.048645	0.062713	0.438319	SOMAscan
rs9994354	FABP2	4	120263158	SeqId_15385_116	FABP2_CAR2	0.2605	c	g	-1.0267	0.0117	0	-0.47494	0.075539	7.2527e-10	SOMAscan
6:32681928_G_T	TIG2	6	32681928	SeqId_3079_62	RARRES2_CAR3	0.2758	t	g	0.1152	0.0151	2.663e-14	0.080337	0.071257	0.260124	SOMAscan
rs3735167	TIG2	7	150039555	SeqId_3079_62	RARRES2_CAR3	0.2593	t	c	0.3405	0.0149	5.54e-115	0.18046	0.068772	0.00896603	SOMAscan
rs3741414	INHBC	12	57844049	SeqId_15686_49	INHBC_DEV	0.2428	t	c	-1.3065	0.0093	0	-0.42674	0.073384	1.10103e-08	SOMAscan
rs78744187	SCF sR	19	33754548	SeqId_2475_1	KIT_CAR	0.089	t	c	0.2876	0.0233	3.908e-35	0.30247	0.11479	0.0086836	SOMAscan
rs28360666	SCF sR	21	42517239	SeqId_2475_1	KIT_CAR	0.4881	t	c	0.0931	0.0131	1.362e-12	0.070289	0.062768	0.263348	SOMAscan
rs34813609	SCF sR	1	196668360	SeqId_2475_1	KIT_CAR	0.6095	d	i	-0.2397	0.0132	2.827e-73	0.015733	0.061367	0.797774	SOMAscan
rs541862	SCF sR	6	31916951	SeqId_2475_1	KIT_CAR	0.9026	t	c	-0.2314	0.0221	9.486e-26	-0.01571	0.10942	0.885894	SOMAscan
rs4644350	SCF sR	9	16882916	SeqId_2475_1	KIT_CAR	0.391	c	g	0.1388	0.0133	1.323e-25	0.17887	0.064005	0.00540132	SOMAscan
rs2679606	F16P1	9	97355195	SeqId_7206_20	FBP1_MET	0.0703	a	g	-0.2011	0.0248	5.087e-16	-0.64477	0.11532	3.78355e-08	SOMAscan
rs738409	F16P1	22	44324727	SeqId_7206_20	FBP1_MET	0.7769	c	g	-0.11	0.0155	1.137e-12	-0.044545	0.075849	0.557288	SOMAscan
rs1354034	TXLNA	3	56849749	SeqId_15698_6	TXLNA_ONC2	0.3996	t	c	-0.1646	0.0125	8.072e-40	-0.13717	0.062578	0.0288536	SOMAscan
rs79795228	REG4	1	120359286	SeqId_11102_22	REG4_MET	0.0175	a	c	0.4684	0.0515	1.001e-19	0.9319	0.24029	0.000119812	SOMAscan
rs7263203	Coagulation Factor VII	20	33773375	SeqId_3184_25	F7_CAR	0.9069	a	c	-0.1995	0.0225	8.837e-19	-0.098863	0.10443	0.344279	SOMAscan
rs3093253	Coagulation Factor VII	13	113774092	SeqId_3184_25	F7_CAR	0.1089	a	g	-1.3799	0.0166	0	-0.79579	0.095915	1.07152e-15	both_by_LD
rs2304456	ROBO2	3	186445052	SeqId_5116_62	ROBO2_NEU	0.8901	t	g	-0.1695	0.0204	9.36e-17	0.08127	0.10275	0.429388	SOMAscan
rs2272163	ROBO2	3	77671721	SeqId_5116_62	ROBO2_NEU	0.3964	a	c	-0.1107	0.0131	2.772e-17	-0.14027	0.060941	0.0217721	SOMAscan
rs12594808	CRHBP	15	90400884	SeqId_6039_24	CRHBP_DEV	0.2733	t	c	-0.1099	0.015	2.419e-13	0.027083	0.06991	0.698634	SOMAscan
rs28600710	CRHBP	8	55436793	SeqId_6039_24	CRHBP_DEV	0.1989	a	g	0.2005	0.0166	1.98e-33	0.12519	0.080846	0.122146	SOMAscan
rs1700658	CRHBP	5	76210859	SeqId_6039_24	CRHBP_DEV	0.6427	a	g	-0.6606	0.0128	0	-0.53865	0.056908	1.28529e-19	both_by_LD
rs342293	COCH	7	106372219	SeqId_7227_75	COCH_DEV	0.5399	c	g	-0.1266	0.0131	5.46e-22	-0.090748	0.064522	0.160229	SOMAscan
rs114694170	COCH	5	88180196	SeqId_7227_75	COCH_DEV	0.9414	t	c	0.2487	0.0281	9.192e-19	0.16503	0.13767	0.231222	SOMAscan
rs9792084	COCH	7	129244665	SeqId_7227_75	COCH_DEV	0.0935	t	c	0.1924	0.0222	3.879e-18	0.32622	0.10741	0.00251768	SOMAscan
rs6993770	COCH	8	106581528	SeqId_7227_75	COCH_DEV	0.7172	a	t	0.2308	0.0143	1.39e-58	0.14795	0.067664	0.0292483	SOMAscan
rs1036332	COCH	1	199012478	SeqId_7227_75	COCH_DEV	0.2685	a	c	-0.1583	0.0147	6.392e-27	-0.091202	0.069428	0.189596	SOMAscan
rs6580981	COCH	12	54723028	SeqId_7227_75	COCH_DEV	0.4573	a	g	0.1463	0.0131	5.546e-29	0.067693	0.062365	0.278272	SOMAscan
rs28400019	COCH	14	31343494	SeqId_7227_75	COCH_DEV	0.1174	a	g	0.4953	0.0207	2.21e-126	0.48831	0.097881	8.48399e-07	SOMAscan
rs5746011	TNF sR-II	1	12250004	SeqId_3152_57	TNF_R2_CAR3	0.9599	t	c	0.4418	0.0342	3.724e-38	0.48748	0.14374	0.000752489	SOMAscan
rs62585312	URB	9	130723419	SeqId_3234_23	CCDC80_MET	0.9507	c	g	-0.2328	0.031	6.279e-14	-0.11898	0.13973	0.394894	SOMAscan
rs6772337	URB	3	112362188	SeqId_3234_23	CCDC80_MET	0.379	a	g	0.1218	0.0137	6.488e-19	0.077845	0.064707	0.229551	SOMAscan
rs2142306	URB	8	134470631	SeqId_3234_23	CCDC80_MET	0.5825	t	c	-0.1765	0.0136	2.703e-38	-0.15248	0.061765	0.0139091	SOMAscan
rs71662374	NRP1	1	62927741	SeqId_5542_22	NRP1_CAR	0.3496	d	i	0.1062	0.0144	1.921e-13	0.004617	0.071695	0.948681	SOMAscan
rs4846913	NRP1	1	230294715	SeqId_5542_22	NRP1_CAR	0.6035	a	c	0.2254	0.0136	1.461e-61	0.17454	0.06598	0.00842558	SOMAscan
rs2506150	NRP1	10	33483308	SeqId_5542_22	NRP1_CAR	0.3647	a	g	-0.3107	0.0136	5.44e-115	-0.34453	0.065436	2.11057e-07	SOMAscan
rs1260326	NRP1	2	27730940	SeqId_5542_22	NRP1_CAR	0.4029	t	c	-0.1148	0.0136	3.877e-17	-0.078077	0.064321	0.225388	SOMAscan
rs1354034	PMVK	3	56849749	SeqId_12450_42	PMVK_NEX	0.3996	t	c	-0.0899	0.0128	1.979e-12	-0.048616	0.063812	0.446509	SOMAscan
rs56720968	PMVK	1	154900134	SeqId_12450_42	PMVK_NEX	0.0645	a	g	-0.2011	0.0256	3.578e-15	-0.14882	0.13062	0.255141	SOMAscan
rs368991827	Prostasin	16	31127672	SeqId_15513_108	PRSS8_CAR2	0.2783	d	i	0.0996	0.0146	9.321e-12	0.082298	0.068069	0.227248	SOMAscan
rs2569454	kallikrein 10	19	51523203	SeqId_6227_1	KLK10_MET	0.4295	t	c	-0.4965	0.0128	0	-0.62583	0.058209	2.56448e-24	both
rs75307655	TFF3	21	43741067	SeqId_8323_163	TFF3_CAR3	0.99	t	c	0.8266	0.0663	1.024e-35	1.289	0.26273	1.27262e-06	SOMAscan
rs2524277	TFF3	6	31407579	SeqId_8323_163	TFF3_CAR3	0.0608	a	g	0.6217	0.0264	3.41e-122	0.50958	0.1191	2.26934e-05	SOMAscan
rs738084	SREC-II	22	20778066	SeqId_8956_96	SCARF2_NEU	0.193	a	g	-0.255	0.0159	3.877e-58	-0.49779	0.072245	1.75792e-11	both_by_LD
rs550057	SREC-II	9	136146597	SeqId_8956_96	SCARF2_NEU	0.2698	t	c	-0.1128	0.0141	1.081e-15	-0.1147	0.064701	0.0768953	both
rs1485307	SOST	8	120007395	SeqId_13101_60	SOST_MET	0.4552	t	c	0.1286	0.0122	5.216e-26	0.091134	0.060899	0.135182	SOMAscan
rs34001253	SOST	13	43083293	SeqId_13101_60	SOST_MET	0.9666	a	g	-0.2365	0.0347	9.757e-12	-0.25355	0.21526	0.239425	SOMAscan
rs601338	Spondin-1	19	49206674	SeqId_4297_62	SPON1_CAR3	0.4869	a	g	-0.1012	0.013	5.597e-15	-0.14938	0.063201	0.0184969	SOMAscan
rs1969539	Spondin-1	11	14038621	SeqId_4297_62	SPON1_CAR3	0.486	a	g	0.3611	0.0122	9.02e-192	0.3303	0.059959	5.88573e-08	SOMAscan
rs9791146	C43BP	5	74740950	SeqId_13535_2	COL4A3BP_NEX	0.0865	t	c	0.185	0.0221	6.705e-17	0.068833	0.10665	0.518979	SOMAscan
rs1354034	C43BP	3	56849749	SeqId_13535_2	COL4A3BP_NEX	0.3997	t	c	-0.1513	0.0127	7.344e-33	-0.074646	0.063531	0.240586	SOMAscan
rs146385050	CO1A1	17	60637258	SeqId_11140_56	COL1A1_CAR3	0.1836	a	c	0.2833	0.0175	9.544e-59	0.073292	0.081741	0.370365	SOMAscan
rs8001611	CO1A1	13	42965694	SeqId_11140_56	COL1A1_CAR3	0.5263	t	c	-0.1488	0.0135	3.393e-28	-0.10662	0.063698	0.09482	SOMAscan
rs11631612	Calcineurin B a	15	101994285	SeqId_15545_13	PPP3R1_NEX	0.2874	t	c	0.1002	0.0142	1.888e-12	0.029899	0.071902	0.67772	SOMAscan
rs73688702	Carbonic anhydrase XIII	8	86197127	SeqId_3420_21	CA13_MET	0.0632	t	g	-0.7824	0.0247	1.7e-220	-0.7474	0.12213	1.94044e-09	SOMAscan
rs66782572	NCAM-120	3	52567617	SeqId_4498_62	NCAM1_CAR	0.4626	a	g	-0.1036	0.0134	8.788e-15	-0.16057	0.060804	0.0085369	SOMAscan
rs11214489	NCAM-120	11	112975934	SeqId_4498_62	NCAM1_CAR	0.1847	t	c	-0.3073	0.017	3.075e-73	-0.3792	0.078989	2.11106e-06	SOMAscan
rs1260326	NCAM-120	2	27730940	SeqId_4498_62	NCAM1_CAR	0.4029	t	c	-0.0944	0.0136	3.878e-12	-0.060058	0.062682	0.33847	SOMAscan
rs1034048	NCAM-120	13	74126852	SeqId_4498_62	NCAM1_CAR	0.438	a	g	0.0935	0.0136	5.922e-12	0.1814	0.06244	0.00383884	SOMAscan
rs12811939	contactin-1	12	41047721	SeqId_2974_61	CNTN1_CAR3	0.6151	a	g	-0.2166	0.0128	7.258e-64	-0.13605	0.061914	0.0284643	SOMAscan
rs61261356	contactin-1	16	427925	SeqId_2974_61	CNTN1_CAR3	0.4191	t	c	0.2434	0.0126	4.689e-83	0.34243	0.057468	4.90795e-09	SOMAscan
rs1354034	SREC-I	3	56849749	SeqId_5129_12	SCARF1_DEV	0.3996	t	c	-0.1163	0.0125	1.388e-20	-0.065119	0.063996	0.3094	SOMAscan
rs2272011	SREC-I	17	1542190	SeqId_5129_12	SCARF1_DEV	0.5939	a	g	-0.2865	0.0124	2.77e-118	-0.091898	0.060128	0.127069	SOMAscan
rs409170	DPEP1	16	89682350	SeqId_8794_13	DPEP1_NEX	0.3967	a	g	-0.5277	0.0129	0	-0.7124	0.055128	5.00035e-33	SOMAscan
rs1126464	DPEP1	16	89704365	SeqId_8794_13	DPEP1_NEX	0.245	c	g	-0.4297	0.015	3.52e-181	-0.86458	0.063085	2.34423e-36	Olink
rs2199562	Contactin-5	11	97606257	SeqId_3299_29	CNTN5_NEU	0.3459	a	c	-0.0994	0.0141	1.758e-12	-0.21045	0.063366	0.000964939	SOMAscan
rs898776	Contactin-5	11	99089041	SeqId_3299_29	CNTN5_NEU	0.924	a	g	-0.6852	0.0243	2.25e-175	-0.88104	0.10449	4.00867e-16	both_by_LD
rs2370794	CRTAM	11	122714782	SeqId_7968_15	CRTAM_NEU	0.6724	a	g	-0.255	0.0138	1.616e-76	-0.31639	0.063458	8.63575e-07	SOMAscan
rs5511	kallikrein 13	14	95033595	SeqId_11152_46	KLK13_ONC2	0.7854	a	t	-0.1159	0.0161	7.271e-13	0.01043	0.076049	0.89097	SOMAscan
rs2569459	kallikrein 13	19	51539433	SeqId_11152_46	KLK13_ONC2	0.353	t	c	-0.4004	0.0136	3.49e-189	-0.51358	0.061044	4.56037e-16	both_by_LD
rs762810	MAX	14	65544367	SeqId_12411_60	MAX_ORG	0.3535	a	c	-0.2277	0.0128	8.018e-71	-0.15698	0.061604	0.0111404	SOMAscan
rs112655971	Coagulation Factor XI	4	187196652	SeqId_2190_55	F11_CAR	0.4829	d	i	-0.4204	0.0133	3.54e-219	-0.42609	0.061746	1.6293e-11	Olink
rs710446	Coagulation Factor XI	3	186459927	SeqId_2190_55	F11_CAR	0.5982	t	c	-0.5179	0.0129	0	-0.42294	0.059387	3.8815e-12	both_by_LD
rs2289252	Coagulation Factor XI	4	187207381	SeqId_2190_55	F11_CAR	0.4052	t	c	0.4622	0.0131	2.1e-272	0.40875	0.060635	4.48745e-11	SOMAscan
rs1354034	Stress-induced-phosphoprotein 1	3	56849749	SeqId_5489_18	STIP1_DEV	0.3995	t	c	-0.0993	0.0125	1.749e-15	-0.064741	0.063786	0.310628	SOMAscan
rs58359338	CD8A	1	230847562	SeqId_15462_28	CD8A_INF	0.4108	d	i	-0.0979	0.0132	9.973e-14	-0.054586	0.060543	0.367714	SOMAscan
rs4406273	CD8A	6	31266090	SeqId_15462_28	CD8A_INF	0.0887	a	g	0.4298	0.0225	2.881e-81	0.74549	0.10039	5.14044e-13	both_by_LD
rs3020726	CD8A	2	87016506	SeqId_15462_28	CD8A_INF	0.8415	a	g	-0.3692	0.0173	1.7e-100	-0.67187	0.07729	5.59758e-17	both
rs148783236	CD8A	15	50785016	SeqId_15462_28	CD8A_INF	0.8733	a	g	-0.2661	0.0216	8.012e-35	-0.54126	0.088989	2.41824e-09	SOMAscan
rs9835659	MMP-2	3	52544470	SeqId_4160_49	MMP_2_CAR3	0.0216	a	g	0.62	0.0459	1.443e-41	0.64107	0.19789	0.00127938	SOMAscan
rs1260326	RGMB	2	27730940	SeqId_3331_8	RGMB_NEU	0.4029	t	c	-0.1007	0.0135	9.965e-14	-0.023966	0.06174	0.698056	SOMAscan
rs56411190	RGMB	5	97790915	SeqId_3331_8	RGMB_NEU	0.4509	d	i	-0.1643	0.0134	2.332e-34	-0.12947	0.060282	0.0322404	SOMAscan
rs79721905	LGMN	12	102169499	SeqId_3622_33	LGMN_DEV	0.0936	t	g	-0.1766	0.0228	9.669e-15	-0.1731	0.11309	0.126526	SOMAscan
rs7157038	LGMN	14	93202028	SeqId_3622_33	LGMN_DEV	0.6773	t	c	0.1961	0.0142	1.411e-43	0.23362	0.067726	0.000610661	SOMAscan
rs4883201	LGMN	12	9082581	SeqId_3622_33	LGMN_DEV	0.8963	a	g	-0.413	0.0212	3.339e-84	-0.19793	0.10181	0.0524566	SOMAscan
rs1412444	LGMN	10	91002927	SeqId_3622_33	LGMN_DEV	0.3339	t	c	0.0971	0.0141	6.466e-12	0.11708	0.065291	0.0735699	SOMAscan
rs140185670	Siglec-7	19	51646140	SeqId_2742_68	SIGLEC7_MET	0.0651	c	g	-0.6772	0.0283	1.33e-126	-0.44553	0.12339	0.000337287	SOMAscan
rs2302985	Siglec-7	19	47761543	SeqId_2742_68	SIGLEC7_MET	0.577	t	c	0.1083	0.0137	2.431e-15	0.13445	0.062218	0.0311817	SOMAscan
rs630149	Siglec-7	11	126235082	SeqId_2742_68	SIGLEC7_MET	0.8131	t	c	-0.127	0.0179	1.414e-12	-0.13203	0.080565	0.101899	SOMAscan
rs2013158	WISP-1	8	134202942	SeqId_13692_154	WISP_1_ONC2	0.2561	a	c	0.6795	0.0142	0	0.40455	0.070465	1.66571e-08	SOMAscan
rs34211178	VEGF sR2	3	98383562	SeqId_3651_50	VEGFR_2_ONC2	0.4511	a	g	-0.1826	0.0132	1.814e-43	-0.068282	0.065498	0.297701	both
rs507666	VEGF sR2	9	136149399	SeqId_3651_50	VEGFR_2_ONC2	0.2001	a	g	-0.5049	0.0158	2.06e-223	-0.39861	0.076857	3.16228e-07	both
rs34231037	VEGF sR2	4	55972946	SeqId_3651_50	VEGFR_2_ONC2	0.9683	a	g	1.1219	0.0385	2.04e-186	1.3905	0.17583	1.79887e-14	both
rs3777404	IGF-II receptor	6	160498049	SeqId_16057_6	IGF2R_DEV	0.1322	a	g	0.8285	0.0183	0	0.47772	0.092934	3.98566e-07	SOMAscan
6:32604221_A_G	IGF-II receptor	6	32604221	SeqId_16057_6	IGF2R_DEV	0.8684	a	g	-0.1698	0.0208	3.175e-16	-0.10643	0.091223	0.243927	SOMAscan
rs74705037	kallikrein 8	19	51504808	SeqId_2834_54	hK8_ONC2	0.0449	a	g	0.8468	0.0325	4.2e-150	0.96095	0.15816	2.50842e-09	SOMAscan
rs2306272	LRIG1	3	66434643	SeqId_18831_6	LRIG1_MET	0.7142	t	c	0.7865	0.0121	0	0.73167	0.064084	6.82339e-27	both_by_LD
rs448092	ILT-4	19	54784936	SeqId_5091_28	LILRB2_CAR	0.1913	t	c	-1.1344	0.0132	0	-0.90596	0.073128	8.26038e-31	both_by_LD
rs9265997	ILT-4	6	31316609	SeqId_5091_28	LILRB2_CAR	0.1023	t	c	0.1764	0.0219	7.362e-16	0.0022438	0.10631	0.98317	SOMAscan
rs1800493	RAP	4	3516559	SeqId_3640_14	Alpha_2_MRAP_NEU	0.0166	t	c	-1.0953	0.0521	2.83e-98	-0.19018	0.22985	0.408423	SOMAscan
rs12292693	RAP	11	64936719	SeqId_3640_14	Alpha_2_MRAP_NEU	0.7393	a	c	-0.1399	0.0153	5.817e-20	-0.13655	0.069514	0.0500611	SOMAscan
rs41559422	RAP	6	31323667	SeqId_3640_14	Alpha_2_MRAP_NEU	0.0324	a	g	1.8103	0.0331	0	1.6566	0.15263	1.08643e-24	both_by_LD
rs11079936	WFKN2	17	48907834	SeqId_3235_50	WFIKKN2_DEV	0.3417	t	c	0.5176	0.0131	0	0.58801	0.061342	4.83059e-20	SOMAscan
rs12937009	WFKN2	17	48934920	SeqId_3235_50	WFIKKN2_DEV	0.2957	t	c	0.4456	0.0138	3.76e-227	0.63285	0.06187	2.30144e-22	Olink
rs55792662	CHL1	3	98589868	SeqId_8958_51	CHL1_CAR	0.5628	d	i	0.1143	0.0137	8.426e-17	0.053694	0.065447	0.412382	SOMAscan
rs13077895	CHL1	3	93078	SeqId_8958_51	CHL1_CAR	0.6398	a	g	0.312	0.0139	2.26e-111	0.2906	0.065302	1.0666e-05	SOMAscan
rs35013088	Granzyme B	14	25096469	SeqId_4133_54	GZMB_ONC2	0.1667	d	i	0.1361	0.018	3.534e-14	0.011243	0.085398	0.895313	SOMAscan
rs62395441	Granzyme B	6	31347214	SeqId_4133_54	GZMB_ONC2	0.058	a	g	0.2521	0.0275	5.058e-20	0.45557	0.13047	0.000523962	SOMAscan
rs9894577	HEXI1	17	43223292	SeqId_15596_7	HEXIM1_IMR	0.3155	a	g	0.1464	0.0133	3.601e-28	0.12719	0.068079	0.0623304	SOMAscan
rs1354034	HEXI1	3	56849749	SeqId_15596_7	HEXIM1_IMR	0.3996	t	c	-0.094	0.0125	6.102e-14	-0.076194	0.063467	0.230521	SOMAscan
rs34813609	GPC5	1	196668360	SeqId_4991_12	GCP5_NEU	0.6095	d	i	0.1147	0.0137	6.666e-17	-0.0044502	0.063085	0.943791	SOMAscan
rs342706	GPC5	13	92417058	SeqId_4991_12	GCP5_NEU	0.7226	t	c	0.7847	0.0131	0	0.84423	0.06621	2.83139e-32	both_by_LD
rs28364749	CDCP1	3	45188535	SeqId_16818_200	CDCP1_INF	0.1695	a	t	-0.2697	0.0162	1.381e-62	-0.18769	0.06952	0.0071829	SOMAscan
rs672806	CDCP1	11	126188405	SeqId_16818_200	CDCP1_INF	0.4142	a	g	0.1072	0.0124	6.966e-18	0.090917	0.057868	0.116818	SOMAscan
rs138298549	BLC	2	218931816	SeqId_3487_32	CXCL13_ONC2	0.045	d	i	-0.2492	0.0355	2.072e-12	-0.1909	0.17824	0.284689	SOMAscan
rs5997579	BLC	22	30537526	SeqId_3487_32	CXCL13_ONC2	0.5537	t	c	0.104	0.0133	5.504e-15	0.084829	0.062333	0.174181	SOMAscan
rs3822288	EGF	4	110854544	SeqId_5509_7	EGF_ONC2	0.3368	t	c	0.0952	0.0126	3.491e-14	0.20417	0.064	0.00151461	SOMAscan
rs10544441	LRP11	6	150110857	SeqId_15472_16	LRP11_MET	0.3617	d	i	0.8038	0.0116	0	0.53534	0.058434	1.46218e-18	both_by_LD
rs6993770	L-VEGF165	8	106581528	SeqId_19437_61	VEGFA_INF	0.7172	a	t	0.2047	0.0146	1.824e-44	0.25546	0.066342	0.000133752	SOMAscan
rs2375981	L-VEGF165	9	2692583	SeqId_19437_61	VEGFA_INF	0.5517	c	g	0.1703	0.0134	3.121e-37	0.18859	0.062512	0.00268906	SOMAscan
rs114694170	L-VEGF165	5	88180196	SeqId_19437_61	VEGFA_INF	0.9414	t	c	-0.2026	0.0287	1.725e-12	-0.19557	0.13717	0.154597	SOMAscan
rs6921438	L-VEGF165	6	43925607	SeqId_19437_61	VEGFA_INF	0.4847	a	g	-0.8073	0.0107	0	-0.73206	0.054977	1.16413e-34	both
rs10740118	L-VEGF165	10	65101207	SeqId_19437_61	VEGFA_INF	0.419	c	g	0.1282	0.0134	1.324e-21	0.16654	0.062452	0.00791772	SOMAscan
rs202199910	CXCL16, soluble	3	46099366	SeqId_2436_49	CXCL16_CAR3	0.8054	d	i	0.1539	0.0166	2.14e-20	0.2331	0.075677	0.00218675	SOMAscan
rs653178	CXCL16, soluble	12	112007756	SeqId_2436_49	CXCL16_CAR3	0.5289	t	c	0.1611	0.0131	1.544e-34	0.16598	0.061471	0.00717299	SOMAscan
rs748113	CXCL16, soluble	10	73508791	SeqId_2436_49	CXCL16_CAR3	0.5642	t	c	0.1393	0.0132	7.267e-26	0.12638	0.062029	0.0421599	SOMAscan
rs1876444	CXCL16, soluble	17	4638484	SeqId_2436_49	CXCL16_CAR3	0.4442	t	c	-0.1815	0.0133	3.047e-42	-0.073061	0.060311	0.226334	SOMAscan
rs2009581	CXCL16, soluble	2	111807677	SeqId_2436_49	CXCL16_CAR3	0.2762	a	g	0.2072	0.0144	7.56e-47	0.15886	0.066578	0.0174141	SOMAscan
rs34314686	CXCL16, soluble	6	32602122	SeqId_2436_49	CXCL16_CAR3	0.9751	a	g	0.2971	0.0418	1.14e-12	0.84072	0.18125	4.52585e-06	SOMAscan
rs6878069	TIM-1	5	156471069	SeqId_9021_1	KIM1_CAR2	0.5096	a	g	0.3489	0.0124	3.72e-175	0.55662	0.053645	6.72977e-23	both
1:196661730_D_I	TIM-1	1	196661730	SeqId_9021_1	KIM1_CAR2	0.3865	d	i	-0.0981	0.0131	8.284e-14	0.02778	0.058782	0.636722	SOMAscan
rs34931250	TIM-1	17	66879927	SeqId_9021_1	KIM1_CAR2	0.0631	t	c	0.2079	0.0285	2.998e-13	0.13294	0.13979	0.342082	SOMAscan
rs34576858	ghrelin	20	38892458	SeqId_8447_11	GHRL_MET	0.2857	d	i	0.1032	0.0141	2.996e-13	0.055307	0.062867	0.379437	SOMAscan
rs8176672	sTie-1	9	136142185	SeqId_2844_53	TIE1_CAR	0.0652	t	c	1.1067	0.0245	0	0.90245	0.11343	1.27057e-14	SOMAscan
rs3120276	sTie-1	1	43779564	SeqId_2844_53	TIE1_CAR	0.3903	t	c	-0.2584	0.0133	1.515e-83	-0.15906	0.064071	0.0133814	SOMAscan
rs587707823	sTie-1	9	136145409	SeqId_2844_53	TIE1_CAR	0.2082	a	c	0.6225	0.017	3.37e-293	0.6796	0.076849	1.7378e-17	Olink
rs878381	sTie-1	16	138032	SeqId_2844_53	TIE1_CAR	0.8521	t	c	-0.1743	0.0187	1.002e-20	-0.23796	0.087947	0.00705667	SOMAscan
rs10935473	sTie-1	3	98416900	SeqId_2844_53	TIE1_CAR	0.4498	t	g	-0.2806	0.013	1.49e-102	-0.15105	0.065712	0.0219432	both
rs6993770	Angiopoietin-1	8	106581528	SeqId_2811_27	ANG_1_CAR2	0.7172	a	t	0.1333	0.0144	2.761e-20	0.10628	0.06778	0.117541	SOMAscan
rs151281776	CSTN2	3	139612665	SeqId_18882_7	CLSTN2_MET	0.2162	d	i	-0.2812	0.0165	1.815e-65	-0.30055	0.076421	9.6272e-05	SOMAscan
rs7911226	Fas, soluble	10	90768965	SeqId_9459_7	FAS_CAR3	0.691	a	g	0.3328	0.0137	5.92e-131	0.21532	0.062351	0.000602282	SOMAscan
rs6136	P-Selectin	1	169563951	SeqId_4154_57	SELP_CAR3	0.8865	t	g	0.3017	0.0197	6.608e-53	0.14119	0.10047	0.160587	SOMAscan
rs8176643	P-Selectin	9	136149709	SeqId_4154_57	SELP_CAR3	0.1905	d	i	-0.1877	0.016	6.631e-32	-0.010145	0.081776	0.90132	SOMAscan
rs10740118	VEGF121	10	65101207	SeqId_4867_15	VEGFA_INF	0.419	c	g	0.1286	0.0137	4.935e-21	0.16654	0.062452	0.00791772	SOMAscan
rs6921438	VEGF121	6	43925607	SeqId_4867_15	VEGFA_INF	0.4846	a	g	-0.8058	0.011	0	-0.73206	0.054977	1.16413e-34	both
rs2375981	VEGF121	9	2692583	SeqId_4867_15	VEGFA_INF	0.5517	c	g	0.2151	0.0135	8.525e-57	0.18859	0.062512	0.00268906	SOMAscan
rs6993770	VEGF121	8	106581528	SeqId_4867_15	VEGFA_INF	0.7172	a	t	0.2007	0.0149	2.498e-41	0.25546	0.066342	0.000133752	SOMAscan
rs1968586	Angiopoietin-2	8	6279511	SeqId_2602_2	ANGPT2_MET	0.3495	t	c	-0.1025	0.0136	5.579e-14	-0.097542	0.066299	0.141876	SOMAscan
rs2559850	Cathepsin V	12	102093459	SeqId_3364_76	CTSV_ONC2	0.593	a	g	0.1343	0.0131	9.624e-25	0.17918	0.061002	0.00346897	SOMAscan
rs12686511	Cathepsin V	9	99909044	SeqId_3364_76	CTSV_ONC2	0.2088	t	c	0.2163	0.0161	5.044e-41	0.16815	0.074187	0.0238561	SOMAscan
rs1169284	Cathepsin V	12	121419926	SeqId_3364_76	CTSV_ONC2	0.6824	t	c	0.0949	0.0137	4.462e-12	0.19078	0.061549	0.00205116	SOMAscan
rs1354034	IPP2	3	56849749	SeqId_19152_4	PPP1R2_MET	0.3995	t	c	-0.1021	0.0127	9.201e-16	-0.10908	0.062935	0.0836951	SOMAscan
rs2524060	KI2L3	6	31267422	SeqId_17153_46	KIR2DL3_NEX	0.2723	a	c	0.4132	0.0145	5.77e-178	0.54494	0.063597	1.41254e-16	Olink
rs2524093	KI2L3	6	31240180	SeqId_17153_46	KIR2DL3_NEX	0.3318	a	c	0.3991	0.0137	2.57e-185	0.51063	0.060973	6.01174e-16	SOMAscan
rs17207383	KI2L3	19	55248107	SeqId_17153_46	KIR2DL3_NEX	0.3748	t	g	0.5373	0.0136	0	0.47248	0.059843	1.95434e-14	both_by_LD
rs146125856	KI2L3	15	50784990	SeqId_17153_46	KIR2DL3_NEX	0.8987	t	c	0.2164	0.025	5.444e-18	0.22713	0.1031	0.0280608	SOMAscan
rs16869295	RIR2B	8	103244599	SeqId_8925_25	RRM2B_ORG	0.9345	a	c	-0.4685	0.0252	4.117e-77	-0.30748	0.11173	0.00614894	SOMAscan
rs1354034	RIR2B	3	56849749	SeqId_8925_25	RRM2B_ORG	0.3996	t	c	-0.136	0.0128	2.411e-26	-0.082253	0.063047	0.192642	SOMAscan
rs35579396	Stanniocalcin-1	13	72358096	SeqId_4930_21	STC1_IMR	0.4191	d	i	-0.0986	0.0141	2.528e-12	-0.11337	0.067289	0.092683	SOMAscan
rs4970836	Stanniocalcin-1	1	109821797	SeqId_4930_21	STC1_IMR	0.7733	a	g	0.1523	0.0159	1.159e-21	0.12044	0.079755	0.131671	SOMAscan
rs141393738	Stanniocalcin-1	8	23728824	SeqId_4930_21	STC1_IMR	0.9192	d	i	-0.2358	0.0247	1.543e-21	-0.14894	0.12074	0.217942	SOMAscan
rs11812859	Stanniocalcin-1	10	879219	SeqId_4930_21	STC1_IMR	0.9199	a	c	-0.2162	0.0248	2.884e-18	-0.15324	0.1206	0.204475	SOMAscan
rs7306778	Stanniocalcin-1	12	617308	SeqId_4930_21	STC1_IMR	0.1716	t	c	-0.1297	0.0181	6.923e-13	-0.11925	0.085242	0.162454	SOMAscan
rs8176644	Stanniocalcin-1	9	136149150	SeqId_4930_21	STC1_IMR	0.0634	t	c	0.1864	0.0273	8.781e-12	-0.028406	0.11936	0.811996	SOMAscan
rs1339891	EGLN1	1	231556395	SeqId_9901_28	EGLN1_IMR	0.1333	t	c	0.2112	0.0197	8.621e-27	0.17693	0.08744	0.0435712	SOMAscan
rs1434282	EGLN1	1	199010721	SeqId_9901_28	EGLN1_IMR	0.7194	t	c	0.1189	0.0148	7.768e-16	0.17265	0.068126	0.0115824	SOMAscan
rs17658926	kallikrein 14	19	51584410	SeqId_15544_25	hK14_ONC2	0.1903	a	g	0.2282	0.0162	7.533e-45	0.38014	0.073535	3.44588e-07	SOMAscan
rs111981122	ASAHL	4	76855106	SeqId_3173_49	NAAA_NEU	0.7666	a	c	0.7366	0.0144	0	0.59618	0.071534	8.27942e-16	SOMAscan
rs71657399	ASAHL	4	76986705	SeqId_3173_49	NAAA_NEU	0.731	d	i	0.6306	0.0143	0	0.62786	0.066767	2.1677e-19	Olink
rs10745925	ASAHL	12	102218899	SeqId_3173_49	NAAA_NEU	0.7097	t	c	0.3496	0.0145	1.28e-127	0.3115	0.07232	2.00586e-05	SOMAscan
rs10512472	TPP1	17	33884804	SeqId_17691_1	TPP1_DEV	0.8257	t	c	-0.124	0.0171	4.613e-13	0.079608	0.08334	0.339946	SOMAscan
rs149871778	TPP1	12	9098995	SeqId_17691_1	TPP1_DEV	0.895	d	i	-0.2342	0.0214	8.733e-28	-0.027932	0.10202	0.78435	SOMAscan
rs4764822	TPP1	12	102216673	SeqId_17691_1	TPP1_DEV	0.2878	t	c	-0.1618	0.0144	3.785e-29	-0.24172	0.071347	0.000761728	SOMAscan
rs72353957	TPP1	11	6642010	SeqId_17691_1	TPP1_DEV	0.373	d	i	0.193	0.0137	9.288e-45	0.08425	0.064411	0.191492	SOMAscan
rs28929474	TPP1	14	94844947	SeqId_17691_1	TPP1_DEV	0.0208	t	c	0.3867	0.0463	7.12e-17	-0.14116	0.2388	0.554728	SOMAscan
rs1354034	TPP1	3	56849749	SeqId_17691_1	TPP1_DEV	0.3999	t	c	-0.1483	0.0134	1.237e-28	-0.12286	0.062729	0.0507224	SOMAscan
rs141933762	Galectin-3	7	150218007	SeqId_3066_12	Gal_3_CAR3	0.2311	d	i	0.1404	0.0153	3.837e-20	0.014655	0.075319	0.84581	SOMAscan
rs76424323	Galectin-3	14	55612573	SeqId_3066_12	Gal_3_CAR3	0.919	a	g	0.7913	0.0224	2.62e-272	0.84678	0.12269	1.61808e-11	SOMAscan
rs812936	Galectin-3	19	5844649	SeqId_3066_12	Gal_3_CAR3	0.8173	a	g	0.1495	0.0168	6.521e-19	0.14366	0.079978	0.0730802	SOMAscan
rs7146752	Galectin-3	14	55738907	SeqId_3066_12	Gal_3_CAR3	0.5675	a	g	0.3326	0.0127	4.34e-151	0.52979	0.055664	8.47227e-20	Olink
rs13044109	Tissue transglutaminase	20	36800222	SeqId_18934_50	TGM2_CAR2	0.6237	t	g	0.1961	0.0137	3.41e-46	0.20853	0.067606	0.00215625	SOMAscan
rs13047301	Trefoil factor 2	21	43768324	SeqId_9191_8	TFF2_MET	0.3204	t	c	0.12	0.0136	1.3e-18	0.20639	0.064975	0.00158599	SOMAscan
rs28366353	IP-10	6	32565004	SeqId_4141_79	CXCL10_INF	0.6021	a	g	0.1012	0.0138	2.247e-13	-0.052397	0.065079	0.421143	SOMAscan
rs653178	IP-10	12	112007756	SeqId_4141_79	CXCL10_INF	0.5289	t	c	-0.0982	0.0136	5.455e-13	-0.094715	0.062195	0.128446	SOMAscan
rs10738948	RGMA	9	35833448	SeqId_5483_1	RGMA_NEU	0.3916	t	c	0.2532	0.0134	9.954e-80	0.21673	0.064748	0.000880238	SOMAscan
rs34954997	RGMA	19	45417638	SeqId_5483_1	RGMA_NEU	0.764	d	i	0.145	0.0163	5.413e-19	-0.13109	0.074149	0.0777141	SOMAscan
rs4778091	RGMA	15	93609771	SeqId_5483_1	RGMA_NEU	0.4583	a	g	0.2094	0.0135	3.14e-54	0.36035	0.061082	6.89128e-09	SOMAscan
rs13167730	TSP4	5	79370247	SeqId_3340_53	THBS4_CAR	0.0976	t	g	0.4853	0.0218	7.5e-110	0.3809	0.10503	0.000317761	SOMAscan
rs62395441	SP-D	6	31347214	SeqId_19590_46	PSP_D_CAR3	0.058	a	g	0.8116	0.0275	1.13e-191	0.86417	0.13306	2.07396e-10	SOMAscan
rs11201057	SP-D	10	81749858	SeqId_19590_46	PSP_D_CAR3	0.6643	t	c	-0.5654	0.0132	0	-0.062666	0.069046	0.364536	SOMAscan
rs9927461	SP-D	16	84403561	SeqId_19590_46	PSP_D_CAR3	0.1444	a	c	-0.239	0.0191	8.87e-36	-0.10894	0.087912	0.215859	SOMAscan
rs7671167	SP-D	4	89883979	SeqId_19590_46	PSP_D_CAR3	0.5067	t	c	-0.0951	0.0134	1.323e-12	-0.059814	0.065501	0.36161	SOMAscan
rs369654038	SP-D	9	109507031	SeqId_19590_46	PSP_D_CAR3	0.4617	a	g	-0.1526	0.0138	2.173e-28	-0.13697	0.061967	0.0275423	SOMAscan
rs721917	SP-D	10	81706324	SeqId_19590_46	PSP_D_CAR3	0.5736	a	g	-0.0897	0.0143	3.233e-10	0.66674	0.053614	5.37032e-31	Olink
rs8176693	Cadherin-5	9	136137657	SeqId_2819_23	CDH5_CAR3	0.0653	t	c	1.2495	0.0242	0	1.1068	0.10974	7.74462e-22	both_by_LD
rs1972838	Cadherin-5	16	66428226	SeqId_2819_23	CDH5_CAR3	0.3189	a	c	-0.1872	0.0143	3.25e-39	-0.15181	0.067229	0.0243837	SOMAscan
rs66505542	ANGL3	11	116623213	SeqId_10391_1	ANGPTL3_CAR	0.858	d	i	-0.1766	0.0186	2.674e-21	-0.22546	0.07965	0.00483838	SOMAscan
rs11207970	ANGL3	1	62915473	SeqId_10391_1	ANGPTL3_CAR	0.3459	t	c	-0.2817	0.0135	2.13e-96	-0.20279	0.065622	0.00211446	SOMAscan
rs1183910	ENPP2	12	121420807	SeqId_16892_23	ENPP2_DEV	0.3133	a	g	-0.095	0.0122	7.764e-15	-0.15097	0.054349	0.00568722	SOMAscan
rs10107636	ENPP2	8	120688930	SeqId_16892_23	ENPP2_DEV	0.3683	t	c	-0.2106	0.0116	6.949e-74	-0.20797	0.052988	9.93574e-05	SOMAscan
rs1354034	KPCT	3	56849749	SeqId_3817_18	PRKCQ_IMR	0.3997	t	c	-0.1014	0.0126	9.529e-16	-0.071389	0.063633	0.262464	SOMAscan
rs2233159	MIA	19	41283365	SeqId_2687_2	MIA_ONC2	0.0713	c	g	1.3981	0.0222	0	1.2338	0.12043	2.03704e-22	both_by_LD
rs67307430	SCGF-beta	15	50358200	SeqId_2966_65	CLEC11A_DEV	0.2651	d	i	-0.11	0.0157	2.607e-12	-0.21065	0.073867	0.00453419	SOMAscan
rs116924815	SCGF-beta	19	51230733	SeqId_2966_65	CLEC11A_DEV	0.028	t	c	1.0465	0.0403	8.67e-149	0.81164	0.17625	5.27594e-06	SOMAscan
rs373064737	SCGF-beta	16	502726	SeqId_2966_65	CLEC11A_DEV	0.0802	a	g	0.1798	0.025	6.226e-13	0.039761	0.11004	0.718009	SOMAscan
rs5792235	PCOC1	11	61596322	SeqId_11237_49	PCOLCE_CAR	0.3342	d	i	0.0985	0.0141	2.751e-12	0.07054	0.062993	0.263348	SOMAscan
rs73066481	PCOC1	7	21611187	SeqId_11237_49	PCOLCE_CAR	0.2157	c	g	-0.1145	0.0159	6.739e-13	-0.047048	0.07317	0.520535	SOMAscan
rs7385804	PCOC1	7	100235970	SeqId_11237_49	PCOLCE_CAR	0.6197	a	c	0.2275	0.0135	5.891e-64	0.21956	0.061338	0.000378879	SOMAscan
rs1354034	p21	3	56849749	SeqId_18291_8	CDKN1A_ONC2	0.3997	t	c	0.0909	0.0132	4.865e-12	0.19252	0.06261	0.00222485	SOMAscan
rs17106182	p21	14	69184387	SeqId_18291_8	CDKN1A_ONC2	0.1878	a	g	-0.1266	0.0174	3.565e-13	-0.13338	0.08454	0.115276	SOMAscan
rs56378716	Proteinase-3	17	56356502	SeqId_13720_95	PRTN3_CAR3	0.9859	a	g	-0.5689	0.0579	9.387e-23	-0.3702	0.29839	0.215333	SOMAscan
rs6510982	Proteinase-3	19	845535	SeqId_13720_95	PRTN3_CAR3	0.2459	c	g	-0.7142	0.0162	0	-0.49814	0.074702	7.07946e-11	SOMAscan
rs73402206	Proteinase-3	6	31383960	SeqId_13720_95	PRTN3_CAR3	0.9768	a	g	-0.57	0.0445	1.523e-37	-0.37922	0.21313	0.0758228	SOMAscan
rs13277237	Proteinase-3	8	130604563	SeqId_13720_95	PRTN3_CAR3	0.5596	a	g	-0.1137	0.0137	8.968e-17	0.088291	0.063664	0.166138	SOMAscan
rs3785549	Proteinase-3	17	38149724	SeqId_13720_95	PRTN3_CAR3	0.454	t	c	0.1	0.0135	1.559e-13	0.062632	0.061568	0.309535	SOMAscan
rs3786991	Proteinase-3	19	839642	SeqId_13720_95	PRTN3_CAR3	0.7535	a	g	0.6865	0.0156	0	0.55434	0.071809	6.76083e-14	Olink
rs67036916	KBP	7	106367636	SeqId_12956_40	KIF1BP_NEX	0.4571	a	g	-0.1114	0.0127	2.005e-18	-0.11211	0.063759	0.0793232	SOMAscan
rs1354034	KBP	3	56849749	SeqId_12956_40	KIF1BP_NEX	0.3997	t	c	-0.1973	0.0127	4.461e-54	-0.13013	0.063274	0.0402532	SOMAscan
rs2310170	IL-1 sRII	2	102616154	SeqId_14133_93	IL_1RT2_CAR3	0.6058	t	g	0.4365	0.0128	4.59e-255	0.56148	0.05508	3.11889e-22	both_by_LD
6:32382272_D_I	IL-1 sRII	6	32382272	SeqId_14133_93	IL_1RT2_CAR3	0.5029	d	i	0.1131	0.0132	1.196e-17	0.087363	0.061146	0.15372	SOMAscan
rs28601761	IL-1 sRII	8	126500031	SeqId_14133_93	IL_1RT2_CAR3	0.5803	c	g	0.1097	0.0135	4.466e-16	0.07424	0.062945	0.238803	SOMAscan
rs163352	Contactin-4	3	3098041	SeqId_3298_52	CNTN4_DEV	0.8166	c	g	-0.3469	0.0174	5.953e-88	-0.32132	0.083847	0.000143747	SOMAscan
rs4055121	Contactin-4	11	126232337	SeqId_3298_52	CNTN4_DEV	0.133	t	c	-0.1551	0.0195	1.751e-15	-0.072944	0.088917	0.412411	SOMAscan
rs12491457	Contactin-4	3	533279	SeqId_3298_52	CNTN4_DEV	0.6229	a	t	0.106	0.0138	1.528e-14	0.1582	0.066996	0.018608	SOMAscan
rs7097068	DKK1	10	54119880	SeqId_3535_84	Dkk_1_CAR2	0.5568	t	g	0.1616	0.0127	2.617e-37	0.095529	0.065897	0.147802	SOMAscan
rs10761731	DKK1	10	65027610	SeqId_3535_84	Dkk_1_CAR2	0.5808	a	t	-0.1375	0.0127	3.398e-27	-0.22299	0.062989	0.000438733	SOMAscan
rs6993770	DKK1	8	106581528	SeqId_3535_84	Dkk_1_CAR2	0.7172	a	t	0.1563	0.0139	2.891e-29	0.094502	0.068044	0.16552	SOMAscan
rs1801690	DKK1	17	64208285	SeqId_3535_84	Dkk_1_CAR2	0.9444	c	g	0.2266	0.0275	1.56e-16	0.15095	0.14034	0.282651	SOMAscan
rs77542162	LAG-3	17	67081278	SeqId_9950_229	LAG3_IMR	0.9787	a	g	-0.3314	0.0475	3.042e-12	-0.52074	0.27104	0.0552841	SOMAscan
rs3782735	LAG-3	12	6885076	SeqId_9950_229	LAG3_IMR	0.5981	a	g	0.1697	0.0145	8.956e-32	0.19014	0.064396	0.00330293	SOMAscan
rs653178	LAG-3	12	112007756	SeqId_9950_229	LAG3_IMR	0.5289	t	c	-0.0963	0.0137	1.923e-12	-0.11044	0.061973	0.0753703	SOMAscan
rs455047	amyloid precursor protein	21	27523988	SeqId_3171_57	APP_DEV	0.444	c	g	0.1046	0.0125	5.424e-17	0.19414	0.060667	0.00146454	SOMAscan
rs2229498	amyloid precursor protein	10	70856852	SeqId_3171_57	APP_DEV	0.8299	a	g	0.1716	0.0164	1.303e-25	0.0063324	0.088568	0.943031	SOMAscan
rs116924815	SCGF-alpha	19	51230733	SeqId_4500_50	CLEC11A_DEV	0.028	t	c	1.1391	0.0401	1.37e-177	0.81164	0.17625	5.27594e-06	SOMAscan
rs1865223	SCGF-alpha	8	130606476	SeqId_4500_50	CLEC11A_DEV	0.56	t	g	-0.0956	0.0134	1.054e-12	-0.010742	0.062994	0.864669	SOMAscan
rs373064737	SCGF-alpha	16	502726	SeqId_4500_50	CLEC11A_DEV	0.0802	a	g	0.1716	0.025	7.095e-12	0.039761	0.11004	0.718009	SOMAscan
rs1801690	BGLR	17	64208285	SeqId_15562_24	GUSB_DEV	0.9444	c	g	0.2879	0.0271	1.911e-26	0.09771	0.13469	0.468533	SOMAscan
rs4764822	BGLR	12	102216673	SeqId_15562_24	GUSB_DEV	0.2878	t	c	-0.2428	0.0135	6.652e-72	-0.20206	0.070241	0.00419662	SOMAscan
rs141866277	BGLR	15	43950699	SeqId_15562_24	GUSB_DEV	0.9757	a	t	-0.2894	0.0424	9.198e-12	-0.04078	0.22346	0.855273	SOMAscan
rs9530	BGLR	7	65425894	SeqId_15562_24	GUSB_DEV	0.4453	a	g	-0.1466	0.0125	6.589e-32	-0.023593	0.062493	0.705944	SOMAscan
rs5792239	BGLR	11	61614426	SeqId_15562_24	GUSB_DEV	0.3494	d	i	0.0933	0.0133	2.569e-12	0.013541	0.063674	0.831685	SOMAscan
rs10401969	BGLR	19	19407718	SeqId_15562_24	GUSB_DEV	0.9191	t	c	-0.1859	0.0226	1.846e-16	-0.024854	0.12095	0.837269	SOMAscan
rs11265564	COMP	1	161164166	SeqId_8043_153	COMP_CAR	0.4071	a	g	0.1312	0.0135	2.989e-22	0.12986	0.062357	0.0378181	SOMAscan
rs12974746	COMP	19	18906548	SeqId_8043_153	COMP_CAR	0.9708	a	g	0.4862	0.0425	2.781e-30	0.63691	0.1648	0.000126415	SOMAscan
rs11851044	Angiogenin	14	21154495	SeqId_4874_3	ANG_CAR	0.1159	c	g	0.8465	0.0186	0	0.61684	0.093672	1.18604e-10	SOMAscan
rs1609860	DKK3	12	104048454	SeqId_3607_71	DKK3_DEV	0.0846	a	c	0.2795	0.0241	3.57e-31	0.25257	0.12662	0.0466445	SOMAscan
rs11022114	DKK3	11	12038874	SeqId_3607_71	DKK3_DEV	0.3213	a	g	0.338	0.0144	1.28e-122	0.41408	0.064643	3.55222e-10	SOMAscan
rs7614709	CRAC1	3	186393786	SeqId_5632_6	CRTAC1_CAR	0.2246	a	g	0.6231	0.0143	0	0.94125	0.062319	1.65959e-42	both_by_LD
rs56007204	CRAC1	10	99625319	SeqId_5632_6	CRTAC1_CAR	0.2144	t	c	-0.2934	0.0156	9.964e-79	-0.63406	0.071093	9.7051e-18	Olink
rs684225	CRAC1	10	99642362	SeqId_5632_6	CRTAC1_CAR	0.4185	a	c	-0.3991	0.0125	5.34e-224	-0.17013	0.062376	0.00661302	SOMAscan
rs661665	PCSK9	2	21265141	SeqId_5231_79	PCSK9_CAR3	0.4988	a	c	0.0973	0.0132	1.436e-13	0.129	0.060291	0.0328927	SOMAscan
rs11591147	PCSK9	1	55505647	SeqId_5231_79	PCSK9_CAR3	0.0161	t	g	-0.8827	0.0521	2.412e-64	-1.1534	0.21015	6.55239e-08	SOMAscan
rs672806	Macrophage scavenger receptor	11	126188405	SeqId_15533_97	MSR1_NEU	0.4142	a	g	0.0983	0.0127	9.319e-15	0.032103	0.062591	0.608261	SOMAscan
rs41341748	Macrophage scavenger receptor	8	16012594	SeqId_15533_97	MSR1_NEU	0.0111	a	g	-1.3839	0.0596	4.33e-119	-2.0284	0.26809	1.98153e-13	both
rs111338191	sL-Selectin	12	111826477	SeqId_4831_4	SELL_CAR	0.4697	d	i	0.1043	0.0133	3.778e-15	-0.0099934	0.062011	0.872037	SOMAscan
rs76428106	sL-Selectin	13	28604007	SeqId_4831_4	SELL_CAR	0.9857	t	c	-0.4307	0.0588	2.484e-13	-0.087528	0.31197	0.779166	SOMAscan
rs8066582	sL-Selectin	17	38146929	SeqId_4831_4	SELL_CAR	0.4546	t	c	0.0894	0.0128	2.912e-12	-0.066609	0.059149	0.260669	SOMAscan
rs4140655	sL-Selectin	1	169666597	SeqId_4831_4	SELL_CAR	0.7395	a	t	0.5546	0.0136	0	0.54452	0.06552	9.66051e-16	both_by_LD
rs11888817	sL-Selectin	2	62530980	SeqId_4831_4	SELL_CAR	0.3567	t	c	-0.1071	0.0135	2.572e-15	-0.058541	0.064066	0.361293	SOMAscan
rs201263987	Vaspin	1	196671666	SeqId_6551_94	SERPINA12_CAR2	0.6106	d	i	-0.1476	0.0135	1.271e-27	0.02263	0.06133	0.712312	SOMAscan
rs704	Vaspin	17	26694861	SeqId_6551_94	SERPINA12_CAR2	0.4725	a	g	-0.1121	0.0133	4.082e-17	0.0091517	0.063755	0.885921	SOMAscan
rs4900235	Vaspin	14	94988702	SeqId_6551_94	SERPINA12_CAR2	0.2234	t	c	0.6235	0.0149	0	0.77781	0.06795	5.35797e-27	both_by_LD
rs111967410	SEZ6L	22	26766663	SeqId_19563_3	SEZ6L_ONC2	0.1791	d	i	-0.142	0.0168	2.851e-17	-0.15951	0.081081	0.0497279	SOMAscan
rs7137828	IL-12 p40	12	111932800	SeqId_13733_5	IL_12B_INF	0.5306	t	c	-0.1052	0.0135	6.347e-15	-0.10158	0.062844	0.106652	SOMAscan
rs4244437	IL-12 p40	5	158773117	SeqId_13733_5	IL_12B_INF	0.687	a	g	0.4884	0.0135	5.85e-286	0.51353	0.063065	3.34195e-15	both_by_LD
rs9815073	IL-12 p40	3	188115682	SeqId_13733_5	IL_12B_INF	0.343	a	c	0.2515	0.0145	3.539e-67	0.35713	0.065458	7.81088e-08	SOMAscan
rs9268235	IL-12 p40	6	32290208	SeqId_13733_5	IL_12B_INF	0.1197	t	c	0.1502	0.0201	7.996e-14	0.15551	0.091087	0.0884301	SOMAscan
rs188468174	SLAF7	1	25291697	SeqId_5487_7	SLAMF7_CAR2	0.0136	t	c	-0.6202	0.0598	3.617e-25	-0.2062	0.26453	0.436064	SOMAscan
rs11581248	SLAF7	1	160720074	SeqId_5487_7	SLAMF7_CAR2	0.1293	t	c	-1.2978	0.0164	0	-0.8579	0.094269	2.39332e-18	SOMAscan
rs11265473	SLAF7	1	160723448	SeqId_5487_7	SLAMF7_CAR2	0.7003	t	g	0.7328	0.0128	0	0.64631	0.065859	7.63836e-21	Olink
rs7621161	SLAF7	3	186727170	SeqId_5487_7	SLAMF7_CAR2	0.2845	a	c	-0.1332	0.0149	3.428e-19	-0.11711	0.067893	0.0851922	SOMAscan
rs1354034	PSME1	3	56849749	SeqId_5918_5	PSME1_NEX	0.3995	t	c	-0.0912	0.0127	8.273e-13	-0.038889	0.062834	0.536266	SOMAscan
rs1065853	PSME1	19	45413233	SeqId_5918_5	PSME1_NEX	0.085	t	g	0.1591	0.0229	3.398e-12	0.025142	0.12095	0.835422	SOMAscan
rs1955512	LYVE1	14	33175822	SeqId_3206_4	LYVE1_CAR	0.5692	a	g	0.1342	0.0131	1.268e-24	0.19756	0.065078	0.0025293	SOMAscan
rs6112930	LYVE1	20	2106355	SeqId_3206_4	LYVE1_CAR	0.39	a	g	-0.0994	0.0131	3.055e-14	-0.080289	0.062975	0.202936	SOMAscan
rs7865362	LYVE1	9	33117965	SeqId_3206_4	LYVE1_CAR	0.3623	t	c	0.1511	0.0134	1.446e-29	0.29649	0.061405	1.84927e-06	SOMAscan
rs112771035	LYVE1	11	126225876	SeqId_3206_4	LYVE1_CAR	0.9294	c	g	-0.505	0.0244	1.56e-95	-0.62299	0.11282	5.47772e-08	SOMAscan
rs12449427	LYVE1	17	7173279	SeqId_3206_4	LYVE1_CAR	0.2594	c	g	0.103	0.015	6.709e-12	0.14731	0.06883	0.0328322	SOMAscan
rs35468145	LYVE1	11	10647995	SeqId_3206_4	LYVE1_CAR	0.0412	a	g	0.4166	0.0321	1.963e-38	0.32441	0.15874	0.0415336	SOMAscan
rs201538153	TNF sR-II	1	12254746	SeqId_8368_102	TNF_R2_CAR3	0.9583	d	i	0.5993	0.0338	2.329e-70	0.46007	0.14687	0.00183908	SOMAscan
rs1260326	TNF sR-II	2	27730940	SeqId_8368_102	TNF_R2_CAR3	0.4029	t	c	-0.1041	0.0135	1.274e-14	-0.021203	0.062935	0.736343	SOMAscan
rs74035509	ENA-78	16	88567333	SeqId_2979_8	CXCL5_INF	0.0807	t	c	-0.1719	0.0245	2.41e-12	-0.26777	0.11607	0.0214833	SOMAscan
rs10761731	ENA-78	10	65027610	SeqId_2979_8	CXCL5_INF	0.5808	a	t	-0.1788	0.013	9.49e-43	-0.34705	0.061536	2.90871e-08	SOMAscan
rs352045	ENA-78	4	74864687	SeqId_2979_8	CXCL5_INF	0.1181	t	g	0.6692	0.0191	3.08e-268	0.65987	0.091275	1.91867e-12	both_by_LD
rs6993770	ENA-78	8	106581528	SeqId_2979_8	CXCL5_INF	0.7172	a	t	-0.1804	0.0143	1.827e-36	-0.26002	0.066995	0.00011844	SOMAscan
rs456207	ENA-78	9	136911140	SeqId_2979_8	CXCL5_INF	0.2783	a	g	-0.1045	0.0144	4.129e-13	-0.076307	0.069738	0.274423	SOMAscan
rs9939427	FCRL1	16	86016091	SeqId_5728_60	FCRL1_MET	0.2281	a	g	0.119	0.0156	2.714e-14	0.15199	0.071541	0.0341271	SOMAscan
rs56205436	FCRL1	5	158186950	SeqId_5728_60	FCRL1_MET	0.0963	d	i	-0.1721	0.0222	8.086e-15	-0.35462	0.1109	0.00147741	SOMAscan
rs4971154	FCRL1	1	157771880	SeqId_5728_60	FCRL1_MET	0.506	t	c	-0.346	0.0126	2.64e-165	-0.39664	0.060036	1.03968e-10	SOMAscan
rs7000289	FCRL1	8	130597230	SeqId_5728_60	FCRL1_MET	0.7245	a	g	0.1044	0.0145	6.031e-13	0.12596	0.072417	0.0826038	SOMAscan
rs10821936	FCRL1	10	63723577	SeqId_5728_60	FCRL1_MET	0.6663	t	c	-0.1135	0.0138	1.556e-16	-0.076946	0.065749	0.242454	SOMAscan
rs10908597	FCRL1	1	157788521	SeqId_5728_60	FCRL1_MET	0.584	t	c	-0.324	0.0128	7.98e-141	-0.44107	0.061139	2.11349e-12	Olink
rs184458383	GRN	16	75249552	SeqId_4992_49	GRN_CAR3	0.0773	t	c	-0.2765	0.0253	7.096e-28	-0.20713	0.11813	0.0801678	SOMAscan
rs5848	GRN	17	42430244	SeqId_4992_49	GRN_CAR3	0.2788	t	c	-0.2453	0.015	6.604e-60	-0.1203	0.069336	0.0833681	SOMAscan
rs4747203	GRN	10	73578882	SeqId_4992_49	GRN_CAR3	0.7113	t	c	0.2786	0.0144	1.745e-83	0.33697	0.071549	3.24788e-06	SOMAscan
rs142475339	GRN	6	29912098	SeqId_4992_49	GRN_CAR3	0.1054	a	g	0.1747	0.022	2.145e-15	0.20619	0.1	0.0397558	SOMAscan
rs12740374	GRN	1	109817590	SeqId_4992_49	GRN_CAR3	0.2223	t	g	-0.8629	0.0137	0	-0.69427	0.074795	5.61048e-19	both_by_LD
rs8178885	tPA	8	42043637	SeqId_2212_69	t_PA_CAR3	0.0245	a	c	-0.5621	0.0407	2.683e-43	-0.28432	0.20597	0.168109	SOMAscan
rs1354034	Fragile histidine triad protein	3	56849749	SeqId_9826_135	FHIT_NEX	0.3997	t	c	-0.0919	0.0128	6.764e-13	-0.043546	0.063951	0.496238	SOMAscan
rs13070475	Fragile histidine triad protein	3	59969336	SeqId_9826_135	FHIT_NEX	0.6469	a	g	0.1314	0.0131	1.223e-23	0.11911	0.066505	0.0739095	SOMAscan
rs28873836	SMOC2	19	52314655	SeqId_15635_4	SMOC2_NEU	0.2653	c	g	-0.1162	0.0148	3.675e-15	-0.32877	0.063719	3.6266e-07	SOMAscan
rs4708738	SMOC2	6	168818164	SeqId_15635_4	SMOC2_NEU	0.2756	t	g	-0.4179	0.0141	7.73e-193	-0.44379	0.066617	7.43019e-11	both_by_LD
rs1133763	MCP-2	17	32647831	SeqId_13748_4	MCP_2_INF	0.8367	a	c	1.2391	0.014	0	1.1471	0.066764	6.1235e-52	both_by_LD
rs1354034	SMAD1	3	56849749	SeqId_9838_4	SMAD1_ORG	0.3997	t	c	-0.1042	0.013	9.184e-16	-0.11732	0.063128	0.0637089	SOMAscan
rs1354034	FKB1B	3	56849749	SeqId_11568_2	FKBP1B_ORG	0.3996	t	c	-0.143	0.013	3.489e-28	-0.12173	0.063239	0.0548277	SOMAscan
rs72781699	FKB1B	2	24277709	SeqId_11568_2	FKBP1B_ORG	0.2027	a	g	-0.3642	0.0155	1.17e-121	-0.4133	0.080319	3.88956e-07	SOMAscan
rs1260326	C1QR1	2	27730940	SeqId_14136_234	CD93_CAR3	0.4029	t	c	-0.1077	0.0136	2.104e-15	-0.029401	0.063847	0.645372	SOMAscan
rs7117484	SAA-4	11	18248214	SeqId_15516_12	SAA4_CAR	0.5255	a	g	-0.6788	0.0118	0	-0.57726	0.056677	3.3266e-22	both_by_LD
rs28384491	SAA-4	19	9434872	SeqId_15516_12	SAA4_CAR	0.0886	t	c	-0.1678	0.0245	7.605e-12	-0.1565	0.11687	0.181172	SOMAscan
rs75307655	TFF3	21	43741067	SeqId_4721_54	TFF3_CAR3	0.99	t	c	0.5146	0.0655	4.06e-15	1.289	0.26273	1.27262e-06	SOMAscan
rs2524277	TFF3	6	31407579	SeqId_4721_54	TFF3_CAR3	0.0608	a	g	0.6382	0.026	3.34e-133	0.50958	0.1191	2.26934e-05	SOMAscan
rs796667	Vimentin	10	16946819	SeqId_15540_6	VIM_ONC2	0.6241	t	g	-0.1443	0.0131	4.5e-28	-0.044297	0.062383	0.478002	SOMAscan
rs17368814	MMP-12	11	102748695	SeqId_4496_60	MMP12_CAR2	0.8773	a	g	0.6627	0.0182	2.4e-289	0.90422	0.084725	5.22396e-24	both_by_LD
rs226249	PARK7	1	8021778	SeqId_19523_215	PARK7_DEV	0.4206	t	c	-0.1318	0.0123	1.321e-26	-0.14125	0.06018	0.0193241	SOMAscan
rs7041446	FCN2	9	137776054	SeqId_13717_15	FCN2_CAR	0.4565	a	g	-0.3981	0.013	9.61e-207	-0.59864	0.05555	2.03236e-24	both
rs12364094	FCN2	11	114435644	SeqId_13717_15	FCN2_CAR	0.866	t	c	0.421	0.0194	1.03e-104	0.52055	0.087352	4.88427e-09	SOMAscan
rs7851696	FCN2	9	137779091	SeqId_13717_15	FCN2_CAR	0.1089	t	g	-1.0503	0.0193	0	-0.74768	0.098029	1.28233e-13	SOMAscan
rs2127870	FUT8	14	65796846	SeqId_8244_16	FUT8_NEX	0.7858	c	g	-1.1531	0.0116	0	-0.70889	0.070872	1.54882e-21	both
rs1569960	SHPS1	20	1893121	SeqId_5430_66	SHPS_1_CAR3	0.3786	a	g	-1.1951	0.0078	0	-1.0549	0.040304	1.14551e-94	both_by_LD
rs1260326	LIRA5	2	27730940	SeqId_7787_25	LILRA5_MET	0.403	t	c	-0.1036	0.0133	8.103e-15	-0.19906	0.063139	0.00171791	SOMAscan
rs2070901	LIRA5	1	161185058	SeqId_7787_25	LILRA5_MET	0.2655	t	g	0.1802	0.0148	4.372e-34	0.10272	0.072135	0.155096	SOMAscan
rs651279	LIRA5	19	54813762	SeqId_7787_25	LILRA5_MET	0.6816	t	c	0.437	0.0136	2.08e-227	0.40362	0.064954	1.11712e-09	SOMAscan
rs6677460	LIRA5	1	196684575	SeqId_7787_25	LILRA5_MET	0.8054	a	g	-0.2613	0.0165	1.469e-56	-0.19809	0.077137	0.0105269	SOMAscan
rs28601761	FETUB	8	126500031	SeqId_3367_8	FETUB_CAR	0.5802	c	g	0.1341	0.0132	3.979e-24	0.011167	0.064167	0.861908	SOMAscan
rs5030103	FETUB	3	186448928	SeqId_3367_8	FETUB_CAR	0.9874	t	c	1.5092	0.0582	2.94e-148	1.4044	0.24258	1.27087e-08	SOMAscan
rs11438680	FETUB	10	65174698	SeqId_3367_8	FETUB_CAR	0.5253	d	i	-0.1185	0.013	1.021e-19	-0.071737	0.059764	0.230595	SOMAscan
rs147233090	FETUB	15	44028047	SeqId_3367_8	FETUB_CAR	0.0265	t	c	-0.3885	0.0409	1.978e-21	-0.2037	0.21035	0.333327	SOMAscan
rs114780909	FETUB	3	186360255	SeqId_3367_8	FETUB_CAR	0.0099	a	t	-2.1047	0.067	1.68e-216	-1.8826	0.25573	7.85236e-13	Olink
rs2740488	SCF	9	107661742	SeqId_9377_25	SCF_CAR2	0.7386	a	c	0.1387	0.0155	4.045e-19	0.070695	0.071731	0.324848	SOMAscan
rs4812975	SCF	20	44545460	SeqId_9377_25	SCF_CAR2	0.7472	a	g	-0.2885	0.0154	7.624e-78	-0.31987	0.069959	6.14611e-06	SOMAscan
rs57166795	IL-5 Ra	17	16857177	SeqId_13686_2	IL_5R_alpha_NEU	0.1054	a	g	0.2056	0.0214	8.668e-22	0.13222	0.090169	0.143212	SOMAscan
rs3129891	IL-5 Ra	6	32415080	SeqId_13686_2	IL_5R_alpha_NEU	0.2115	a	g	-0.1264	0.0162	6.594e-15	-0.14298	0.076461	0.0620869	SOMAscan
rs188468174	IL-5 Ra	1	25291697	SeqId_13686_2	IL_5R_alpha_NEU	0.0135	t	c	-0.5169	0.0587	1.254e-18	-0.59162	0.26055	0.0236102	SOMAscan
rs77400868	IL-5 Ra	3	3150964	SeqId_13686_2	IL_5R_alpha_NEU	0.8583	a	g	-0.4919	0.019	1e-147	-0.52111	0.088941	8.65566e-09	SOMAscan
6:31357430_G_T	CPXM1	6	31357430	SeqId_6255_74	CPXM1_CRG	0.8376	t	g	0.1504	0.018	7.813e-17	0.14222	0.079301	0.073536	SOMAscan
rs13043754	CPXM1	20	2783771	SeqId_6255_74	CPXM1_CRG	0.886	a	g	0.6483	0.0197	6.44e-238	0.49462	0.09564	3.40722e-07	SOMAscan
rs1434282	CPXM1	1	199010721	SeqId_6255_74	CPXM1_CRG	0.7194	t	c	-0.1023	0.0146	2.629e-12	-0.0026419	0.069896	0.969864	SOMAscan
6:33048460_T_C	6Ckine	6	33048460	SeqId_2516_57	CCL21_DEV	0.9498	t	c	-0.2927	0.0304	5.599e-22	-0.28154	0.13652	0.0397192	SOMAscan
rs10814138	6Ckine	9	34723035	SeqId_2516_57	CCL21_DEV	0.3105	a	c	-0.0996	0.0145	7.14e-12	-0.11979	0.068689	0.08179	SOMAscan
22:30456153_T_C	6Ckine	22	30456153	SeqId_2516_57	CCL21_DEV	0.5553	t	c	0.1031	0.0133	1.076e-14	0.022682	0.062812	0.718175	SOMAscan
rs11925382	6Ckine	3	132219554	SeqId_2516_57	CCL21_DEV	0.8889	t	c	0.4802	0.0205	8.1e-122	0.46983	0.098811	2.62361e-06	SOMAscan
rs288326	sFRP-3	2	183703336	SeqId_13740_51	sFRP_3_NEU	0.1228	a	g	0.6002	0.0198	4.67e-201	0.78605	0.084118	3.47536e-19	both_by_LD
rs9275576	sFRP-3	6	32679326	SeqId_13740_51	sFRP_3_NEU	0.1354	t	c	-0.1692	0.0196	6.449e-18	-0.13766	0.088846	0.121927	SOMAscan
rs2548458	CYTD	19	49209325	SeqId_3803_10	CST5_INF	0.5151	t	c	0.0968	0.0136	1.121e-12	0.0092037	0.064801	0.887117	SOMAscan
rs4642010	CYTD	20	23853181	SeqId_3803_10	CST5_INF	0.185	a	c	0.737	0.0154	0	0.80066	0.068877	1.06414e-27	both_by_LD
rs116998526	CYTD	12	11083356	SeqId_3803_10	CST5_INF	0.7277	a	g	0.1621	0.0148	9.625e-28	0.14314	0.071218	0.0449987	SOMAscan
rs112481213	Cripto	3	46619238	SeqId_5810_25	TDGF1_NEX	0.2489	a	t	1.3106	0.0094	0	1.3032	0.043624	6.45654e-112	both
rs141995914	Renin	1	204207097	SeqId_3396_54	REN_CAR2	0.9886	t	c	-0.8033	0.0659	3.622e-34	-1.0568	0.28208	0.000201187	SOMAscan
rs115600411	Renin	2	204121145	SeqId_3396_54	REN_CAR2	0.8679	c	g	-0.1364	0.0194	1.804e-12	-0.11129	0.08922	0.212878	SOMAscan
rs6993770	PAI-1	8	106581528	SeqId_2925_9	PAI_CAR3	0.7172	a	t	0.1089	0.0145	5.254e-14	0.081292	0.067195	0.22695	SOMAscan
rs2227631	PAI-1	7	100769538	SeqId_2925_9	PAI_CAR3	0.5867	a	g	0.1032	0.0132	6.439e-15	0.12213	0.061765	0.0485848	SOMAscan
rs1799886	Trypsin 2	7	142498523	SeqId_5034_79	PRSS2_CAR	0.5704	t	c	-0.2405	0.0136	7.793e-70	-0.14941	0.065091	0.0221411	SOMAscan
rs72802342	Trypsin 2	16	75234872	SeqId_5034_79	PRSS2_CAR	0.0759	a	c	-0.3343	0.0256	4.27e-39	-0.42488	0.11157	0.000158016	SOMAscan
rs7944598	Trypsin 2	11	100641200	SeqId_5034_79	PRSS2_CAR	0.698	a	t	0.1017	0.0145	2.721e-12	0.07611	0.069259	0.272345	SOMAscan
rs601338	MMP-10	19	49206674	SeqId_8479_4	MMP_10_INF	0.4869	a	g	0.1097	0.0134	3.232e-16	0.077683	0.066376	0.242443	SOMAscan
rs17860955	MMP-10	11	102649482	SeqId_8479_4	MMP_10_INF	0.9801	t	c	1.0765	0.0466	4.5e-118	1.2651	0.17982	6.87068e-12	both
rs1354034	GPVI	3	56849749	SeqId_3194_36	GP6_CAR3	0.3995	t	c	-0.1118	0.0125	4.692e-19	-0.086558	0.06398	0.176722	SOMAscan
rs1654425	GPVI	19	55538980	SeqId_3194_36	GP6_CAR3	0.165	t	c	-0.4047	0.0162	2.67e-137	-0.36377	0.081644	1.04064e-05	SOMAscan
rs2015086	PARC	17	34391617	SeqId_3044_3	CCL18_CAR	0.8605	a	g	-0.9178	0.017	0	-0.72009	0.08085	1.0666e-17	both
rs35607741	PARC	2	42325861	SeqId_3044_3	CCL18_CAR	0.4907	t	c	0.1267	0.0131	3.15e-22	0.039033	0.060672	0.520307	SOMAscan
rs492602	MIP-5	19	49206417	SeqId_18289_16	CCL15_CAR3	0.5133	a	g	0.1577	0.0136	3.591e-31	0.10788	0.064937	0.0973195	SOMAscan
rs854628	MIP-5	17	34329822	SeqId_18289_16	CCL15_CAR3	0.9254	a	c	-1.6552	0.0204	0	-1.5993	0.10777	2.57632e-41	both_by_LD
rs17580	MIP-5	14	94847262	SeqId_18289_16	CCL15_CAR3	0.0489	a	t	-0.3335	0.0317	7.735e-26	-0.060339	0.16359	0.712394	SOMAscan
rs5898287	Retinal dehydrogenase 1	9	75590448	SeqId_11265_8	ALDH1A1_MET	0.6828	d	i	-0.1484	0.0137	3.275e-27	-0.0053019	0.063911	0.933921	SOMAscan
rs142685947	ASAH2	10	48003992	SeqId_3212_30	N_CDase_NEU	0.4294	t	c	0.3365	0.0146	7.63e-118	0.34891	0.060874	1.75873e-08	SOMAscan
rs2842126	ASAH2	10	52018482	SeqId_3212_30	N_CDase_NEU	0.2058	a	g	-0.6184	0.0152	0	-0.66391	0.075822	3.47536e-17	both_by_LD
rs76841471	PSP	2	79330169	SeqId_13095_51	REG1A_CAR	0.922	t	g	-0.5166	0.0255	2.13e-91	-0.50632	0.11461	1.23197e-05	SOMAscan
rs2981746	PSP	10	124308434	SeqId_13095_51	REG1A_CAR	0.5797	t	c	0.1604	0.0137	1.757e-31	0.17403	0.060941	0.00447816	SOMAscan
rs492602	PSP	19	49206417	SeqId_13095_51	REG1A_CAR	0.5132	a	g	0.1799	0.0136	3.203e-40	0.18817	0.064856	0.00388508	SOMAscan
rs708686	PSP	19	5840619	SeqId_13095_51	REG1A_CAR	0.2785	t	c	0.1074	0.0151	1.32e-12	0.099032	0.068319	0.147833	SOMAscan
rs687621	PSP	9	136137065	SeqId_13095_51	REG1A_CAR	0.6622	a	g	-0.1748	0.0141	2.213e-35	-0.20439	0.0646	0.00165386	SOMAscan
rs712048	MPIF-1	17	34326215	SeqId_2913_1	CCL23_INF	0.1342	a	c	-0.5846	0.0193	5.72e-202	-0.58225	0.086187	4.12098e-11	SOMAscan
rs854691	MPIF-1	17	34323852	SeqId_2913_1	CCL23_INF	0.9406	t	g	0.5381	0.0285	1.852e-79	0.77152	0.11276	2.38781e-11	Olink
rs2559851	CATF	12	102092989	SeqId_9212_22	CTSF_DEV	0.5929	a	c	0.2831	0.0136	2.01e-96	0.25214	0.064114	9.62942e-05	SOMAscan
rs1260326	CATF	2	27730940	SeqId_9212_22	CTSF_DEV	0.4029	t	c	0.1602	0.0136	3.293e-32	0.14751	0.063557	0.0207062	SOMAscan
rs4930383	CATF	11	66340039	SeqId_9212_22	CTSF_DEV	0.7571	t	c	-0.2639	0.0154	1.346e-65	-0.16806	0.072196	0.0203329	SOMAscan
rs2304058	PDGF Rb	5	149508544	SeqId_3459_49	PDGFRB_DEV	0.441	c	g	-1.1426	0.008	0	-1.0452	0.041534	5.72796e-90	both
rs76597567	prostatic binding protein	12	118584885	SeqId_4276_10	PEBP1_DEV	0.9899	a	g	1.4085	0.0611	1.54e-117	0.58656	0.29476	0.047152	SOMAscan
rs175206	Nogo Receptor	22	20173526	SeqId_5105_2	RTN4R_MET	0.7467	c	g	-0.3413	0.0152	3.44e-111	-0.26876	0.068022	8.94129e-05	SOMAscan
rs34297496	Nogo Receptor	6	32634229	SeqId_5105_2	RTN4R_MET	0.1904	t	c	0.1312	0.0175	6.489e-14	0.14376	0.083286	0.0849767	SOMAscan
rs78986913	TCL1A	14	96162418	SeqId_17210_2	TCL1A_ONC2	0.042	a	g	-0.5549	0.0335	1.036e-61	-0.31044	0.16004	0.0529907	SOMAscan
rs17056298	TCL1A	5	158268679	SeqId_17210_2	TCL1A_ONC2	0.9232	c	g	0.1843	0.0252	2.608e-13	0.27557	0.12015	0.0222485	SOMAscan
rs10186921	Myeloperoxidase	2	43644556	SeqId_2580_83	MPO_CAR3	0.5697	t	c	-0.1165	0.0136	9.668e-18	-0.14253	0.065871	0.0309742	SOMAscan
rs6044953	Myeloperoxidase	20	17669186	SeqId_2580_83	MPO_CAR3	0.594	a	g	-0.1097	0.0136	7.009e-16	-0.10823	0.063317	0.088044	SOMAscan
rs1865223	Myeloperoxidase	8	130606476	SeqId_2580_83	MPO_CAR3	0.5599	t	g	-0.1058	0.0135	5.535e-15	0.028911	0.063667	0.649965	SOMAscan
rs757081	Myeloperoxidase	11	17351683	SeqId_2580_83	MPO_CAR3	0.668	c	g	-0.1591	0.0141	1.798e-29	-0.13654	0.066617	0.0409355	SOMAscan
rs10916493	Myeloperoxidase	1	229634397	SeqId_2580_83	MPO_CAR3	0.2051	t	g	0.1535	0.0166	2.926e-20	0.12474	0.08124	0.125326	SOMAscan
rs34097845	Myeloperoxidase	17	56358429	SeqId_2580_83	MPO_CAR3	0.054	t	c	-0.5839	0.0316	2.764e-76	-0.32138	0.15165	0.034578	SOMAscan
rs4657041	FCG2B	1	161478859	SeqId_3310_62	IgG_Fc_receptor_II_b_CAR2	0.483	t	c	-0.8553	0.011	0	-0.95662	0.04529	1.50314e-70	both
1:161641384_G_A	FCG2B	1	161641384	SeqId_3310_62	IgG_Fc_receptor_II_b_CAR2	0.195	a	g	1.3415	0.0122	0	0.99947	0.070699	3.40408e-38	SOMAscan
rs2229498	Amyloid-like protein 1	10	70856852	SeqId_7210_25	APLP1_MET	0.8299	a	g	-0.2198	0.0174	8.786e-37	-0.38907	0.084325	5.06874e-06	SOMAscan
rs3832566	Amyloid-like protein 1	8	106573524	SeqId_7210_25	APLP1_MET	0.2715	d	i	0.1131	0.0148	2.333e-14	0.14256	0.067018	0.0339078	SOMAscan
rs150884181	Gastric intrinsic factor	11	59610581	SeqId_17672_184	GIF_CAR2	0.9898	a	g	0.6518	0.0665	1.13e-22	0.53318	0.32383	0.100314	SOMAscan
rs7951598	Gastric intrinsic factor	11	60970043	SeqId_17672_184	GIF_CAR2	0.3495	c	g	-0.238	0.0142	4.388e-63	-0.26784	0.066611	6.72822e-05	SOMAscan
rs72549845	Gastric intrinsic factor	6	119950112	SeqId_17672_184	GIF_CAR2	0.269	d	i	0.4593	0.0144	2.48e-222	0.44476	0.065531	3.38065e-11	both_by_LD
rs9411377	Gastric intrinsic factor	9	136145404	SeqId_17672_184	GIF_CAR2	0.3055	a	c	-0.1805	0.0146	3.829e-35	-0.27335	0.066502	4.64515e-05	SOMAscan
rs111931834	TrATPase	19	11690847	SeqId_3232_28	TR_AP_CAR3	0.1264	a	g	0.3761	0.0188	2.57e-89	0.42742	0.08997	2.6767e-06	SOMAscan
rs117566084	TrATPase	12	102190521	SeqId_3232_28	TR_AP_CAR3	0.0115	t	c	0.4116	0.0601	7.713e-12	0.32908	0.2573	0.201521	SOMAscan
rs1277930	DC-SIGN	1	109822143	SeqId_3029_52	CD209_DEV	0.773	a	g	0.1352	0.016	3.139e-17	0.090069	0.080161	0.26174	SOMAscan
rs4804774	DC-SIGN	19	7772173	SeqId_3029_52	CD209_DEV	0.2446	c	g	-0.4199	0.016	1.16e-151	-0.39248	0.073146	1.25199e-07	SOMAscan
rs597974	DC-SIGN	9	136144297	SeqId_3029_52	CD209_DEV	0.6648	a	g	-0.8322	0.0117	0	-0.77017	0.055689	6.77642e-37	both_by_LD
rs8107974	CATZ	19	19388500	SeqId_4971_1	CTSZ_CAR3	0.9193	a	t	-0.1979	0.0242	2.881e-16	-0.00111	0.1237	0.992844	SOMAscan
rs75940688	CATZ	20	57795153	SeqId_4971_1	CTSZ_CAR3	0.0124	a	g	-1.0913	0.0619	1.75e-69	-1.1356	0.25396	9.6917e-06	SOMAscan
rs4764824	CATZ	12	102220003	SeqId_4971_1	CTSZ_CAR3	0.7096	c	g	0.3564	0.0142	2.98e-138	0.34327	0.069603	1.12254e-06	SOMAscan
rs28382333	DHPR	4	17517242	SeqId_11257_1	QDPR_MET	0.2372	t	c	-0.5057	0.0137	3.73e-297	-0.36298	0.073793	1.19536e-06	SOMAscan
rs1354034	DHPR	3	56849749	SeqId_11257_1	QDPR_MET	0.3995	t	c	-0.0894	0.0126	1.159e-12	-0.083408	0.063155	0.187236	SOMAscan
rs7976135	CBPM	12	69425957	SeqId_9416_77	CPM_NEU	0.1889	t	c	-0.1522	0.0167	7.673e-20	-0.10933	0.071249	0.125565	SOMAscan
rs60816578	CBPM	6	24486177	SeqId_9416_77	CPM_NEU	0.8522	a	g	0.1318	0.0181	3.017e-13	0.1366	0.086176	0.113606	SOMAscan
rs6050541	CBPM	20	25314439	SeqId_9416_77	CPM_NEU	0.5588	t	c	0.0971	0.013	9.298e-14	0.10208	0.061833	0.0994031	SOMAscan
rs10778152	IDUA	12	102225751	SeqId_3169_70	IDUA_CAR2	0.7096	a	g	0.2169	0.0146	1.063e-49	0.37823	0.072116	2.34909e-07	SOMAscan
rs4690219	IDUA	4	977270	SeqId_3169_70	IDUA_CAR2	0.6386	a	g	0.5793	0.013	0	0.591	0.05873	9.57194e-22	both_by_LD
rs7080536	HO-1	10	115348046	SeqId_17398_55	HO_1_CAR2	0.0436	a	g	0.3968	0.0326	4.872e-34	0.19926	0.15261	0.192265	SOMAscan
rs2637678	HO-1	6	116787378	SeqId_17398_55	HO_1_CAR2	0.5884	t	c	-0.0933	0.0133	2.241e-12	-0.11109	0.063782	0.0822053	SOMAscan
rs73172715	HO-1	22	35778262	SeqId_17398_55	HO_1_CAR2	0.9465	t	c	0.2092	0.0292	7.538e-13	0.10765	0.13613	0.429438	SOMAscan
rs385076	HO-1	2	32489851	SeqId_17398_55	HO_1_CAR2	0.3658	t	c	-0.1798	0.0137	1.33e-39	-0.21925	0.063498	0.000603671	SOMAscan
rs1065853	HO-1	19	45413233	SeqId_17398_55	HO_1_CAR2	0.0852	t	g	0.2708	0.024	1.854e-29	0.27804	0.11794	0.0187975	SOMAscan
rs112783200	HO-1	20	30167677	SeqId_17398_55	HO_1_CAR2	0.8455	d	i	0.2256	0.0183	8.877e-35	0.28515	0.084992	0.000856446	SOMAscan
rs10684444	CNDP1	3	136298247	SeqId_5456_59	CNDP1_CAR	0.2608	d	i	-0.1258	0.0154	3.394e-16	-0.21956	0.070689	0.00200817	SOMAscan
rs138016696	CNDP1	19	27771210	SeqId_5456_59	CNDP1_CAR	0.1718	a	c	-0.2882	0.0185	1.26e-54	-0.39029	0.090474	1.94581e-05	SOMAscan
rs8102710	CNDP1	19	23870110	SeqId_5456_59	CNDP1_CAR	0.2409	t	g	-0.4334	0.0156	4.76e-170	-0.41378	0.072891	2.36974e-08	SOMAscan
rs17817077	CNDP1	18	72209543	SeqId_5456_59	CNDP1_CAR	0.393	a	g	0.3514	0.0137	4.12e-145	0.30271	0.064773	3.84592e-06	SOMAscan
rs140646549	CNDP1	15	43680031	SeqId_5456_59	CNDP1_CAR	0.0284	a	g	-0.3568	0.0415	8.708e-18	-0.023167	0.21256	0.913257	SOMAscan
rs2228145	IL-6 sRa	1	154426970	SeqId_15602_43	IL_6RA_CAR3	0.5956	a	c	-1.1352	0.0082	0	-1.0295	0.041546	4.40555e-88	both_by_LD
rs2559621	HB-EGF	17	27799159	SeqId_14094_29	HB_EGF_CAR2	0.5305	c	g	-0.0923	0.0129	6.957e-13	0.0016745	0.061101	0.978148	SOMAscan
rs62117527	HB-EGF	19	8486332	SeqId_14094_29	HB_EGF_CAR2	0.2794	t	c	-0.1096	0.0145	4.171e-14	-0.044827	0.069724	0.520583	SOMAscan
rs342296	HB-EGF	7	106372903	SeqId_14094_29	HB_EGF_CAR2	0.4581	a	g	-0.0887	0.0129	7.31e-12	-0.091706	0.063765	0.151032	SOMAscan
rs74506613	HB-EGF	10	65063836	SeqId_14094_29	HB_EGF_CAR2	0.4164	d	i	0.1793	0.0129	1.124e-43	0.22739	0.062511	0.00030486	SOMAscan
rs11553699	HB-EGF	12	122216910	SeqId_14094_29	HB_EGF_CAR2	0.8631	a	g	-0.1972	0.0196	6.857e-24	-0.26294	0.093453	0.00510035	SOMAscan
rs66817580	TIM-4	21	42689637	SeqId_15449_33	TIMD4_CAR	0.1563	t	g	0.1317	0.0187	2.013e-12	0.091198	0.083887	0.277511	SOMAscan
rs7953619	TIM-4	12	29519164	SeqId_15449_33	TIMD4_CAR	0.7083	a	c	-0.1103	0.0149	1.274e-13	-0.05924	0.069232	0.392609	SOMAscan
rs79199186	TIM-4	6	32457248	SeqId_15449_33	TIMD4_CAR	0.2748	c	g	0.1583	0.0179	9.901e-19	0.1884	0.081223	0.0207778	SOMAscan
rs142122735	TIM-4	17	7079846	SeqId_15449_33	TIMD4_CAR	0.6451	d	i	-0.1046	0.0148	1.578e-12	-0.098589	0.068936	0.153317	SOMAscan
rs7928577	TIM-4	11	126227723	SeqId_15449_33	TIMD4_CAR	0.0722	t	g	0.5056	0.0256	1.169e-86	0.4383	0.11224	0.000107572	SOMAscan
rs182472492	TIM-4	2	203489457	SeqId_15449_33	TIMD4_CAR	0.7	a	g	-0.113	0.015	4.316e-14	-0.093023	0.070134	0.185345	SOMAscan
rs12657266	TIM-4	5	156396003	SeqId_15449_33	TIMD4_CAR	0.6349	t	c	-0.217	0.0139	1.047e-54	-0.21838	0.065116	0.000860201	SOMAscan
rs635634	TIM-4	9	136155000	SeqId_15449_33	TIMD4_CAR	0.1998	t	c	0.1261	0.0168	6.478e-14	0.24302	0.077489	0.00181552	both
rs1079734	TIMP-4	22	33161552	SeqId_6462_12	TIMP4_CAR3	0.5968	a	g	-0.1181	0.0127	1.124e-20	-0.1224	0.06013	0.042335	SOMAscan
rs184262	TIMP-4	3	12134740	SeqId_6462_12	TIMP4_CAR3	0.1744	a	g	-0.4544	0.0159	3.13e-179	-0.34215	0.076589	9.87643e-06	SOMAscan
rs2796561	RET	10	43354941	SeqId_3220_40	RET_ONC2	0.3097	a	t	0.4044	0.0134	9.69e-199	0.48601	0.061252	1.48936e-14	SOMAscan
rs552123594	RET	10	37940722	SeqId_3220_40	RET_ONC2	0.3547	d	i	-0.1288	0.0142	9.847e-20	-0.16866	0.066719	0.0117896	SOMAscan
10:43358154_T_A	RET	10	43358154	SeqId_3220_40	RET_ONC2	0.5863	a	t	-0.3478	0.0129	3.07e-160	-0.48813	0.056772	1.14288e-16	Olink
rs140081212	Secretoglobin family 3A member 1	1	155184975	SeqId_6252_62	SCGB3A1_DEV	0.3942	a	g	-0.1284	0.0135	2.031e-21	-0.12973	0.061335	0.0349301	SOMAscan
rs11447348	Secretoglobin family 3A member 1	3	165521844	SeqId_6252_62	SCGB3A1_DEV	0.3112	d	i	0.1153	0.0143	6.505e-16	-0.039195	0.068118	0.565288	SOMAscan
rs2956073	Secretoglobin family 3A member 1	11	34842883	SeqId_6252_62	SCGB3A1_DEV	0.7087	t	c	-0.2298	0.0142	1.088e-58	-0.20478	0.06516	0.00177623	SOMAscan
rs307802	Secretoglobin family 3A member 1	5	180019237	SeqId_6252_62	SCGB3A1_DEV	0.5942	t	c	-0.1398	0.0136	1.187e-24	-0.15545	0.063066	0.014054	SOMAscan
rs61703905	Secretoglobin family 3A member 1	19	46370301	SeqId_6252_62	SCGB3A1_DEV	0.0939	t	c	0.1698	0.0225	4.869e-14	0.35065	0.10839	0.00129957	SOMAscan
rs11764933	Secretoglobin family 3A member 1	7	97825188	SeqId_6252_62	SCGB3A1_DEV	0.5339	a	g	-0.1035	0.0131	2.656e-15	-0.1282	0.061201	0.0367113	SOMAscan
rs11231085	Secretoglobin family 3A member 1	11	62190448	SeqId_6252_62	SCGB3A1_DEV	0.6386	c	g	0.2033	0.0135	6.586e-51	0.1588	0.063035	0.0120809	SOMAscan
rs2431322	Secretoglobin family 3A member 1	5	102125747	SeqId_6252_62	SCGB3A1_DEV	0.6125	c	g	0.1333	0.0135	4.679e-23	0.031623	0.065101	0.627365	SOMAscan
rs552693039	IGFBP-1	1	109816863	SeqId_2771_35	IGFBP_1_CAR3	0.8197	d	i	0.1333	0.0165	5.722e-16	-0.14392	0.081499	0.0780369	SOMAscan
rs10577484	IGFBP-1	7	45915378	SeqId_2771_35	IGFBP_1_CAR3	0.5059	d	i	-0.0909	0.0128	1.043e-12	-0.053921	0.06002	0.369428	SOMAscan
rs1260326	IGFBP-1	2	27730940	SeqId_2771_35	IGFBP_1_CAR3	0.4028	t	c	0.1343	0.0128	7.397e-26	0.097988	0.061136	0.109635	SOMAscan
rs72815624	OMGP	17	29616516	SeqId_16908_5	OMG_CRG	0.1353	t	g	-0.1355	0.0193	2.399e-12	-0.2189	0.093579	0.0197333	SOMAscan
rs1926736	OMGP	10	17891705	SeqId_16908_5	OMG_CRG	0.3921	a	g	-0.101	0.0142	1.302e-12	0.039768	0.062094	0.522192	SOMAscan
rs6993770	GCP-2	8	106581528	SeqId_3495_15	CXCL6_INF	0.7172	a	t	-0.1044	0.0146	8.916e-13	-0.10779	0.067362	0.110205	SOMAscan
rs542832508	GCP-2	1	196677743	SeqId_3495_15	CXCL6_INF	0.4311	d	i	-0.0952	0.0132	6.457e-13	-0.047255	0.061474	0.442456	SOMAscan
rs16850073	GCP-2	4	74703999	SeqId_3495_15	CXCL6_INF	0.3761	t	c	0.8474	0.0113	0	0.7479	0.054646	3.03389e-36	both
rs3014874	S100A12	1	153337943	SeqId_5852_6	EN_RAGE_INF	0.2643	a	g	-0.2694	0.015	1.692e-72	-0.1873	0.069167	0.00701294	SOMAscan
rs704	S100A12	17	26694861	SeqId_5852_6	EN_RAGE_INF	0.4726	a	g	-0.101	0.0132	2.483e-14	-0.03786	0.063382	0.550567	SOMAscan
rs2072696	Carbonic anhydrase III	8	86351051	SeqId_3799_11	CA3_CAR	0.2436	c	g	-0.2093	0.0151	6.709e-44	-0.18392	0.071377	0.0102683	SOMAscan
rs117801489	OMD	12	104408832	SeqId_5358_3	OMD_DEV	0.9849	t	c	0.5577	0.0553	6.462e-24	0.45062	0.21128	0.0334426	SOMAscan
rs66782572	OMD	3	52567617	SeqId_5358_3	OMD_DEV	0.4626	a	g	-0.1036	0.0133	7.597e-15	-0.15184	0.062055	0.0147639	SOMAscan
rs73174306	PH	3	169194244	SeqId_4588_1	PPY_ONC2	0.9608	a	t	-0.467	0.0355	1.784e-39	-0.45335	0.16923	0.00764012	SOMAscan
rs3013936	PH	10	49201964	SeqId_4588_1	PPY_ONC2	0.3649	a	g	0.207	0.0154	1.923e-41	0.31063	0.069621	1.01321e-05	SOMAscan
rs72851968	Complement receptor type 2	17	81015043	SeqId_15570_99	CR2_CAR	0.8473	a	g	0.1427	0.0184	9.031e-15	0.11061	0.08307	0.183662	SOMAscan
rs3997872	Complement receptor type 2	6	32580617	SeqId_15570_99	CR2_CAR	0.1793	a	t	-0.1484	0.0173	8.112e-18	-0.18443	0.07868	0.019476	SOMAscan
rs17044525	Complement receptor type 2	1	207632796	SeqId_15570_99	CR2_CAR	0.8911	a	g	0.2704	0.0209	3.973e-38	0.3104	0.099739	0.00196743	SOMAscan
rs142169283	Complement receptor type 2	17	7071993	SeqId_15570_99	CR2_CAR	0.1985	d	i	0.1269	0.0171	1.154e-13	0.060996	0.075025	0.41661	SOMAscan
rs55714927	sCD163	17	7080316	SeqId_5028_59	CD163_CAR3	0.1872	t	c	0.2532	0.0173	2.808e-48	0.096335	0.077514	0.214546	SOMAscan
rs62165726	sCD163	2	134966562	SeqId_5028_59	CD163_CAR3	0.0408	a	c	-0.7679	0.0337	1.22e-114	-0.74333	0.16005	4.40555e-06	SOMAscan
rs7865362	sCD163	9	33117965	SeqId_5028_59	CD163_CAR3	0.3623	t	c	0.1337	0.0141	2.614e-21	0.088622	0.063956	0.166491	SOMAscan
rs11054859	sCD163	12	7769776	SeqId_5028_59	CD163_CAR3	0.1062	a	g	-0.1476	0.0217	9.836e-12	-0.16793	0.099409	0.0918121	SOMAscan
rs149092047	sCD163	9	136139907	SeqId_5028_59	CD163_CAR3	0.2701	d	i	0.1044	0.015	3.916e-12	0.14327	0.070696	0.0432613	both
rs11220505	sCD163	11	126334805	SeqId_5028_59	CD163_CAR3	0.2243	t	c	0.1487	0.0161	2.772e-20	0.12119	0.077426	0.11819	SOMAscan
rs10445391	HCC-4	17	34306106	SeqId_4913_78	CCL16_CAR3	0.9052	a	g	1.4494	0.0173	0	1.2375	0.098068	9.39723e-32	both_by_LD
rs4239702	CD23	20	44749251	SeqId_3291_30	FCER2_DEV	0.2839	t	c	0.1105	0.0151	2.136e-13	-0.010054	0.067947	0.882423	SOMAscan
rs9271325	CD23	6	32582513	SeqId_3291_30	FCER2_DEV	0.5086	c	g	-0.1253	0.0137	5.877e-20	0.026737	0.061861	0.665779	SOMAscan
rs17056278	CD23	5	158252438	SeqId_3291_30	FCER2_DEV	0.9213	c	g	0.2007	0.0251	1.148e-15	0.19187	0.12204	0.116563	SOMAscan
rs7202624	CD23	16	86016175	SeqId_3291_30	FCER2_DEV	0.8123	c	g	0.1229	0.0176	2.812e-12	0.082811	0.082575	0.316432	SOMAscan
rs11260014	CD23	19	7759715	SeqId_3291_30	FCER2_DEV	0.4903	c	g	-0.3296	0.0135	2.13e-131	-0.30623	0.059305	3.54405e-07	SOMAscan
rs551789974	CRDL2	11	74432192	SeqId_6086_15	CHRDL2_MET	0.9574	a	g	0.6425	0.0327	5.947e-86	0.57183	0.1386	4.35311e-05	SOMAscan
rs6602880	PSP-94	10	47546323	SeqId_10620_21	MSMB_DEV	0.663	t	c	0.4571	0.0139	8.88e-239	0.49932	0.061575	4.21697e-15	both_by_LD
rs10993994	PSP-94	10	51549496	SeqId_10620_21	MSMB_DEV	0.3964	t	c	-0.9238	0.0093	0	-0.94107	0.041075	3.16228e-79	both
rs534191	MMP-1	11	102671697	SeqId_4924_32	MMP_1_INF	0.4515	t	c	0.51	0.0129	0	0.48768	0.06058	6.53131e-15	Olink
rs7832219	MMP-1	8	106578977	SeqId_4924_32	MMP_1_INF	0.7279	t	c	0.1067	0.015	9.681e-13	0.11384	0.067611	0.0928753	SOMAscan
rs471994	MMP-1	11	102697731	SeqId_4924_32	MMP_1_INF	0.3587	a	g	-0.537	0.0129	0	-0.50923	0.065769	5.79429e-14	SOMAscan
rs2274320	MMP-1	1	156453247	SeqId_4924_32	MMP_1_INF	0.6632	a	t	0.1125	0.014	8.669e-16	0.097658	0.0658	0.13842	SOMAscan
rs10990651	MMP-1	9	99105420	SeqId_4924_32	MMP_1_INF	0.2566	a	g	0.1329	0.0153	3.808e-18	0.13907	0.072887	0.0569771	SOMAscan
rs7964859	ASM	12	102220783	SeqId_10818_36	SMPD1_NEU	0.7096	c	g	0.3686	0.0145	4.06e-142	0.4861	0.070205	1.41579e-11	both_by_LD
rs8107974	ASM	19	19388500	SeqId_10818_36	SMPD1_NEU	0.9193	a	t	-0.1848	0.0247	7.666e-14	-0.0031044	0.12833	0.980711	SOMAscan
rs1050228	ASM	11	6411935	SeqId_10818_36	SMPD1_NEU	0.4312	t	c	-0.341	0.0148	1.06e-117	-0.46858	0.063903	9.66051e-13	Olink
rs1050239	ASM	11	6415463	SeqId_10818_36	SMPD1_NEU	0.2405	a	g	-0.3905	0.0154	1.91e-141	-0.4901	0.067426	1.48252e-12	SOMAscan
rs3765963	Carbonic anhydrase 6	1	9034598	SeqId_3352_80	CA6_DEV	0.5935	a	g	-0.6211	0.0121	0	-0.58187	0.056421	1.12202e-22	both
rs4256938	Carbonic anhydrase 6	11	94323577	SeqId_3352_80	CA6_DEV	0.0968	a	g	-0.1601	0.0219	2.998e-13	-0.15876	0.10039	0.114414	SOMAscan
rs492602	FGF-19	19	49206417	SeqId_13724_27	FGF_19_INF	0.5133	a	g	0.2279	0.0134	5.54e-65	0.29875	0.064662	4.92947e-06	SOMAscan
rs144490438	FGF-19	4	39441069	SeqId_13724_27	FGF_19_INF	0.711	d	i	-0.1228	0.0151	4.345e-16	-0.091592	0.070897	0.197011	SOMAscan
rs9297994	FGF-19	8	59392324	SeqId_13724_27	FGF_19_INF	0.6704	a	g	0.1071	0.0142	3.928e-14	0.11636	0.066758	0.0819785	SOMAscan
rs12881545	DLK1	14	101176212	SeqId_6496_60	DLK_1_CAR3	0.6635	c	g	0.5327	0.0131	0	0.42765	0.068458	9.1939e-10	SOMAscan
rs34931250	DLK1	17	66879927	SeqId_6496_60	DLK_1_CAR3	0.0631	t	c	-0.2449	0.0296	1.217e-16	-0.26115	0.14602	0.0743361	SOMAscan
rs9266628	MMP-9	6	31346811	SeqId_2579_17	MMP_9_CAR3	0.1539	a	g	-0.1283	0.0183	2.491e-12	-0.16544	0.092334	0.0738074	SOMAscan
rs3826331	MMP-9	17	38150492	SeqId_2579_17	MMP_9_CAR3	0.3887	t	c	0.1004	0.0135	9.57e-14	0.071277	0.063491	0.26215	SOMAscan
rs6094237	MMP-9	20	44629290	SeqId_2579_17	MMP_9_CAR3	0.604	a	t	-0.1069	0.0135	2.252e-15	-0.10932	0.06462	0.0913272	SOMAscan
rs2511241	MMP-9	11	72945341	SeqId_2579_17	MMP_9_CAR3	0.9273	t	c	0.3875	0.0259	8.551e-51	0.099231	0.12251	0.41835	SOMAscan
rs35170645	I-TAC	4	76964956	SeqId_3038_9	CXCL11_INF	0.4815	a	g	0.5104	0.0121	0	0.50362	0.056475	9.977e-18	both_by_LD
rs381145	I-TAC	7	101730283	SeqId_3038_9	CXCL11_INF	0.8232	a	c	0.1286	0.0172	9.08e-14	0.24527	0.077684	0.00169239	SOMAscan
rs7080386	I-TAC	10	65048306	SeqId_3038_9	CXCL11_INF	0.4164	a	c	0.099	0.0131	4.932e-14	0.17541	0.061859	0.0047665	SOMAscan
rs12767683	I-TAC	10	104316581	SeqId_3038_9	CXCL11_INF	0.3104	a	c	-0.2157	0.014	1.086e-53	-0.24395	0.071087	0.000651478	SOMAscan
rs6993770	I-TAC	8	106581528	SeqId_3038_9	CXCL11_INF	0.7172	a	t	-0.1678	0.0143	9.195e-32	-0.05141	0.0669	0.442588	SOMAscan
rs142289859	TARC	3	16954941	SeqId_3519_3	CCL17_CAR2	0.9676	t	c	0.8307	0.0386	1.69e-102	0.97559	0.21188	5.29785e-06	SOMAscan
rs2228467	TARC	3	42906116	SeqId_3519_3	CCL17_CAR2	0.9363	t	c	-0.5654	0.0271	7.2e-97	-0.44909	0.13558	0.000994718	SOMAscan
rs10886430	TARC	10	121010256	SeqId_3519_3	CCL17_CAR2	0.8728	a	g	0.5156	0.0203	5.13e-142	0.4456	0.094236	2.97509e-06	SOMAscan
rs16956811	TARC	16	57444002	SeqId_3519_3	CCL17_CAR2	0.9188	t	g	-0.4548	0.0242	1.304e-78	-0.6793	0.11314	3.79053e-09	SOMAscan
rs6993770	TARC	8	106581528	SeqId_3519_3	CCL17_CAR2	0.7172	a	t	0.1093	0.0147	8.992e-14	0.14089	0.067656	0.0378268	SOMAscan
rs35615384	Elafin	20	43787352	SeqId_4982_54	PI3_CAR3	0.1776	d	i	0.4067	0.0169	2.78e-127	0.28456	0.077259	0.000256389	SOMAscan
rs75147553	EDAR	2	109600755	SeqId_2977_7	EDAR_IMR	0.0137	a	g	1.8569	0.0539	5.22e-260	1.8322	0.22886	8.91251e-15	both_by_LD
rs11789898	EDAR	9	136925663	SeqId_2977_7	EDAR_IMR	0.172	t	g	-0.1503	0.0172	2.899e-18	-0.19337	0.082972	0.0201883	SOMAscan
rs6993770	EDAR	8	106581528	SeqId_2977_7	EDAR_IMR	0.7172	a	t	-0.3052	0.0142	7.83e-102	-0.37187	0.06655	3.84415e-08	SOMAscan
rs114694170	EDAR	5	88180196	SeqId_2977_7	EDAR_IMR	0.9414	t	c	0.2229	0.0283	3.304e-15	0.21488	0.13888	0.122467	SOMAscan
rs12712870	EDAR	2	43161180	SeqId_2977_7	EDAR_IMR	0.3151	a	g	-0.146	0.0142	5.939e-25	-0.086744	0.069156	0.210329	SOMAscan
rs61050482	EDAR	16	88565726	SeqId_2977_7	EDAR_IMR	0.9578	t	c	0.3063	0.0339	1.825e-19	0.43106	0.16418	0.00892483	SOMAscan
rs111527738	EDAR	21	36259324	SeqId_2977_7	EDAR_IMR	0.9809	a	g	0.3671	0.0492	9.028e-14	0.76734	0.25751	0.00302831	SOMAscan
rs113422568	EDAR	10	104337938	SeqId_2977_7	EDAR_IMR	0.3133	a	g	-0.1556	0.0143	1.34e-27	-0.16664	0.073558	0.0239276	SOMAscan
rs79338083	CD177	19	43826203	SeqId_13116_25	CD177_DEV	0.0179	t	c	1.7704	0.0503	7.72e-272	1.694	0.27851	2.4088e-09	SOMAscan
rs78530667	CD177	19	43900697	SeqId_13116_25	CD177_DEV	0.8728	t	c	0.7042	0.0205	2.09e-257	0.70433	0.09247	1.37721e-13	Olink
rs198379	N-terminal pro-BNP	1	11915467	SeqId_7655_11	NT_proBNP_CAR3	0.5878	t	c	-0.2368	0.0125	8.697e-80	-0.25323	0.057057	1.12486e-05	SOMAscan
rs8076533	ENPP7	17	77704314	SeqId_4435_66	ENPP7_MET	0.3659	t	c	0.9325	0.0106	0	0.96274	0.051407	3.10456e-59	both_by_LD
rs7899547	MBL	10	54536839	SeqId_3000_66	MBL2_CAR	0.3476	t	g	-0.9006	0.0117	0	-0.81781	0.060042	5.40754e-36	both
rs529565	MBL	9	136149500	SeqId_3000_66	MBL2_CAR	0.6647	t	c	-0.2162	0.0141	1.008e-52	-0.29002	0.064115	7.66479e-06	SOMAscan
rs11603123	IL-1 R4	11	126305495	SeqId_4234_8	ST2_CAR3	0.0296	a	g	0.447	0.0369	1.032e-33	0.64353	0.20716	0.00200493	SOMAscan
rs10179654	IL-1 R4	2	102921783	SeqId_4234_8	ST2_CAR3	0.4779	t	g	0.7333	0.0102	0	0.59636	0.050754	3.26588e-28	SOMAscan
rs12470864	IL-1 R4	2	102926362	SeqId_4234_8	ST2_CAR3	0.3825	a	g	-0.7388	0.0106	0	-0.70846	0.04874	5.74116e-40	Olink
rs507666	IL-1 R4	9	136149399	SeqId_4234_8	ST2_CAR3	0.2	a	g	-0.1211	0.0155	6.158e-15	-0.16795	0.071333	0.0189496	both
rs10098816	Carbonic anhydrase I	8	86187573	SeqId_4969_2	CA1_CAR	0.0128	c	g	-0.448	0.0611	2.164e-13	0.44801	0.48328	0.354381	SOMAscan
rs7404039	Carboxypeptidase B1	16	88975954	SeqId_15375_49	CPB1_CAR3	0.632	a	g	0.158	0.0141	3.62e-29	0.19107	0.063025	0.0025633	SOMAscan
rs507666	Carboxypeptidase B1	9	136149399	SeqId_15375_49	CPB1_CAR3	0.2001	a	g	-0.1283	0.0167	1.456e-14	-0.17383	0.076885	0.0242103	both
rs6914968	Carboxypeptidase B1	6	127528104	SeqId_15375_49	CPB1_CAR3	0.5877	t	c	0.0944	0.0136	4.182e-12	0.051469	0.064162	0.422844	SOMAscan
rs4121392	Carboxypeptidase B1	11	100643423	SeqId_15375_49	CPB1_CAR3	0.7016	a	t	0.1084	0.0147	1.581e-13	0.23343	0.068407	0.000698072	SOMAscan
rs72802342	Carboxypeptidase B1	16	75234872	SeqId_15375_49	CPB1_CAR3	0.0759	a	c	-0.3572	0.0256	4.131e-44	-0.47887	0.10992	1.61585e-05	SOMAscan
rs102275	Carboxypeptidase B1	11	61557803	SeqId_15375_49	CPB1_CAR3	0.6589	t	c	-0.0974	0.0141	5.739e-12	-0.021435	0.063251	0.734835	SOMAscan
rs2291671	Carboxypeptidase B1	3	148558447	SeqId_15375_49	CPB1_CAR3	0.232	a	g	0.278	0.0156	5.252e-71	0.14168	0.072814	0.0522516	SOMAscan
rs80294655	HBD-2	8	12491966	SeqId_13397_88	DEFB4A_NEX	0.7198	a	g	0.1533	0.0168	8.819e-20	0.17136	0.074616	0.0220699	SOMAscan
rs115589585	HBD-2	8	8253331	SeqId_13397_88	DEFB4A_NEX	0.1892	t	g	0.1286	0.0176	2.975e-13	0.22015	0.078859	0.0054513	SOMAscan
rs9349050	MDGA1	6	37663624	SeqId_16900_29	MDGA1_NEU	0.4902	t	c	1.0703	0.0085	0	1.0861	0.039194	1.20226e-101	both
rs12975366	LIRB5	19	54759361	SeqId_7015_8	LILRB5_CAR	0.6005	t	c	1.1468	0.0088	0	1.1198	0.037002	1.07152e-113	both
8:95203825_I_D	CAD17	8	95203825	SeqId_16613_3	CDH17_NEX	0.473	d	i	-0.3557	0.013	4.18e-164	-0.36402	0.05915	1.58489e-09	SOMAscan
rs681343	CAD17	19	49206462	SeqId_16613_3	CDH17_NEX	0.487	t	c	-0.3417	0.0132	4.75e-147	-0.37782	0.062958	3.84503e-09	SOMAscan
rs75191168	CAD17	2	107645705	SeqId_16613_3	CDH17_NEX	0.2324	t	c	0.1853	0.0161	7.693e-31	0.12898	0.076103	0.0907612	SOMAscan
rs8176747	CAD17	9	136131315	SeqId_16613_3	CDH17_NEX	0.9347	c	g	-0.7099	0.0262	4.47e-161	-0.59764	0.11617	3.90391e-07	SOMAscan
rs708686	CAD17	19	5840619	SeqId_16613_3	CDH17_NEX	0.2785	t	c	0.1855	0.0151	6.597e-35	0.18623	0.067813	0.00625317	SOMAscan
rs4556017	CAD17	7	100632790	SeqId_16613_3	CDH17_NEX	0.8538	t	c	-0.1616	0.0192	4.529e-17	-0.14456	0.093662	0.123381	SOMAscan
rs61343222	CAD17	6	32480844	SeqId_16613_3	CDH17_NEX	0.5548	t	c	0.1016	0.0149	9.836e-12	0.11531	0.069281	0.0966941	SOMAscan
rs7528419	sE-Selectin	1	109817192	SeqId_3470_1	SELE_CAR3	0.7769	a	g	0.1365	0.016	1.212e-17	0.11947	0.078407	0.128221	both
rs12019136	sE-Selectin	19	5835677	SeqId_3470_1	SELE_CAR3	0.0451	a	g	0.2478	0.0321	1.065e-14	0.18132	0.14269	0.204428	SOMAscan
rs507666	sE-Selectin	9	136149399	SeqId_3470_1	SELE_CAR3	0.2001	a	g	-1.0853	0.0129	0	-0.86824	0.065822	3.78443e-34	both_by_LD
rs11603123	sE-Selectin	11	126305495	SeqId_3470_1	SELE_CAR3	0.0296	a	g	0.3918	0.0395	3.214e-23	-0.21571	0.22367	0.33532	SOMAscan
rs2205850	sE-Selectin	1	169691439	SeqId_3470_1	SELE_CAR3	0.6515	a	g	-0.1264	0.0139	8.54e-20	-0.123	0.062145	0.0483615	SOMAscan
rs872583	Chitotriosidase-1	1	203184766	SeqId_3600_2	CHIT1_CAR3	0.7936	t	c	1.0618	0.0127	0	1.0844	0.05548	4.09261e-63	both_by_LD
rs7088592	Chitotriosidase-1	10	64481290	SeqId_3600_2	CHIT1_CAR3	0.6036	a	g	-0.0967	0.0136	1.061e-12	-0.11782	0.063442	0.0638999	SOMAscan
rs6460105	CRIS2	7	63502692	SeqId_9282_12	CRISP2_CRG	0.3143	a	c	0.1162	0.0128	1.259e-19	0.14615	0.058479	0.0127761	SOMAscan
rs555247	CRIS2	6	49710105	SeqId_9282_12	CRISP2_CRG	0.4483	a	g	0.4988	0.011	0	0.52154	0.048705	3.78443e-24	SOMAscan
rs513343	CRIS2	6	49683787	SeqId_9282_12	CRISP2_CRG	0.7228	a	t	-0.5305	0.0122	0	-0.58757	0.051986	1.94984e-26	Olink
6:31935284_I_D	sICAM-3	6	31935284	SeqId_2649_77	ICAM3_CAR	0.1373	d	i	0.1657	0.0194	1.514e-17	0.16308	0.094404	0.0847227	SOMAscan
rs34813609	sICAM-3	1	196668360	SeqId_2649_77	ICAM3_CAR	0.6095	d	i	-0.1883	0.0135	4.886e-44	-0.094181	0.062346	0.131538	SOMAscan
