# Supplementary material for: Synergistic insights into human health from aptamer- and antibody-based proteomic profiling
Source: Nat Commun. 2021 Nov 24;12:6822. doi: 10.1038/s41467-021-27164-0 (PMC8613205; doi:10.1038/s41467-021-27164-0)
Supplement: Supplementary file 7 — Dataset 4 [file 41467_2021_27164_MOESM7_ESM.xlsx]

## Sheet: SD4
SD4 Reciprocal look-up of pQTLs between the SomaScan-based and SCALLOP-based genetic discovery
rsID	Target	cis/trans	Chr.	Position	SCALLOP - name	SomaScan - SeqId	EAF	EA	NEA	Effect -SomaScan	SE -SomaScan	P-value - SomaScan	Sample size - SomaScan	Effect - SCALLOP	SE - SCALLOP	P-value - SCALLOP	Sample size - SCALLOP	discovery
rs6926219	HSP 27	trans	6	122720806	HSP_27	SeqId_11103_24	0.5452	a	g	-0.1427	0.0132	3.076e-27	10708	-0.0538	0.011	9.776e-07	18418	both_by_LD
rs2908203_G_T	HSP 27	cis	7	75924218	HSP_27	SeqId_11103_24	0.2501	t	g	-0.6897	0.0137	0	10708	-0.1895	0.0218	3.752e-18	4830	both_by_LD
rs2071579	YKL-40	cis	1	203153634	CHI3L1	SeqId_11104_13	0.4725	c	g	0.9866	0.0098	0	10708	-0.1769	0.0097	3.148e-74	21409.9	SOMAscan
rs4950931	YKL-40	cis	1	203164075	CHI3L1	SeqId_11104_13	0.7933	a	g	-0.0666	0.0167	6.666e-05	10708	0.6746	0.0102	0	21409.9	SCALLOP
rs1260326	YKL-40	trans	2	27730940	CHI3L1	SeqId_11104_13	0.4029	t	c	0.0313	0.0136	0.02186	10708	0.0707	0.0095	9.822e-14	21412	Both
rs62140201	YKL-40	trans	2	42214198	CHI3L1	SeqId_11104_13	0.0273	a	g	0.0284	0.0431	0.5101	10708	-0.2145	0.039	3.88e-08	15019	SCALLOP
rs28601761	YKL-40	trans	8	126500031	CHI3L1	SeqId_11104_13	0.5803	c	g	0.0696	0.0138	4.819e-07	10708	0.1192	0.0094	1.359e-36	21409.9	SCALLOP
rs339969	YKL-40	trans	15	60883281	CHI3L1	SeqId_11104_13	0.6124	a	c	-0.0474	0.0138	0.0005657	10708	-0.075	0.0099	3.041e-14	20472	SCALLOP
rs34844381	SELPL	trans	1	76515764	PSGL-1	SeqId_11266_8	0.7926	d	i	0.1626	0.0155	1.319e-25	10708	0.0184	0.0155	0.2347	12976	SOMAscan
rs760077	SELPL	trans	1	155178782	PSGL-1	SeqId_11266_8	0.3928	a	t	0.0004	0.0132	0.9774	10708	-0.0715	0.0119	1.79e-09	14842.9	SCALLOP
rs4736693	SELPL	trans	8	134553603	PSGL-1	SeqId_11266_8	0.2118	c	g	0.197	0.0157	2.975e-36	10708	0.004	0.0142	0.7789	14842.9	SOMAscan
rs10781366	SELPL	trans	9	79151865	PSGL-1	SeqId_11266_8	0.317	a	g	0.0267	0.0141	0.05848	10708	-0.0939	0.013	4.938e-13	14842.8	SCALLOP
rs10819317	SELPL	trans	9	130668957	PSGL-1	SeqId_11266_8	0.8305	a	g	-0.0187	0.0175	0.2854	10708	-0.1315	0.0158	7.652e-17	14842.8	SCALLOP
rs138989232	SELPL	trans	12	104159753	PSGL-1	SeqId_11266_8	0.0038	a	g	0.0162	0.1116	0.8844	10708	-0.8832	0.1402	2.998e-10	8137.99	SCALLOP
rs11114010	SELPL	cis	12	109005084	PSGL-1	SeqId_11266_8	0.9853	a	t	0.3963	0.0533	1.077e-13	10708	1.7314	0.0407	0	14843	SCALLOP
rs73191242	SELPL	cis	12	109013956	PSGL-1	SeqId_11266_8	0.2015	a	g	-0.2317	0.0159	2.306e-48	10708	-0.1441	0.0141	1.642e-24	14842.9	SOMAscan
rs28815022	SELPL	trans	14	33212320	PSGL-1	SeqId_11266_8	0.5858	t	c	-0.0078	0.0132	0.5562	10708	0.069	0.0122	1.493e-08	14842.8	SCALLOP
rs143459388	SELPL	trans	18	44622510	PSGL-1	SeqId_11266_8	0.9663	d	i	-0.016	0.037	0.6663	10708	0.2292	0.0381	1.833e-09	12976	SCALLOP
rs560528634	SELPL	trans	19	56605842	PSGL-1	SeqId_11266_8	0.7789	d	i	0.0083	0.017	0.6227	10708	0.1076	0.0196	3.885e-08	8404	SCALLOP
rs5030073	VEGF-D	trans	3	186455788	VEGF-D	SeqId_13098_93	0.572	a	g	-0.0053	0.0128	0.6805	10708	-0.0987	0.0109	1.435e-19	19201.9	SCALLOP
rs3733402	VEGF-D	trans	4	187158034	VEGF-D	SeqId_13098_93	0.5105	a	g	0.0159	0.0127	0.208	10708	0.1907	0.0112	3.373e-65	19202	SCALLOP
rs888732	VEGF-D	trans	5	175467619	VEGF-D	SeqId_13098_93	0.3513	c	g	0.0289	0.0157	0.0651	10708	0.2482	0.042	3.58e-09	1869	SCALLOP
rs2731673	VEGF-D	trans	5	176839898	VEGF-D	SeqId_13098_93	0.2533	t	c	-0.0034	0.0149	0.8172	10708	-0.0813	0.0116	1.958e-12	19202	SCALLOP
rs7178801	VEGF-D	trans	15	101895928	VEGF-D	SeqId_13098_93	0.6777	a	g	-0.0072	0.014	0.6082	10708	0.0628	0.0115	4.431e-08	19201.9	SCALLOP
rs572515	sRANKL	trans	1	196646261	TRANCE	SeqId_14061_48	0.3897	a	g	0.1028	0.0145	1.405e-12	9682	0.0414	0.0118	0.0004381	15976	SOMAscan
rs79287178	sRANKL	trans	3	172294500	TRANCE	SeqId_14061_48	0.0304	a	g	0.0377	0.0422	0.3717	10708	-0.5487	0.0348	3.919e-56	16910	SCALLOP
rs11713634	sRANKL	trans	3	194061578	TRANCE	SeqId_14061_48	0.2829	a	g	-0.0107	0.0151	0.4796	10708	-0.105	0.016	5.55e-11	9615	SCALLOP
rs73224404	sRANKL	trans	8	23083501	TRANCE	SeqId_14061_48	0.7827	a	g	0.0059	0.0169	0.7267	10708	0.1416	0.015	2.816e-21	13516	SCALLOP
rs2242313	sRANKL	trans	8	120102529	TRANCE	SeqId_14061_48	0.5294	c	g	-0.0081	0.0137	0.555	10708	0.1669	0.0111	9.192e-51	16909.9	SCALLOP
rs4512994	sRANKL	cis	13	43039673	TRANCE	SeqId_14061_48	0.4838	a	c	0.0126	0.0136	0.3543	10708	0.1208	0.0108	4.615e-29	16909.9	SCALLOP
rs56925948	sRANKL	trans	14	106220855	TRANCE	SeqId_14061_48	0.3128	c	g	-0.2424	0.016	1.089e-51	9376	-0.0125	0.0161	0.4371	12094	SOMAscan
rs704	sRANKL	trans	17	26694861	TRANCE	SeqId_14061_48	0.4725	a	g	0.0585	0.0136	1.817e-05	10708	-0.1073	0.011	1.394e-22	16910	Both
rs117113213	sRANKL	trans	20	39165692	TRANCE	SeqId_14061_48	0.0374	a	g	-0.0176	0.038	0.6429	10708	-0.1743	0.0292	2.379e-09	16910	SCALLOP
rs1354034	HB-EGF	trans	3	56849749	HB-EGF	SeqId_14094_29	0.3998	t	c	0.0685	0.0131	1.645e-07	10708	0.0785	0.0108	2.798e-13	18237	SCALLOP
rs182055959	HB-EGF	cis	5	139425010	HB-EGF	SeqId_14094_29	0.9976	t	c	-0.167	0.1509	0.2682	10708	0.9629	0.1296	1.101e-13	8102	SCALLOP
rs2517622	HB-EGF	trans	6	30155149	HB-EGF	SeqId_14094_29	0.1203	c	g	0.1143	0.0196	5.302e-09	10708	0.0993	0.017	5.078e-09	19203	SCALLOP
rs342296	HB-EGF	trans	7	106372903	HB-EGF	SeqId_14094_29	0.4581	a	g	-0.0887	0.0129	7.31e-12	10708	-0.04	0.0106	0.0001637	18237	SOMAscan
rs149672562	HB-EGF	trans	9	99090173	HB-EGF	SeqId_14094_29	0.7611	d	i	0.0958	0.0152	2.759e-10	10708	0.0832	0.0134	5.129e-10	16369.9	SCALLOP
rs74506613	HB-EGF	trans	10	65063836	HB-EGF	SeqId_14094_29	0.4164	d	i	0.1793	0.0129	1.124e-43	10708	0.1423	0.0124	2.383e-30	13870.9	both_by_LD
rs11553699	HB-EGF	trans	12	122216910	HB-EGF	SeqId_14094_29	0.8631	a	g	-0.1972	0.0196	6.857e-24	10708	-0.1373	0.0182	4.38e-14	19201	Both
rs2559621	HB-EGF	trans	17	27799159	HB-EGF	SeqId_14094_29	0.5305	c	g	-0.0923	0.0129	6.957e-13	10708	-0.0509	0.0103	7.878e-07	19200.9	both_by_LD
rs62117527	HB-EGF	trans	19	8486332	HB-EGF	SeqId_14094_29	0.2794	t	c	-0.1096	0.0145	4.171e-14	10708	-0.024	0.0127	0.05903	17334	SOMAscan
rs12465701	Adrenomedullin	trans	2	163120823	ADM	SeqId_14115_34	0.0105	t	c	-0.025	0.0647	0.699	10708	-0.2607	0.0396	4.825e-11	18214	SCALLOP
rs141748118	Adrenomedullin	trans	3	165707526	ADM	SeqId_14115_34	0.2841	d	i	-0.1079	0.0147	2.354e-13	10708	-0.002	0.0167	0.9054	8404	SOMAscan
rs5030049	Adrenomedullin	trans	3	186450863	ADM	SeqId_14115_34	0.8901	t	c	0.2556	0.0209	3.095e-34	10708	-0.0049	0.0168	0.7688	19184	SOMAscan
rs9264664	Adrenomedullin	trans	6	31239227	ADM	SeqId_14115_34	0.6631	t	c	-0.0157	0.0138	0.2574	10708	-0.0657	0.0119	3.408e-08	15790	SCALLOP
rs148339496	Adrenomedullin	cis	11	10363157	ADM	SeqId_14115_34	0.7186	a	g	-0.0113	0.0145	0.4367	10708	-0.1551	0.0113	1.218e-42	19183.9	SCALLOP
rs5030073	VEGF-D	trans	3	186455788	VEGF-D	SeqId_14705_1	0.572	a	g	-0.0115	0.0134	0.391	10708	-0.0987	0.0109	1.435e-19	19201.9	SCALLOP
rs3733402	VEGF-D	trans	4	187158034	VEGF-D	SeqId_14705_1	0.5105	a	g	0.0125	0.0132	0.3452	10708	0.1907	0.0112	3.373e-65	19202	SCALLOP
rs888732	VEGF-D	trans	5	175467619	VEGF-D	SeqId_14705_1	0.3513	c	g	-0.0022	0.0163	0.8923	10708	0.2482	0.042	3.58e-09	1869	SCALLOP
rs2731673	VEGF-D	trans	5	176839898	VEGF-D	SeqId_14705_1	0.2533	t	c	0.0117	0.0155	0.449	10708	-0.0813	0.0116	1.958e-12	19202	SCALLOP
rs7178801	VEGF-D	trans	15	101895928	VEGF-D	SeqId_14705_1	0.6778	a	g	0.021	0.0145	0.1497	10708	0.0628	0.0115	4.431e-08	19201.9	SCALLOP
rs2012444	FABPA	trans	3	12375956	FABP4	SeqId_15386_7	0.1176	t	c	0.119	0.0188	2.44e-10	10708	0.107	0.0131	3.015e-16	21432	SCALLOP
rs77878271	FABPA	cis	8	82395535	FABP4	SeqId_15386_7	0.9792	a	g	0.1171	0.0436	0.007273	10708	0.2598	0.0346	6.446e-14	19372	SCALLOP
rs79389622	FABPA	trans	9	126081452	FABP4	SeqId_15386_7	0.0027	a	g	0.0958	0.1377	0.4866	9376	-0.5916	0.1021	6.909e-09	10278	SCALLOP
rs12045503	Galanin	trans	1	196672473	GAL	SeqId_15390_3	0.6078	t	c	-0.2902	0.0135	7.37e-102	10708	-0.0114	0.0145	0.4314	9661.93	SOMAscan
rs4672375	Galanin	trans	2	60493485	GAL	SeqId_15390_3	0.4104	a	g	-0.0323	0.0139	0.02013	10708	-0.1839	0.0146	3.671e-36	9661.95	SCALLOP
rs307575	Galanin	trans	3	12127827	GAL	SeqId_15390_3	0.2597	a	g	-0.0003	0.0154	0.9825	10708	-0.1202	0.0167	6.213e-13	9661.95	SCALLOP
rs71674639	Galanin	trans	3	165495142	GAL	SeqId_15390_3	0.2066	d	i	0.1442	0.0167	4.596e-18	10708	-0.0238	0.022	0.2787	6267.95	SOMAscan
rs9405503	Galanin	trans	6	1690341	GAL	SeqId_15390_3	0.9004	a	g	-0.0078	0.0229	0.732	10708	-0.1674	0.0262	1.725e-10	9661.99	SCALLOP
rs77542162	Galanin	trans	17	67081278	GAL	SeqId_15390_3	0.9787	a	g	-0.1499	0.0478	0.001733	10708	-0.5167	0.0707	2.792e-13	5924	Both
rs34255800	CA125	trans	2	242731446	CA-125	SeqId_15565_102	0.1563	c	g	-0.2367	0.018	1.315e-39	10708	-0.5766	0.0234	3.2e-134	9190.97	both_by_LD
rs7185523	CA125	trans	16	814494	CA-125	SeqId_15565_102	0.7707	a	g	0.2842	0.0162	5.304e-69	9376	0.226	0.022	1.001e-24	5796.99	SOMAscan
rs114590746	CA125	trans	16	828080	CA-125	SeqId_15565_102	0.0137	t	c	-0.7187	0.0584	8.342e-35	9376	-1.3789	0.0919	7.726e-51	5116	SCALLOP
rs61742668	CA125	cis	19	8993018	CA-125	SeqId_15565_102	0.1089	a	g	-0.26	0.0206	1.928e-36	10708	-0.0448	0.0345	0.1942	5797	SOMAscan
rs11672713	CA125	cis	19	9136306	CA-125	SeqId_15565_102	0.7036	c	g	-0.0526	0.0145	0.0002768	10708	-0.1753	0.0198	8.543e-19	9191	SCALLOP
rs602662	CA125	trans	19	49206985	CA-125	SeqId_15565_102	0.5133	a	g	0.0975	0.0129	4.633e-14	10708	0.045	0.0145	0.001976	9193	SOMAscan
rs72793754	ECP	trans	2	33319380	ECP	SeqId_15576_158	0.8488	a	t	-0.011	0.0188	0.5606	10708	-0.1146	0.0206	2.805e-08	9657.97	SCALLOP
rs147307766	ECP	cis	14	21385991	ECP	SeqId_15576_158	0.0503	t	c	0.7662	0.0304	4.24e-140	10708	0.5008	0.0477	9.009e-26	6263.99	Both
rs2228145	IL-6 sRa	cis	1	154426970	IL-6RA	SeqId_15602_43	0.5956	a	c	-1.1352	0.0082	0	10708	-0.9582	0.007	0	20791	both_by_LD
rs550601060	IL-6 sRa	trans	19	41400913	IL-6RA	SeqId_15602_43	0.9731	d	i	0.0358	0.0451	0.4275	10708	-0.2885	0.0517	2.423e-08	7948	SCALLOP
rs6686271	OLR1	trans	1	27173449	LOX-1	SeqId_16049_43	0.8394	t	c	0.003	0.0187	0.8741	10708	-0.0956	0.0146	4.914e-11	19196	SCALLOP
rs1344674	OLR1	trans	3	141125186	LOX-1	SeqId_16049_43	0.5565	a	g	0.0185	0.0137	0.1754	10708	0.0837	0.0103	4.556e-16	19196	SCALLOP
rs9264875	OLR1	trans	6	31271735	LOX-1	SeqId_16049_43	0.0832	c	g	0.0411	0.0303	0.176	9376	0.113	0.0184	8.901e-10	15802	SCALLOP
rs138226373	OLR1	trans	11	47322494	LOX-1	SeqId_16049_43	0.8889	d	i	-0.0039	0.0217	0.8582	10708	0.1769	0.0179	6.136e-23	17327	SCALLOP
rs2511241	OLR1	trans	11	72945341	LOX-1	SeqId_16049_43	0.9273	t	c	0.0836	0.0269	0.001862	10708	0.1744	0.0202	5.589e-18	18241	SCALLOP
rs10505752	OLR1	cis	12	10333347	LOX-1	SeqId_16049_43	0.1636	a	g	-0.0506	0.0185	0.006241	10708	0.1066	0.0152	2.443e-12	15802	SCALLOP
rs2305482	OLR1	trans	17	38140927	LOX-1	SeqId_16049_43	0.4521	a	c	0.0203	0.0136	0.1353	10708	0.0751	0.0103	3.005e-13	19197.9	SCALLOP
rs371426388	OLR1	trans	19	54339332	LOX-1	SeqId_16049_43	0.3859	d	i	0.0115	0.018	0.524	9376	0.1078	0.0188	9.884e-09	8404	SCALLOP
rs7539005	Caspase-8	trans	1	196667252	CASP-8	SeqId_18158_45	0.3913	a	t	0.1854	0.0137	2.012e-41	10708	0.0149	0.0126	0.2371	13393	SOMAscan
rs35550815	Caspase-8	cis	2	202150914	CASP-8	SeqId_18158_45	0.87	a	g	-0.0034	0.0204	0.8689	10708	-0.1935	0.0184	5.956e-26	13393	SCALLOP
rs389512	Caspase-8	trans	6	31947594	CASP-8	SeqId_18158_45	0.1373	c	g	0.1609	0.0197	2.898e-16	10708	0.0018	0.0185	0.9244	13393	SOMAscan
rs141095408	Caspase-8	trans	8	39622545	CASP-8	SeqId_18158_45	0.625	d	i	-0.0017	0.0142	0.9022	10708	0.0893	0.0162	3.345e-08	8351	SCALLOP
rs10424405	Caspase-8	trans	19	54321933	CASP-8	SeqId_18158_45	0.7869	a	g	-0.0058	0.0172	0.7371	10708	-0.2894	0.0153	1.432e-79	12582	SCALLOP
rs61818787	L-VEGF165	trans	1	190376438	VEGF-A	SeqId_19437_61	0.8137	t	c	0.0029	0.0172	0.8686	10708	-0.0862	0.0155	3.008e-08	13529	SCALLOP
rs114694170	L-VEGF165	trans	5	88180196	VEGF-A	SeqId_19437_61	0.9414	t	c	-0.2026	0.0287	1.725e-12	10708	-0.1548	0.0297	1.852e-07	12582	SOMAscan
rs6921438	L-VEGF165	cis	6	43925607	VEGF-A	SeqId_19437_61	0.4847	a	g	-0.8073	0.0107	0	10708	-0.4456	0.012	1.86e-302	12582	Both
rs6993770	L-VEGF165	trans	8	106581528	VEGF-A	SeqId_19437_61	0.7172	a	t	0.2047	0.0146	1.824e-44	10708	0.1494	0.0124	1.69e-33	16922	Both
rs2375981	L-VEGF165	trans	9	2692583	VEGF-A	SeqId_19437_61	0.5517	c	g	0.1703	0.0134	3.121e-37	10708	0.1264	0.0127	1.605e-23	12582	both_by_LD
rs10740118	L-VEGF165	trans	10	65101207	VEGF-A	SeqId_19437_61	0.419	c	g	0.1282	0.0134	1.324e-21	10708	0.0728	0.011	4.388e-11	16922.9	both_by_LD
rs8178885	tPA	cis	8	42043637	t-PA	SeqId_2212_69	0.0245	a	c	-0.5621	0.0407	2.683e-43	10708	-0.1326	0.0438	0.00246	14523	SOMAscan
rs10965545	tPA	trans	9	22973407	t-PA	SeqId_2212_69	0.0519	a	g	0.0596	0.0284	0.0357	10708	0.1435	0.0255	1.858e-08	15018	SCALLOP
rs10744481	tPA	trans	12	131277271	t-PA	SeqId_2212_69	0.6769	a	g	-0.049	0.0133	0.0002378	10708	-0.07	0.0108	8.44e-11	18337.9	SCALLOP
rs2009581	CXCL16, soluble	trans	2	111807677	CXCL16	SeqId_2436_49	0.2762	a	g	0.2072	0.0144	7.56e-47	10708	0.1287	0.0107	2.99e-33	21744.9	Both
rs202199910	CXCL16, soluble	trans	3	46099366	CXCL16	SeqId_2436_49	0.8054	d	i	0.1539	0.0166	2.14e-20	10708	0.0938	0.0135	3.05e-12	17711	both_by_LD
rs34314686	CXCL16, soluble	trans	6	32602122	CXCL16	SeqId_2436_49	0.9751	a	g	0.2971	0.0418	1.14e-12	10708	0.235	0.0372	2.735e-10	15973	both_by_LD
rs748113	CXCL16, soluble	trans	10	73508791	CXCL16	SeqId_2436_49	0.5642	t	c	0.1393	0.0132	7.267e-26	10708	0.0812	0.0115	1.595e-12	17393.8	Both
rs1250559	CXCL16, soluble	trans	10	81053560	CXCL16	SeqId_2436_49	0.3978	a	g	-0.0756	0.0135	2.072e-08	10708	-0.0721	0.0099	2.465e-13	20789.8	SCALLOP
rs34775308	CXCL16, soluble	trans	11	75099545	CXCL16	SeqId_2436_49	0.8835	t	g	0.0198	0.0203	0.3298	10708	0.0798	0.0138	8.008e-09	21745	SCALLOP
rs653178	CXCL16, soluble	trans	12	112007756	CXCL16	SeqId_2436_49	0.5289	t	c	0.1611	0.0131	1.544e-34	10708	0.0732	0.0102	6.016e-13	18778	both_by_LD
rs35186877	CXCL16, soluble	cis	17	4625892	CXCL16	SeqId_2436_49	0.2132	a	g	-0.2213	0.0163	3.206e-42	10708	-0.1658	0.0122	6.412e-42	20787.9	SCALLOP
rs1876444	CXCL16, soluble	cis	17	4638484	CXCL16	SeqId_2436_49	0.4442	t	c	-0.1815	0.0133	3.047e-42	10708	-0.1112	0.0097	1.218e-30	21744.9	SOMAscan
rs113120414	CXCL16, soluble	trans	17	66945345	CXCL16	SeqId_2436_49	0.9436	a	g	-0.092	0.0297	0.001981	10708	-0.1155	0.02	7.991e-09	17151	SCALLOP
rs6512104	CXCL16, soluble	trans	19	16461325	CXCL16	SeqId_2436_49	0.6743	a	g	-0.0773	0.0142	4.692e-08	10708	-0.0654	0.0119	3.773e-08	17710.9	SCALLOP
rs6031303	CXCL16, soluble	trans	20	42657325	CXCL16	SeqId_2436_49	0.2638	a	g	0.0847	0.0148	1.158e-08	10708	0.0806	0.0105	1.451e-14	21744.9	SCALLOP
rs4973334	MIP-3a	cis	2	228654079	CCL20	SeqId_2468_62	0.402	t	c	0.0188	0.0136	0.1672	10708	-0.0871	0.0112	8.969e-15	16928.9	SCALLOP
rs742493	MIP-3a	trans	6	40998167	CCL20	SeqId_2468_62	0.8842	t	c	0.0342	0.0209	0.102	10708	0.1454	0.0192	4.12e-14	13535	SCALLOP
rs12075	MCP-1	trans	1	159175354	MCP-1	SeqId_2578_67	0.5786	a	g	0.0026	0.0138	0.8508	10708	0.1037	0.0094	2.297e-28	21733	SCALLOP
rs189403619	MCP-1	trans	1	189005771	MCP-1	SeqId_2578_67	0.9907	t	c	-0.0516	0.0812	0.5255	10708	0.4522	0.0828	4.742e-08	10574	SCALLOP
rs10922098	MCP-1	trans	1	196664651	MCP-1	SeqId_2578_67	0.6073	t	c	0.1272	0.0138	3.857e-20	10708	-0.0019	0.0096	0.8399	21732.9	SOMAscan
rs2228467	MCP-1	trans	3	42906116	MCP-1	SeqId_2578_67	0.9363	t	c	-0.143	0.0284	4.554e-07	10708	-0.1626	0.0168	3.715e-22	21733	SCALLOP
rs2888526	MCP-1	trans	3	46370803	MCP-1	SeqId_2578_67	0.0775	t	c	0.1531	0.0255	2.026e-09	10708	0.2558	0.0146	9.099e-69	21733	SCALLOP
rs9811380	MCP-1	trans	3	128321226	MCP-1	SeqId_2578_67	0.7103	a	g	-0.0155	0.0153	0.3105	10708	-0.0619	0.0108	9.389e-09	21732.9	SCALLOP
rs12601658	MCP-1	cis	17	32533423	MCP-1	SeqId_2578_67	0.2333	a	t	-0.0522	0.0161	0.001171	10708	-0.0631	0.0109	7.842e-09	21735	SCALLOP
rs10753459	Myeloperoxidase	trans	1	229575764	MPO	SeqId_2580_83	0.1758	a	g	0.1386	0.0176	4.09e-15	10708	0.1092	0.0121	1.433e-19	21749	SCALLOP
rs10916493	Myeloperoxidase	trans	1	229634397	MPO	SeqId_2580_83	0.2051	t	g	0.1535	0.0166	2.926e-20	10708	0.0952	0.0122	7.352e-15	21749	SOMAscan
rs10186921	Myeloperoxidase	trans	2	43644556	MPO	SeqId_2580_83	0.5697	t	c	-0.1165	0.0136	9.668e-18	10708	-0.0383	0.0095	5.247e-05	21751	SOMAscan
rs150918492	Myeloperoxidase	trans	3	128389659	MPO	SeqId_2580_83	0.2638	a	g	-0.0968	0.0155	4.032e-10	10708	-0.0722	0.0124	5.81e-09	18669	SCALLOP
rs1150754	Myeloperoxidase	trans	6	32050758	MPO	SeqId_2580_83	0.1584	t	c	-0.057	0.0182	0.00176	10708	-0.0748	0.0128	5.873e-09	21751	SCALLOP
rs1865223	Myeloperoxidase	trans	8	130606476	MPO	SeqId_2580_83	0.5599	t	g	-0.1058	0.0135	5.535e-15	10708	-0.0678	0.0095	9.208e-13	21749	both_by_LD
rs757081	Myeloperoxidase	trans	11	17351683	MPO	SeqId_2580_83	0.668	c	g	-0.1591	0.0141	1.798e-29	10708	-0.0982	0.0099	4.265e-23	21749	Both
rs7502971	Myeloperoxidase	trans	17	38186501	MPO	SeqId_2580_83	0.3746	a	c	-0.057	0.0139	4.178e-05	10708	-0.0559	0.0097	9.219e-09	21748.9	SCALLOP
rs34097845	Myeloperoxidase	cis	17	56358429	MPO	SeqId_2580_83	0.054	t	c	-0.5839	0.0316	2.764e-76	10708	-0.3492	0.0193	2.697e-73	17397	Both
rs187961334	Myeloperoxidase	trans	17	58857123	MPO	SeqId_2580_83	0.0042	t	c	-0.8976	0.1176	2.245e-14	9376	-0.7397	0.1023	4.925e-13	7948	SCALLOP
rs10418923	Myeloperoxidase	trans	19	16248311	MPO	SeqId_2580_83	0.2853	a	g	-0.0808	0.0152	1.114e-07	10708	-0.0651	0.0106	7.497e-10	21748.8	SCALLOP
rs6044953	Myeloperoxidase	trans	20	17669186	MPO	SeqId_2580_83	0.594	a	g	-0.1097	0.0136	7.009e-16	10708	-0.0694	0.0098	1.537e-12	20791	both_by_LD
rs61818787	VEGF	trans	1	190376438	VEGF-A	SeqId_2597_8	0.8137	t	c	-0.0048	0.0171	0.781	10708	-0.0862	0.0155	3.008e-08	13529	SCALLOP
rs1329421	VEGF	trans	1	196656205	VEGF-A	SeqId_2597_8	0.3913	a	t	-0.1368	0.0134	2.265e-24	10708	0.0072	0.0113	0.5234	16922.9	SOMAscan
rs6921438	VEGF	cis	6	43925607	VEGF-A	SeqId_2597_8	0.4847	a	g	-0.4989	0.0123	0	10708	-0.4456	0.012	1.86e-302	12582	Both
rs6993770	VEGF	trans	8	106581528	VEGF-A	SeqId_2597_8	0.7172	a	t	0.1308	0.0146	3.449e-19	10708	0.1494	0.0124	1.69e-33	16922	Both
rs6475938	VEGF	trans	9	2687795	VEGF-A	SeqId_2597_8	0.5513	a	t	0.0822	0.0134	8.702e-10	10708	0.141	0.0137	8.171e-25	10694.9	SCALLOP
rs10822155	VEGF	trans	10	65071215	VEGF-A	SeqId_2597_8	0.4175	a	c	0.075	0.0134	1.982e-08	10708	0.0749	0.0111	1.235e-11	16922.9	SCALLOP
rs2162500	suPAR	trans	2	160708645	U-PAR	SeqId_2652_15	0.468	c	g	0.1132	0.0121	1.177e-20	10708	0.0997	0.0095	6.085e-26	21736.9	SCALLOP
rs1397707	suPAR	trans	2	160760972	U-PAR	SeqId_2652_15	0.549	t	c	-0.1199	0.0122	1.196e-22	10708	-0.0868	0.0105	1.517e-16	18658.9	SOMAscan
rs66530140	suPAR	trans	4	187161211	U-PAR	SeqId_2652_15	0.4891	t	c	-0.0026	0.0122	0.8329	10708	0.0815	0.0102	1.04e-15	21736.9	SCALLOP
rs2227578	suPAR	trans	10	75678715	U-PAR	SeqId_2652_15	0.565	a	g	0.1156	0.0122	3.369e-21	10708	0.096	0.0095	5.934e-24	21736.9	both_by_LD
rs3967200	suPAR	trans	11	126232385	U-PAR	SeqId_2652_15	0.1327	t	c	-0.1377	0.0179	1.313e-14	10708	-0.0779	0.013	2.345e-09	20792	SCALLOP
rs60648773	suPAR	trans	11	126237281	U-PAR	SeqId_2652_15	0.2266	a	g	-0.1236	0.0146	2.197e-17	10708	-0.0376	0.0108	0.0004706	21736.9	SOMAscan
rs12449427	suPAR	trans	17	7173279	U-PAR	SeqId_2652_15	0.2595	c	g	0.0498	0.0143	0.0004942	10708	0.0765	0.0115	2.559e-11	20789.9	SCALLOP
rs2302524	suPAR	cis	19	44156472	U-PAR	SeqId_2652_15	0.8321	t	c	0.249	0.0162	2.881e-53	10708	0.1445	0.0132	6.01e-28	18343	Both
rs1329424	TNF sR-I	trans	1	196646176	TNF-R1	SeqId_2654_19	0.3901	t	g	-0.0915	0.013	2.181e-12	10708	-0.0051	0.0097	0.6024	21739	SOMAscan
rs1130094	TNF sR-I	trans	2	9630016	TNF-R1	SeqId_2654_19	0.4801	t	c	-0.0196	0.0127	0.1246	10708	-0.0638	0.0097	5.634e-11	20792	SCALLOP
rs113354603	TNF sR-I	trans	9	117086241	TNF-R1	SeqId_2654_19	0.0768	a	g	0.1324	0.0269	8.811e-07	10708	0.15	0.0253	3.211e-09	17459	SCALLOP
rs111693226	TNF sR-I	trans	9	140202933	TNF-R1	SeqId_2654_19	0.0208	t	c	-0.0921	0.0486	0.058	9376	-0.2874	0.0519	3.009e-08	11431	SCALLOP
rs4149584	TNF sR-I	cis	12	6442643	TNF-R1	SeqId_2654_19	0.0194	t	c	-0.2954	0.0502	4.104e-09	9682	-0.3503	0.0384	7.928e-20	19363	SCALLOP
rs10801555	HGF	trans	1	196660261	HGF	SeqId_2681_23	0.3911	a	g	-0.1392	0.0144	3.523e-22	9682	0.0188	0.0116	0.1059	15973.9	SOMAscan
rs182162170	HGF	trans	3	24023483	HGF	SeqId_2681_23	0.0041	a	c	0.0627	0.1129	0.5785	10708	-0.5646	0.1003	1.827e-08	7240	SCALLOP
rs59950280	HGF	trans	4	3452345	HGF	SeqId_2681_23	0.3419	a	g	0.052	0.0146	0.0003552	10708	0.1314	0.0134	1.445e-22	15974	SCALLOP
rs554133413	HGF	cis	7	81358338	HGF	SeqId_2681_23	0.2426	d	i	-0.1936	0.0157	9.314e-35	10708	-0.0798	0.0184	1.383e-05	8351	SOMAscan
rs5745687	HGF	cis	7	81359051	HGF	SeqId_2681_23	0.0657	t	c	0.0634	0.0274	0.02074	10708	-0.2002	0.023	3.077e-18	16911	SCALLOP
rs34813609	PECAM-1	trans	1	196668360	PECAM-1	SeqId_2695_25	0.6095	d	i	-0.2901	0.0135	1.09e-101	10708	0.005	0.0111	0.654	17712	SOMAscan
rs71674639	PECAM-1	trans	3	165495142	PECAM-1	SeqId_2695_25	0.2066	d	i	0.1339	0.0166	7.996e-16	10708	0.001	0.0144	0.943	15261	SOMAscan
rs9501393	PECAM-1	trans	6	31974849	PECAM-1	SeqId_2695_25	0.8524	c	g	-0.2288	0.0196	2.188e-31	10708	-0.0148	0.0196	0.4493	8954.98	SOMAscan
rs507666	PECAM-1	trans	9	136149399	PECAM-1	SeqId_2695_25	0.2001	a	g	-0.0293	0.0169	0.08238	10708	-0.4868	0.0115	0	18768	Both
rs11600151	PECAM-1	trans	11	126300537	PECAM-1	SeqId_2695_25	0.0927	t	c	-0.0067	0.0238	0.779	10708	0.1366	0.0156	1.82e-18	20791.9	SCALLOP
rs34813609	IL-16	trans	1	196668360	IL16	SeqId_2774_10	0.6095	d	i	0.0963	0.0137	2.236e-12	10708	-0.0177	0.0114	0.1225	16370	SOMAscan
rs58623354	IL-16	trans	3	141550696	IL16	SeqId_2774_10	0.2235	t	g	-0.0101	0.0166	0.5415	10708	-0.0782	0.0143	4.826e-08	15798.9	SCALLOP
rs117089718	IL-16	trans	9	20228466	IL16	SeqId_2774_10	0.9634	t	c	0.0318	0.0366	0.3848	10708	-0.2158	0.0339	2.017e-10	18849	SCALLOP
rs58754882	IL-16	cis	15	81595358	IL16	SeqId_2774_10	0.0886	a	g	-1.0744	0.0212	0	10708	-0.7998	0.026	3.68e-208	8404	both_by_LD
rs117008454	IL-16	trans	15	83432161	IL16	SeqId_2774_10	0.0073	a	t	-0.0976	0.087	0.2618	10708	-0.4076	0.0706	7.734e-09	12040	SCALLOP
rs10424405	IL-16	trans	19	54321933	IL16	SeqId_2774_10	0.7869	a	g	-0.0049	0.0171	0.773	10708	-0.1241	0.0132	5.284e-21	18238.8	SCALLOP
rs632478	MMP-3	cis	11	102715681	MMP-3	SeqId_2788_55	0.5145	t	g	0.0167	0.0136	0.2199	10708	-0.4825	0.0089	0	20790.9	SCALLOP
rs66505542	MMP-3	trans	11	116623213	MMP-3	SeqId_2788_55	0.8579	d	i	-0.1365	0.0193	1.509e-12	10708	0.0088	0.0198	0.6571	8443	SOMAscan
rs59325138	MMP-3	trans	19	45416291	MMP-3	SeqId_2788_55	0.4008	t	c	0.1788	0.014	1.462e-37	10708	-0.0148	0.0096	0.1212	20768.8	SOMAscan
rs11668189	MMP-3	trans	19	54754103	MMP-3	SeqId_2788_55	0.3641	a	c	0.0144	0.0143	0.3151	10708	-0.0557	0.01	2.663e-08	20790.8	SCALLOP
rs2267373	MMP-3	trans	22	38600542	MMP-3	SeqId_2788_55	0.5771	t	c	0.0004	0.0138	0.9784	10708	0.057	0.0096	3.021e-09	20791	SCALLOP
rs9427716	MMP-7	trans	1	202012252	MMP-7	SeqId_2789_26	0.4547	t	c	0.0863	0.0129	2.231e-11	10708	0.0866	0.0123	1.989e-12	13908.9	SCALLOP
2:133013207_T_G	MMP-7	trans	2	133013207	MMP-7	SeqId_2789_26	0.9963	t	g	-0.1826	0.156	0.2418	9682	1.0604	0.194	4.569e-08	7908	SCALLOP
rs11568819	MMP-7	cis	11	102401633	MMP-7	SeqId_2789_26	0.0645	a	g	0.6356	0.0253	2.26e-139	10708	0.5584	0.0244	9.5e-116	14851	Both
rs62133135	MMP-7	trans	19	54753202	MMP-7	SeqId_2789_26	0.6182	t	c	0.079	0.0133	2.461e-09	10708	0.0652	0.0114	9.259e-09	17302.8	SCALLOP
rs4894192	ART	trans	2	177544551	AGRP	SeqId_2813_11	0.6605	c	g	0.0676	0.0138	9.079e-07	10708	0.0666	0.011	1.623e-09	19195.9	SCALLOP
rs11451130	ART	trans	12	115554085	AGRP	SeqId_2813_11	0.6131	d	i	0.0586	0.0137	1.844e-05	10708	0.0652	0.0114	9.795e-09	17326.9	SCALLOP
rs3892816	ART	cis	16	67499714	AGRP	SeqId_2813_11	0.9537	t	c	-0.5231	0.0306	1.449e-65	10708	-0.0979	0.0263	0.0002013	18239	SOMAscan
rs77542162	ART	trans	17	67081278	AGRP	SeqId_2813_11	0.9787	a	g	-0.376	0.0457	1.929e-16	10708	-0.1962	0.0452	1.411e-05	14962	Both
rs34813609	Fractalkine/CX3CL-1	trans	1	196668360	CX3CL1	SeqId_2827_23	0.6095	d	i	-0.3116	0.0131	2.76e-125	10708	-0.0021	0.0122	0.8649	14088	SOMAscan
rs3732378	Fractalkine/CX3CL-1	trans	3	39307162	CX3CL1	SeqId_2827_23	0.1721	a	g	0.0271	0.0174	0.1189	10708	0.0918	0.0147	3.767e-10	16932	SCALLOP
rs114115200	Fractalkine/CX3CL-1	trans	3	165478240	CX3CL1	SeqId_2827_23	0.1869	t	g	0.1398	0.0171	3.118e-16	10708	-0.0037	0.0167	0.8264	11651	SOMAscan
rs3775298	Fractalkine/CX3CL-1	trans	4	187150478	CX3CL1	SeqId_2827_23	0.4888	a	g	-0.003	0.0131	0.8181	10708	-0.0747	0.012	5.551e-10	16931.9	SCALLOP
6:31315220_A_C	Fractalkine/CX3CL-1	trans	6	31315220	CX3CL1	SeqId_2827_23	0.4503	a	c	-0.0036	0.0134	0.7898	10708	0.0957	0.0132	4.583e-13	11650.9	SCALLOP
rs9501393	Fractalkine/CX3CL-1	trans	6	31974849	CX3CL1	SeqId_2827_23	0.8524	c	g	-0.2236	0.019	7.712e-32	10708	0.0348	0.0352	0.3216	4230.99	SOMAscan
rs2519093	Fractalkine/CX3CL-1	trans	9	136141870	CX3CL1	SeqId_2827_23	0.1989	t	c	-0.0092	0.0173	0.5963	9682	-0.0872	0.0151	8.724e-09	13941	SCALLOP
rs683544	Fractalkine/CX3CL-1	cis	16	57408778	CX3CL1	SeqId_2827_23	0.5735	t	c	-0.0756	0.0134	1.805e-08	10708	-0.2014	0.0111	2.809e-73	16932	SCALLOP
rs62037103	Fractalkine/CX3CL-1	cis	16	57434140	CX3CL1	SeqId_2827_23	0.01	a	g	0.7446	0.0688	2.551e-27	10708	0.4096	0.0796	2.643e-07	11756	SOMAscan
rs35267984	Fractalkine/CX3CL-1	trans	19	886743	CX3CL1	SeqId_2827_23	0.0114	t	c	-0.5592	0.0683	2.72e-16	9376	0.007	0.08	0.9308	8767	SOMAscan
rs1257169	IL-27	trans	2	134963862	IL-27	SeqId_2829_19	0.5126	a	c	0.0018	0.0137	0.8981	10708	-0.0968	0.0113	1.298e-17	15798.9	SCALLOP
rs11711157	IL-27	trans	3	194061826	IL-27	SeqId_2829_19	0.2816	t	c	-0.0126	0.0151	0.404	10708	-0.09	0.0138	7.595e-11	12832	SCALLOP
rs9715769	IL-27	trans	4	38774489	IL-27	SeqId_2829_19	0.8206	a	c	-0.0032	0.0178	0.8574	10708	-0.0965	0.0147	4.531e-11	19193	SCALLOP
rs11599750	IL-27	trans	10	101805442	IL-27	SeqId_2829_19	0.4082	t	c	-0.0086	0.0138	0.5355	10708	-0.1793	0.0105	8.026e-66	19193	SCALLOP
rs10843390	IL-27	trans	12	29496991	IL-27	SeqId_2829_19	0.2808	t	c	0.017	0.0151	0.2603	10708	0.0624	0.0113	3.087e-08	19192.9	SCALLOP
rs10774624	IL-27	trans	12	111833788	IL-27	SeqId_2829_19	0.5233	a	g	-0.0255	0.014	0.06746	10708	-0.0757	0.0103	2.238e-13	19192.9	SCALLOP
rs140934622	IL-27	cis	16	28513068	IL-27	SeqId_2829_19	0.3347	d	i	-0.0994	0.0145	8.112e-12	10708	-0.0291	0.0113	0.01018	17323.9	SOMAscan
rs111072793	IL-27	trans	17	7079593	IL-27	SeqId_2829_19	0.1946	a	c	-0.0155	0.0174	0.3732	10708	0.0977	0.0147	2.918e-11	18238.8	SCALLOP
rs704	IL-27	trans	17	26694861	IL-27	SeqId_2829_19	0.4725	a	g	-0.0445	0.0136	0.001085	10708	-0.1349	0.0102	1.445e-39	19193	Both
rs4905	IL-27	cis	19	4237067	IL-27	SeqId_2829_19	0.7156	a	g	0.0259	0.015	0.08372	10708	0.6739	0.0103	0	18239	SCALLOP
rs59975010	IL-27	trans	19	12497383	IL-27	SeqId_2829_19	0.7624	t	c	0.027	0.0167	0.1056	10708	-0.0843	0.0144	5.396e-09	12975.9	SCALLOP
rs12625762	IL-27	trans	20	34158587	IL-27	SeqId_2829_19	0.147	a	g	0.0188	0.0191	0.3258	10708	0.0823	0.0149	3.22e-08	19193	SCALLOP
rs33944729	Kallikrein 11	trans	1	196652124	hK11	SeqId_2831_29	0.3888	d	i	-0.1038	0.0138	5.683e-14	10708	-0.0092	0.0148	0.5331	10124.9	SOMAscan
rs12469459	Kallikrein 11	trans	2	242716380	hK11	SeqId_2831_29	0.7145	a	t	0.0965	0.0153	2.723e-10	10708	0.1258	0.0176	9.999e-13	10125	SCALLOP
rs148395639	Kallikrein 11	trans	2	242732948	hK11	SeqId_2831_29	0.1651	d	i	-0.1452	0.0187	8.94e-15	10708	-0.1538	0.0338	5.224e-06	3454	SOMAscan
rs1048328	Kallikrein 11	cis	19	51527364	hK11	SeqId_2831_29	0.0801	a	g	-1.4455	0.0209	0	10708	-0.515	0.0252	1.2e-92	10125	SOMAscan
rs117268623	Kallikrein 11	cis	19	51527970	hK11	SeqId_2831_29	0.0323	t	c	-0.0689	0.0397	0.08259	10708	-1.3793	0.0445	6.54e-211	10127	SCALLOP
rs3117604	Gro-a	cis	4	74734668	CXCL1	SeqId_2985_35	0.6989	t	c	-0.9293	0.0116	0	10708	-0.2834	0.0123	5.81e-117	14845	SCALLOP
rs3097411	Gro-a	cis	4	74738454	CXCL1	SeqId_2985_35	0.7574	c	g	-1.0136	0.0121	0	10708	-0.2907	0.013	4.82e-110	14844.9	SOMAscan
rs7896518	Gro-a	trans	10	65104500	CXCL1	SeqId_2985_35	0.5709	a	g	-0.0699	0.0143	1.017e-06	9682	-0.0874	0.0107	2.849e-16	18215	SCALLOP
rs34813609	MIP-1a	trans	1	196668360	CCL3	SeqId_3040_59	0.6095	d	i	0.1126	0.0136	1.236e-16	10708	-0.0165	0.0114	0.1488	16368	SOMAscan
rs35607741	MIP-1a	trans	2	42325861	CCL3	SeqId_3040_59	0.4907	t	c	0.1022	0.0134	1.964e-14	10708	-0.0023	0.0106	0.827	19057.9	SOMAscan
rs4543123	MIP-1a	trans	4	38792524	CCL3	SeqId_3040_59	0.7666	a	g	-0.0176	0.0157	0.2646	10708	-0.0738	0.0134	3.705e-08	18235.9	SCALLOP
rs3184504	MIP-1a	trans	12	111884608	CCL3	SeqId_3040_59	0.4688	t	c	0.0505	0.0136	0.0002016	10708	0.069	0.0112	7.435e-10	16091	SCALLOP
rs573376043	MIP-1a	trans	16	4752107	CCL3	SeqId_3040_59	0.0259	d	i	-0.0226	0.043	0.5984	10708	0.2715	0.0483	1.863e-08	8404	SCALLOP
rs112911514	MIP-1a	trans	16	81906639	CCL3	SeqId_3040_59	0.9324	t	g	0.0551	0.0268	0.03996	10708	0.121	0.0215	1.856e-08	19058	SCALLOP
rs2015086	MIP-1a	cis	17	34391617	CCL3	SeqId_3040_59	0.8605	a	g	-0.6983	0.0184	1.56000000020057e-314	10708	0.1657	0.0149	1.235e-28	19057.8	SOMAscan
rs1634517	MIP-1a	cis	17	34432403	CCL3	SeqId_3040_59	0.238	a	c	0.066	0.0155	2.054e-05	10708	0.4013	0.0117	2.05e-258	19057.9	SCALLOP
rs1299525	Myoglobin	trans	8	11722125	MB	SeqId_3042_7	0.4425	t	c	0.0931	0.0128	3.859e-13	10708	-0.0185	0.0096	0.05493	21728.9	SOMAscan
rs375034445	Myoglobin	trans	10	121424815	MB	SeqId_3042_7	0.782	d	i	0.0024	0.0158	0.8777	10708	-0.1138	0.0191	2.834e-09	8442	SCALLOP
rs10741929	Myoglobin	trans	11	22221784	MB	SeqId_3042_7	0.3157	a	c	-0.0048	0.0138	0.7282	10708	-0.0779	0.0107	2.848e-13	18335	SCALLOP
rs199752470	resistin	trans	1	93251791	RETN	SeqId_3046_31	0.0988	d	i	0.0961	0.0215	7.901e-06	10708	0.0958	0.0169	1.397e-08	18666	SCALLOP
rs17405635	resistin	trans	2	43355763	RETN	SeqId_3046_31	0.2554	a	g	0.0883	0.0148	2.554e-09	10708	0.0799	0.0107	6.613e-14	20793	SCALLOP
rs6775731	resistin	trans	3	128306894	RETN	SeqId_3046_31	0.2959	t	c	-0.038	0.0144	0.008293	10708	-0.0632	0.0107	3.17e-09	21747	SCALLOP
rs2239619	resistin	trans	6	52453220	RETN	SeqId_3046_31	0.6156	a	c	-0.0216	0.0133	0.1043	10708	-0.0532	0.0097	4.065e-08	21749	SCALLOP
rs72992130	resistin	trans	6	144441671	RETN	SeqId_3046_31	0.0457	t	c	0.3146	0.0326	5.041e-22	10708	0.1879	0.0205	5.046e-20	16199	both_by_LD
rs445	resistin	trans	7	92408370	RETN	SeqId_3046_31	0.1033	t	c	-0.1022	0.0213	1.679e-06	10708	-0.085	0.0154	3.297e-08	18353	SCALLOP
rs10103048	resistin	trans	8	130602281	RETN	SeqId_3046_31	0.4144	a	c	0.0677	0.0133	3.244e-07	10708	0.0596	0.0096	5.249e-10	21746.9	SCALLOP
rs3087852	resistin	trans	17	38137364	RETN	SeqId_3046_31	0.4582	a	g	-0.0851	0.0129	5.056e-11	10708	-0.0861	0.0094	6.597e-20	21749	SCALLOP
rs34861192	resistin	cis	19	7733575	RETN	SeqId_3046_31	0.0084	a	g	1.216	0.0781	1.013e-54	10708	1.0737	0.0537	7.828e-89	15136	SCALLOP
rs3745368	resistin	cis	19	7735297	RETN	SeqId_3046_31	0.0306	a	g	-0.5019	0.0406	4.833e-35	10708	-0.4268	0.0351	5.042e-34	15020.9	SOMAscan
rs141933762	Galectin-3	trans	7	150218007	Gal-3	SeqId_3066_12	0.2311	d	i	0.1404	0.0153	3.837e-20	10708	0.0941	0.0123	1.577e-14	18675.9	both_by_LD
rs59379014	Galectin-3	trans	11	126228000	Gal-3	SeqId_3066_12	0.0718	t	c	0.1112	0.0249	8.303e-06	10708	0.1345	0.0159	2.641e-17	21757	SCALLOP
rs7979473	Galectin-3	trans	12	121420260	Gal-3	SeqId_3066_12	0.3936	a	g	0.0859	0.0133	1.119e-10	10708	0.0963	0.0097	3.713e-23	20792	SCALLOP
rs76424323	Galectin-3	cis	14	55612573	Gal-3	SeqId_3066_12	0.919	a	g	0.7913	0.0224	2.62e-272	10708	0.6138	0.0155	0	21755	both_by_LD
rs812936	Galectin-3	trans	19	5844649	Gal-3	SeqId_3066_12	0.8173	a	g	0.1495	0.0168	6.521e-19	10708	0.097	0.0124	6.279e-15	18361	Both
rs660745	Galectin-3	trans	19	49219459	Gal-3	SeqId_3066_12	0.4755	t	c	-0.0662	0.0131	4.134e-07	10708	-0.0877	0.0094	1.483e-20	21754.9	SCALLOP
rs62143199	Galectin-3	trans	19	54322880	Gal-3	SeqId_3066_12	0.5239	t	c	0.016	0.0174	0.3589	9376	0.2026	0.0183	2.239e-28	8443	SCALLOP
rs9551468	PlGF	trans	13	28985316	PlGF	SeqId_3078_1	0.4599	c	g	-0.0313	0.0131	0.01666	10708	-0.0835	0.0102	2.972e-16	19187.9	SCALLOP
rs175510	PlGF	cis	14	75524839	PlGF	SeqId_3078_1	0.4675	a	g	0.0515	0.0131	8.195e-05	10708	0.1149	0.0102	1.273e-29	19187.9	SCALLOP
rs5746011	TNF sR-II	cis	1	12250004	TNF-R2	SeqId_3152_57	0.9599	t	c	0.4418	0.0342	3.724e-38	10708	0.3709	0.0283	3.26e-39	19342	both_by_LD
rs61747728	TNF sR-II	trans	1	179526214	TNF-R2	SeqId_3152_57	0.0355	t	c	0.1717	0.0369	3.296e-06	10708	0.18	0.0297	1.332e-09	15948	SCALLOP
rs4976646	TNF sR-II	trans	5	176788570	TNF-R2	SeqId_3152_57	0.6612	t	c	-0.0253	0.0143	0.07688	10708	-0.0564	0.01	1.576e-08	20792	SCALLOP
rs2256974	TNF sR-II	trans	6	31555392	TNF-R2	SeqId_3152_57	0.1732	a	c	0.0752	0.018	2.871e-05	10708	0.0729	0.0119	9.498e-10	20794	SCALLOP
rs28399563	TNF sR-II	trans	8	95903064	TNF-R2	SeqId_3152_57	0.1718	a	g	0.0139	0.0179	0.4368	10708	0.0657	0.0116	1.361e-08	21720	SCALLOP
rs111693226	TNF sR-II	trans	9	140202933	TNF-R2	SeqId_3152_57	0.0208	t	c	-0.0777	0.0518	0.134	9376	-0.3038	0.0519	4.841e-09	11412	SCALLOP
rs4766578	TNF sR-II	trans	12	111904371	TNF-R2	SeqId_3152_57	0.5192	a	t	-0.0413	0.0138	0.002775	10708	-0.0736	0.0101	3.839e-13	18753	SCALLOP
rs193280350	Renin	cis	1	204148649	REN	SeqId_3396_54	0.009	a	g	1.0649	0.0738	3.001e-47	10708	0.8712	0.0629	1.406e-43	13988	SCALLOP
rs141995914	Renin	cis	1	204207097	REN	SeqId_3396_54	0.9886	t	c	-0.8033	0.0659	3.622e-34	10708	-0.6894	0.0563	1.86e-34	14332	SOMAscan
rs115600411	Renin	trans	2	204121145	REN	SeqId_3396_54	0.8679	c	g	-0.1364	0.0194	1.804e-12	10708	-0.0839	0.0153	4.586e-08	19193	both_by_LD
rs540710	Renin	trans	11	1947575	REN	SeqId_3396_54	0.3646	a	c	-0.0108	0.0138	0.4331	10708	-0.0645	0.0112	9.377e-09	19192.9	SCALLOP
rs1089033	IL-8	trans	1	196666793	IL-8	SeqId_3447_64	0.39	a	c	0.116	0.0137	2.14e-17	10708	-0.0085	0.0134	0.5259	14088	SOMAscan
rs7655660	IL-8	cis	4	74589597	IL-8	SeqId_3447_64	0.0572	a	g	-0.1187	0.0293	5.184e-05	10708	-0.1876	0.0237	2.666e-15	15975	SCALLOP
rs972492	IL-8	trans	5	37903927	IL-8	SeqId_3447_64	0.1336	a	c	-0.0058	0.0205	0.7762	10708	-0.1108	0.0202	3.828e-08	10694	SCALLOP
rs34813609	Kallikrein 6	trans	1	196668360	KLK6	SeqId_3450_4	0.6095	d	i	-0.3649	0.0131	5.93e-171	10708	-0.0066	0.0111	0.5489	17371	SOMAscan
rs71674639	Kallikrein 6	trans	3	165495142	KLK6	SeqId_3450_4	0.2066	d	i	0.1897	0.0162	1.547e-31	10708	-0.0115	0.0143	0.4217	14939	SOMAscan
rs453821	Kallikrein 6	trans	6	31935311	KLK6	SeqId_3450_4	0.1363	t	c	0.2665	0.0191	4.914e-44	10708	-0.0307	0.0147	0.03696	16992	SOMAscan
rs35267984	Kallikrein 6	trans	19	886743	KLK6	SeqId_3450_4	0.0114	t	c	-0.5494	0.069	1.758e-15	9376	0.017	0.0813	0.834	8793	SOMAscan
rs268891	Kallikrein 6	cis	19	51471983	KLK6	SeqId_3450_4	0.3404	a	c	0.0021	0.0145	0.8831	10708	0.1894	0.0105	2.173e-72	20385.8	SCALLOP
rs12975366	Kallikrein 6	trans	19	54759361	KLK6	SeqId_3450_4	0.5998	t	c	-0.0141	0.0144	0.3271	9682	0.0575	0.0099	5.883e-09	21347.8	SCALLOP
rs7528419	sE-Selectin	trans	1	109817192	SELE	SeqId_3470_1	0.7769	a	g	0.1365	0.016	1.212e-17	10708	0.0746	0.0114	5.135e-11	20365	both_by_LD
rs2205850	sE-Selectin	cis	1	169691439	SELE	SeqId_3470_1	0.6515	a	g	-0.1264	0.0139	8.54e-20	10708	-0.1035	0.0103	6.46e-24	21302.9	both_by_LD
rs10935473	sE-Selectin	trans	3	98416900	SELE	SeqId_3470_1	0.4497	t	g	-0.0549	0.0133	3.866e-05	10708	-0.0775	0.0097	1.692e-15	20363	SCALLOP
rs507666	sE-Selectin	trans	9	136149399	SELE	SeqId_3470_1	0.2001	a	g	-1.0853	0.0129	0	10708	-0.8499	0.0104	0	18336	Both
rs10781534	sE-Selectin	trans	9	139933589	SELE	SeqId_3470_1	0.6507	t	c	-0.0592	0.0141	2.518e-05	10708	-0.076	0.0121	3.031e-10	14001.9	SCALLOP
rs79453425	sE-Selectin	trans	11	95725083	SELE	SeqId_3470_1	0.0656	a	g	-0.0051	0.0306	0.8682	10708	0.1048	0.019	3.33e-08	16968.9	SCALLOP
rs11220486	sE-Selectin	trans	11	126291021	SELE	SeqId_3470_1	0.2061	a	g	-0.1007	0.0166	1.229e-09	10708	-0.1088	0.0121	2.916e-19	21302.9	SCALLOP
rs11603123	sE-Selectin	trans	11	126305495	SELE	SeqId_3470_1	0.0296	a	g	0.3918	0.0395	3.214e-23	10708	0.2588	0.0318	3.817e-16	18404	Both
rs11065365	sE-Selectin	trans	12	121392040	SELE	SeqId_3470_1	0.5808	a	g	-0.0564	0.0135	2.96e-05	10708	-0.053	0.0095	2.719e-08	21302.9	SCALLOP
rs12019136	sE-Selectin	trans	19	5835677	SELE	SeqId_3470_1	0.0451	a	g	0.2478	0.0321	1.065e-14	10708	0.151	0.0256	3.492e-09	19344	SOMAscan
rs150092813	sE-Selectin	trans	19	5846277	SELE	SeqId_3470_1	0.9299	t	c	-0.1536	0.0266	7.578e-09	10708	-0.1288	0.018	7.741e-13	16969	SCALLOP
rs12075	GCP-2	trans	1	159175354	CXCL6	SeqId_3495_15	0.5786	a	g	-0.046	0.0134	0.000599	10708	0.0618	0.0109	1.473e-08	16933	SCALLOP
rs542832508	GCP-2	trans	1	196677743	CXCL6	SeqId_3495_15	0.4311	d	i	-0.0952	0.0132	6.457e-13	10708	-0.0065	0.0162	0.6904	7863	SOMAscan
rs11428073	GCP-2	trans	2	167396150	CXCL6	SeqId_3495_15	0.0241	d	i	-0.0436	0.0526	0.4074	10708	0.3188	0.0512	4.761e-10	8351	SCALLOP
rs16850073	GCP-2	cis	4	74703999	CXCL6	SeqId_3495_15	0.3761	t	c	0.8474	0.0113	0	10708	0.5277	0.0124	0	12582	Both
rs6993770	GCP-2	trans	8	106581528	CXCL6	SeqId_3495_15	0.7172	a	t	-0.1044	0.0146	8.916e-13	10708	0.0013	0.0125	0.9157	16932	Both
rs150239481	CD40 ligand, soluble	trans	6	114340014	CD40-L	SeqId_3534_14	0.9984	a	g	0.0094	0.1966	0.962	9376	0.9862	0.1747	1.643e-08	7908	SCALLOP
rs4602861	CD40 ligand, soluble	trans	8	106590706	CD40-L	SeqId_3534_14	0.7271	a	g	0.025	0.0149	0.09268	10708	0.0764	0.0135	1.359e-08	16369.9	SCALLOP
rs12041331	DKK1	trans	1	156869714	Dkk-1	SeqId_3535_84	0.0857	a	g	0.0568	0.0225	0.0114	10708	-0.1133	0.0203	2.355e-08	15272	SCALLOP
rs6993770	DKK1	trans	8	106581528	Dkk-1	SeqId_3535_84	0.7172	a	t	0.1563	0.0139	2.891e-29	10708	0.1353	0.0118	1.364e-30	19194	both_by_LD
rs7097068	DKK1	cis	10	54119880	Dkk-1	SeqId_3535_84	0.5568	t	g	0.1616	0.0127	2.617e-37	10708	0.0978	0.0107	6.028e-20	18239	SOMAscan
rs7898709	DKK1	cis	10	54423398	Dkk-1	SeqId_3535_84	0.8914	t	g	-0.0936	0.0203	4.144e-06	10708	-0.2271	0.0178	1.928e-37	15801	SCALLOP
rs10761731	DKK1	trans	10	65027610	Dkk-1	SeqId_3535_84	0.5808	a	t	-0.1375	0.0127	3.398e-27	10708	-0.1209	0.0104	4.191e-31	19194.9	both_by_LD
rs11594179	DKK1	trans	10	104392580	Dkk-1	SeqId_3535_84	0.228	t	c	0.04	0.0152	0.008635	10708	0.0685	0.0125	4.674e-08	19197	SCALLOP
rs8045833	DKK1	trans	16	88575439	Dkk-1	SeqId_3535_84	0.2668	a	g	0.0809	0.0145	2.534e-08	10708	0.0768	0.0135	1.251e-08	14844.9	SCALLOP
rs1801690	DKK1	trans	17	64208285	Dkk-1	SeqId_3535_84	0.9444	c	g	0.2266	0.0275	1.56e-16	10708	-0.0024	0.0215	0.913	19197	SOMAscan
rs1613662	DKK1	trans	19	55536595	Dkk-1	SeqId_3535_84	0.8349	a	g	-0.0031	0.017	0.8543	10708	0.0801	0.0142	1.746e-08	19197	SCALLOP
rs11579145	CSF-1	cis	1	110501597	CSF-1	SeqId_3738_54	0.5095	a	g	-0.0131	0.0135	0.3308	10708	-0.1754	0.0111	7.307e-56	15975	SCALLOP
rs6542680	CSF-1	trans	2	3640142	CSF-1	SeqId_3738_54	0.8157	t	c	-0.192	0.0176	8.492e-28	10708	0.0103	0.0133	0.439	16933	SOMAscan
rs10922098	sTie-2	trans	1	196664651	TIE2	SeqId_3773_15	0.6073	t	c	0.1247	0.0135	3.297e-20	10708	-0.0039	0.0105	0.7094	19182.9	SOMAscan
rs34070949	sTie-2	trans	3	98354191	TIE2	SeqId_3773_15	0.484	a	c	-0.0227	0.0135	0.09287	10708	-0.0771	0.0114	1.492e-11	17314.9	SCALLOP
rs1050518	sTie-2	trans	6	31324641	TIE2	SeqId_3773_15	0.2586	a	t	-0.2067	0.0161	1.513e-37	10708	-0.2411	0.0152	1.922e-56	12975.9	SOMAscan
rs2922996	sTie-2	trans	6	31337207	TIE2	SeqId_3773_15	0.4906	c	g	-0.1252	0.0133	5.21e-21	10708	-0.1781	0.0107	2.945e-62	19182.9	SCALLOP
rs6906021	sTie-2	trans	6	32626311	TIE2	SeqId_3773_15	0.5309	t	c	0.0479	0.0143	0.0007992	9682	0.0611	0.0104	3.665e-09	19185	SCALLOP
rs11317857	sTie-2	trans	8	89401082	TIE2	SeqId_3773_15	0.6901	d	i	-0.0835	0.0144	7.006e-09	10708	-0.1078	0.0118	5.694e-20	17314.9	SCALLOP
rs117982767	sTie-2	cis	9	27201551	TIE2	SeqId_3773_15	0.9503	t	g	-0.5758	0.0301	1.384e-81	10708	-0.8023	0.026	6.82e-209	19183	both_by_LD
rs8176672	sTie-2	trans	9	136142185	TIE2	SeqId_3773_15	0.0652	t	c	0.6376	0.0261	1.41e-131	10708	0.6709	0.0187	3.29e-282	16218	both_by_LD
rs11220490	sTie-2	trans	11	126297609	TIE2	SeqId_3773_15	0.1213	t	c	0.0487	0.0209	0.01989	10708	0.1081	0.0158	8.004e-12	19182.9	SCALLOP
rs4242051	Endocan	cis	5	54198775	ESM-1	SeqId_3805_16	0.2469	t	c	-0.1467	0.0155	3.809e-21	10708	-0.1303	0.0201	9.32e-11	6753.98	both_by_LD
rs190417880	Endocan	trans	10	15136877	ESM-1	SeqId_3805_16	0.0031	a	g	0.0394	0.1406	0.779	10708	-1.1048	0.2011	3.926e-08	1420	SCALLOP
rs5837155	FGF23	trans	2	190468112	FGF-23	SeqId_3807_1	0.591	d	i	-0.0555	0.0137	5.218e-05	10708	-0.1471	0.0155	2.203e-21	8404	SCALLOP
rs34551523	FGF23	trans	5	146629145	FGF-23	SeqId_3807_1	0.0311	a	g	-0.0036	0.0399	0.9286	10708	0.2015	0.0358	1.817e-08	15801	SCALLOP
rs11748297	FGF23	trans	5	176800361	FGF-23	SeqId_3807_1	0.2742	a	g	-0.0066	0.015	0.663	10708	-0.0709	0.0113	3.565e-10	19194.9	SCALLOP
rs4744712	FGF23	trans	9	71434707	FGF-23	SeqId_3807_1	0.3979	a	c	-0.008	0.0137	0.558	10708	-0.0596	0.0104	1.081e-08	19195	SCALLOP
rs687289	FGF23	trans	9	136137106	FGF-23	SeqId_3807_1	0.334	a	g	0.0126	0.0149	0.3976	9682	0.0776	0.0118	5.447e-11	15273	SCALLOP
rs6489536	FGF23	cis	12	4491909	FGF-23	SeqId_3807_1	0.3323	c	g	0.0495	0.0144	0.0005866	10708	0.0702	0.0122	7.772e-09	15800.8	SCALLOP
rs6561643	FGF23	trans	13	33509079	FGF-23	SeqId_3807_1	0.6457	a	t	-0.0232	0.0145	0.1095	10708	-0.0651	0.0118	3.178e-08	18238.7	SCALLOP
rs2870308	FGF23	trans	20	52727953	FGF-23	SeqId_3807_1	0.2714	a	c	-0.0295	0.0154	0.05609	10708	-0.0977	0.0125	4.701e-15	18238.8	SCALLOP
rs1569419	sRAGE	trans	1	2996602	RAGE	SeqId_4125_52	0.2312	t	c	0.1226	0.016	2.157e-14	10708	0.0364	0.0121	0.002771	19192.9	SOMAscan
rs333947	sRAGE	trans	1	110470764	RAGE	SeqId_4125_52	0.1496	a	g	-0.0374	0.0188	0.0466	10708	-0.0854	0.0144	3.091e-09	19192.9	SCALLOP
rs113035626	sRAGE	trans	4	56522604	RAGE	SeqId_4125_52	0.0873	d	i	0.1659	0.0243	8.122e-12	10708	-0.0513	0.0216	0.01752	17324	SOMAscan
rs2609280	sRAGE	trans	4	89854961	RAGE	SeqId_4125_52	0.2163	a	g	0.0533	0.0161	0.0009555	10708	0.0678	0.0121	2.301e-08	19192.9	SCALLOP
rs2076295	sRAGE	trans	6	7563232	RAGE	SeqId_4125_52	0.5551	t	g	-0.0072	0.0134	0.5936	10708	-0.0611	0.0106	7.819e-09	18238.9	SCALLOP
rs17587226	sRAGE	trans	6	25962304	RAGE	SeqId_4125_52	0.1026	t	c	-0.0135	0.0218	0.5357	10708	-0.1037	0.0189	4.282e-08	18241	SCALLOP
rs13201294	sRAGE	trans	6	27556141	RAGE	SeqId_4125_52	0.8779	a	t	0.0237	0.0204	0.2461	10708	0.1012	0.0178	1.361e-08	17324	SCALLOP
rs3117427	sRAGE	trans	6	29274136	RAGE	SeqId_4125_52	0.8916	t	c	0.0081	0.0214	0.7036	10708	0.1048	0.0182	7.912e-09	18241	SCALLOP
rs2070600	sRAGE	cis	6	32151443	RAGE	SeqId_4125_52	0.0552	t	c	-0.6511	0.0287	1.24e-113	10708	-0.1836	0.0234	4.711e-15	19195	SOMAscan
rs204993	sRAGE	cis	6	32155581	RAGE	SeqId_4125_52	0.7051	a	g	0.175	0.0146	4.391e-33	10708	0.1489	0.0119	1.195e-35	19195	SCALLOP
rs6997293	sRAGE	trans	8	106517928	RAGE	SeqId_4125_52	0.7478	t	c	-0.1788	0.0152	7.583e-32	10708	-0.0018	0.0121	0.8852	19192.9	SOMAscan
rs4740273	sRAGE	trans	9	134426626	RAGE	SeqId_4125_52	0.435	a	g	0.1593	0.0134	1.462e-32	10708	0.1177	0.0133	7.624e-19	11877.9	Both
rs2487928	sRAGE	trans	10	30323892	RAGE	SeqId_4125_52	0.4585	a	g	-0.0446	0.0134	0.0008891	10708	-0.0705	0.0103	7.425e-12	19192.9	SCALLOP
rs58641111	sRAGE	trans	10	82244956	RAGE	SeqId_4125_52	0.5355	d	i	-0.0459	0.0136	0.0007281	10708	-0.0651	0.0109	2.641e-09	17323.9	SCALLOP
rs12368376	sRAGE	trans	12	624177	RAGE	SeqId_4125_52	0.8288	c	g	0.13	0.0179	4.296e-13	10708	0.1129	0.0155	2.949e-13	18238.9	Both
rs7956208	sRAGE	trans	12	10248046	RAGE	SeqId_4125_52	0.1257	a	g	-0.0638	0.0199	0.001336	10708	-0.0995	0.0174	1.024e-08	16226	SCALLOP
rs7309382	sRAGE	trans	12	115366182	RAGE	SeqId_4125_52	0.5932	t	c	-0.048	0.0136	0.0004032	10708	-0.0593	0.0106	2.145e-08	18240	SCALLOP
rs141391427	sRAGE	trans	13	73632830	RAGE	SeqId_4125_52	0.2454	d	i	0.1135	0.0156	3.574e-13	10708	-0.0322	0.0133	0.01592	17323.9	SOMAscan
rs1958560	sRAGE	trans	14	66036795	RAGE	SeqId_4125_52	0.5988	a	g	0.2259	0.0134	2.236e-63	10708	-0.0161	0.0108	0.1343	18239	SOMAscan
rs66494554	sRAGE	trans	17	44170077	RAGE	SeqId_4125_52	0.4323	d	i	0.1016	0.0136	8.571e-14	10708	-0.0062	0.0148	0.6769	10748	SOMAscan
rs1260326	FST	trans	2	27730940	FS	SeqId_4132_27	0.403	t	c	0.0156	0.0131	0.2337	10708	0.1323	0.0106	9.583e-36	18240	Both
rs31226	FST	cis	5	53327571	FS	SeqId_4132_27	0.3897	t	c	-0.0024	0.0134	0.8577	10708	0.1289	0.0107	1.56e-33	18238	SCALLOP
rs144349950	FST	trans	5	112606727	FS	SeqId_4132_27	0.9976	a	c	0.1432	0.1477	0.3325	10708	-0.9955	0.1773	1.976e-08	7169.01	SCALLOP
rs10908903	FST	trans	9	92228559	FS	SeqId_4132_27	0.5367	t	g	0.002	0.0131	0.877	10708	-0.0603	0.0109	2.764e-08	18237.9	SCALLOP
rs7974833	FST	trans	12	57791833	FS	SeqId_4132_27	0.7641	t	c	-0.0087	0.0152	0.565	10708	-0.0849	0.0123	5.609e-12	18237.9	SCALLOP
rs150844304	FST	trans	15	43726625	FS	SeqId_4132_27	0.9729	a	c	-0.1228	0.0405	0.002405	10708	-0.2466	0.0321	1.458e-14	18238	SCALLOP
rs777587	PAPP-A	trans	2	61427675	PAPPA	SeqId_4148_49	0.5374	a	g	0.1412	0.0135	1.381e-25	10708	0.0431	0.0105	3.997e-05	18238.9	SOMAscan
rs12497115	PAPP-A	trans	3	47220341	PAPPA	SeqId_4148_49	0.1771	t	c	0.1196	0.0186	1.143e-10	10708	0.0815	0.0142	9.809e-09	18237	SCALLOP
rs1687479	PAPP-A	trans	3	126237413	PAPPA	SeqId_4148_49	0.6761	t	c	0.0054	0.0146	0.7101	10708	-0.0732	0.0113	9.662e-11	18236.9	SCALLOP
rs6782812	PAPP-A	trans	3	128317997	PAPPA	SeqId_4148_49	0.8927	a	g	0.2568	0.022	1.471e-31	10708	0.1581	0.0172	3.853e-20	18237	both_by_LD
rs13109404	PAPP-A	trans	4	102896591	PAPPA	SeqId_4148_49	0.9294	t	g	-0.0375	0.0273	0.1695	10708	-0.1422	0.0231	7.021e-10	18239	SCALLOP
rs7808353	PAPP-A	trans	7	2446680	PAPPA	SeqId_4148_49	0.8296	a	t	-0.0168	0.0184	0.3604	10708	0.0877	0.0143	8.28e-10	18236.9	SCALLOP
rs7846314	PAPP-A	trans	8	61650831	PAPPA	SeqId_4148_49	0.8184	a	t	0.1372	0.0177	8.622e-15	10708	0.0762	0.0143	1.069e-07	18237	SOMAscan
rs17372936	PAPP-A	cis	9	119066203	PAPPA	SeqId_4148_49	0.7709	t	c	-0.0008	0.0161	0.9607	10708	0.094	0.0134	2.374e-12	18236.9	SCALLOP
rs139689864	PAPP-A	trans	11	47534637	PAPPA	SeqId_4148_49	0.9679	a	g	0.0136	0.0389	0.7267	10708	0.1688	0.0294	9.52e-09	18237	SCALLOP
rs115208852	PAPP-A	trans	11	49335282	PAPPA	SeqId_4148_49	0.9581	a	g	0.0073	0.0344	0.8323	10708	0.1692	0.0295	1.01e-08	14843	SCALLOP
rs2262535	PAPP-A	trans	11	54899333	PAPPA	SeqId_4148_49	0.0364	a	c	0.0143	0.0365	0.696	10708	-0.1516	0.0272	2.462e-08	18212	SCALLOP
rs490358	PAPP-A	trans	11	57157405	PAPPA	SeqId_4148_49	0.2745	a	g	-0.0638	0.0151	2.455e-05	10708	-0.353	0.0126	6.77e-172	14843	SCALLOP
rs7137828	PAPP-A	trans	12	111932800	PAPPA	SeqId_4148_49	0.5307	t	c	-0.0473	0.0139	0.0006483	10708	-0.0726	0.0116	3.406e-10	15269.9	SCALLOP
rs550913305	PAPP-A	trans	19	4546591	PAPPA	SeqId_4148_49	0.5029	d	i	0.1225	0.0149	2.076e-16	9376	-0.0344	0.0162	0.03389	8404	SOMAscan
rs13412535	PDGF-BB	trans	2	224874874	PDGF_subunit_B	SeqId_4149_8	0.2367	a	g	0.1303	0.0158	1.916e-16	10708	0.1702	0.0153	6.715e-29	14844.9	both_by_LD
rs11770907	PDGF-BB	trans	7	80258630	PDGF_subunit_B	SeqId_4149_8	0.5529	a	g	-0.0185	0.0127	0.1457	10708	-0.0634	0.0106	2.244e-09	19202.9	SCALLOP
rs3832566	PDGF-BB	trans	8	106573524	PDGF_subunit_B	SeqId_4149_8	0.2715	d	i	-0.0302	0.0144	0.03677	10708	-0.1069	0.0127	2.907e-17	17333.9	SCALLOP
rs149672562	PDGF-BB	trans	9	99090173	PDGF_subunit_B	SeqId_4149_8	0.7613	d	i	0.028	0.015	0.06198	10708	0.0746	0.0134	2.555e-08	16369.9	SCALLOP
rs10761741	PDGF-BB	trans	10	65066186	PDGF_subunit_B	SeqId_4149_8	0.4188	t	g	0.0387	0.0128	0.002622	10708	0.092	0.0104	1.04e-18	19203	SCALLOP
rs11594179	PDGF-BB	trans	10	104392580	PDGF_subunit_B	SeqId_4149_8	0.228	t	c	0.0633	0.0153	3.567e-05	10708	0.0699	0.0125	2.422e-08	19205	SCALLOP
rs10876550	PDGF-BB	trans	12	54712308	PDGF_subunit_B	SeqId_4149_8	0.5571	a	g	0.0026	0.0128	0.8387	10708	0.0624	0.0111	1.882e-08	18239	SCALLOP
rs11631270	PDGF-BB	trans	15	101994289	PDGF_subunit_B	SeqId_4149_8	0.2875	a	g	0.1142	0.0141	6.912e-16	10708	0.062	0.0125	7.128e-07	15808.9	both_by_LD
rs10179654	IL-1 R4	cis	2	102921783	ST2	SeqId_4234_8	0.4779	t	g	0.7333	0.0102	0	10708	0.5642	0.0088	0	20507.9	SOMAscan
rs13020553	IL-1 R4	cis	2	102931826	ST2	SeqId_4234_8	0.6176	c	g	0.7375	0.0106	0	10708	0.6453	0.0088	0	20507.9	SCALLOP
rs2460382	IL-1 R4	trans	2	135014116	ST2	SeqId_4234_8	0.7683	a	g	-0.0629	0.0156	5.34e-05	9682	-0.0772	0.0114	1.075e-11	19564	SCALLOP
rs35518360	IL-1 R4	trans	4	103146890	ST2	SeqId_4234_8	0.9218	a	t	-0.0987	0.0244	5.372e-05	10708	-0.1205	0.0213	1.613e-08	19328	SCALLOP
rs507666	IL-1 R4	trans	9	136149399	ST2	SeqId_4234_8	0.2	a	g	-0.1211	0.0155	6.158e-15	10708	-0.0788	0.0125	3.17e-10	17539	both_by_LD
rs11603123	IL-1 R4	trans	11	126305495	ST2	SeqId_4234_8	0.0296	a	g	0.447	0.0369	1.032e-33	10708	0.3779	0.0322	8.757e-32	17505	Both
rs186021206	IL-1 R4	trans	17	7069412	ST2	SeqId_4234_8	0.0067	a	g	0.7554	0.09	4.823e-17	9376	0.85	0.1137	7.835e-14	7312	SCALLOP
rs192693579	Spondin-1	trans	9	84686809	SPON1	SeqId_4297_62	0.0042	a	t	-0.077	0.1227	0.5303	10708	0.5724	0.1045	4.271e-08	5194	SCALLOP
rs1969539	Spondin-1	cis	11	14038621	SPON1	SeqId_4297_62	0.486	a	g	0.3611	0.0122	9.02e-192	10708	0.231	0.0113	7.48e-93	14763.9	both_by_LD
rs601338	Spondin-1	trans	19	49206674	SPON1	SeqId_4297_62	0.4869	a	g	-0.1012	0.013	5.597e-15	10708	-0.0303	0.0116	0.00891	13822	Both
rs2517481	MIC-1	trans	6	31043931	GDF-15	SeqId_4374_45	0.4092	c	g	-0.0031	0.0121	0.797	10708	-0.0587	0.0104	1.708e-08	17397.9	SCALLOP
rs75347775	MIC-1	cis	19	18495908	GDF-15	SeqId_4374_45	0.2452	a	g	0.3944	0.014	3.21e-175	10708	0.056	0.0112	6.517e-07	20791.9	SOMAscan
rs1227734	MIC-1	cis	19	18501034	GDF-15	SeqId_4374_45	0.1482	t	c	0.2882	0.0168	9.716e-66	10708	0.3689	0.013	9.92e-177	21738	SCALLOP
rs17368814	MMP-12	cis	11	102748695	MMP-12	SeqId_4496_60	0.8773	a	g	0.6627	0.0182	2.4e-289	10708	0.7744	0.0146	0	18238	both_by_LD
rs117953762	MMP-12	trans	13	72450627	MMP-12	SeqId_4496_60	0.9822	t	c	-0.0342	0.0489	0.4851	10708	-0.2541	0.0461	3.422e-08	15103	SCALLOP
rs12975366	MMP-12	trans	19	54759361	MMP-12	SeqId_4496_60	0.5998	t	c	0.0748	0.0139	7.155e-08	9682	0.0804	0.0106	3.717e-14	19177.8	SCALLOP
rs2228145	IL-6	trans	1	154426970	IL-6	SeqId_4673_13	0.5956	a	c	-0.0218	0.0128	0.08711	10708	-0.1747	0.0124	3.336e-45	13295	Both
rs4959106	IL-6	trans	6	32583159	IL-6	SeqId_4673_13	0.5797	t	c	-0.0112	0.013	0.3891	10708	-0.0823	0.0138	2.372e-09	10848	SCALLOP
rs61818787	VEGF121	trans	1	190376438	VEGF-A	SeqId_4867_15	0.8137	t	c	0.0068	0.0175	0.6984	10708	-0.0862	0.0155	3.008e-08	13529	SCALLOP
rs6921438	VEGF121	cis	6	43925607	VEGF-A	SeqId_4867_15	0.4846	a	g	-0.8058	0.011	0	10708	-0.4456	0.012	1.86e-302	12582	Both
rs6993770	VEGF121	trans	8	106581528	VEGF-A	SeqId_4867_15	0.7172	a	t	0.2007	0.0149	2.498e-41	10708	0.1494	0.0124	1.69e-33	16922	Both
rs2375981	VEGF121	trans	9	2692583	VEGF-A	SeqId_4867_15	0.5517	c	g	0.2151	0.0135	8.525e-57	10708	0.1264	0.0127	1.605e-23	12582	both_by_LD
rs10740118	VEGF121	trans	10	65101207	VEGF-A	SeqId_4867_15	0.419	c	g	0.1286	0.0137	4.935e-21	10708	0.0728	0.011	4.388e-11	16922.9	both_by_LD
rs12141791	MMP-1	trans	1	156419786	MMP-1	SeqId_4924_32	0.7109	a	g	0.0944	0.0148	1.789e-10	10708	0.0829	0.0134	6.362e-10	13494.9	SCALLOP
rs2274320	MMP-1	trans	1	156453247	MMP-1	SeqId_4924_32	0.6632	a	t	0.1125	0.014	8.669e-16	10708	0.07	0.0128	4.846e-08	13494.9	SOMAscan
rs76036957	MMP-1	trans	2	113496453	MMP-1	SeqId_4924_32	0.0086	a	g	0.3243	0.0747	1.412e-05	10708	0.3589	0.0622	8.132e-09	10663	SCALLOP
rs7832219	MMP-1	trans	8	106578977	MMP-1	SeqId_4924_32	0.7279	t	c	0.1067	0.015	9.681e-13	10708	0.1209	0.0126	1.16e-21	16888.9	both_by_LD
rs10990651	MMP-1	trans	9	99105420	MMP-1	SeqId_4924_32	0.2566	a	g	0.1329	0.0153	3.808e-18	10708	0.0529	0.0127	3.093e-05	16889	SOMAscan
rs471994	MMP-1	cis	11	102697731	MMP-1	SeqId_4924_32	0.3587	a	g	-0.537	0.0129	0	10708	-0.3575	0.0111	3.53e-228	16888.9	Both
rs2958130	MMP-1	trans	12	57140506	MMP-1	SeqId_4924_32	0.6231	a	g	0.0481	0.0139	0.0005178	10708	0.0761	0.0116	4.589e-11	16810	SCALLOP
rs11589759	TF	cis	1	95268009	TF	SeqId_4931_59	0.6318	t	c	-0.018	0.014	0.1968	10708	-0.184	0.0111	6.929e-62	19165.9	SCALLOP
rs1976391	TF	trans	2	234665983	TF	SeqId_4931_59	0.6754	a	g	-0.1902	0.0139	2.16e-42	10708	0.0074	0.0115	0.5187	17297	SOMAscan
rs113535228	TF	trans	6	78846990	TF	SeqId_4931_59	0.0046	d	i	-0.0036	0.1019	0.9717	10708	-0.5046	0.0917	3.798e-08	10136	SCALLOP
rs141738059	TF	trans	9	116832007	TF	SeqId_4931_59	0.9878	t	c	0.7169	0.0614	1.855e-31	10708	-0.0128	0.0549	0.8149	15091	SOMAscan
rs635634	TF	trans	9	136155000	TF	SeqId_4931_59	0.1998	t	c	0.0068	0.0165	0.6828	10708	-0.2212	0.0139	2.142e-57	16201	SCALLOP
rs6041	TF	trans	13	113772707	TF	SeqId_4931_59	0.1093	a	g	0.0042	0.0214	0.844	10708	0.0996	0.0167	2.251e-09	19166	SCALLOP
rs492602	TF	trans	19	49206417	TF	SeqId_4931_59	0.5132	a	g	0.0118	0.0134	0.3788	10708	0.2038	0.0101	3.92e-90	19166	SCALLOP
rs11920905	SIRT2	trans	3	126267107	SIRT2	SeqId_5030_52	0.2609	a	g	0.2665	0.0147	1.662e-73	10708	-0.0209	0.0146	0.1524	12431	SOMAscan
rs141095408	SIRT2	trans	8	39622545	SIRT2	SeqId_5030_52	0.6252	d	i	0.013	0.0137	0.3403	10708	0.0984	0.0162	1.366e-09	8351	SCALLOP
rs41290289	SIRT2	trans	10	7769806	SIRT2	SeqId_5030_52	0.9485	a	c	0.6685	0.0288	2.5e-119	10708	-0.0571	0.0282	0.04316	12431	SOMAscan
rs1801690	SIRT2	trans	17	64208285	SIRT2	SeqId_5030_52	0.9444	c	g	-0.4614	0.0282	2.53e-60	10708	-0.0574	0.0275	0.03706	12431	SOMAscan
rs144373891	SIRT2	cis	19	39379770	SIRT2	SeqId_5030_52	0.0096	t	c	0.0338	0.0724	0.641	9682	-0.5828	0.0587	2.888e-23	11112	SCALLOP
rs62143198	SIRT2	trans	19	54320939	SIRT2	SeqId_5030_52	0.2104	a	g	0.005	0.0167	0.7654	10708	0.1176	0.0167	1.679e-12	11647	SCALLOP
rs55709272	IL-1Ra	cis	2	113867288	IL-1ra	SeqId_5353_89	0.5647	t	c	0.212	0.0135	1.332e-55	10708	0.2028	0.0104	6.157e-85	19057	both_by_LD
rs149418433	IL-1Ra	trans	17	38159093	IL-1ra	SeqId_5353_89	0.3802	d	i	0.0192	0.0138	0.1643	10708	0.0651	0.0111	4.277e-09	17187.9	SCALLOP
rs62143194	IL-1Ra	trans	19	54319624	IL-1ra	SeqId_5353_89	0.7884	c	g	0.0017	0.0173	0.9217	10708	-0.2231	0.0133	5.521e-63	18164.8	SCALLOP
rs344560	LIGHT	cis	19	6665020	TNFSF14	SeqId_5355_69	0.0538	t	c	-0.2928	0.0297	6.322e-23	10708	-0.6301	0.0252	1.59e-137	15976	SCALLOP
rs413141	LIGHT	cis	19	6675989	TNFSF14	SeqId_5355_69	0.136	a	g	0.3783	0.0194	1.472e-84	10708	0.1555	0.0158	8.354e-23	15976	SOMAscan
rs7259081	LIGHT	trans	19	54339243	TNFSF14	SeqId_5355_69	0.7518	a	t	0.0034	0.0184	0.8545	9376	-0.1996	0.018	1.162e-28	10695	SCALLOP
rs34967069	Fas, soluble	trans	6	32591248	FAS	SeqId_5392_73	0.0665	t	c	0.0221	0.0286	0.4407	10708	0.1419	0.018	3.212e-15	17168	SCALLOP
rs982764	Fas, soluble	cis	10	90769998	FAS	SeqId_5392_73	0.6909	t	c	0.1833	0.0137	1.425e-40	10708	0.2452	0.01	1.52e-132	20793	SCALLOP
rs10887883	Fas, soluble	cis	10	90782973	FAS	SeqId_5392_73	0.4105	a	g	0.1837	0.0128	9.045e-47	10708	0.1998	0.0097	2.04e-93	20793	SOMAscan
rs1260326	Cathepsin D	trans	2	27730940	CTSD	SeqId_5508_62	0.4029	t	c	0.0256	0.0132	0.05324	10708	0.0632	0.0096	4.681e-11	21545	Both
rs55861089	Cathepsin D	cis	11	1783757	CTSD	SeqId_5508_62	0.9024	a	g	0.4704	0.0216	2.73e-105	10708	0.4265	0.0155	5.46e-166	18149	Both
rs10778152	Cathepsin D	trans	12	102225751	CTSD	SeqId_5508_62	0.7096	a	g	0.1687	0.0143	4.785e-32	10708	0.1494	0.0111	4.587e-41	18148.9	both_by_LD
rs73001065	Cathepsin D	trans	19	19460541	CTSD	SeqId_5508_62	0.0732	c	g	0.1075	0.0249	1.571e-05	10708	0.1188	0.0161	1.376e-13	21545	SCALLOP
rs838133	Cathepsin D	trans	19	49259529	CTSD	SeqId_5508_62	0.4367	a	g	0.0434	0.0138	0.001639	10708	0.063	0.0105	1.725e-09	20597.8	SCALLOP
rs3822288	EGF	cis	4	110854544	EGF	SeqId_5509_7	0.3368	t	c	0.0952	0.0126	3.491e-14	10708	0.1318	0.0182	4.721e-13	6762.93	both_by_LD
rs149773150	TRAIL R2	trans	1	219972828	TRAIL-R2	SeqId_5534_49	0.0024	a	g	0.1199	0.1718	0.4854	10708	-0.876	0.1606	4.902e-08	7169	SCALLOP
rs13402561	TRAIL R2	trans	2	3639921	TRAIL-R2	SeqId_5534_49	0.1903	c	g	0.2595	0.0172	3.571e-51	10708	-0.003	0.013	0.8165	17308.9	SOMAscan
rs79287178	TRAIL R2	trans	3	172294500	TRAIL-R2	SeqId_5534_49	0.0305	a	g	-0.0028	0.0405	0.9449	10708	0.1768	0.0322	3.888e-08	19176	SCALLOP
rs2293400	TRAIL R2	cis	8	22885331	TRAIL-R2	SeqId_5534_49	0.6811	a	t	0.0046	0.0141	0.742	10708	-0.3074	0.0117	3.43e-152	15781.8	SCALLOP
rs385076	IL-18	trans	2	32489851	IL-18	SeqId_5661_15	0.3659	t	c	-0.0151	0.014	0.2792	10708	-0.1845	0.0118	3.19e-55	15798.9	SCALLOP
rs9867857	IL-18	trans	3	156491160	IL-18	SeqId_5661_15	0.4887	t	c	-0.0136	0.0142	0.3375	9682	0.0602	0.0103	5.12e-09	19193	SCALLOP
rs17229943	IL-18	trans	5	68682536	IL-18	SeqId_5661_15	0.9443	a	c	0.0458	0.0309	0.1379	10708	-0.1821	0.0279	6.406e-11	14845	SCALLOP
rs916964	IL-18	trans	7	26146063	IL-18	SeqId_5661_15	0.7945	c	g	0.0112	0.0166	0.4984	10708	0.0738	0.0127	6.406e-09	19193	SCALLOP
rs4606077	IL-18	trans	8	144656754	IL-18	SeqId_5661_15	0.2309	t	c	-0.0065	0.0162	0.6881	10708	-0.0881	0.0122	4.57e-13	18239	SCALLOP
rs5002812	IL-18	trans	11	105036178	IL-18	SeqId_5661_15	0.7404	a	g	-0.012	0.0152	0.431	10708	-0.0778	0.0125	5.637e-10	19192.9	SCALLOP
rs5744249	IL-18	cis	11	112025306	IL-18	SeqId_5661_15	0.7482	a	c	0.0022	0.0154	0.8848	10708	0.2183	0.012	3.744e-74	19192.9	SCALLOP
rs10424405	IL-18	trans	19	54321933	IL-18	SeqId_5661_15	0.787	a	g	-0.0297	0.017	0.08065	10708	-0.236	0.013	1.236e-73	18238.8	SCALLOP
rs3014874	S100A12	cis	1	153337943	EN-RAGE	SeqId_5852_6	0.2643	a	g	-0.2694	0.015	1.692e-72	10708	-0.1659	0.0147	1.639e-29	12574	Both
rs704	S100A12	trans	17	26694861	EN-RAGE	SeqId_5852_6	0.4726	a	g	-0.101	0.0132	2.483e-14	10708	-0.0208	0.0122	0.08931	13529	Both
rs62143198	S100A12	trans	19	54320939	EN-RAGE	SeqId_5852_6	0.2103	a	g	-0.0079	0.0169	0.6404	10708	0.3223	0.0156	4.33e-95	12574	SCALLOP
rs34813609	LIGHT	trans	1	196668360	TNFSF14	SeqId_5988_49	0.6095	d	i	-0.225	0.0137	1.047e-60	10708	0.0116	0.0123	0.3439	14089	SOMAscan
rs1803274	LIGHT	trans	3	165491280	TNFSF14	SeqId_5988_49	0.2061	t	c	0.1221	0.0175	3.333e-12	9682	0.0131	0.0159	0.4071	12581.9	SOMAscan
rs641153	LIGHT	trans	6	31914180	TNFSF14	SeqId_5988_49	0.0968	a	g	0.1944	0.0228	1.682e-17	10708	0.0737	0.0244	0.002541	9615	SOMAscan
rs704	LIGHT	trans	17	26694861	TNFSF14	SeqId_5988_49	0.4725	a	g	-0.1439	0.0136	2.62e-26	10708	0.001	0.0113	0.9306	15976	Both
rs344560	LIGHT	cis	19	6665020	TNFSF14	SeqId_5988_49	0.0537	t	c	-0.0717	0.0306	0.01933	10708	-0.6301	0.0252	1.59e-137	15976	SCALLOP
rs7259081	LIGHT	trans	19	54339243	TNFSF14	SeqId_5988_49	0.7518	a	t	-0.0012	0.0189	0.9511	9376	-0.1996	0.018	1.162e-28	10695	SCALLOP
rs76258507	PTX3	trans	1	196666044	PTX3	SeqId_6447_73	0.3913	t	c	0.2292	0.0136	2.852e-63	10708	0.0206	0.0136	0.1302	11311	SOMAscan
rs11130319	PTX3	trans	3	52755592	PTX3	SeqId_6447_73	0.6048	a	t	0.0049	0.0137	0.7198	10708	0.0714	0.0125	1.114e-08	13180	SCALLOP
rs869463	PTX3	trans	3	126268918	PTX3	SeqId_6447_73	0.2473	a	g	-0.0158	0.0158	0.3152	10708	0.1696	0.0141	4.075e-33	13180	SCALLOP
rs9859018	PTX3	cis	3	157204598	PTX3	SeqId_6447_73	0.2716	a	g	0.0292	0.0152	0.05498	10708	0.1031	0.0136	4.029e-14	13180	SCALLOP
rs17713196	PTX3	trans	3	165489724	PTX3	SeqId_6447_73	0.2054	t	c	0.1543	0.0166	1.61e-20	10708	0.0117	0.0154	0.4457	13180	SOMAscan
6:31944320_A_G	PTX3	trans	6	31944320	PTX3	SeqId_6447_73	0.8615	a	g	-0.2016	0.0196	7.573e-25	10708	-0.0198	0.0204	0.3322	11311	SOMAscan
rs35524242	PTX3	trans	10	7772035	PTX3	SeqId_6447_73	0.9486	a	g	0.0232	0.0321	0.4696	9682	0.8427	0.0255	3.13e-240	13180	SCALLOP
rs704	PTX3	trans	17	26694861	PTX3	SeqId_6447_73	0.4725	a	g	0.0985	0.0136	4.017e-13	10708	-0.0046	0.0123	0.7091	13180	Both
rs198379	N-terminal pro-BNP	cis	1	11915467	NT-pro_BNP	SeqId_7655_11	0.5878	t	c	-0.2368	0.0125	8.697e-80	10708	-0.2135	0.0159	5.197e-41	7770.97	both_by_LD
rs12465701	Adrenomedullin	trans	2	163120823	ADM	SeqId_7922_5	0.0105	t	c	-0.139	0.0654	0.03342	10708	-0.2607	0.0396	4.825e-11	18214	SCALLOP
rs9264664	Adrenomedullin	trans	6	31239227	ADM	SeqId_7922_5	0.663	t	c	-0.0287	0.014	0.04019	10708	-0.0657	0.0119	3.408e-08	15790	SCALLOP
rs148339496	Adrenomedullin	cis	11	10363157	ADM	SeqId_7922_5	0.7186	a	g	-0.0552	0.0147	0.0001738	10708	-0.1551	0.0113	1.218e-42	19183.9	SCALLOP
rs114165349	OPG	trans	1	27021913	OPG	SeqId_8304_50	0.0232	c	g	-0.2404	0.0422	1.257e-08	10708	-0.2399	0.0293	2.69e-16	19358	SCALLOP
rs17600346	OPG	trans	3	172223982	OPG	SeqId_8304_50	0.9569	t	c	-0.0585	0.0312	0.06098	10708	-0.1751	0.0278	3.013e-10	19358	SCALLOP
rs13257113	OPG	cis	8	120155591	OPG	SeqId_8304_50	0.563	t	c	0.1443	0.013	1.86e-28	10708	0.1724	0.0099	3.077e-68	20788.9	both_by_LD
rs28929474	OPG	trans	14	94844947	OPG	SeqId_8304_50	0.0207	t	c	-0.0109	0.0437	0.8036	10708	0.285	0.0368	9.905e-15	19358	SCALLOP
rs704	OPG	trans	17	26694861	OPG	SeqId_8304_50	0.4727	a	g	-0.0914	0.0124	1.647e-13	10708	-0.147	0.0094	1.549e-55	21736	Both
rs3761472	OPG	trans	22	44368122	OPG	SeqId_8304_50	0.839	a	g	-0.0424	0.0168	0.01167	10708	-0.0697	0.0117	2.95e-09	21736	SCALLOP
rs201538153	TNF sR-II	cis	1	12254746	TNF-R2	SeqId_8368_102	0.9583	d	i	0.5993	0.0338	2.329e-70	10708	0.3614	0.0296	3.133e-34	17440	both_by_LD
rs61747728	TNF sR-II	trans	1	179526214	TNF-R2	SeqId_8368_102	0.0355	t	c	0.2242	0.0364	7.622e-10	10708	0.18	0.0297	1.332e-09	15948	SCALLOP
rs1260326	TNF sR-II	trans	2	27730940	TNF-R2	SeqId_8368_102	0.4029	t	c	-0.1041	0.0135	1.274e-14	10708	-0.0251	0.0095	0.008532	21722	Both
rs4976646	TNF sR-II	trans	5	176788570	TNF-R2	SeqId_8368_102	0.6612	t	c	-0.0399	0.0142	0.004825	10708	-0.0564	0.01	1.576e-08	20792	SCALLOP
rs2256974	TNF sR-II	trans	6	31555392	TNF-R2	SeqId_8368_102	0.1731	a	c	0.0685	0.0178	0.0001152	10708	0.0729	0.0119	9.498e-10	20794	SCALLOP
rs28399563	TNF sR-II	trans	8	95903064	TNF-R2	SeqId_8368_102	0.1718	a	g	-0.0018	0.0177	0.9183	10708	0.0657	0.0116	1.361e-08	21720	SCALLOP
rs111693226	TNF sR-II	trans	9	140202933	TNF-R2	SeqId_8368_102	0.0208	t	c	-0.0748	0.0512	0.1438	9376	-0.3038	0.0519	4.841e-09	11412	SCALLOP
rs4766578	TNF sR-II	trans	12	111904371	TNF-R2	SeqId_8368_102	0.5191	a	t	-0.0353	0.0136	0.009632	10708	-0.0736	0.0101	3.839e-13	18753	SCALLOP
rs3129886	MMP-10	trans	6	32410576	MMP-10	SeqId_8479_4	0.2345	t	c	-0.0097	0.0156	0.5331	10708	-0.0707	0.0129	4.394e-08	15978	SCALLOP
rs17860955	MMP-10	cis	11	102649482	MMP-10	SeqId_8479_4	0.9801	t	c	1.0765	0.0466	4.5e-118	10708	1.1276	0.0443	6.44e-143	16598	Both
rs601338	MMP-10	trans	19	49206674	MMP-10	SeqId_8479_4	0.4869	a	g	0.1097	0.0134	3.232e-16	10708	0.1227	0.0112	6.341e-28	15976	Both
rs12537573	Leptin	cis	7	127898800	LEP	SeqId_8484_24	0.6255	a	g	-0.0381	0.0112	0.0006972	10708	-0.0761	0.0128	3.117e-09	12760.9	SCALLOP
rs1558902	Leptin	trans	16	53803574	LEP	SeqId_8484_24	0.4049	a	t	0.047	0.0109	1.7e-05	10708	0.0631	0.0101	3.448e-10	19123	SCALLOP
rs149773150	TRAIL R2	trans	1	219972828	TRAIL-R2	SeqId_8529_1	0.0024	a	g	-0.3568	0.175	0.04154	10708	-0.876	0.1606	4.902e-08	7169	SCALLOP
rs79287178	TRAIL R2	trans	3	172294500	TRAIL-R2	SeqId_8529_1	0.0305	a	g	-0.0624	0.0413	0.1308	10708	0.1768	0.0322	3.888e-08	19176	SCALLOP
rs2293400	TRAIL R2	cis	8	22885331	TRAIL-R2	SeqId_8529_1	0.6811	a	t	-0.0136	0.0144	0.3453	10708	-0.3074	0.0117	3.43e-152	15781.8	SCALLOP
rs35617250	TRAIL	trans	1	196679682	TRAIL	SeqId_8833_20	0.1956	t	c	0.0174	0.0168	0.2995	10708	0.1125	0.0148	2.626e-14	15947	SCALLOP
rs142552223	TRAIL	cis	3	172234017	TRAIL	SeqId_8833_20	0.0399	a	g	-0.0098	0.035	0.7798	10708	-0.4708	0.0324	6.718e-48	15947	SCALLOP
rs2304456	TRAIL	trans	3	186445052	TRAIL	SeqId_8833_20	0.8902	t	g	0.0424	0.0214	0.04715	10708	0.2581	0.0188	5.14e-43	15947	SCALLOP
rs28929474	TRAIL	trans	14	94844947	TRAIL	SeqId_8833_20	0.0208	t	c	-0.0996	0.0471	0.0344	10708	0.6551	0.0433	1.187e-51	15947	SCALLOP
rs8178824	TRAIL	trans	17	64224775	TRAIL	SeqId_8833_20	0.0294	t	c	-0.0534	0.0403	0.1846	10708	0.2642	0.0352	5.843e-14	14991	SCALLOP
rs673408	TRAIL	trans	18	29800119	TRAIL	SeqId_8833_20	0.5384	a	g	-0.0075	0.0133	0.5717	10708	0.0865	0.0117	1.512e-13	14990.9	SCALLOP
rs4760	TRAIL	trans	19	44153100	TRAIL	SeqId_8833_20	0.8456	a	g	-0.0173	0.0187	0.355	10708	0.363	0.017	1.66e-101	12553	SCALLOP
rs2991996	TIM-1	trans	1	43741713	KIM-1	SeqId_9021_1	0.4293	a	g	0.0527	0.0129	4.622e-05	10708	0.0753	0.0105	7.311e-13	19175	SCALLOP
1:196661730_D_I	TIM-1	trans	1	196661730	KIM-1	SeqId_9021_1	0.3865	d	i	-0.0981	0.0131	8.284e-14	10708	-0.0095	0.0134	0.4771	12906.9	SOMAscan
rs6878069	TIM-1	cis	5	156471069	KIM-1	SeqId_9021_1	0.5096	a	g	0.3489	0.0124	3.72e-175	10708	0.479	0.0095	0	19175	both_by_LD
rs28601761	TIM-1	trans	8	126500031	KIM-1	SeqId_9021_1	0.5803	c	g	0.058	0.0131	1e-05	10708	0.0603	0.0102	3.875e-09	19174.9	SCALLOP
rs2411218	TIM-1	trans	15	39221710	KIM-1	SeqId_9021_1	0.5747	a	g	0.0073	0.013	0.5736	10708	0.0602	0.0107	2.1e-08	19174.9	SCALLOP
rs261334	TIM-1	trans	15	58726744	KIM-1	SeqId_9021_1	0.7943	c	g	-0.0649	0.0159	4.442e-05	10708	-0.074	0.0123	1.976e-09	19174.9	SCALLOP
rs77924615	TIM-1	trans	16	20392332	KIM-1	SeqId_9021_1	0.2014	a	g	-0.0471	0.0162	0.003726	10708	-0.1383	0.0136	2.289e-24	18238	SCALLOP
rs12952262	TIM-1	trans	17	46683800	KIM-1	SeqId_9021_1	0.1653	t	c	-0.018	0.0172	0.2953	10708	-0.0897	0.0144	5.02e-10	18238	SCALLOP
rs34931250	TIM-1	trans	17	66879927	KIM-1	SeqId_9021_1	0.0631	t	c	0.2079	0.0285	2.998e-13	10708	0.1584	0.0236	2.018e-11	18238	SOMAscan
rs4148005	TIM-1	trans	17	66882466	KIM-1	SeqId_9021_1	0.6798	t	g	-0.0735	0.0137	8.477e-08	10708	-0.0817	0.0111	1.846e-13	18238	SCALLOP
rs822928	SCF	trans	1	234873275	SCF	SeqId_9377_25	0.4665	a	c	-0.0347	0.0136	0.0109	10708	-0.0657	0.0109	1.512e-09	19204	SCALLOP
rs705379	SCF	trans	7	94953895	SCF	SeqId_9377_25	0.4761	a	g	0.0643	0.0137	2.504e-06	10708	0.072	0.011	5.994e-11	18238.9	SCALLOP
rs2980888	SCF	trans	8	126507308	SCF	SeqId_9377_25	0.3015	t	c	-0.0597	0.0149	6.236e-05	10708	-0.0701	0.0111	2.855e-10	19204	SCALLOP
rs2740488	SCF	trans	9	107661742	SCF	SeqId_9377_25	0.7386	a	c	0.1387	0.0155	4.045e-19	10708	0.1099	0.012	4.698e-20	19204	Both
rs579459	SCF	trans	9	136154168	SCF	SeqId_9377_25	0.7798	t	c	0.0787	0.0171	4.168e-06	9682	0.0792	0.0135	4.032e-09	16237	SCALLOP
rs174528	SCF	trans	11	61543499	SCF	SeqId_9377_25	0.6326	t	c	-0.0529	0.0141	0.0001817	10708	-0.0603	0.0106	1.158e-08	19205.9	SCALLOP
rs964184	SCF	trans	11	116648917	SCF	SeqId_9377_25	0.8666	c	g	0.0482	0.0199	0.01527	10708	0.0825	0.0141	4.981e-09	19204	SCALLOP
rs11608458	SCF	cis	12	89369806	SCF	SeqId_9377_25	0.661	t	c	-0.0521	0.0143	0.0002658	10708	-0.0698	0.012	5.941e-09	14844.9	SCALLOP
rs45617141	SCF	trans	15	43623397	SCF	SeqId_9377_25	0.9855	t	g	0.2793	0.0692	5.453e-05	10708	0.2602	0.0419	5.084e-10	17743	SCALLOP
rs12149545	SCF	trans	16	56993161	SCF	SeqId_9377_25	0.3193	a	g	0.0917	0.0147	4.168e-10	10708	0.129	0.011	1.1e-31	19206	SCALLOP
rs73593810	SCF	trans	16	67866783	SCF	SeqId_9377_25	0.1196	t	c	0.1179	0.0208	1.333e-08	10708	0.1623	0.0151	6.381e-27	19206	SCALLOP
rs380267	SCF	trans	19	54799083	SCF	SeqId_9377_25	0.7876	a	g	-0.0992	0.0169	4.324e-09	10708	-0.1162	0.0124	5.54e-21	19203.9	SCALLOP
rs4812975	SCF	trans	20	44545460	SCF	SeqId_9377_25	0.7472	a	g	-0.2885	0.0154	7.624e-78	10708	-0.2523	0.0114	7.47e-109	19203.9	SOMAscan
rs6073958	SCF	trans	20	44551855	SCF	SeqId_9377_25	0.799	t	c	-0.3061	0.0168	2.518e-74	10708	-0.2905	0.0125	1.52e-118	19204	SCALLOP
rs34967069	Fas, soluble	trans	6	32591248	FAS	SeqId_9459_7	0.0665	t	c	0.0584	0.029	0.04409	10708	0.1419	0.018	3.212e-15	17168	SCALLOP
rs982764	Fas, soluble	cis	10	90769998	FAS	SeqId_9459_7	0.691	t	c	0.3328	0.0137	4.47e-131	10708	0.2452	0.01	1.52e-132	20793	both_by_LD
