# Supplementary material for: Synergistic insights into human health from aptamer- and antibody-based proteomic profiling
Source: Nat Commun. 2021 Nov 24;12:6822. doi: 10.1038/s41467-021-27164-0 (PMC8613205; doi:10.1038/s41467-021-27164-0)
Supplement: Supplementary file 8 — Dataset 5 [file 41467_2021_27164_MOESM8_ESM.xlsx]

## Sheet: SD5
SD5 Consistency of genomic regions with sufficient power to compare results from the SomaScan-based and Olink-based discovery
Protein target	SomaScan - SeqId	Chr.	rsID - Olink	rsid - SomaScan	cis/trans	Position - SomaScan	EA - SomaScan	NEA - SomaScan	EAF - SomaScan	Effect - SomaScan	SE - SomaScan	P-value - SomaScan	Position - Olink	EA	NEA	EAF	Effect - Olink	SE - Olink	P-value - Olink	platform	R2 - sentinel variants	rsID - conditiol SNP	R2 - conditiol SNP	directional.concordant	Reason	consistency
cIAP-1	SeqId_10046_55	19	rs116863911	rs1065853	trans	45413233	T	G	0.085	1.1617	0.0214	<1E-300	45643957	T	C	0.077418	0.38012	0.12233	0.00199802	SOMAscan				N/A	unique to SOMAscan	inconsistent
NCF-2	SeqId_10047_12	1	rs10566305	rs76258507	trans	196666044	T	C	0.3913	-0.3284	0.0133	2.23e-134	196537910	D	I	0.97629	0.7527	0.23771	0.00164097	SOMAscan				N/A	unique to SOMAscan	inconsistent
NCF-2	SeqId_10047_12	14	rs730958	rs17580	trans	94847262	A	T	0.0489	1.3532	0.0288	<1E-300	94422279	A	T	0.42468	-0.2111	0.065626	0.00138388	SOMAscan				N/A	unique to SOMAscan	inconsistent
NFL	SeqId_10082_251	19	rs745756749	rs429358	trans	45411941	T	C	0.8486	1.2514	0.0149	<1E-300	45014679	C	A	0.016031	-1.041	0.27491	0.00017183	SOMAscan				N/A	unique to SOMAscan	inconsistent
NSE	SeqId_10339_48	12	12:7017786_C_A	12:7005225_C_A	cis	7005225	A	C	0.2592	0.1729	0.0157	2.33e-28	7017786	A	C	0.33149	0.43146	0.069164	9.67609e-10	SOMAscan	0.808512			consistent	moderate sig. level & LD sentinel SNP	consistent
IL-10 Ra	SeqId_10344_334	1	1:196791587_D_I	rs4658046	trans	196670757	T	C	0.6076	-0.326	0.013	1.08e-137	196791587	I	D	0.40294	-0.21007	0.067134	0.00185952	SOMAscan	0.513021			consistent	unique to SOMAscan	inconsistent
PDGFRA	SeqId_10366_11	4	rs11733839	rs2307050	cis	55141293	A	G	0.1103	-0.1975	0.021	6.331e-21	55154527	G	C	0.83301	0.43204	0.081815	1.95344e-07	SOMAscan	0.651682			consistent	moderate sig. level & LD sentinel SNP	consistent
PDGFRA	SeqId_10366_11	1	rs556129920	rs79801780	cis	197001919	C	G	0.0268	1.6247	0.0387	<1E-300	196730908	T	C	0.010309	-1.3713	0.34224	7.12853e-05	SOMAscan				N/A	unique to SOMAscan	inconsistent
IL-12	SeqId_10367_62	5	rs6556416	rs113416036	cis	159088528	A	T	0.9625	-0.123	0.0367	0.0008095	158818745	C	A	0.69897	0.54111	0.06243	6.82339e-17	Olink				N/A	unique to Olink	inconsistent
SCAR5	SeqId_10419_1	8	rs2685413	rs566279589	cis	27804449	D	I	0.7097	0.2116	0.0142	1.852e-50	27810577	G	T	0.29623	-0.42172	0.063014	6.13762e-11	SOMAscan	0.785371			consistent	moderate sig. level & LD sentinel SNP	consistent
ApoM	SeqId_10445_20	6	rs555855080	rs2255741	cis	31605167	A	G	0.0299	-0.7911	0.039	2.83e-91	31667202	I	D	0.033299	-0.77085	0.17503	1.30828e-05	SOMAscan	0.994168			consistent	moderate sig. level & LD sentinel SNP	consistent
PSP-94	SeqId_10620_21	10	rs10993994	rs10993994	cis	51549496	T	C	0.3964	-0.9238	0.0093	<1E-300	51549496	C	T	0.60928	0.94107	0.041075	3.16228e-79	Both	1			consistent	genome-wide sig. & LD sentinel SNP	consistent
PSP-94	SeqId_10620_21	10	rs7071171	rs6602880	trans	47546323	T	C	0.663	0.4571	0.0139	8.88e-239	47555294	G	A	0.32055	-0.50653	0.061174	1.2106e-15	Both	0.989273			consistent	genome-wide sig. & LD sentinel SNP	consistent
LRP1	SeqId_10699_52	6	rs62400386	rs3905495	trans	31265539	A	G	0.3433	-0.0585	0.0148	7.362e-05	31289952	A	G	0.036088	1.5038	0.15719	5.78096e-20	Olink				N/A	unique to Olink	inconsistent
PILRA isoform FDF03-M14	SeqId_10816_150	7	rs1859788	rs2405442	cis	99971313	T	C	0.3175	1.2669	0.0081	<1E-300	99971834	G	A	0.68866	0.74009	0.061724	3.48337e-29	Both	0.996925			inconsistent	genome-wide sig. but directionally inconsistent	inconsistent
ASM	SeqId_10818_36	11	rs1050228	rs1050239	cis	6415463	A	G	0.2405	-0.3905	0.0154	1.91e-141	6411935	C	T	0.56052	0.46858	0.063903	9.66051e-13	Both	0.29081			consistent	distinct genome-wide SNPs	inconsistent
ASM	SeqId_10818_36	12	rs4764823	rs7964859	trans	102220783	C	G	0.7096	0.3686	0.0145	4.06e-142	102219766	A	G	0.29068	-0.4861	0.070205	1.41579e-11	Both	1			consistent	genome-wide sig. & LD sentinel SNP	consistent
OSMR	SeqId_10892_8	5	rs144848920	rs58330611	cis	39023193	A	C	0.6024	0.2681	0.0135	5.235e-88	38859838	D	I	0.30201	-0.50301	0.063687	1.91426e-14	Both				N/A	distinct genome-wide SNPs	inconsistent
sLFA-3	SeqId_10938_13	1	rs566831013	rs35768283	cis	117078729	A	G	0.9821	-1.3819	0.0503	4.97e-166	117089688	I	D	0.11943	-0.39545	0.10525	0.000192797	SOMAscan				N/A	unique to SOMAscan	inconsistent
CLC10	SeqId_10955_4	17	rs90951	rs199947618	cis	7192089	D	I	0.9755	-0.1639	0.0465	0.0004295	6981397	G	A	0.33299	0.59388	0.062521	1.00693e-19	Olink				N/A	unique to Olink	inconsistent
REG4	SeqId_11102_22	1	rs79795228	rs79795228	cis	120359286	A	C	0.0175	0.4684	0.0515	1.001e-19	120359286	A	C	0.016495	0.9319	0.24029	0.000119812	SOMAscan	1			consistent	moderate sig. level & LD sentinel SNP	consistent
HSP 27	SeqId_11103_24	7	7:75919995_D_I	rs2908203_G_T	cis	75924218	T	G	0.2501	-0.6897	0.0137	<1E-300	75919995	I	D	0.25062	0.4287	0.069003	1.1285e-09	SOMAscan	0.987494			inconsistent	moderate sig. level & LD sentinel SNP but directionally inconsistent	inconsistent
YKL-40	SeqId_11104_13	1	rs4950928	rs2071579	cis	203153634	C	G	0.4725	0.9866	0.0098	<1E-300	203155882	C	G	0.80825	0.85184	0.068066	2.54097e-31	Both	0.248311			inconsistent	distinct genome-wide SNPs	inconsistent
kallikrein 13	SeqId_11152_46	19	rs3760739	rs2569459	cis	51539433	T	C	0.353	-0.4004	0.0136	3.49e-189	51538561	T	G	0.34124	-0.52213	0.060355	7.65597e-17	Both	0.989077			consistent	genome-wide sig. & LD sentinel SNP	consistent
MILR1	SeqId_11173_29	17	17:62483729_I_D	rs16947352	cis	62097846	T	C	0.3916	-0.0448	0.0139	0.001324	62483729	D	I	0.062732	0.83415	0.12149	2.02768e-11	Olink				N/A	unique to Olink	inconsistent
Macrophage scavenger receptor	SeqId_11207_3	8	rs41341748	rs59919535	cis	15772463	C	G	0.1707	0.0509	0.0179	0.004544	16012594	A	G	0.01134	-2.0284	0.26809	1.98153e-13	Olink				N/A	unique to Olink	inconsistent
Macrophage scavenger receptor	SeqId_11207_3	19	rs564822873	rs2304200	trans	15580658	A	G	0.0848	-0.5769	0.024	2.42e-127	15575165	G	T	0.029227	0.84054	0.2362	0.000409921	SOMAscan				N/A	unique to SOMAscan	inconsistent
DHPR	SeqId_11257_1	4	rs28382333	rs28382333	cis	17517242	T	C	0.2372	-0.5057	0.0137	3.73e-297	17517242	T	C	0.23791	-0.36298	0.073793	1.19536e-06	SOMAscan	1			consistent	moderate sig. level & LD sentinel SNP	consistent
SELPL	SeqId_11266_8	12	rs140015552	rs73191242	cis	109013956	A	G	0.2015	-0.2317	0.0159	2.306e-48	109000050	D	I	0.010773	-2.1042	0.29457	3.38844e-12	Both				N/A	distinct genome-wide SNPs	inconsistent
LAIR1	SeqId_11284_24	19	rs28592273	rs568579791	cis	54727640	T	C	0.7803	0.0945	0.0216	1.238e-05	54874802	C	G	0.21419	0.61963	0.065814	1.92752e-19	Olink				N/A	unique to Olink	inconsistent
LRRN1	SeqId_11293_14	19	rs55710026	rs429358	trans	45411941	T	C	0.8486	-1.2166	0.0152	<1E-300	45221173	T	G	0.13686	0.33288	0.091052	0.000284381	SOMAscan				N/A	unique to SOMAscan	inconsistent
LRRN1	SeqId_11293_14	3	rs9839475	rs115503786	cis	3393885	A	T	0.9793	0.1626	0.0514	0.001561	3807778	A	G	0.33848	0.79919	0.050061	2.31206e-46	Olink				N/A	unique to Olink	inconsistent
TENR	SeqId_11302_237	1	rs2235256	rs2235256	cis	175569047	A	G	0.5685	0.2162	0.0132	9.652e-61	175569047	G	A	0.41283	-0.43488	0.059052	7.7983e-13	Both	1			consistent	genome-wide sig. & LD sentinel SNP	consistent
MVK	SeqId_11391_69	17	rs4795439	rs704	trans	26694861	A	G	0.4726	0.3485	0.0126	4.29e-168	26755053	G	A	0.4782	0.20887	0.060925	0.000659326	SOMAscan	0.161478			inconsistent	unique to SOMAscan	inconsistent
Aldehyde dehydrogenase, class 3	SeqId_11480_1	17	rs4646787	rs887241	cis	19645938	A	C	0.3462	-0.1897	0.0142	6.34e-41	19649249	G	A	0.66163	0.56236	0.060757	7.01455e-19	Both	0.994566			consistent	genome-wide sig. & LD sentinel SNP	consistent
CD38	SeqId_11513_92	4	rs28703311	rs2138841	cis	16079381	T	C	0.7651	-0.0473	0.0159	0.002964	15775851	A	G	0.21722	-0.43918	0.059401	6.42688e-13	Olink				N/A	unique to Olink	inconsistent
CD59	SeqId_11514_196	11	rs831636	rs704701	cis	33743679	T	G	0.6852	0.1584	0.0137	5.401e-31	33739598	A	G	0.28962	-0.26632	0.070532	0.000179226	SOMAscan	0.994203			consistent	moderate sig. level & LD sentinel SNP	consistent
FKB1B	SeqId_11568_2	2	rs872169	rs72781699	cis	24277709	A	G	0.2027	-0.3642	0.0155	1.17e-121	24259188	G	C	0.18376	-0.42989	0.080119	1.25603e-07	SOMAscan	0.976965			consistent	moderate sig. level & LD sentinel SNP	consistent
RGS8	SeqId_11666_72	1	rs570211182	rs34813609	trans	196668360	D	I	0.6095	-0.3364	0.0133	1.04e-140	196308636	D	I	0.031083	0.69229	0.2174	0.00154454	SOMAscan				N/A	unique to SOMAscan	inconsistent
DDX58	SeqId_12382_2	1	rs12405050	rs1329424	trans	196646176	T	G	0.39	-0.3366	0.0133	5.87e-141	196347240	A	G	0.087179	-0.37349	0.11086	0.000814329	SOMAscan				N/A	unique to SOMAscan	inconsistent
DDX58	SeqId_12382_2	9	rs7029002	rs7025666	cis	32533829	T	C	0.7363	0.3629	0.0148	1.67e-132	32455320	T	C	0.64751	0.34221	0.06354	1.1272e-07	SOMAscan		rs7029002	1	consistent	moderate sig. level & LD conditional SNP	consistent
MAX	SeqId_12411_60	14	rs34184001	rs762810	cis	65544367	A	C	0.3535	-0.2277	0.0128	8.018e-71	65596027	C	T	0.38432	-0.20856	0.063224	0.00104304	SOMAscan	0.679596			consistent	moderate sig. level & LD sentinel SNP	consistent
PTGD2	SeqId_12549_33	4	rs724260	rs6532479	cis	95259235	A	C	0.6144	0.4252	0.0127	2.78e-244	95260685	G	A	0.62378	0.57676	0.059808	3.0903e-20	Both	0.99976			consistent	genome-wide sig. & LD sentinel SNP	consistent
BTC	SeqId_13088_397	4	rs28472417	rs28690341	cis	75719768	C	G	0.8665	0.5629	0.0187	1.97e-198	75689353	C	T	0.13499	-0.78113	0.085207	1.41254e-18	Both	0.957916			consistent	genome-wide sig. & LD sentinel SNP	consistent
PSP	SeqId_13095_51	2	rs11126696	rs76841471	cis	79330169	T	G	0.922	-0.5166	0.0255	2.13e-91	79323888	G	A	0.59207	0.36055	0.062889	1.7382e-08	SOMAscan		rs11126696	1	consistent	moderate sig. level & LD conditional SNP	consistent
LYPD3	SeqId_13107_9	19	rs2599459	rs35107209	cis	43992228	C	G	0.782	-0.1923	0.0161	4.787e-33	44037370	G	C	0.1866	0.52735	0.077042	2.33346e-11	Both	0.745043			consistent	genome-wide sig. & LD sentinel SNP	consistent
CD177	SeqId_13116_25	19	rs78530667	rs79338083	cis	43826203	T	C	0.0179	1.7704	0.0503	7.72e-272	43900697	C	T	0.12513	-0.70433	0.09247	1.37721e-13	Both		rs78530667	1	consistent	genome-wide sig. & LD conditional SNP	consistent
SMOC1	SeqId_13118_5	14	rs1958078	rs1958078	cis	70354858	A	C	0.1626	-0.3939	0.0172	1.15e-116	70354858	C	A	0.81565	0.55247	0.074916	7.21107e-13	Both	1			consistent	genome-wide sig. & LD sentinel SNP	consistent
FLRT2	SeqId_13122_19	14	rs143299955	rs61980102	cis	85831823	T	G	0.7105	0.2221	0.0138	2.677e-58	86111581	D	I	0.13093	-0.88387	0.085916	1.44877e-22	Both				N/A	distinct genome-wide SNPs	inconsistent
ISLR2	SeqId_13124_20	9	rs550057	rs507666	trans	136149399	A	G	0.2001	-0.4164	0.0158	2.29e-153	136146597	T	C	0.24285	-0.5552	0.065862	3.99945e-16	Both	0.670979			consistent	genome-wide sig. & LD sentinel SNP	consistent
DSC2	SeqId_13126_52	18	rs71175758	rs4799305	cis	28689144	A	G	0.8753	-0.3103	0.02	4.138e-54	28681468	I	D	0.87124	-0.48668	0.088908	7.07783e-08	SOMAscan	0.979235			consistent	moderate sig. level & LD sentinel SNP	consistent
B4GT1	SeqId_13381_49	19	rs10422101	rs17695224	trans	52324216	A	G	0.2645	-0.2906	0.0149	3.315e-84	52320115	C	G	0.27993	-0.42672	0.066332	3.00677e-10	SOMAscan	0.972669			consistent	moderate sig. level & LD sentinel SNP	consistent
IL-5 Ra	SeqId_13686_2	3	rs77400868	rs77400868	cis	3150964	A	G	0.8583	-0.4919	0.019	1e-147	3150964	G	A	0.13067	0.52111	0.088941	8.65566e-09	SOMAscan	1			consistent	moderate sig. level & LD sentinel SNP	consistent
FCN2	SeqId_13717_15	11	rs12421748	rs12364094	trans	114435644	T	C	0.866	0.421	0.0194	1.03e-104	114441936	G	A	0.13298	-0.55715	0.087721	4.92606e-10	SOMAscan	0.991465			consistent	moderate sig. level & LD sentinel SNP	consistent
FCN2	SeqId_13717_15	9	rs7041446	rs7851696	cis	137779091	T	G	0.1089	-1.0503	0.0193	<1E-300	137776054	A	G	0.46353	-0.59864	0.05555	2.03236e-24	Both	0.143809			consistent	distinct genome-wide SNPs	inconsistent
Proteinase-3	SeqId_13720_95	19	rs3786991	rs6510982	cis	845535	C	G	0.2459	-0.7142	0.0162	<1E-300	839642	A	G	0.76416	0.55434	0.071809	6.76083e-14	Both	0.581205			consistent	distinct genome-wide SNPs	inconsistent
FGF-19	SeqId_13724_27	19	rs752750596	rs492602	trans	49206417	A	G	0.5133	0.2279	0.0134	5.54e-65	49213853	D	I	0.46521	0.33716	0.06298	1.33844e-07	SOMAscan	0.688225			consistent	moderate sig. level & LD sentinel SNP	consistent
IL-12 p40	SeqId_13733_5	5	rs6556416	rs4244437	cis	158773117	A	G	0.687	0.4884	0.0135	5.85e-286	158818745	C	A	0.69897	0.51764	0.062709	1.47911e-15	Both	0.984503			consistent	genome-wide sig. & LD sentinel SNP	consistent
IL-12 p40	SeqId_13733_5	3	rs9834159	rs9815073	trans	188115682	A	C	0.343	0.2515	0.0145	3.539e-67	188115232	A	T	0.51137	-0.3455	0.06058	2.05542e-08	SOMAscan	0.616022			consistent	moderate sig. level & LD sentinel SNP	consistent
sFRP-3	SeqId_13740_51	2	rs1561369	rs288326	cis	183703336	A	G	0.1228	0.6002	0.0198	4.67e-201	183702964	A	G	0.12601	0.79155	0.084355	2.54683e-19	Both	0.993792			consistent	genome-wide sig. & LD sentinel SNP	consistent
IL-3 Ra	SeqId_13744_37	9	rs149092047	rs507666	trans	136149399	A	G	0.2	-0.6969	0.0144	<1E-300	136139907	D	I	0.24325	-0.59438	0.05915	1.05196e-21	Both	0.667613			consistent	genome-wide sig. & LD sentinel SNP	consistent
MCP-2	SeqId_13748_4	17	rs11342894	rs1133763	cis	32647831	A	C	0.8367	1.2391	0.014	<1E-300	32648878	D	I	0.15892	-1.1798	0.067411	1.99986e-53	Both	0.981922			consistent	genome-wide sig. & LD sentinel SNP	consistent
S100A11	SeqId_14011_17	22	rs574793411	rs2231495	trans	17669306	T	C	0.6733	0.4546	0.0137	8.81e-243	17359362	A	G	0.020979	-0.71115	0.22605	0.00175752	SOMAscan				N/A	unique to SOMAscan	inconsistent
S100A11	SeqId_14011_17	3	rs9855566	rs6599079	trans	38271881	T	C	0.1021	0.5802	0.0216	3.11e-159	37982741	G	A	0.16418	0.30776	0.080896	0.000160398	SOMAscan				N/A	unique to SOMAscan	inconsistent
GA733-1 protein	SeqId_14034_22	1	rs525929	rs17464532	cis	59483091	C	G	0.1142	-0.08	0.0221	0.000293	59024985	G	A	0.34948	-0.77324	0.054519	2.0797e-38	Olink				N/A	unique to Olink	inconsistent
IL-18 Ra	SeqId_14079_14	2	rs2001461	rs1573895	cis	102982876	T	C	0.2295	0.6408	0.014	<1E-300	103007220	C	T	0.78082	-0.84592	0.069012	2.99916e-30	Both	0.996173			consistent	genome-wide sig. & LD sentinel SNP	consistent
TSP2	SeqId_14111_15	6	rs73043857	rs74507247	cis	169624770	A	G	0.0987	0.2143	0.0227	3.47e-21	169624900	G	A	0.10407	0.80855	0.098398	1.94536e-15	Both	0.999353			consistent	genome-wide sig. & LD sentinel SNP	consistent
RELT	SeqId_14112_40	11	rs56801796	rs11824050	cis	73011106	A	C	0.2155	0.102	0.0163	4.218e-10	73090265	G	A	0.20844	0.58219	0.065438	1.1508e-17	Olink	0.848069			consistent	moderate sig. level & LD sentinel SNP	consistent
IL-1 sRII	SeqId_14133_93	2	rs4851521	rs2310170	cis	102616154	T	G	0.6058	0.4365	0.0128	4.59e-255	102610356	T	C	0.41674	-0.56778	0.055128	1.2735e-22	Both	0.980209			consistent	genome-wide sig. & LD sentinel SNP	consistent
VWC2	SeqId_15308_108	7	rs769604	rs1974955	cis	49819462	A	C	0.4594	-0.2511	0.0122	1.6e-94	49815390	G	C	0.45115	-0.43742	0.058651	4.14e-13	Both	0.991067			consistent	genome-wide sig. & LD sentinel SNP	consistent
Carboxypeptidase B1	SeqId_15375_49	16	rs72802358	rs72802342	trans	75234872	A	C	0.0759	-0.3572	0.0256	4.131e-44	75243657	C	G	0.10441	-0.54665	0.098943	5.39759e-08	SOMAscan	0.614934			consistent	moderate sig. level & LD sentinel SNP	consistent
FABP2	SeqId_15385_116	4	rs151273612	rs9994354	cis	120263158	C	G	0.2605	-1.0267	0.0117	<1E-300	120288457	T	C	0.23093	-0.48749	0.074967	1.9797e-10	SOMAscan	0.995919			consistent	moderate sig. level & LD sentinel SNP	consistent
TIM-4	SeqId_15449_33	11	rs112771035	rs7928577	trans	126227723	T	G	0.0722	0.5056	0.0256	1.169e-86	126225876	G	C	0.068876	0.48792	0.11572	2.96483e-05	SOMAscan	0.975577			consistent	moderate sig. level & LD sentinel SNP	consistent
5'-Nucleotidase	SeqId_15452_5	6	rs6903114	rs643591	cis	86103556	A	G	0.8865	0.4361	0.0195	2.45e-110	86406671	C	T	0.65882	-0.56545	0.06154	1.1885e-18	Both		rs7770359	0.940915	consistent	genome-wide sig. & LD conditional SNP	consistent
ADA15	SeqId_15455_40	1	rs11589479	1:155184704_C_T	cis	155184704	T	C	0.0973	0.0764	0.0241	0.001512	155033308	A	G	0.20309	1.0118	0.063401	2.25944e-46	Olink				N/A	unique to Olink	inconsistent
CD8A	SeqId_15462_28	6	rs12189871	rs4406273	trans	31266090	A	G	0.0887	0.4298	0.0225	2.881e-81	31251924	T	C	0.1	0.76137	0.10191	3.78443e-13	Both	0.990918			consistent	genome-wide sig. & LD sentinel SNP	consistent
CD8A	SeqId_15462_28	15	rs148783236	rs148783236	trans	50785016	A	G	0.8733	-0.2661	0.0216	8.012e-35	50785016	G	A	0.13814	0.54126	0.088989	2.41824e-09	SOMAscan	1			consistent	moderate sig. level & LD sentinel SNP	consistent
CD8A	SeqId_15462_28	2	rs3020726	rs3020726	cis	87016506	A	G	0.8415	-0.3692	0.0173	1.7e-100	87016506	G	A	0.17478	0.67187	0.07729	5.59758e-17	Both	1			consistent	genome-wide sig. & LD sentinel SNP	consistent
LRP11	SeqId_15472_16	6	rs5880853	rs10544441	cis	150110857	D	I	0.3617	0.8038	0.0116	<1E-300	150149630	I	D	0.3517	0.54937	0.058337	1.90546e-19	Both	0.975491			consistent	genome-wide sig. & LD sentinel SNP	consistent
PLTP	SeqId_15475_4	20	rs142450006	rs6073958	cis	44551855	T	C	0.799	0.7407	0.0154	<1E-300	44614991	D	I	0.15974	-0.32606	0.083325	0.000104136	SOMAscan	0.330217			consistent	unique to SOMAscan	inconsistent
carboxylesterase, liver	SeqId_15487_164	16	rs373875605	rs74019283	cis	55870239	T	G	0.0385	-0.149	0.0362	3.861e-05	55850248	T	C	0.039309	-1.3155	0.16092	2.60615e-15	Olink				N/A	unique to Olink	inconsistent
FOLR3	SeqId_15495_9	11	rs71891516	rs71891516	cis	71850156	D	I	0.9255	-1.4859	0.0223	<1E-300	71850156	I	D	0.072938	1.7366	0.098639	6.13762e-54	Both	1			consistent	genome-wide sig. & LD sentinel SNP	consistent
NPTXR	SeqId_15511_37	22	rs74703065	rs74703065	cis	39245556	A	G	0.0196	1.3143	0.0459	5.07e-180	39245556	A	G	0.016604	2.0376	0.22703	6.29506e-18	Both	1			consistent	genome-wide sig. & LD sentinel SNP	consistent
SAA-4	SeqId_15516_12	11	rs67006796	rs7117484	cis	18248214	A	G	0.5255	-0.6788	0.0118	<1E-300	18245096	A	G	0.52785	-0.57747	0.05668	3.2434e-22	Both	1			consistent	genome-wide sig. & LD sentinel SNP	consistent
Alcadein alpha-1	SeqId_15521_4	1	rs2119508	rs116383848	cis	9818064	C	G	0.0188	2.1381	0.0466	<1E-300	9854238	G	A	0.8958	0.37328	0.098175	0.000161734	SOMAscan				N/A	unique to SOMAscan	inconsistent
EphB4	SeqId_15530_33	9	rs779860630	rs507666	trans	136149399	A	G	0.2001	-0.2506	0.0161	1.315e-54	136138765	D	I	0.18577	-0.39977	0.077148	3.2337e-07	SOMAscan	0.984252			consistent	moderate sig. level & LD sentinel SNP	consistent
Macrophage scavenger receptor	SeqId_15533_97	8	rs41341748	rs41341748	cis	16012594	A	G	0.0111	-1.3839	0.0596	4.33e-119	16012594	A	G	0.01134	-2.0284	0.26809	1.98153e-13	Both	1			consistent	genome-wide sig. & LD sentinel SNP	consistent
Marapsin	SeqId_15535_3	19	rs516246	rs601338	trans	49206674	A	G	0.4869	0.5028	0.0127	<1E-300	49206172	T	C	0.46804	0.51825	0.060945	2.33346e-16	Both	0.997554			consistent	genome-wide sig. & LD sentinel SNP	consistent
Marapsin	SeqId_15535_3	16	rs71386687	rs71386687	cis	2767894	T	G	0.0803	0.3393	0.0268	9.935e-37	2767894	T	G	0.067365	0.58642	0.13203	1.10866e-05	SOMAscan	1			consistent	moderate sig. level & LD sentinel SNP	consistent
kallikrein 14	SeqId_15544_25	19	rs867192	rs17658926	cis	51584410	A	G	0.1903	0.2282	0.0162	7.533e-45	51583426	T	G	0.21259	0.37781	0.07253	2.81903e-07	SOMAscan	0.964001			consistent	moderate sig. level & LD sentinel SNP	consistent
Apo-TC II	SeqId_15560_52	22	rs138878342	rs5753236	cis	31009820	C	G	0.5542	-1.1368	0.0078	<1E-300	31019234	I	D	0.43969	0.72241	0.054557	2.25944e-34	Both	0.576614			inconsistent	distinct genome-wide SNPs	inconsistent
BGLR	SeqId_15562_24	12	rs768692903	rs4764822	trans	102216673	T	C	0.2878	-0.2428	0.0135	6.652e-72	102212154	D	I	0.34706	-0.23744	0.067798	0.000504313	SOMAscan	0.788588			consistent	moderate sig. level & LD sentinel SNP	consistent
CA125	SeqId_15565_102	2	rs62193079	rs34255800	trans	242731446	C	G	0.1563	-0.2367	0.018	1.315e-39	242739558	A	G	0.16119	-0.43629	0.078827	5.12625e-08	SOMAscan	0.941665			consistent	moderate sig. level & LD sentinel SNP	consistent
ECP	SeqId_15576_158	14	rs28525131	rs147307766	cis	21385991	T	C	0.0503	0.7662	0.0304	4.24e-140	21358155	G	A	0.070127	0.70617	0.12078	9.24911e-09	SOMAscan	0.699319			consistent	moderate sig. level & LD sentinel SNP	consistent
FCRLB	SeqId_15583_18	1	rs16857520	rs12045955	cis	161688739	T	C	0.9407	-0.7464	0.0277	1.25e-159	161691748	C	G	0.077152	1.4565	0.10244	1.45881e-38	Both	0.996026			consistent	genome-wide sig. & LD sentinel SNP	consistent
IL-6 sRa	SeqId_15602_43	1	rs12730935	rs2228145	cis	154426970	A	C	0.5956	-1.1352	0.0082	<1E-300	154419892	A	G	0.41129	1.0458	0.041703	1.70608e-89	Both	0.988298			consistent	genome-wide sig. & LD sentinel SNP	consistent
Keratin 19	SeqId_15606_19	19	rs71171257	rs438811	trans	45416741	T	C	0.2374	-0.402	0.0152	1.51e-153	45036360	I	D	0.84871	0.32607	0.10097	0.00132465	SOMAscan				N/A	unique to SOMAscan	inconsistent
Perlecan	SeqId_15626_223	1	1:22183476_A_G	rs12742444	cis	22180723	T	C	0.0572	0.5402	0.0288	2.185e-78	22183476	G	A	0.05433	0.43697	0.13498	0.00128944	SOMAscan	0.956505			consistent	moderate sig. level & LD sentinel SNP	consistent
PSG1	SeqId_15631_18	19	rs4536565	rs2005772	cis	43385230	A	G	0.8068	0.0754	0.0185	4.461e-05	43378155	G	A	0.45246	-0.76889	0.054242	2.13304e-38	Olink	0.20675			consistent	unique to Olink	inconsistent
SMOC2	SeqId_15635_4	6	rs55802808	rs4708738	cis	168818164	T	G	0.2756	-0.4179	0.0141	7.73e-193	168875885	A	G	0.24148	-0.4684	0.067691	1.45546e-11	Both	0.987682			consistent	genome-wide sig. & LD sentinel SNP	consistent
SMOC2	SeqId_15635_4	19	rs7247412	rs28873836	trans	52314655	C	G	0.2653	-0.1162	0.0148	3.675e-15	52313868	C	T	0.27613	-0.32898	0.063726	3.57767e-07	SOMAscan	0.998271			consistent	moderate sig. level & LD sentinel SNP	consistent
INHBC	SeqId_15686_49	12	rs551623654	rs3741414	cis	57844049	T	C	0.2428	-1.3065	0.0093	<1E-300	57776069	I	D	0.22155	-0.44823	0.07444	3.42216e-09	SOMAscan	0.957108			consistent	moderate sig. level & LD sentinel SNP	consistent
VEGF sR3	SeqId_16035_8	3	rs12496730	rs10935473	trans	98416900	T	G	0.4498	-0.4013	0.0125	5.5e-227	98406933	C	G	0.45773	-0.64318	0.059145	8.81049e-25	Both	0.996384			consistent	genome-wide sig. & LD sentinel SNP	consistent
VEGF sR3	SeqId_16035_8	9	rs635634	rs507666	trans	136149399	A	G	0.2001	-0.3369	0.0159	2.05e-99	136155000	T	C	0.18351	-0.39739	0.077464	4.20727e-07	SOMAscan	0.984677			consistent	moderate sig. level & LD sentinel SNP	consistent
IGF-II receptor	SeqId_16057_6	6	rs2297363	rs3777404	cis	160498049	A	G	0.1322	0.8285	0.0183	<1E-300	160506462	A	G	0.12789	0.47775	0.092931	3.97558e-07	SOMAscan	1			consistent	moderate sig. level & LD sentinel SNP	consistent
NID2	SeqId_16060_99	14	rs2516600	rs2516600	cis	52487766	T	C	0.4574	-0.791	0.0107	<1E-300	52487766	C	T	0.51651	0.58314	0.055794	3.42768e-23	Both	1			consistent	genome-wide sig. & LD sentinel SNP	consistent
WIF-1	SeqId_16070_7	12	rs7295693	rs215224	trans	590449	T	C	0.5976	-0.0994	0.0131	3.89e-14	576796	C	T	0.58276	-0.22768	0.061305	0.000228034	SOMAscan	0.832871			consistent	moderate sig. level & LD sentinel SNP	consistent
Soggy-1	SeqId_16309_30	19	rs2303759	rs77121881	cis	49857214	D	I	0.281	-0.1027	0.015	7.514e-12	49869051	G	T	0.25464	-1.1335	0.044776	1.45881e-90	Both	0.894885			consistent	genome-wide sig. & LD sentinel SNP	consistent
Cadherin-6	SeqId_16312_45	5	rs1392446	rs78493379	cis	30908769	A	T	0.9498	0.0976	0.0314	0.001904	30831387	T	C	0.55632	0.44934	0.063881	6.95024e-12	Olink				N/A	unique to Olink	inconsistent
ALK-1	SeqId_16318_12	12	rs74094825	rs11169954	cis	52312288	A	T	0.0848	0.3032	0.0232	5.759e-39	52313844	T	C	0.096557	0.58954	0.096193	1.84884e-09	SOMAscan	0.987422			consistent	moderate sig. level & LD sentinel SNP	consistent
FADD	SeqId_16593_3	13	rs7997870	rs1926446	trans	46629995	A	C	0.7093	0.8007	0.0125	<1E-300	46360725	A	G	0.36109	-0.23545	0.064687	0.000302413	SOMAscan				N/A	unique to SOMAscan	inconsistent
CAD17	SeqId_16613_3	19	rs35106244	rs681343	trans	49206462	T	C	0.487	-0.3417	0.0132	4.75e-147	49203829	T	C	0.4413	-0.38822	0.063148	1.64475e-09	SOMAscan	0.894898			consistent	moderate sig. level & LD sentinel SNP	consistent
CAD17	SeqId_16613_3	9	rs550057	rs8176747	trans	136131315	C	G	0.9347	-0.7099	0.0262	4.47e-161	136146597	T	C	0.24285	-0.42569	0.068082	8.87769e-10	SOMAscan		rs149092047	0.994882	consistent	moderate sig. level & LD conditional SNP	consistent
CAD17	SeqId_16613_3	8	rs5893273	8:95203825_I_D	cis	95203825	D	I	0.473	-0.3557	0.013	4.18e-164	95211689	I	D	0.44464	-0.39003	0.061674	5.8023e-10	SOMAscan	0.923583			consistent	moderate sig. level & LD sentinel SNP	consistent
RSPO1	SeqId_16614_27	1	rs36043533	rs36043533	cis	38079517	T	G	0.9436	-0.4028	0.027	2.992e-50	38079517	G	T	0.075194	0.57866	0.11115	2.86616e-07	SOMAscan	1			consistent	moderate sig. level & LD sentinel SNP	consistent
LY75	SeqId_16620_26	2	rs72957586	rs17231342	cis	160726544	T	G	0.5435	-0.788	0.011	<1E-300	160762687	A	G	0.53943	0.9137	0.048201	2.42103e-60	Both	0.587335			consistent	distinct genome-wide SNPs	inconsistent
HDGF	SeqId_16758_96	1	rs138667606	rs12145743	cis	156700651	T	G	0.6583	0.11	0.0127	5.692e-18	156731754	D	I	0.31825	0.72079	0.061204	2.5527e-28	Both	0.986956			inconsistent	genome-wide sig. but directionally inconsistent	inconsistent
ENPP2	SeqId_16892_23	8	rs1989353	rs10107636	cis	120688930	T	C	0.3683	-0.2106	0.0116	6.949e-74	120680814	G	A	0.60651	0.26998	0.052969	4.96021e-07	SOMAscan	0.744641			consistent	moderate sig. level & LD sentinel SNP	consistent
MDGA1	SeqId_16900_29	6	rs9349050	rs9349050	cis	37663624	T	C	0.4902	1.0703	0.0085	<1E-300	37663624	C	T	0.50678	-1.0861	0.039194	1.20226e-101	Both	1			consistent	genome-wide sig. & LD sentinel SNP	consistent
TLR3	SeqId_16918_198	4	rs3775291	rs3775291	cis	187004074	T	C	0.299	-0.8082	0.013	<1E-300	187004074	T	C	0.29588	-1.0613	0.046265	2.89734e-79	Both	1			consistent	genome-wide sig. & LD sentinel SNP	consistent
KI2L3	SeqId_17153_46	6	rs2524060	rs2524093	trans	31240180	A	C	0.3318	0.3991	0.0137	2.57e-185	31267422	C	A	0.71174	-0.54494	0.063597	1.41254e-16	Both	0.740978			consistent	genome-wide sig. & LD sentinel SNP	consistent
KI2L3	SeqId_17153_46	19	rs602444	rs17207383	cis	55248107	T	G	0.3748	0.5373	0.0136	<1E-300	55246731	A	C	0.4045	0.4854	0.060852	1.09396e-14	Both	0.912138			consistent	genome-wide sig. & LD sentinel SNP	consistent
annexin IV	SeqId_17164_15	2	rs547254178	rs2228203	cis	70033584	T	C	0.1925	-0.3889	0.0154	5.37e-140	70021669	A	G	0.026392	0.78494	0.21178	0.000234585	SOMAscan				N/A	unique to SOMAscan	inconsistent
K6PF	SeqId_17384_110	12	rs4760682	rs4760682	cis	48512285	A	C	0.8066	0.159	0.0157	3.858e-24	48512285	A	C	0.8	0.58969	0.067646	4.62381e-17	Both	1			consistent	genome-wide sig. & LD sentinel SNP	consistent
HO-1	SeqId_17398_55	20	rs145850647	rs112783200	trans	30167677	D	I	0.8455	0.2256	0.0183	8.877e-35	30100625	I	D	0.14727	-0.30313	0.084227	0.000352533	SOMAscan	0.963287			consistent	moderate sig. level & LD sentinel SNP	consistent
BIM	SeqId_17451_13	4	rs4253328	rs13145616	trans	187215016	A	C	0.141	-0.0678	0.0196	0.000537	187178787	I	D	0.5132	-0.47333	0.058274	3.86367e-15	Olink				N/A	unique to Olink	inconsistent
Gastric intrinsic factor	SeqId_17672_184	11	rs182411787	rs7951598	trans	60970043	C	G	0.3495	-0.238	0.0142	4.388e-63	60970210	G	A	0.32691	-0.29068	0.066787	1.64627e-05	SOMAscan	0.983534			consistent	moderate sig. level & LD sentinel SNP	consistent
Gastric intrinsic factor	SeqId_17672_184	9	rs543040	rs9411377	trans	136145404	A	C	0.3055	-0.1805	0.0146	3.829e-35	136143000	T	A	0.31577	-0.27805	0.063437	1.43747e-05	SOMAscan	0.78651			consistent	moderate sig. level & LD sentinel SNP	consistent
Gastric intrinsic factor	SeqId_17672_184	6	rs7754535	rs72549845	trans	119950112	D	I	0.269	0.4593	0.0144	2.48e-222	119941679	A	G	0.68955	-0.45314	0.064578	7.74462e-12	Both	0.924086			consistent	genome-wide sig. & LD sentinel SNP	consistent
BY55	SeqId_17677_47	1	rs9728526	rs10797655	cis	145633187	T	C	0.3764	-0.0732	0.0141	2.002e-07	145716763	A	G	0.4583	-0.45763	0.059041	5.44503e-14	Olink	0.742594			consistent	moderate sig. level & LD sentinel SNP	consistent
CD46	SeqId_17682_1	1	rs547815769	rs113208992	cis	207945970	A	G	0.5979	-0.4022	0.0132	1.4e-202	207768486	D	I	0.13232	0.31286	0.11497	0.00673752	SOMAscan				N/A	unique to SOMAscan	inconsistent
CRNN	SeqId_17738_7	1	rs10494275	rs10494275	cis	152391567	A	G	0.0752	-0.4439	0.0257	7.274e-67	152391567	A	G	0.077958	-1.1711	0.10282	8.85116e-27	Both	1			consistent	genome-wide sig. & LD sentinel SNP	consistent
FABP9	SeqId_18194_18	1	rs12145673	rs34813609	trans	196668360	D	I	0.6095	-0.341	0.0132	1.58e-146	196902339	C	T	0.038144	-0.43631	0.16442	0.00822621	SOMAscan				N/A	unique to SOMAscan	inconsistent
MIP-5	SeqId_18289_16	17	rs854624	rs854628	cis	34329822	A	C	0.9254	-1.6552	0.0204	<1E-300	34327923	T	G	0.93689	-1.613	0.10753	4.96592e-42	Both	0.998365			consistent	genome-wide sig. & LD sentinel SNP	consistent
Catechol O-methyltransferase	SeqId_18382_109	22	rs4646317	rs165656	cis	19948863	C	G	0.5173	-0.1217	0.0136	4.691e-19	19952168	A	G	0.3943	0.33172	0.06118	9.3218e-08	SOMAscan	0.634864			consistent	moderate sig. level & LD sentinel SNP	consistent
Cadherin E	SeqId_18429_10	19	rs35106244	rs601338	trans	49206674	A	G	0.4869	-0.1326	0.0134	5.558e-23	49203829	T	C	0.4413	-0.38803	0.063279	1.8026e-09	SOMAscan	0.895602			consistent	moderate sig. level & LD sentinel SNP	consistent
Cadherin E	SeqId_18429_10	9	rs532436	rs635634	trans	136155000	T	C	0.1999	-0.1178	0.0166	1.184e-12	136149830	A	G	0.18556	-0.31536	0.0769	4.82836e-05	SOMAscan	0.987445			consistent	moderate sig. level & LD sentinel SNP	consistent
LRIG1	SeqId_18831_6	3	rs17775391	rs2306272	cis	66434643	T	C	0.7142	0.7865	0.0121	<1E-300	66444697	C	A	0.27381	-0.7358	0.063372	1.1722e-27	Both	0.964518			consistent	genome-wide sig. & LD sentinel SNP	consistent
CaMKK alpha	SeqId_18860_2	17	rs753513	rs753513	cis	3793472	T	C	0.3029	-0.1143	0.0153	6.939e-14	3793472	T	C	0.29175	-0.31656	0.066375	2.45358e-06	SOMAscan	1			consistent	moderate sig. level & LD sentinel SNP	consistent
ENTP2	SeqId_18887_7	9	rs45457700	rs56093903	cis	139599041	T	C	0.4422	-0.0564	0.015	0.0001683	139943537	T	G	0.024822	-1.3681	0.19481	7.4817e-12	Olink				N/A	unique to Olink	inconsistent
SPB8	SeqId_19130_81	18	rs3826616	rs2009989	cis	61633244	T	C	0.7868	0.3859	0.0153	5.1e-140	61654463	G	A	0.59381	-0.66963	0.0574	7.07946e-28	Both		rs3826616	1	consistent	genome-wide sig. & LD conditional SNP	consistent
MATN3	SeqId_19361_78	2	rs11694716	rs11694716	cis	20207619	A	G	0.6366	-0.5085	0.0128	<1E-300	20207619	A	G	0.64215	-0.69362	0.06004	2.0797e-27	Both	1			consistent	genome-wide sig. & LD sentinel SNP	consistent
DDAH1	SeqId_19392_6	5	rs111970909	rs2438150	trans	122199196	T	C	0.5573	-0.9338	0.01	<1E-300	122410560	A	G	0.29577	-0.24155	0.066959	0.000341507	SOMAscan	0.138663			inconsistent	unique to SOMAscan	inconsistent
L-VEGF165	SeqId_19437_61	8	rs4602861	rs6993770	trans	106581528	A	T	0.7172	0.2047	0.0146	1.824e-44	106590706	G	A	0.28521	-0.27286	0.067687	6.4506e-05	SOMAscan	0.92514			consistent	moderate sig. level & LD sentinel SNP	consistent
L-VEGF165	SeqId_19437_61	6	rs6921438	rs6921438	cis	43925607	A	G	0.4847	-0.8073	0.0107	<1E-300	43925607	A	G	0.48507	-0.73206	0.054977	1.16413e-34	Both	1			consistent	genome-wide sig. & LD sentinel SNP	consistent
KLOTB	SeqId_19557_3	4	rs2276890	rs2608817	cis	39427201	T	C	0.6149	-0.6123	0.0123	<1E-300	39460490	G	C	0.3249	-0.61786	0.058523	1.37404e-23	Both	0.130413	rs71643295	0.964622	consistent	genome-wide sig. & LD conditional SNP	consistent
IL-15	SeqId_19568_17	14	rs749159063	rs17580	trans	94847262	A	T	0.049	0.9022	0.0303	3.05e-195	94363159	D	I	0.064691	-0.54009	0.14575	0.000235288	SOMAscan				N/A	unique to SOMAscan	inconsistent
SP-D	SeqId_19590_46	6	rs41558815	rs62395441	trans	31347214	A	G	0.058	0.8116	0.0275	1.13e-191	31324750	A	G	0.043102	1.0758	0.16008	5.11682e-11	SOMAscan	0.893053			consistent	moderate sig. level & LD sentinel SNP	consistent
SP-D	SeqId_19590_46	10	rs721917	rs11201057	cis	81749858	T	C	0.6643	-0.5654	0.0132	<1E-300	81706324	G	A	0.40206	-0.66674	0.053614	5.37032e-31	Both	0.142803			consistent	distinct genome-wide SNPs	inconsistent
Coagulation Factor XI	SeqId_2190_55	4	rs112655971	rs2289252	cis	187207381	T	C	0.4052	0.4622	0.0131	2.1e-272	187196652	I	D	0.51933	0.42609	0.061746	1.6293e-11	Both	0.590478			consistent	distinct genome-wide SNPs	inconsistent
Coagulation Factor XI	SeqId_2190_55	3	rs5030062	rs710446	trans	186459927	T	C	0.5982	-0.5179	0.0129	<1E-300	186454180	C	A	0.39691	0.44333	0.059165	3.22107e-13	Both	0.861136			consistent	genome-wide sig. & LD sentinel SNP	consistent
Endostatin	SeqId_2201_17	21	rs114579807	rs144147445	cis	46930092	A	G	0.0184	-1.4332	0.0491	2.18e-187	47209607	C	G	0.010832	1.0388	0.3034	0.00066973	SOMAscan				N/A	unique to SOMAscan	inconsistent
EG-VEGF	SeqId_2247_20	1	rs6677250	rs116106394	cis	110708818	A	G	0.9389	0.1032	0.0313	0.0009624	110967147	T	C	0.4902	0.30229	0.044832	4.45656e-11	Olink				N/A	unique to Olink	inconsistent
CXCL16, soluble	SeqId_2436_49	6	rs13207922	rs34314686	trans	32602122	A	G	0.9751	0.2971	0.0418	1.14e-12	32596247	T	G	0.021597	-1.2433	0.22509	5.43125e-08	SOMAscan	0.725881			consistent	moderate sig. level & LD sentinel SNP	consistent
CXCL16, soluble	SeqId_2436_49	3	rs6778225	rs202199910	trans	46099366	D	I	0.8054	0.1539	0.0166	2.14e-20	45970940	A	G	0.22179	-0.27603	0.07393	0.000211154	SOMAscan	0.60619			consistent	moderate sig. level & LD sentinel SNP	consistent
SCF sR	SeqId_2475_1	9	rs12344726	rs4644350	trans	16882916	C	G	0.391	0.1388	0.0133	1.323e-25	16905328	A	G	0.65347	-0.26241	0.065526	7.1829e-05	SOMAscan	0.785306			consistent	moderate sig. level & LD sentinel SNP	consistent
IGFBP-3	SeqId_2571_12	7	rs11977526	rs145188037	cis	45954465	A	G	0.0124	1.2659	0.0551	1.05e-116	46008110	A	G	0.43814	0.49123	0.059564	1.5417e-15	Both		rs2854746	0.892025	consistent	genome-wide sig. & LD conditional SNP	consistent
VEGF	SeqId_2597_8	8	rs4602861	rs6993770	trans	106581528	A	T	0.7172	0.1308	0.0146	3.449e-19	106590706	G	A	0.28521	-0.27286	0.067687	6.4506e-05	SOMAscan	0.92514			consistent	moderate sig. level & LD sentinel SNP	consistent
VEGF	SeqId_2597_8	6	rs6921438	rs6921438	cis	43925607	A	G	0.4847	-0.4989	0.0123	<1E-300	43925607	A	G	0.48507	-0.73206	0.054977	1.16413e-34	Both	1			consistent	genome-wide sig. & LD sentinel SNP	consistent
Cystatin C	SeqId_2609_59	20	rs2897126	rs734801	cis	23612791	A	G	0.7731	0.4018	0.0152	6.7e-155	23575718	G	A	0.23046	-0.38286	0.070729	9.76562e-08	SOMAscan	0.921556			consistent	moderate sig. level & LD sentinel SNP	consistent
Dtk	SeqId_2611_72	15	rs9944249	rs2588323	cis	41842078	C	G	0.2955	0.1366	0.0139	7.956e-23	41847176	G	T	0.57855	-0.46381	0.058054	1.00462e-14	Both	0.581454			consistent	distinct genome-wide SNPs	inconsistent
ERBB3	SeqId_2617_56	12	rs181000607	rs76400083	cis	56556817	T	C	0.9886	-0.7262	0.0615	3.703e-32	56451504	G	C	0.012044	1.4791	0.29518	7.61728e-07	SOMAscan	0.820809			consistent	moderate sig. level & LD sentinel SNP	consistent
GA733-1 protein	SeqId_2619_72	1	rs525929	rs4912205	cis	59402566	A	G	0.3014	0.0584	0.0149	9.007e-05	59024985	G	A	0.34948	-0.77324	0.054519	2.0797e-38	Olink				N/A	unique to Olink	inconsistent
IL-10 Rb	SeqId_2631_50	21	rs735299	rs68187568	cis	34656086	D	I	0.451	0.1339	0.0139	7.669e-22	34664590	A	G	0.52115	0.53115	0.059453	8.77001e-18	Both	0.785308			consistent	genome-wide sig. & LD sentinel SNP	consistent
IL-12 Rb1	SeqId_2632_5	19	rs845332	rs10695405	cis	18182437	D	I	0.6797	0.1414	0.0143	5.743e-23	18204093	G	C	0.24222	-0.61427	0.065621	2.97167e-19	Both	0.396644			consistent	distinct genome-wide SNPs	inconsistent
Lymphotoxin b R	SeqId_2636_10	1	rs374088573	rs34813609	trans	196668360	D	I	0.6095	-0.3721	0.0131	5.33e-178	196727177	C	T	0.19814	0.25259	0.086135	0.00352128	SOMAscan	0.10688			consistent	unique to SOMAscan	inconsistent
P-Cadherin	SeqId_2643_57	17	rs35851984	rs704	trans	26694861	A	G	0.4725	0.3463	0.0129	4.3e-159	26566087	A	C	0.4398	-0.18965	0.062335	0.00247571	SOMAscan				N/A	unique to SOMAscan	inconsistent
MIA	SeqId_2687_2	19	rs142216859	rs2233159	cis	41283365	C	G	0.0713	1.3981	0.0222	<1E-300	41277265	D	I	0.054639	1.2365	0.12064	1.95884e-22	Both	0.995586			consistent	genome-wide sig. & LD sentinel SNP	consistent
OSM	SeqId_2693_20	1	rs182780863	rs34813609	trans	196668360	D	I	0.6095	-0.3342	0.0133	1.92e-139	196808654	G	A	0.012784	-0.92652	0.35144	0.00865167	SOMAscan				N/A	unique to SOMAscan	inconsistent
TECK	SeqId_2705_5	19	rs2032887	rs74959615	cis	8121096	A	G	0.0769	-1.1806	0.0228	<1E-300	8121360	G	A	0.23196	0.84358	0.061466	2.08449e-36	Both	0.23563			inconsistent	distinct genome-wide SNPs	inconsistent
TECK	SeqId_2705_5	19	rs676388	rs281379	trans	49214274	A	G	0.5017	-0.0937	0.0135	4.1e-12	49211969	C	T	0.5	-0.3835	0.061457	9.60285e-10	SOMAscan	0.948793			consistent	moderate sig. level & LD sentinel SNP	consistent
Siglec-7	SeqId_2742_68	19	rs2739442	rs140185670	cis	51646140	C	G	0.0651	-0.6772	0.0283	1.33e-126	51339173	A	G	0.40703	0.27073	0.061758	1.43219e-05	SOMAscan				N/A	unique to SOMAscan	inconsistent
IL-16	SeqId_2774_10	15	rs4778639	rs58754882	cis	81595358	A	G	0.0886	-1.0744	0.0212	<1E-300	81600451	G	T	0.081443	-0.74494	0.10502	4.69894e-12	Both	0.962228			consistent	genome-wide sig. & LD sentinel SNP	consistent
MMP-3	SeqId_2788_55	11	rs6590993	rs55930209	cis	102608999	A	C	0.0351	-0.1116	0.0381	0.003414	102696218	T	G	0.52009	-0.43039	0.045606	1.62181e-19	Olink				N/A	unique to Olink	inconsistent
MMP-7	SeqId_2789_26	11	rs56857975	rs11568819	cis	102401633	A	G	0.0645	0.6356	0.0253	2.26e-139	102397005	T	C	0.049513	0.85596	0.13663	8.29278e-10	SOMAscan	0.981225			consistent	moderate sig. level & LD sentinel SNP	consistent
Cadherin-5	SeqId_2819_23	9	rs149037075	rs8176693	trans	136137657	T	C	0.0653	1.2495	0.0242	<1E-300	136130855	D	I	0.06866	1.1343	0.11125	3.06196e-22	Both	0.981107			consistent	genome-wide sig. & LD sentinel SNP	consistent
Fractalkine/CX3CL-1	SeqId_2827_23	1	rs76057542	rs34813609	trans	196668360	D	I	0.6095	-0.3116	0.0131	2.76e-125	196380728	T	A	0.017909	0.73523	0.24711	0.00307397	SOMAscan				N/A	unique to SOMAscan	inconsistent
HAI-1	SeqId_2828_82	15	rs35673728	rs17658212	cis	41145919	T	C	0.0591	-0.3177	0.029	6.985e-28	41047777	C	T	0.057732	-0.53966	0.12588	2.18374e-05	SOMAscan	0.81009			consistent	moderate sig. level & LD sentinel SNP	consistent
HAI-1	SeqId_2828_82	1	rs7522776	rs3790442	trans	39357646	A	C	0.4574	-0.3555	0.0125	1.92e-178	39502020	C	T	0.9749	0.65951	0.22198	0.0031153	SOMAscan				N/A	unique to SOMAscan	inconsistent
IL-27	SeqId_2829_19	19	rs353704	rs148735419	cis	4167458	D	I	0.9399	0.1273	0.0338	0.0001686	4236475	T	C	0.26922	-0.98202	0.054213	2.7227e-56	Olink				N/A	unique to Olink	inconsistent
Kallikrein 11	SeqId_2831_29	19	rs117268623	rs1048328	cis	51527364	A	G	0.0801	-1.4455	0.0209	<1E-300	51527970	T	C	0.024742	-1.8008	0.19004	1.19399e-19	Both				N/A	distinct genome-wide SNPs	inconsistent
kallikrein 8	SeqId_2834_54	19	rs74705037	rs74705037	cis	51504808	A	G	0.0449	0.8468	0.0325	4.2e-150	51504808	A	G	0.035052	0.96095	0.15816	2.50842e-09	SOMAscan	1			consistent	moderate sig. level & LD sentinel SNP	consistent
Met	SeqId_2837_3	9	rs635634	rs779860630	trans	136138765	D	I	0.1988	-0.3688	0.0164	1.2e-112	136155000	T	C	0.18351	-0.34554	0.078109	1.19895e-05	SOMAscan	0.972134			consistent	moderate sig. level & LD sentinel SNP	consistent
SPINT2	SeqId_2843_13	19	rs8101488	rs71354995	cis	38791841	A	G	0.7494	0.8668	0.0127	<1E-300	38825094	G	A	0.17559	-0.31269	0.081853	0.000150765	SOMAscan	0.642864			consistent	moderate sig. level & LD sentinel SNP	consistent
sTie-1	SeqId_2844_53	9	rs587707823	rs8176672	trans	136142185	T	C	0.0652	1.1067	0.0245	<1E-300	136145409	A	C	0.19964	0.6796	0.076849	1.7378e-17	Both	0.379301			consistent	distinct genome-wide SNPs	inconsistent
HCC-1	SeqId_2900_53	17	rs9903158	rs7222922	cis	34335694	T	C	0.1186	-1.0537	0.0178	<1E-300	34312337	C	T	0.063865	-1.1812	0.11924	3.47536e-21	Both	0.461435			consistent	distinct genome-wide SNPs	inconsistent
MPIF-1	SeqId_2913_1	17	rs854691	rs712048	cis	34326215	A	C	0.1342	-0.5846	0.0193	5.72e-202	34323852	G	T	0.075631	-0.77152	0.11276	2.38781e-11	Both	0.41229			consistent	distinct genome-wide SNPs	inconsistent
Protein C	SeqId_2961_1	20	rs867186	rs11904888	trans	33778866	A	T	0.0929	0.5563	0.0222	2.55e-138	33764554	G	A	0.10206	0.66742	0.1002	7.4131e-11	SOMAscan	0.993419			consistent	moderate sig. level & LD sentinel SNP	consistent
SCGF-beta	SeqId_2966_65	19	rs142930583	rs116924815	cis	51230733	T	C	0.028	1.0465	0.0403	8.67e-149	51223567	C	G	0.033469	0.81999	0.17535	3.79315e-06	SOMAscan	0.993659			consistent	moderate sig. level & LD sentinel SNP	consistent
contactin-1	SeqId_2974_61	16	rs8058883	rs61261356	trans	427925	T	C	0.4191	0.2434	0.0126	4.689e-83	429059	T	C	0.57266	-0.34355	0.057399	4.21308e-09	SOMAscan	0.936313			consistent	moderate sig. level & LD sentinel SNP	consistent
EDAR	SeqId_2977_7	2	rs140661471	rs75147553	cis	109600755	A	G	0.0137	1.8569	0.0539	5.22e-260	109603739	A	G	0.017609	1.8404	0.22986	8.8308e-15	Both	0.995845			consistent	genome-wide sig. & LD sentinel SNP	consistent
EDAR	SeqId_2977_7	8	rs2343596	rs6993770	trans	106581528	A	T	0.7172	-0.3052	0.0142	7.83e-102	106593207	A	C	0.29962	0.37891	0.066499	2.10814e-08	SOMAscan	0.762925			consistent	moderate sig. level & LD sentinel SNP	consistent
ENA-78	SeqId_2979_8	10	rs10761716	rs10761731	trans	65027610	A	T	0.5808	-0.1788	0.013	9.49e-43	64882300	G	C	0.45266	0.36406	0.059594	2.07014e-09	SOMAscan	0.650835			consistent	moderate sig. level & LD sentinel SNP	consistent
ENA-78	SeqId_2979_8	4	rs425535	rs352045	cis	74864687	T	G	0.1181	0.6692	0.0191	3.08e-268	74863997	C	T	0.88557	-0.66062	0.091092	1.64816e-12	Both	0.998393			consistent	genome-wide sig. & LD sentinel SNP	consistent
Galectin-4	SeqId_2982_82	9	rs505922	rs576123	trans	136144308	T	C	0.6644	0.0772	0.0136	1.405e-08	136149229	C	T	0.31237	-0.43237	0.06146	6.85488e-12	Olink	0.992208			consistent	moderate sig. level & LD sentinel SNP	consistent
Gro-a	SeqId_2985_35	4	rs10007826	rs3097411	cis	74738454	C	G	0.7574	-1.0136	0.0121	<1E-300	74740169	G	C	0.24159	0.63855	0.068124	2.74789e-19	Both	0.891315			consistent	genome-wide sig. & LD sentinel SNP	consistent
IL-17 sR	SeqId_2992_59	22	rs2241047	rs4819959	cis	17586631	A	G	0.5007	0.8061	0.011	<1E-300	17586583	G	C	0.50881	0.67838	0.055112	1.78649e-30	Both	0.999316			consistent	genome-wide sig. & LD sentinel SNP	consistent
MBL	SeqId_3000_66	10	rs7899547	rs7899547	cis	54536839	T	G	0.3476	-0.9006	0.0117	<1E-300	54536839	G	T	0.65614	0.81781	0.060042	5.40754e-36	Both	1			consistent	genome-wide sig. & LD sentinel SNP	consistent
MBL	SeqId_3000_66	9	rs8176645	rs529565	trans	136149500	T	C	0.6647	-0.2162	0.0141	1.008e-52	136149098	A	T	0.25189	0.40626	0.075861	1.32282e-07	SOMAscan	0.742464			consistent	moderate sig. level & LD sentinel SNP	consistent
PD-L2	SeqId_3004_67	3	rs12496730	rs10935473	trans	98416900	T	G	0.4497	-0.2053	0.0135	3.801e-52	98406933	C	G	0.45773	-0.32429	0.064642	7.4114e-07	SOMAscan	0.996384			consistent	moderate sig. level & LD sentinel SNP	consistent
PD-L2	SeqId_3004_67	9	rs2381282	rs16923189	cis	5510644	A	G	0.7093	-0.4907	0.0143	2.92e-258	5514839	C	T	0.40472	0.55807	0.05845	6.72977e-20	Both	0.500312			consistent	distinct genome-wide SNPs	inconsistent
Siglec-9	SeqId_3007_7	19	rs2075803	rs2075803	cis	51628529	A	G	0.4413	1.1729	0.0077	<1E-300	51628529	G	A	0.58454	-0.54742	0.059178	7.37904e-19	Both	1			consistent	genome-wide sig. & LD sentinel SNP	consistent
Siglec-9	SeqId_3007_7	3	rs34211178	rs62276455	trans	98417481	A	T	0.4526	-0.1193	0.0137	3.967e-18	98383562	A	G	0.45779	-0.64246	0.059549	1.91426e-24	Both	0.968			consistent	genome-wide sig. & LD sentinel SNP	consistent
bFGF	SeqId_3025_50	4	rs2922979	rs2922979	cis	123748616	C	G	0.6903	0.719	0.013	<1E-300	123748616	G	C	0.29175	-0.93566	0.055948	6.98232e-50	Both	1			consistent	genome-wide sig. & LD sentinel SNP	consistent
Ck-b-8-1	SeqId_3028_36	17	rs854691	rs712048	cis	34326215	A	C	0.1342	-0.7023	0.0182	<1E-300	34323852	G	T	0.075631	-0.77152	0.11276	2.38781e-11	Both	0.41229			consistent	distinct genome-wide SNPs	inconsistent
DC-SIGN	SeqId_3029_52	9	rs139840563	rs597974	trans	136144297	A	G	0.6648	-0.8322	0.0117	<1E-300	136146448	D	I	0.31211	0.78758	0.055402	1.41579e-38	Both	0.996917			consistent	genome-wide sig. & LD sentinel SNP	consistent
DC-SIGN	SeqId_3029_52	19	rs4804774	rs4804774	cis	7772173	C	G	0.2446	-0.4199	0.016	1.16e-151	7772173	C	G	0.23221	-0.39248	0.073146	1.25199e-07	SOMAscan	1			consistent	moderate sig. level & LD sentinel SNP	consistent
I-TAC	SeqId_3038_9	10	rs113422568	rs12767683	trans	104316581	A	C	0.3104	-0.2157	0.014	1.086e-53	104337938	A	G	0.2867	-0.25708	0.071155	0.000334503	SOMAscan	0.986089			consistent	moderate sig. level & LD sentinel SNP	consistent
I-TAC	SeqId_3038_9	4	rs56029361	rs35170645	cis	76964956	A	G	0.4815	0.5104	0.0121	<1E-300	76973868	T	C	0.46871	-0.5112	0.055771	1.42889e-18	Both	0.918516			consistent	genome-wide sig. & LD sentinel SNP	consistent
MIP-1a	SeqId_3040_59	17	rs8064426	rs2015086	cis	34391617	A	G	0.8605	-0.6983	0.0184	1.56000000020057e-314	34819750	A	G	0.12431	-0.7461	0.085806	5.49541e-17	Both				N/A	distinct genome-wide SNPs	inconsistent
PARC	SeqId_3044_3	17	rs2015086	rs2015086	cis	34391617	A	G	0.8605	-0.9178	0.017	<1E-300	34391617	G	A	0.14521	0.72009	0.08085	1.0666e-17	Both	1			consistent	genome-wide sig. & LD sentinel SNP	consistent
resistin	SeqId_3046_31	19	rs3745368	rs3745368	cis	7735297	A	G	0.0306	-0.5019	0.0406	4.833e-35	7735297	A	G	0.029947	-1.0095	0.19051	1.7746e-07	SOMAscan	1			consistent	moderate sig. level & LD sentinel SNP	consistent
vWF	SeqId_3050_7	9	rs35230453	rs9411377	trans	136145404	A	C	0.3054	0.2362	0.0147	5.03e-58	136141440	D	I	0.30701	0.39016	0.066383	7.77678e-09	SOMAscan	0.673243			consistent	moderate sig. level & LD sentinel SNP	consistent
Fas ligand, soluble	SeqId_3052_8	3	rs181404049	3:49710514_I_D	trans	49710514	D	I	0.2813	0.5185	0.014	2.51e-300	49771820	A	G	0.026701	-0.83447	0.2286	0.000290469	SOMAscan				N/A	unique to SOMAscan	inconsistent
Galectin-3	SeqId_3066_12	14	rs7146752	rs76424323	cis	55612573	A	G	0.919	0.7913	0.0224	2.62e-272	55738907	G	A	0.42127	-0.52979	0.055664	8.47227e-20	Both	0.112147	rs76397638	0.984957	consistent	genome-wide sig. & LD conditional SNP	consistent
sCD4	SeqId_3143_3	12	rs73053728	rs61916275	cis	6904790	T	C	0.3099	-0.0771	0.0142	6.2e-08	6896546	G	A	0.33471	-0.51048	0.062301	2.30675e-15	Olink	0.978321			consistent	moderate sig. level & LD sentinel SNP	consistent
IL-2 sRa	SeqId_3151_6	10	rs12722497	rs12722497	cis	6095928	A	C	0.0931	0.1616	0.0242	2.647e-11	6095928	A	C	0.086521	0.88705	0.10841	2.48313e-15	Olink	1			consistent	moderate sig. level & LD sentinel SNP	consistent
Siglec-3	SeqId_3166_92	19	rs1710398	rs12459419	cis	51728477	T	C	0.3268	-0.9373	0.0108	<1E-300	51726911	C	A	0.41237	1.2048	0.034762	3.31131e-133	Both	0.352011			consistent	distinct genome-wide SNPs	inconsistent
IDUA	SeqId_3169_70	12	rs10778152	rs10778152	trans	102225751	A	G	0.7096	0.2169	0.0146	1.063e-49	102225751	G	A	0.29107	-0.37823	0.072116	2.34909e-07	SOMAscan	1			consistent	moderate sig. level & LD sentinel SNP	consistent
IDUA	SeqId_3169_70	4	rs6599390	rs4690219	cis	977270	A	G	0.6386	0.5793	0.013	<1E-300	956047	G	A	0.6651	0.63379	0.059334	4.81948e-24	Both	0.899878			consistent	genome-wide sig. & LD sentinel SNP	consistent
amyloid precursor protein	SeqId_3171_57	21	rs5843212	rs455047	cis	27523988	C	G	0.444	0.1046	0.0125	5.424e-17	27492002	I	D	0.51222	-0.25206	0.066261	0.000160583	SOMAscan	0.678495			consistent	moderate sig. level & LD sentinel SNP	consistent
ARSB	SeqId_3172_28	5	rs427984	rs337835	cis	78180482	T	C	0.6387	-0.2572	0.0138	1.805e-77	78187799	G	T	0.61167	-0.21995	0.063987	0.000638263	SOMAscan	0.93671			consistent	moderate sig. level & LD sentinel SNP	consistent
ASAHL	SeqId_3173_49	4	rs71657399	rs111981122	cis	76855106	A	C	0.7666	0.7366	0.0144	<1E-300	76986705	I	D	0.25361	-0.62786	0.066767	2.1677e-19	Both	0.723743			consistent	genome-wide sig. & LD sentinel SNP	consistent
ASAHL	SeqId_3173_49	12	rs768692903	rs10745925	trans	102218899	T	C	0.7097	0.3496	0.0145	1.28e-127	102212154	D	I	0.34706	-0.32556	0.069832	4.0635e-06	SOMAscan	0.778325			consistent	moderate sig. level & LD sentinel SNP	consistent
ATS13	SeqId_3175_51	9	9:136301103_T_C	rs35516997	cis	136297880	A	G	0.088	-0.9386	0.0214	<1E-300	136301103	C	T	0.071598	-0.61641	0.12311	7.76784e-07	SOMAscan	0.964148			consistent	moderate sig. level & LD sentinel SNP	consistent
ATS13	SeqId_3175_51	3	rs2228243	rs6762646	trans	185911823	T	G	0.3044	0.0516	0.0144	0.0003474	186395113	G	A	0.19485	-0.55162	0.078243	6.23735e-12	Olink				N/A	unique to Olink	inconsistent
CATC	SeqId_3178_5	11	rs217053	rs7111769	cis	88023721	A	C	0.9247	-0.0952	0.0265	0.0003266	88053979	C	T	0.81134	0.69296	0.072936	9.90832e-20	Olink				N/A	unique to Olink	inconsistent
Cathepsin S	SeqId_3181_50	1	rs34175040	rs41271951	cis	150737220	A	G	0.9181	0.6805	0.0223	3.87e-204	150688366	D	I	0.4732	-0.43281	0.058143	4.56037e-13	Both				N/A	distinct genome-wide SNPs	inconsistent
Coagulation Factor VII	SeqId_3184_25	13	rs9670535	rs3093253	cis	113774092	A	G	0.1089	-1.3799	0.0166	<1E-300	113755131	T	C	0.11866	-0.77165	0.091443	3.74111e-16	Both	0.802			consistent	genome-wide sig. & LD sentinel SNP	consistent
C2	SeqId_3186_2	6	rs184609611	rs115204832	cis	31704411	A	G	0.9889	1.5437	0.0646	4.43e-126	31418281	G	T	0.012604	-1.7235	0.2728	6.02282e-10	SOMAscan	0.696073			consistent	moderate sig. level & LD sentinel SNP	consistent
GPVI	SeqId_3194_36	19	rs61658003	rs1654425	cis	55538980	T	C	0.165	-0.4047	0.0162	2.67e-137	55544203	A	C	0.85039	0.41018	0.0866	2.86286e-06	SOMAscan	0.914314			consistent	moderate sig. level & LD sentinel SNP	consistent
Granulysin	SeqId_3195_50	2	rs7603438	rs12151621	cis	85934499	A	C	0.2246	0.8555	0.0141	<1E-300	85935182	G	A	0.22809	0.49012	0.070065	8.85116e-12	Both	0.999677			consistent	genome-wide sig. & LD sentinel SNP	consistent
kallikrein 12	SeqId_3199_54	19	rs10635364	rs10635364	cis	51535460	D	I	0.4089	0.123	0.014	1.509e-18	51535460	I	D	0.57665	-1.1959	0.037286	1.1749e-121	Both	1			consistent	genome-wide sig. & LD sentinel SNP	consistent
kallikrein 12	SeqId_3199_54	1	rs374716249	rs34813609	trans	196668360	D	I	0.6095	-0.3651	0.0131	5.99e-171	196783481	A	G	0.10629	0.32631	0.10971	0.0030839	SOMAscan				N/A	unique to SOMAscan	inconsistent
LYVE1	SeqId_3206_4	9	rs7865362	rs7865362	trans	33117965	T	C	0.3623	0.1511	0.0134	1.446e-29	33117965	T	C	0.34445	0.29649	0.061405	1.84927e-06	SOMAscan	1			consistent	moderate sig. level & LD sentinel SNP	consistent
LYVE1	SeqId_3206_4	11	rs7928577	rs112771035	trans	126225876	C	G	0.9294	-0.505	0.0244	1.56e-95	126227723	T	G	0.072678	0.6123	0.10904	3.3075e-08	SOMAscan	0.975577			consistent	moderate sig. level & LD sentinel SNP	consistent
ASAH2	SeqId_3212_30	10	rs142685947	rs142685947	trans	48003992	T	C	0.4294	0.3365	0.0146	7.63e-118	48003992	T	C	0.43196	0.34891	0.060874	1.75873e-08	SOMAscan	1			consistent	moderate sig. level & LD sentinel SNP	consistent
ASAH2	SeqId_3212_30	10	rs2813296	rs2842126	cis	52018482	A	G	0.2058	-0.6184	0.0152	<1E-300	52022602	G	C	0.7921	0.6708	0.074662	5.95662e-18	Both	0.953254			consistent	genome-wide sig. & LD sentinel SNP	consistent
RET	SeqId_3220_40	10	10:43358154_T_A	rs2796561	cis	43354941	A	T	0.3097	0.4044	0.0134	9.69e-199	43358154	A	T	0.58763	-0.48813	0.056772	1.14288e-16	Both	0.642344			consistent	genome-wide sig. & LD sentinel SNP	consistent
WFKN2	SeqId_3235_50	17	rs12937009	rs11079936	cis	48907834	T	C	0.3417	0.5176	0.0131	<1E-300	48934920	C	T	0.68821	-0.63285	0.06187	2.30144e-22	Both	0.77587			consistent	genome-wide sig. & LD sentinel SNP	consistent
BGH3	SeqId_3283_21	5	rs17689879	rs13159365	cis	135389433	T	C	0.5179	-0.5608	0.0116	<1E-300	135393138	T	C	0.50242	-0.45009	0.058761	1.02329e-13	Both	0.99888			consistent	genome-wide sig. & LD sentinel SNP	consistent
CD109	SeqId_3290_50	6	rs573195220	rs57799429	cis	74509578	C	G	0.5105	0.7071	0.0115	<1E-300	74500857	I	D	0.35082	0.57085	0.062198	1.27644e-18	Both	0.528525			consistent	distinct genome-wide SNPs	inconsistent
CD48	SeqId_3292_75	1	rs2295615	rs1980606	cis	160654786	A	G	0.2092	-0.2384	0.0159	1.59e-50	160654758	G	C	0.13711	-0.98079	0.081548	2.5527e-29	Both	0.612306			consistent	genome-wide sig. & LD sentinel SNP	consistent
CNTN2	SeqId_3296_92	1	rs2071533	rs2071533	cis	205012198	T	G	0.1337	0.9292	0.0175	<1E-300	205012198	G	T	0.85207	-1.0853	0.071864	1.86209e-42	Both	1			consistent	genome-wide sig. & LD sentinel SNP	consistent
Contactin-5	SeqId_3299_29	11	rs4143858	rs898776	cis	99089041	A	G	0.924	-0.6852	0.0243	2.25e-175	99042908	G	A	0.92185	-0.88107	0.10326	1.88365e-16	Both	0.995998			consistent	genome-wide sig. & LD sentinel SNP	consistent
FCG2A	SeqId_3309_2	1	rs7515174	rs4657041	cis	161478859	T	C	0.4827	-1.2187	0.0071	<1E-300	161476949	G	C	0.11249	-1.2434	0.08235	1.7338e-42	Both	0.154744			consistent	distinct genome-wide SNPs	inconsistent
FCG2B	SeqId_3310_62	1	rs4657041	1:161641384_G_A	cis	161641384	A	G	0.195	1.3415	0.0122	<1E-300	161478859	C	T	0.52116	0.95662	0.04529	1.50314e-70	Both				N/A	distinct genome-wide SNPs	inconsistent
FCG3B	SeqId_3311_27	1	rs4113336	rs10800573	cis	161507924	A	G	0.6684	-0.4875	0.0143	2.19e-256	161606688	C	A	0.29289	-0.75581	0.06276	2.13304e-29	Both				N/A	distinct genome-wide SNPs	inconsistent
FCN2	SeqId_3313_21	11	rs12421748	rs12364094	trans	114435644	T	C	0.8659	0.4114	0.0186	6.57e-108	114441936	G	A	0.13298	-0.55715	0.087721	4.92606e-10	SOMAscan	0.991465			consistent	moderate sig. level & LD sentinel SNP	consistent
FCN2	SeqId_3313_21	9	rs7041446	rs57136797	cis	137752540	A	T	0.8519	0.547	0.0187	1.31e-188	137776054	A	G	0.46353	-0.59864	0.05555	2.03236e-24	Both	0.127845			consistent	distinct genome-wide SNPs	inconsistent
IGFBP-7	SeqId_3320_49	4	rs10013945	rs6827768	cis	57952002	A	T	0.7987	-0.43	0.0162	4.35e-155	57939654	G	A	0.7781	-0.37106	0.067472	6.18586e-08	SOMAscan	0.813865			consistent	moderate sig. level & LD sentinel SNP	consistent
LY9	SeqId_3324_51	1	rs2271967	rs12128261	cis	160762784	T	G	0.7856	-0.4098	0.0151	3.01e-161	160787705	C	T	0.21419	0.66439	0.075066	1.65959e-17	Both	0.963917			consistent	genome-wide sig. & LD sentinel SNP	consistent
PGRP-S	SeqId_3329_14	19	rs8102493	rs12462367	cis	46528004	A	G	0.3216	-0.1976	0.015	1.028e-39	46530389	C	T	0.30703	-0.3076	0.068371	8.56643e-06	SOMAscan	0.944441			consistent	moderate sig. level & LD sentinel SNP	consistent
TFPI	SeqId_3336_50	2	rs146058295	rs116011690	cis	188324459	T	C	0.0227	-0.3732	0.0423	1.052e-18	188352062	I	D	0.37129	0.48669	0.056777	1.38357e-16	Both				N/A	distinct genome-wide SNPs	inconsistent
TSP2	SeqId_3339_33	6	rs73043857	rs74507247	cis	169624770	A	G	0.0988	0.7519	0.0203	4.19e-299	169624900	G	A	0.10407	0.80855	0.098398	1.94536e-15	Both	0.999353			consistent	genome-wide sig. & LD sentinel SNP	consistent
Carbonic anhydrase 6	SeqId_3352_80	1	rs3765963	rs3765963	cis	9034598	A	G	0.5935	-0.6211	0.0121	<1E-300	9034598	G	A	0.42159	0.58187	0.056421	1.12202e-22	Both	1			consistent	genome-wide sig. & LD sentinel SNP	consistent
FETUB	SeqId_3367_8	3	rs114780909	rs5030103	cis	186448928	T	C	0.9874	1.5092	0.0582	2.94e-148	186360255	A	T	0.013413	-1.8826	0.25573	7.85236e-13	Both	0.640291			consistent	genome-wide sig. & LD sentinel SNP	consistent
PCI	SeqId_3389_7	14	rs113435694	rs6119	cis	95054012	A	G	0.9	-0.5644	0.0216	6.86e-150	95332768	A	C	0.035056	-0.62059	0.18098	0.000657355	SOMAscan				N/A	unique to SOMAscan	inconsistent
Renin	SeqId_3396_54	1	rs193280350	rs141995914	cis	204207097	T	C	0.9886	-0.8033	0.0659	3.622e-34	204148649	A	G	0.012442	1.2175	0.28125	1.82348e-05	SOMAscan	0.664284			consistent	moderate sig. level & LD sentinel SNP	consistent
Carbonic anhydrase XIII	SeqId_3420_21	8	rs139766601	rs73688702	cis	86197127	T	G	0.0632	-0.7824	0.0247	1.7e-220	86118120	D	I	0.06299	-0.76923	0.12093	4.65157e-10	SOMAscan	0.976398			consistent	moderate sig. level & LD sentinel SNP	consistent
Kallikrein 6	SeqId_3450_4	1	rs6676153	rs34813609	trans	196668360	D	I	0.6095	-0.3649	0.0131	5.93e-171	196173838	T	C	0.77145	0.24712	0.074976	0.00105293	SOMAscan				N/A	unique to SOMAscan	inconsistent
PDGF Rb	SeqId_3459_49	5	rs2304058	rs2304058	cis	149508544	C	G	0.441	-1.1426	0.008	<1E-300	149508544	G	C	0.55653	1.0452	0.041534	5.72796e-90	Both	1			consistent	genome-wide sig. & LD sentinel SNP	consistent
sE-Selectin	SeqId_3470_1	9	rs532436	rs507666	trans	136149399	A	G	0.2001	-1.0853	0.0129	<1E-300	136149830	A	G	0.18556	-0.86517	0.065251	1.94089e-34	Both	0.996857			consistent	genome-wide sig. & LD sentinel SNP	consistent
GCP-2	SeqId_3495_15	4	rs16850073	rs16850073	cis	74703999	T	C	0.3761	0.8474	0.0113	<1E-300	74703999	T	C	0.38259	0.7479	0.054646	3.03389e-36	Both	1			consistent	genome-wide sig. & LD sentinel SNP	consistent
TARC	SeqId_3519_3	10	rs10886430	rs10886430	trans	121010256	A	G	0.8728	0.5156	0.0203	5.13e-142	121010256	G	A	0.13106	-0.4456	0.094236	2.97509e-06	SOMAscan	1			consistent	moderate sig. level & LD sentinel SNP	consistent
TARC	SeqId_3519_3	16	rs4396523	rs16956811	cis	57444002	T	G	0.9188	-0.4548	0.0242	1.304e-78	57442191	C	T	0.084863	0.6793	0.11314	3.79053e-09	SOMAscan	1			consistent	moderate sig. level & LD sentinel SNP	consistent
DKK1	SeqId_3535_84	10	rs12358789	rs10761731	trans	65027610	A	T	0.5808	-0.1375	0.0127	3.398e-27	65121485	G	A	0.46701	0.25861	0.061993	3.58839e-05	SOMAscan	0.688764			consistent	moderate sig. level & LD sentinel SNP	consistent
dopa decarboxylase	SeqId_3538_26	7	rs76546301	rs6956737	cis	50620781	T	C	0.0152	-0.4523	0.056	6.479e-16	50498389	A	G	0.022634	-1.3771	0.20577	6.09537e-11	SOMAscan	0.820045			consistent	moderate sig. level & LD sentinel SNP	consistent
Caspase-3	SeqId_3593_72	4	rs4647601	rs150986391	cis	185592134	D	I	0.1224	-0.3213	0.0194	1.917e-61	185570032	A	C	0.46826	0.32276	0.065347	1.08268e-06	SOMAscan	0.11572	rs4647601	1	consistent	moderate sig. level & LD conditional SNP	consistent
Chitotriosidase-1	SeqId_3600_2	1	rs150192398	rs872583	cis	203184766	T	C	0.7936	1.0618	0.0127	<1E-300	203186950	I	D	0.19711	-1.0996	0.056001	1.5417e-63	Both	0.96799			consistent	genome-wide sig. & LD sentinel SNP	consistent
CLC7A	SeqId_3603_60	12	rs79522375	rs7975370	cis	10267904	A	G	0.7217	-0.043	0.0142	0.00248	10273804	G	T	0.097721	-1.5335	0.080224	4.28549e-61	Olink				N/A	unique to Olink	inconsistent
DKK3	SeqId_3607_71	11	rs11022119	rs11022114	cis	12038874	A	G	0.3213	0.338	0.0144	1.28e-122	12050652	A	G	0.32583	0.42006	0.065074	2.63027e-10	SOMAscan	0.837169			consistent	moderate sig. level & LD sentinel SNP	consistent
LGMN	SeqId_3622_33	14	rs72701845	rs7157038	cis	93202028	T	C	0.6773	0.1961	0.0142	1.411e-43	93217023	A	G	0.024284	0.8805	0.21639	5.51188e-05	SOMAscan		rs72701845	1	consistent	moderate sig. level & LD conditional SNP	consistent
RAP	SeqId_3640_14	6	6:31321806_C_T	rs41559422	trans	31323667	A	G	0.0324	1.8103	0.0331	<1E-300	31321806	T	C	0.038711	1.6361	0.14798	1.80717e-25	Both	0.940692			consistent	genome-wide sig. & LD sentinel SNP	consistent
VEGF sR2	SeqId_3651_50	4	rs34231037	rs34231037	cis	55972946	A	G	0.9683	1.1219	0.0385	2.04e-186	55972946	G	A	0.029897	-1.3905	0.17583	1.79887e-14	Both	1			consistent	genome-wide sig. & LD sentinel SNP	consistent
VEGF sR2	SeqId_3651_50	9	rs507666	rs507666	trans	136149399	A	G	0.2001	-0.5049	0.0158	2.06e-223	136149399	A	G	0.18454	-0.39861	0.076857	3.16228e-07	SOMAscan	1			consistent	moderate sig. level & LD sentinel SNP	consistent
sTie-2	SeqId_3773_15	9	rs199718999	rs8176672	trans	136142185	T	C	0.0652	0.6376	0.0261	1.41e-131	136118403	D	I	0.076598	0.74987	0.11433	1.40152e-10	SOMAscan	0.863079			consistent	moderate sig. level & LD sentinel SNP	consistent
sTie-2	SeqId_3773_15	9	rs35030851	rs117982767	cis	27201551	T	G	0.9503	-0.5758	0.0301	1.384e-81	27197486	T	G	0.052577	1.04	0.12927	6.77642e-15	Both	0.989186			consistent	genome-wide sig. & LD sentinel SNP	consistent
CYTD	SeqId_3803_10	20	rs145500511	rs4642010	cis	23853181	A	C	0.185	0.737	0.0154	<1E-300	23854416	D	I	0.17722	0.83948	0.071574	4.08319e-28	Both	0.950072			consistent	genome-wide sig. & LD sentinel SNP	consistent
Mesothelin	SeqId_3893_64	16	rs2235503	rs76412861	cis	326576	C	G	0.064	-0.1182	0.0281	2.52e-05	810593	A	C	0.18493	0.92549	0.069083	5.15229e-35	Olink				N/A	unique to Olink	inconsistent
Eotaxin-2	SeqId_4128_27	7	rs2024050	rs151132994	cis	75910469	D	I	0.0556	0.093	0.0315	0.003207	75460393	G	A	0.88763	-1.2464	0.085476	3.58922e-40	Olink				N/A	unique to Olink	inconsistent
Lymphotactin	SeqId_4143_74	1	rs4656601	rs570820876	cis	168514748	T	C	0.9813	-0.2002	0.0534	0.0001783	168507473	A	T	0.2014	0.58899	0.07306	6.01174e-15	Olink				N/A	unique to Olink	inconsistent
PDGF-BB	SeqId_4149_8	15	rs11634252	rs11631270	trans	101994289	A	G	0.2875	0.1142	0.0141	6.912e-16	101993037	G	A	0.28799	0.314	0.070044	9.21298e-06	SOMAscan	0.972801			consistent	moderate sig. level & LD sentinel SNP	consistent
PDGF-BB	SeqId_4149_8	2	rs13412535	rs13412535	trans	224874874	A	G	0.2367	0.1303	0.0158	1.916e-16	224874874	A	G	0.23957	0.44421	0.07572	8.29278e-09	SOMAscan	1			consistent	moderate sig. level & LD sentinel SNP	consistent
Tenascin	SeqId_4155_3	8	rs2685412	rs2685417	trans	27807434	C	G	0.2605	0.2997	0.0149	1.43e-89	27810603	G	C	0.2837	0.50891	0.066088	7.70903e-14	Both	0.98956			consistent	genome-wide sig. & LD sentinel SNP	consistent
Tenascin	SeqId_4155_3	9	rs57814325	rs1138545	cis	117835899	T	C	0.1568	1.2912	0.0136	<1E-300	117879968	A	G	0.22469	-0.27315	0.076721	0.000407005	SOMAscan	0.376303			consistent	unique to SOMAscan	inconsistent
IGF-I sR	SeqId_4232_19	9	rs149092047	rs779860630	trans	136138765	D	I	0.1989	-0.1759	0.0163	3.747e-27	136139907	D	I	0.24325	-0.27695	0.067123	4.35011e-05	SOMAscan	0.662367			consistent	moderate sig. level & LD sentinel SNP	consistent
IL-1 R4	SeqId_4234_8	2	rs12470864	rs10179654	cis	102921783	T	G	0.4779	0.7333	0.0102	<1E-300	102926362	A	G	0.39025	-0.70846	0.04874	5.74116e-40	Both	0.567353			consistent	distinct genome-wide SNPs	inconsistent
Spondin-1	SeqId_4297_62	11	rs11023063	rs1969539	cis	14038621	A	G	0.486	0.3611	0.0122	9.02e-192	14068571	C	T	0.48077	0.33734	0.059603	2.60076e-08	SOMAscan	0.984537			consistent	moderate sig. level & LD sentinel SNP	consistent
AMNLS	SeqId_4322_28	14	rs2295829	rs729185	cis	103576395	A	G	0.1312	0.0677	0.02	0.0007292	103389003	C	G	0.38164	0.90684	0.055802	1.18032e-47	Olink				N/A	unique to Olink	inconsistent
sICAM-1	SeqId_4342_10	19	rs5030377	rs5498	cis	10395683	A	G	0.5758	1.1941	0.0075	<1E-300	10393234	G	A	0.39086	0.47747	0.059774	1.00925e-14	Both	0.831367			inconsistent	genome-wide sig. but directionally inconsistent	inconsistent
MIC-1	SeqId_4374_45	19	rs1227731	rs75347775	cis	18495908	A	G	0.2452	0.3944	0.014	3.21e-175	18497903	A	G	0.15361	0.59156	0.070726	6.53131e-16	Both		rs1227731	1	consistent	genome-wide sig. & LD conditional SNP	consistent
ENPP7	SeqId_4435_66	17	rs8074728	rs8076533	cis	77704314	T	C	0.3659	0.9325	0.0106	<1E-300	77705045	C	T	0.35207	0.97628	0.050165	1.03992e-62	Both	0.9819			consistent	genome-wide sig. & LD sentinel SNP	consistent
ENTP5	SeqId_4437_56	14	rs375780216	rs147326645	cis	74447785	C	G	0.0592	-1.1686	0.0259	<1E-300	74484272	D	I	0.061082	-0.55156	0.12899	2.29456e-05	SOMAscan	0.955225			consistent	moderate sig. level & LD sentinel SNP	consistent
FCRL3	SeqId_4440_15	1	rs3761959	rs7522061	cis	157668390	T	C	0.5223	-0.8073	0.0112	<1E-300	157669278	T	C	0.44433	0.819	0.050017	2.83139e-48	Both	0.898275			consistent	genome-wide sig. & LD sentinel SNP	consistent
MFGM	SeqId_4455_89	15	rs7172810	rs34239095	cis	89455768	C	G	0.7261	-0.3104	0.0144	1.36e-102	89464652	G	C	0.29175	0.34733	0.064585	1.17544e-07	SOMAscan	0.915663			consistent	moderate sig. level & LD sentinel SNP	consistent
Sialoadhesin	SeqId_4464_10	20	rs189448562	rs181210490	cis	3695977	A	G	0.0122	-0.5652	0.0626	1.754e-19	3705115	C	G	0.010515	-2.0826	0.30515	2.66686e-11	SOMAscan	0.914548			consistent	moderate sig. level & LD sentinel SNP	consistent
SPARCL1	SeqId_4467_49	4	rs59265294	rs7671511	cis	88449181	T	C	0.2078	0.7146	0.0146	<1E-300	88428607	D	I	0.34907	0.7165	0.060228	8.31764e-29	Both	0.427219			consistent	distinct genome-wide SNPs	inconsistent
MMP-12	SeqId_4496_60	11	rs72981698	rs17368814	cis	102748695	A	G	0.8773	0.6627	0.0182	2.4e-289	102726540	T	C	0.11756	-0.90467	0.084195	2.77332e-24	Both	0.988352			consistent	genome-wide sig. & LD sentinel SNP	consistent
SCGF-alpha	SeqId_4500_50	19	rs142930583	rs116924815	cis	51230733	T	C	0.028	1.1391	0.0401	1.37e-177	51223567	C	G	0.033469	0.81999	0.17535	3.79315e-06	SOMAscan	0.993659			consistent	moderate sig. level & LD sentinel SNP	consistent
BST1	SeqId_4535_50	4	rs55735476	rs73224660	cis	15714762	A	G	0.1602	-1.2932	0.0128	<1E-300	15706920	T	C	0.13817	-1.2798	0.072225	1.63305e-54	Both	0.774169			consistent	genome-wide sig. & LD sentinel SNP	consistent
CDON	SeqId_4541_49	11	rs7120521	rs201453301	cis	125889893	D	I	0.0881	-0.8595	0.0214	<1E-300	125882173	T	C	0.082346	0.47746	0.11345	3.06337e-05	SOMAscan	0.967757			inconsistent	moderate sig. level & LD sentinel SNP but directionally inconsistent	inconsistent
EMR2	SeqId_4546_27	19	rs10412108	rs12973667	cis	14505748	C	G	0.7254	-0.3617	0.0147	5.84e-134	14508223	G	A	0.76552	0.31892	0.076527	3.65174e-05	SOMAscan	0.114325			consistent	unique to SOMAscan	inconsistent
NXPH1	SeqId_4562_1	2	rs10194024	rs68066031	trans	224880498	T	C	0.7599	0.4348	0.0164	1.27e-154	224890840	A	C	0.57526	0.2248	0.062865	0.000383972	SOMAscan	0.24141			inconsistent	unique to SOMAscan	inconsistent
SORC2	SeqId_4569_52	4	rs4689653	rs139772139	cis	7154170	T	C	0.1109	-0.0771	0.0225	0.0006053	7223319	G	T	0.62477	-0.48835	0.058615	8.35603e-16	Olink				N/A	unique to Olink	inconsistent
PH	SeqId_4588_1	10	rs3013936	rs3013936	trans	49201964	A	G	0.3649	0.207	0.0154	1.923e-41	49201964	G	A	0.66965	-0.31063	0.069621	1.01321e-05	SOMAscan	1			consistent	moderate sig. level & LD sentinel SNP	consistent
TNF-b	SeqId_4703_87	6	rs2229092	rs3130627	cis	31600851	T	G	0.1871	-0.0585	0.0169	0.0005265	31540757	C	A	0.054639	-1.3763	0.1199	4.01791e-27	Olink				N/A	unique to Olink	inconsistent
sL-Selectin	SeqId_4831_4	1	rs4987353	rs4140655	cis	169666597	A	T	0.7395	0.5546	0.0136	<1E-300	169666987	A	G	0.30331	-0.52481	0.062035	3.19154e-16	Both	0.806109			consistent	genome-wide sig. & LD sentinel SNP	consistent
TRAIL R1	SeqId_4832_75	8	rs13281363	rs11776966	cis	23025652	C	G	0.0138	-0.175	0.0587	0.002875	23083015	T	A	0.53139	-0.489	0.057098	1.48252e-16	Olink				N/A	unique to Olink	inconsistent
G-CSF	SeqId_4840_73	19	rs387530	rs5167	trans	45448465	T	G	0.6522	-0.513	0.013	<1E-300	44960641	C	T	0.36247	-0.26769	0.069484	0.000132739	SOMAscan				N/A	unique to SOMAscan	inconsistent
VEGF121	SeqId_4867_15	8	rs4602861	rs6993770	trans	106581528	A	T	0.7172	0.2007	0.0149	2.498e-41	106590706	G	A	0.28521	-0.27286	0.067687	6.4506e-05	SOMAscan	0.92514			consistent	moderate sig. level & LD sentinel SNP	consistent
VEGF121	SeqId_4867_15	6	rs6921438	rs6921438	cis	43925607	A	G	0.4846	-0.8058	0.011	<1E-300	43925607	A	G	0.48507	-0.73206	0.054977	1.16413e-34	Both	1			consistent	genome-wide sig. & LD sentinel SNP	consistent
GDF2	SeqId_4880_21	9	rs7045451	rs7042335	trans	95122547	T	C	0.3288	-0.1533	0.0136	1.221e-29	94977169	T	C	0.33258	-0.2513	0.060582	3.96461e-05	SOMAscan	0.943323			consistent	moderate sig. level & LD sentinel SNP	consistent
MCP-3	SeqId_4886_3	17	rs190834106	rs1133763	cis	32647831	A	C	0.8367	0.9129	0.0159	<1E-300	32655546	A	C	0.012079	-0.99486	0.29424	0.000780728	SOMAscan				N/A	unique to SOMAscan	inconsistent
Galectin-8	SeqId_4909_68	9	rs600038	rs115478735	trans	136149711	A	T	0.802	0.4489	0.0163	3.49e-166	136151806	C	T	0.20338	-0.54491	0.071857	1.75792e-13	Both	0.87413			consistent	genome-wide sig. & LD sentinel SNP	consistent
HCC-4	SeqId_4913_78	17	rs112689088	rs10445391	cis	34306106	A	G	0.9052	1.4494	0.0173	<1E-300	34307457	C	T	0.078482	-1.2349	0.097808	8.8308e-32	Both	0.9886			consistent	genome-wide sig. & LD sentinel SNP	consistent
MMP-1	SeqId_4924_32	11	rs534191	rs471994	cis	102697731	A	G	0.3587	-0.537	0.0129	<1E-300	102671697	T	C	0.45873	0.48768	0.06058	6.53131e-15	Both	0.292801			consistent	distinct genome-wide SNPs	inconsistent
TF	SeqId_4931_59	19	rs35866622	rs116970994	trans	49522521	C	G	0.9848	-0.1931	0.0607	0.00148	49218060	T	C	0.46217	-0.4445	0.062075	3.02691e-12	Olink				N/A	unique to Olink	inconsistent
ARMEL	SeqId_4962_52	10	rs12269656	rs61738953	cis	14862082	C	G	0.9635	1.1681	0.037	2.59e-219	15025209	C	A	0.030692	-0.87385	0.23348	0.000203986	SOMAscan				N/A	unique to SOMAscan	inconsistent
CAPG	SeqId_4968_50	2	rs6707822	rs62623452	cis	85629266	T	C	0.0146	-1.6459	0.0536	3.09e-207	85615287	A	T	0.67943	-0.90045	0.054668	1.15611e-48	Both				N/A	distinct genome-wide SNPs	inconsistent
CATZ	SeqId_4971_1	12	rs10778152	rs4764824	trans	102220003	C	G	0.7096	0.3564	0.0142	2.98e-138	102225751	G	A	0.29107	-0.35147	0.069771	6.67575e-07	SOMAscan	0.998908			consistent	moderate sig. level & LD sentinel SNP	consistent
Elafin	SeqId_4982_54	20	rs17331776	rs35615384	cis	43787352	D	I	0.1776	0.4067	0.0169	2.78e-127	43744754	C	G	0.18312	0.33138	0.074587	1.10179e-05	SOMAscan	0.819882			consistent	moderate sig. level & LD sentinel SNP	consistent
FCAR	SeqId_4987_17	19	rs12608573	rs74179615	cis	55817938	D	I	0.0891	0.0923	0.0244	0.0001579	55391374	G	C	0.19799	0.7715	0.071056	9.977e-25	Olink				N/A	unique to Olink	inconsistent
GPC5	SeqId_4991_12	13	rs342702	rs342706	cis	92417058	T	C	0.7226	0.7847	0.0131	<1E-300	92422946	T	G	0.24514	-0.84843	0.065875	8.24138e-33	Both	0.993195			consistent	genome-wide sig. & LD sentinel SNP	consistent
GRN	SeqId_4992_49	10	rs727415	rs4747203	trans	73578882	T	C	0.7113	0.2786	0.0144	1.745e-83	73582752	A	T	0.25469	-0.33962	0.071615	2.78548e-06	SOMAscan	0.995116			consistent	moderate sig. level & LD sentinel SNP	consistent
GRN	SeqId_4992_49	1	rs7528419	rs12740374	trans	109817590	T	G	0.2223	-0.8629	0.0137	<1E-300	109817192	G	A	0.20825	-0.69784	0.074674	3.39625e-19	Both	0.984391			consistent	genome-wide sig. & LD sentinel SNP	consistent
Mn SOD	SeqId_5008_51	5	rs56224148	rs1801020	trans	176836532	A	G	0.2532	-0.5492	0.0149	9.44e-299	177248494	G	A	0.33835	0.27606	0.088366	0.00189191	SOMAscan				N/A	unique to SOMAscan	inconsistent
PAFAH	SeqId_5015_15	19	rs1065853	rs1065853	trans	45413233	T	G	0.0851	-0.446	0.0241	2.283e-76	45413233	T	G	0.069072	-0.43931	0.11541	0.000158964	SOMAscan	1			consistent	moderate sig. level & LD sentinel SNP	consistent
PAFAH	SeqId_5015_15	3	rs1371568	rs6445035	trans	165480100	A	G	0.206	0.4144	0.0159	3.63e-149	165017922	G	A	0.049485	0.54447	0.13679	7.93963e-05	SOMAscan				N/A	unique to SOMAscan	inconsistent
sCD163	SeqId_5028_59	2	rs62165726	rs62165726	trans	134966562	A	C	0.0408	-0.7679	0.0337	1.22e-114	134966562	A	C	0.037113	-0.74333	0.16005	4.40555e-06	SOMAscan	1			consistent	moderate sig. level & LD sentinel SNP	consistent
Trypsin 2	SeqId_5034_79	16	rs55993634	rs72802342	trans	75234872	A	C	0.0759	-0.3343	0.0256	4.27e-39	75236763	G	C	0.095041	-0.45887	0.10147	7.70371e-06	SOMAscan	0.875134			consistent	moderate sig. level & LD sentinel SNP	consistent
CLM6	SeqId_5066_134	12	rs1492914	rs370664797	trans	89825211	D	I	0.713	0.4818	0.0156	9.75e-209	89930426	C	T	0.7541	-0.29013	0.073209	8.52315e-05	SOMAscan	0.136665			consistent	unique to SOMAscan	inconsistent
CLM6	SeqId_5066_134	17	rs2293188	rs62087200	cis	72459776	A	G	0.0494	-0.7811	0.0311	2.13e-139	72537878	A	G	0.092776	1.1213	0.098562	1.02802e-26	Both		rs4007737	1	consistent	genome-wide sig. & LD conditional SNP	consistent
DcR3	SeqId_5070_76	20	rs6062497	rs6011040	cis	62337406	A	G	0.3263	0.1101	0.0146	3.926e-14	62336258	T	C	0.6674	-0.36544	0.06263	9.88781e-09	SOMAscan	0.998224			consistent	moderate sig. level & LD sentinel SNP	consistent
EphB6	SeqId_5078_82	7	rs7789303	rs7789303	cis	142552547	A	G	0.7347	0.3506	0.014	4.94e-138	142552547	G	A	0.25876	-0.36008	0.06833	2.06728e-07	SOMAscan	1			consistent	moderate sig. level & LD sentinel SNP	consistent
IL-7 Ra	SeqId_5089_11	5	rs11742270	rs6451229	cis	35866218	A	G	0.5932	-0.1647	0.0135	4.833e-34	35881443	A	G	0.27085	-0.67342	0.06548	1.43219e-22	Both	0.253795			consistent	distinct genome-wide SNPs	inconsistent
IL-7 Ra	SeqId_5089_11	9	rs779860630	rs2519093	trans	136141870	T	C	0.1989	-0.0768	0.0177	1.441e-05	136138765	D	I	0.18577	-0.57493	0.075762	1.67109e-13	Olink	0.986397			consistent	moderate sig. level & LD sentinel SNP	consistent
ILT-2	SeqId_5090_49	19	rs367070	rs10426886	cis	55143839	A	T	0.05	-1.7987	0.0255	<1E-300	54800500	G	A	0.20586	-0.74763	0.070397	7.97995e-24	Both				N/A	distinct genome-wide SNPs	inconsistent
ILT-4	SeqId_5091_28	19	rs386056	rs448092	cis	54784936	T	C	0.1913	-1.1344	0.0132	<1E-300	54782919	T	C	0.17732	-0.91334	0.072832	1.95884e-31	Both	0.991781			consistent	genome-wide sig. & LD sentinel SNP	consistent
MO2R1	SeqId_5103_30	3	rs10935473	rs34211178	trans	98383562	A	G	0.4511	-0.1219	0.0136	2.535e-19	98416900	T	G	0.45773	-0.38774	0.063494	2.10136e-09	SOMAscan	0.988438			consistent	moderate sig. level & LD sentinel SNP	consistent
MO2R1	SeqId_5103_30	3	rs145082435	rs9847365	cis	112554593	T	C	0.3525	0.233	0.014	8.542e-62	112645706	I	D	0.039278	1.684	0.13752	3.41193e-30	Both				N/A	distinct genome-wide SNPs	inconsistent
Nogo Receptor	SeqId_5105_2	22	rs663353	rs175206	cis	20173526	C	G	0.7467	-0.3413	0.0152	3.44e-111	20174712	A	G	0.71401	-0.27079	0.067991	7.86321e-05	SOMAscan	0.996399			consistent	moderate sig. level & LD sentinel SNP	consistent
OX2G	SeqId_5112_73	9	rs149092047	rs507666	trans	136149399	A	G	0.2	-0.3584	0.0166	3.53e-103	136139907	D	I	0.24325	-0.27219	0.068965	9.10542e-05	SOMAscan	0.667613			consistent	moderate sig. level & LD sentinel SNP	consistent
TIMD3	SeqId_5134_52	5	rs35575932	rs7442742	cis	156532236	T	C	0.1817	0.75	0.0154	<1E-300	156154695	D	I	0.41758	-0.21847	0.062713	0.000539511	SOMAscan				N/A	unique to SOMAscan	inconsistent
PCSK9	SeqId_5231_79	1	rs11591147	rs11591147	cis	55505647	T	G	0.0161	-0.8827	0.0521	2.412e-64	55505647	T	G	0.018557	-1.1534	0.21015	6.55239e-08	SOMAscan	1			consistent	moderate sig. level & LD sentinel SNP	consistent
IL-1Ra	SeqId_5353_89	2	rs111354213	rs55709272	cis	113867288	T	C	0.5647	0.212	0.0135	1.332e-55	113844174	D	I	0.41459	-0.25037	0.062479	7.11541e-05	SOMAscan	0.847236			consistent	moderate sig. level & LD sentinel SNP	consistent
Fas, soluble	SeqId_5392_73	10	rs10887882	rs10887883	cis	90782973	A	G	0.4105	0.1837	0.0128	9.045e-47	90782922	A	T	0.58461	-0.25411	0.060454	3.13401e-05	SOMAscan	1			consistent	moderate sig. level & LD sentinel SNP	consistent
sLeptin R	SeqId_5400_52	1	rs61780863	rs10399687	cis	66073982	T	C	0.1763	-1.3837	0.0115	<1E-300	66162369	T	C	0.17825	-0.51119	0.075956	4.80839e-11	SOMAscan	0.878131			consistent	moderate sig. level & LD sentinel SNP	consistent
CD27	SeqId_5412_53	3	rs6783214	rs186268843	trans	186379356	A	G	0.2079	0.8611	0.0149	<1E-300	186853066	G	C	0.2477	0.2519	0.075209	0.000873776	SOMAscan				N/A	unique to SOMAscan	inconsistent
SHPS1	SeqId_5430_66	20	rs4813331	rs1569960	cis	1893121	A	G	0.3786	-1.1951	0.0078	<1E-300	1897442	T	C	0.36315	-1.0696	0.040179	8.93305e-97	Both	0.99759			consistent	genome-wide sig. & LD sentinel SNP	consistent
ASGR1	SeqId_5452_71	11	rs1784616	rs1794116	trans	117065779	T	C	0.2302	0.1309	0.0152	6.523e-18	117079296	C	G	0.16546	0.46887	0.086581	9.64717e-08	SOMAscan	0.758295			consistent	moderate sig. level & LD sentinel SNP	consistent
ASGR1	SeqId_5452_71	17	rs72837687	rs55714927	cis	7080316	T	C	0.1872	-0.1676	0.0166	5.296e-24	7073747	A	G	0.21234	-0.37494	0.073192	4.35813e-07	SOMAscan	0.928897			consistent	moderate sig. level & LD sentinel SNP	consistent
CNDP1	SeqId_5456_59	19	rs8106983	rs8102710	trans	23870110	T	G	0.2409	-0.4334	0.0156	4.76e-170	23879679	A	G	0.23329	-0.41551	0.072801	2.00032e-08	SOMAscan	0.999068			consistent	moderate sig. level & LD sentinel SNP	consistent
H6ST1	SeqId_5465_32	2	rs34827544	rs13010149	cis	129065971	T	C	0.2161	-0.2811	0.0156	2.801e-72	129084425	T	C	0.15571	-0.36012	0.091828	0.000100716	SOMAscan	0.694404			consistent	moderate sig. level & LD sentinel SNP	consistent
RGMA	SeqId_5483_1	9	rs10758326	rs10738948	trans	35833448	T	C	0.3916	0.2532	0.0134	9.954e-80	35831036	G	A	0.57251	-0.22661	0.064563	0.000490456	SOMAscan	0.994837			consistent	moderate sig. level & LD sentinel SNP	consistent
sICAM-2	SeqId_5486_73	3	rs10935473	rs533239610	trans	98334381	D	I	0.0939	-0.0806	0.027	0.002783	98416900	T	G	0.45773	-0.61596	0.059776	1.21899e-22	Olink				N/A	unique to Olink	inconsistent
sICAM-2	SeqId_5486_73	9	rs507666	rs779860630	trans	136138765	D	I	0.1988	-0.2367	0.0169	1.189e-44	136149399	A	G	0.18454	-0.79989	0.070748	1.86209e-26	Both	0.984252			consistent	genome-wide sig. & LD sentinel SNP	consistent
SLAF7	SeqId_5487_7	1	rs11265473	rs11581248	cis	160720074	T	C	0.1293	-1.2978	0.0164	<1E-300	160723448	G	T	0.27835	-0.64631	0.065859	7.63836e-21	Both	0.346536			consistent	distinct genome-wide SNPs	inconsistent
Cathepsin D	SeqId_5508_62	11	rs190316617	rs55861089	cis	1783757	A	G	0.9024	0.4704	0.0216	2.73e-105	1797388	G	A	0.10634	-0.67528	0.094746	3.74973e-12	Both	0.726783			consistent	genome-wide sig. & LD sentinel SNP	consistent
EGF	SeqId_5509_7	4	rs6824594	rs3822288	cis	110854544	T	C	0.3368	0.0952	0.0126	3.491e-14	110904448	T	C	0.38338	0.2487	0.061918	6.84857e-05	SOMAscan	0.631499			consistent	moderate sig. level & LD sentinel SNP	consistent
NRP1	SeqId_5542_22	10	rs2253918	rs2506150	cis	33483308	A	G	0.3647	-0.3107	0.0136	5.44e-115	33478217	T	C	0.32632	-0.37382	0.065308	1.82684e-08	SOMAscan	0.926997			consistent	moderate sig. level & LD sentinel SNP	consistent
NRP1	SeqId_5542_22	1	rs4846923	rs4846913	trans	230294715	A	C	0.6035	0.2254	0.0136	1.461e-61	230307222	G	T	0.68237	0.30163	0.067017	8.4879e-06	SOMAscan	0.627238			consistent	moderate sig. level & LD sentinel SNP	consistent
Holo-TC II	SeqId_5584_21	22	rs138878342	rs1801198	cis	31011610	C	G	0.5539	-0.5909	0.0118	<1E-300	31019234	I	D	0.43969	0.72241	0.054557	2.25944e-34	Both	0.577012			inconsistent	distinct genome-wide SNPs	inconsistent
CD5	SeqId_5596_75	3	rs114673462	rs10935473	trans	98416900	T	G	0.4498	-0.4476	0.012	1.15e-303	97995937	A	G	0.011442	-0.87128	0.30876	0.00497279	SOMAscan				N/A	unique to SOMAscan	inconsistent
FAM3B	SeqId_5618_50	21	rs11909649	rs57529409	cis	42718262	T	C	0.0477	-0.545	0.0318	4.86e-66	42711279	T	C	0.092776	-1.0248	0.099466	1.21899e-22	Both	0.460975			consistent	distinct genome-wide SNPs	inconsistent
AMD	SeqId_5620_13	5	rs35658696	rs35658696	cis	102338811	A	G	0.9509	1.3439	0.0285	<1E-300	102338811	G	A	0.047423	-1.0828	0.1411	9.24698e-14	Both	1			consistent	genome-wide sig. & LD sentinel SNP	consistent
CLM1	SeqId_5623_11	17	rs35489971	rs7502071	cis	72335530	A	G	0.458	-0.0486	0.0137	0.0003762	72700943	G	A	0.79897	1.2826	0.050056	6.82339e-92	Olink				N/A	unique to Olink	inconsistent
CTRC	SeqId_5626_20	9	rs12216891	rs138075032	trans	136026675	T	C	0.0189	0.178	0.0534	0.0008611	136127366	T	C	0.068825	0.90408	0.11651	5.15229e-14	Olink				N/A	unique to Olink	inconsistent
CRAC1	SeqId_5632_6	3	rs1863622	rs7614709	trans	186393786	A	G	0.2246	0.6231	0.0143	<1E-300	186396616	C	T	0.22956	0.94474	0.062406	1.15611e-42	Both	0.997748			consistent	genome-wide sig. & LD sentinel SNP	consistent
CRAC1	SeqId_5632_6	10	rs56007204	rs684225	cis	99642362	A	C	0.4185	-0.3991	0.0125	5.34e-224	99625319	T	C	0.22062	-0.63406	0.071093	9.7051e-18	Both		rs56007204	1	consistent	genome-wide sig. & LD conditional SNP	consistent
SIA4A	SeqId_5657_28	8	rs9643300	rs9643300	cis	134503148	T	C	0.5741	-0.2217	0.013	6.389e-65	134503148	T	C	0.57895	-0.26059	0.061657	2.84119e-05	SOMAscan	1			consistent	moderate sig. level & LD sentinel SNP	consistent
IL-18	SeqId_5661_15	11	rs5744240	rs188249106	cis	111751959	T	C	0.0109	-0.1923	0.0688	0.00517	112027364	A	C	0.33347	0.46082	0.058696	2.70396e-14	Olink				N/A	unique to Olink	inconsistent
VASN	SeqId_5682_13	16	rs35713275	rs117299139	cis	4452791	T	C	0.0635	-0.1631	0.0284	9.788e-09	4431360	A	G	0.058763	-0.85331	0.12511	2.7227e-11	Olink	0.970097			consistent	moderate sig. level & LD sentinel SNP	consistent
Tenascin-X	SeqId_5698_60	6	rs9267785	rs45451301	cis	31935392	T	C	0.9745	1.7878	0.0388	<1E-300	31924869	T	C	0.018602	1.797	0.2224	5.21195e-15	Both				N/A	distinct genome-wide SNPs	inconsistent
FCRL1	SeqId_5728_60	1	rs10908597	rs4971154	cis	157771880	T	C	0.506	-0.346	0.0126	2.64e-165	157788521	C	T	0.41329	0.44107	0.061139	2.11349e-12	Both	0.728953			consistent	genome-wide sig. & LD sentinel SNP	consistent
TRML2	SeqId_5736_1	6	rs11759347	rs62396356	cis	41167763	A	G	0.8663	-1.0654	0.0166	<1E-300	41167097	A	C	0.23319	0.37832	0.074492	5.43876e-07	SOMAscan		rs11759347	1	consistent	moderate sig. level & LD conditional SNP	consistent
PPA6	SeqId_5742_14	1	rs2153463	rs2153463	cis	147124310	T	G	0.3006	-0.9604	0.0117	<1E-300	147124310	G	T	0.68041	0.72266	0.062173	1.04232e-27	Both	1			consistent	genome-wide sig. & LD sentinel SNP	consistent
CD70	SeqId_5807_77	19	rs7250400	rs34090333	cis	6990200	T	G	0.1403	0.0753	0.0199	0.0001586	6592914	T	C	0.37743	0.77366	0.052628	1.10154e-40	Olink				N/A	unique to Olink	inconsistent
Cripto	SeqId_5810_25	3	rs112481213	rs112481213	cis	46619238	A	T	0.2489	1.3106	0.0094	<1E-300	46619238	A	T	0.25853	1.3032	0.043624	6.45654e-112	Both	1			consistent	genome-wide sig. & LD sentinel SNP	consistent
LIF sR	SeqId_5837_49	9	rs149092047	rs779860630	trans	136138765	D	I	0.1989	-0.248	0.0162	1.158e-52	136139907	D	I	0.24325	-0.26015	0.069911	0.000221718	SOMAscan	0.662367			consistent	moderate sig. level & LD sentinel SNP	consistent
CRHBP	SeqId_6039_24	5	rs10447163	rs1700658	cis	76210859	A	G	0.6427	-0.6606	0.0128	<1E-300	76207216	T	C	0.60026	-0.54566	0.057112	6.25173e-20	Both	0.995773			consistent	genome-wide sig. & LD sentinel SNP	consistent
CRDL2	SeqId_6086_15	11	rs61138716	rs551789974	cis	74432192	A	G	0.9574	0.6425	0.0327	5.947e-86	74427076	D	I	0.055361	-0.58088	0.13611	2.37739e-05	SOMAscan	0.987269			consistent	moderate sig. level & LD sentinel SNP	consistent
FCRL5	SeqId_6103_70	1	rs4971127	rs75991007	cis	157940491	A	G	0.9766	0.1525	0.0458	0.0008785	157496594	C	T	0.85762	-0.62095	0.08369	5.30884e-13	Olink				N/A	unique to Olink	inconsistent
kallikrein 10	SeqId_6227_1	19	rs2569454	rs2569454	cis	51523203	T	C	0.4295	-0.4965	0.0128	<1E-300	51523203	C	T	0.55506	0.62583	0.058209	2.56448e-24	Both	1			consistent	genome-wide sig. & LD sentinel SNP	consistent
SIRB1	SeqId_6247_9	20	rs79462675	rs12480515	cis	1539165	T	C	0.2614	0.8837	0.0128	<1E-300	1597175	A	C	0.12161	-0.9678	0.084912	8.03526e-27	Both		rs17793560	0.882594	consistent	genome-wide sig. & LD conditional SNP	consistent
CPXM1	SeqId_6255_74	20	rs7268366	rs13043754	cis	2783771	A	G	0.886	0.6483	0.0197	6.44e-238	2782522	T	C	0.11135	-0.53103	0.099443	1.4345e-07	SOMAscan	0.894789			consistent	moderate sig. level & LD sentinel SNP	consistent
IL-17B R	SeqId_6262_14	3	rs35518479	rs34175912	cis	54264156	D	I	0.9094	0.0911	0.0233	9.168e-05	53873814	G	A	0.37111	0.84943	0.050837	8.95365e-50	Olink				N/A	unique to Olink	inconsistent
C1QT1	SeqId_6304_8	1	rs553898685	rs12740374	trans	109817590	T	G	0.2223	-0.7248	0.0147	<1E-300	109858370	D	I	0.17722	0.27802	0.085395	0.00121032	SOMAscan				N/A	unique to SOMAscan	inconsistent
Endoplasmin	SeqId_6393_63	12	rs117524453	rs1165695	cis	104341398	A	T	0.3073	0.4118	0.0128	3.11e-226	104223879	T	C	0.011343	-1.1034	0.29557	0.00021169	SOMAscan				N/A	unique to SOMAscan	inconsistent
PILRA isoform FDF03-deltaTM	SeqId_6402_8	7	rs1859788	rs1859788	cis	99971834	A	G	0.3177	1.2588	0.0081	<1E-300	99971834	G	A	0.68866	0.74009	0.061724	3.48337e-29	Both	1			inconsistent	genome-wide sig. but directionally inconsistent	inconsistent
LIRB4	SeqId_6453_70	6	rs35222480	rs9272680	trans	32608932	T	G	0.1298	0.0972	0.0231	2.703e-05	32522813	T	A	0.80096	-0.69606	0.074671	4.06443e-19	Olink				N/A	unique to Olink	inconsistent
LIRB4	SeqId_6453_70	10	rs556780486	rs55688436	trans	73643968	T	C	0.219	-0.4463	0.0152	1.44e-188	73950753	I	D	0.32979	-0.23266	0.068944	0.00079873	SOMAscan				N/A	unique to SOMAscan	inconsistent
TIMP-4	SeqId_6462_12	3	rs2307981	rs184262	cis	12134740	A	G	0.1744	-0.4544	0.0159	3.13e-179	12064428	I	D	0.77778	0.32359	0.066506	1.54775e-06	SOMAscan	0.613917			consistent	moderate sig. level & LD sentinel SNP	consistent
ghrelin	SeqId_6518_85	2	rs56196061	rs4852762	trans	71373036	T	C	0.5331	-0.3642	0.0121	1.77e-197	71710344	A	G	0.13992	-0.23014	0.085954	0.00767008	SOMAscan				N/A	unique to SOMAscan	inconsistent
Vaspin	SeqId_6551_94	14	rs17091005	rs4900235	cis	94988702	T	C	0.2234	0.6235	0.0149	<1E-300	94988407	C	T	0.21077	0.77939	0.067872	3.85478e-27	Both	0.999674			consistent	genome-wide sig. & LD sentinel SNP	consistent
FCRL6	SeqId_6617_12	1	rs6692290	rs6657365	cis	159782549	C	G	0.8053	0.2186	0.0168	1.68e-38	159778523	T	C	0.19052	-0.93442	0.07024	1.23027e-34	Both	0.932527			consistent	genome-wide sig. & LD sentinel SNP	consistent
LRP11	SeqId_6713_4	6	rs5880853	rs9322225	cis	150184882	C	G	0.3943	0.8699	0.0108	<1E-300	150149630	I	D	0.3517	0.54937	0.058337	1.90546e-19	Both	0.616563			consistent	genome-wide sig. & LD sentinel SNP	consistent
CLC6A	SeqId_6911_103	12	rs4301855	rs5014225	cis	8693240	A	C	0.7434	-0.0521	0.0156	0.0008383	8616957	G	T	0.80216	0.59712	0.076501	3.68978e-14	Olink				N/A	unique to Olink	inconsistent
CNTP2	SeqId_6965_19	7	rs850462	rs6969311	cis	145360660	C	G	0.2822	0.556	0.0131	<1E-300	145333229	A	G	0.70454	-0.42549	0.058509	1.43219e-12	Both	0.989699			consistent	genome-wide sig. & LD sentinel SNP	consistent
HS3SB	SeqId_6986_17	17	rs2108592	rs62053877	cis	13835308	A	G	0.3863	0.0977	0.0134	2.914e-13	13833522	A	C	0.39198	0.53087	0.059517	9.7499e-18	Both	0.999249			consistent	genome-wide sig. & LD sentinel SNP	consistent
LIRB5	SeqId_7015_8	19	rs12975366	rs12975366	cis	54759361	T	C	0.6005	1.1468	0.0088	<1E-300	54759361	C	T	0.40412	-1.1198	0.037002	1.07152e-113	Both	1			consistent	genome-wide sig. & LD sentinel SNP	consistent
GCNT1	SeqId_7016_12	9	rs2282683	rs1475615	cis	78690471	T	C	0.3373	0.047	0.0147	0.001416	79117751	G	A	0.22268	-0.56581	0.06982	4.4157e-15	Olink				N/A	unique to Olink	inconsistent
ADAM 23	SeqId_7049_2	2	rs72933203	rs1207146	cis	207313203	C	G	0.6789	0.3781	0.0134	5.97e-174	207311349	A	T	0.10509	0.79785	0.093666	2.10863e-16	Both		rs1448903	0.91813	consistent	genome-wide sig. & LD conditional SNP	consistent
CDSN	SeqId_7085_81	6	rs6905484	6:31395736_G_A	cis	31395736	A	G	0.6648	0.0667	0.0159	2.735e-05	31071254	C	T	0.62577	0.55842	0.060722	1.10408e-18	Olink				N/A	unique to Olink	inconsistent
OSCAR	SeqId_7116_31	19	rs4442925	rs79199039	cis	54677793	T	C	0.0119	0.2709	0.0661	4.179e-05	54554950	T	C	0.43695	0.5157	0.062656	1.76198e-15	Olink				N/A	unique to Olink	inconsistent
LAIR2	SeqId_7130_4	19	rs73070113	19:55276263_G_C	cis	55276263	C	G	0.1289	0.0853	0.0257	0.0009138	55014172	T	A	0.12871	-0.96118	0.088531	1.05196e-24	Olink				N/A	unique to Olink	inconsistent
KAZD1	SeqId_7144_234	10	rs11190812	rs146276538	cis	102390510	A	C	0.0173	0.2016	0.0533	0.0001543	102824292	A	G	0.035052	-1.5732	0.15215	9.09913e-23	Olink				N/A	unique to Olink	inconsistent
CRF2-12	SeqId_7192_37	1	rs139958347	rs139958347	cis	24513723	C	G	0.0404	-0.4795	0.038	1.945e-36	24513723	C	G	0.042371	-0.9527	0.16166	7.10232e-09	SOMAscan	1			consistent	moderate sig. level & LD sentinel SNP	consistent
F16P1	SeqId_7206_20	9	rs1536860	rs2679606	cis	97355195	A	G	0.0703	-0.2011	0.0248	5.087e-16	97388298	T	C	0.92914	0.67125	0.11562	1.16305e-08	SOMAscan	0.929497			consistent	moderate sig. level & LD sentinel SNP	consistent
Amyloid-like protein 1	SeqId_7210_25	10	rs2229498	rs2229498	trans	70856852	A	G	0.8299	-0.2198	0.0174	8.786e-37	70856852	A	G	0.83711	-0.38907	0.084325	5.06874e-06	SOMAscan	1			consistent	moderate sig. level & LD sentinel SNP	consistent
COCH	SeqId_7227_75	14	rs7158741	rs28400019	cis	31343494	A	G	0.1174	0.4953	0.0207	2.21e-126	31293068	T	A	0.14792	0.4633	0.085968	1.10739e-07	SOMAscan	0.657011			consistent	moderate sig. level & LD sentinel SNP	consistent
SPA9	SeqId_7266_4	14	rs77569737	rs77569737	cis	94919677	D	I	0.1689	0.1845	0.0168	5.039e-28	94919677	I	D	0.84433	-0.53072	0.085033	9.53235e-10	SOMAscan	1			consistent	moderate sig. level & LD sentinel SNP	consistent
N-terminal pro-BNP	SeqId_7655_11	1	rs198375	rs198379	cis	11915467	T	C	0.5878	-0.2368	0.0125	8.697e-80	11913757	C	T	0.38557	0.26287	0.057409	5.95388e-06	SOMAscan	0.90904			consistent	moderate sig. level & LD sentinel SNP	consistent
CLC4D	SeqId_7752_31	12	rs11045982	rs117030271	cis	8257440	T	C	0.0434	0.1104	0.0354	0.001827	8665760	A	G	0.18964	0.62279	0.077456	6.91831e-15	Olink				N/A	unique to Olink	inconsistent
LIRA5	SeqId_7787_25	19	rs1761456	rs651279	cis	54813762	T	C	0.6816	0.437	0.0136	2.08e-227	54814602	A	C	0.29175	-0.42047	0.065719	3.72477e-10	SOMAscan	0.90802			consistent	moderate sig. level & LD sentinel SNP	consistent
LIRA5	SeqId_7787_25	2	rs397872078	rs1260326	trans	27730940	T	C	0.403	-0.1036	0.0133	8.103e-15	27748992	D	I	0.5816	0.23195	0.063171	0.000267793	SOMAscan	0.899197			consistent	moderate sig. level & LD sentinel SNP	consistent
ADA22	SeqId_7933_75	7	rs12670575	rs2279542	cis	87564497	C	G	0.4936	0.2308	0.013	3.518e-70	87527384	C	T	0.50116	-0.55214	0.058016	8.6896e-20	Both	0.949228			consistent	genome-wide sig. & LD sentinel SNP	consistent
CRTAM	SeqId_7968_15	11	rs2370794	rs2370794	cis	122714782	A	G	0.6724	-0.255	0.0138	1.616e-76	122714782	G	A	0.33402	0.31639	0.063458	8.63575e-07	SOMAscan	1			consistent	moderate sig. level & LD sentinel SNP	consistent
Spinesin	SeqId_8002_27	11	rs7940560	rs17532674	cis	113548731	T	G	0.5416	-0.0527	0.0136	0.0001045	113562605	T	C	0.62072	0.68419	0.055548	1.74582e-30	Olink	0.470089			consistent	unique to Olink	inconsistent
VSIG2	SeqId_8018_43	17	rs529454236	rs1801690	trans	64208285	C	G	0.9444	0.9634	0.0274	1.65e-270	63967662	D	I	0.010825	-1.2774	0.38595	0.00100369	SOMAscan				N/A	unique to SOMAscan	inconsistent
SPINK5	SeqId_8028_22	5	rs528620813	rs4371740	cis	147519527	A	T	0.6271	0.1313	0.0134	1.634e-22	147502466	I	D	0.64546	0.37694	0.062479	3.1989e-09	SOMAscan	0.981906			consistent	moderate sig. level & LD sentinel SNP	consistent
COMP	SeqId_8043_153	19	rs12974746	rs12974746	cis	18906548	A	G	0.9708	0.4862	0.0425	2.781e-30	18906548	G	A	0.035313	-0.63691	0.1648	0.000126415	SOMAscan	1			consistent	moderate sig. level & LD sentinel SNP	consistent
Poliovirus receptor	SeqId_8064_125	19	rs10419829	rs5828204	cis	45051574	D	I	0.8446	0.0561	0.0187	0.002766	45142851	T	G	0.22394	-0.84454	0.065043	2.98538e-33	Olink				N/A	unique to Olink	inconsistent
TATI	SeqId_8243_55	5	rs7725017	rs3777125	cis	147203817	C	G	0.6029	-0.1241	0.0136	8.507e-20	147217823	A	C	0.60359	-0.34999	0.062298	3.26287e-08	SOMAscan	0.988195			consistent	moderate sig. level & LD sentinel SNP	consistent
FUT8	SeqId_8244_16	14	rs2127870	rs2127870	cis	65796846	C	G	0.7858	-1.1531	0.0116	<1E-300	65796846	C	G	0.79555	-0.70889	0.070872	1.54882e-21	Both	1			consistent	genome-wide sig. & LD sentinel SNP	consistent
GPNMB	SeqId_8289_8	7	rs75801644	rs1881203	cis	23292808	T	C	0.6228	0.2955	0.0136	4.46e-105	23306141	A	G	0.026804	-1.9434	0.17542	1.40605e-25	Both				N/A	distinct genome-wide SNPs	inconsistent
OPG	SeqId_8304_50	8	rs11994775	rs13257113	cis	120155591	T	C	0.563	0.1443	0.013	1.86e-28	120127586	C	T	0.57807	0.37085	0.060169	1.5028e-09	SOMAscan	0.8231			consistent	moderate sig. level & LD sentinel SNP	consistent
DPEP2	SeqId_8327_26	16	rs149992277	rs1107767	cis	68020063	C	G	0.0487	-0.3876	0.0293	6.492e-40	68042014	C	T	0.05431	-0.52261	0.13905	0.000191911	SOMAscan	0.87764			consistent	moderate sig. level & LD sentinel SNP	consistent
DPEP2	SeqId_8327_26	9	rs635634	rs779860630	trans	136138765	D	I	0.1989	-0.3976	0.0154	2.8e-146	136155000	T	C	0.18351	-0.57013	0.07531	1.89671e-13	Both	0.972134			consistent	genome-wide sig. & LD sentinel SNP	consistent
DPP2	SeqId_8346_9	9	rs11145996	rs10747049	cis	140008750	C	G	0.7504	0.6693	0.0138	<1E-300	140004341	C	T	0.72812	0.50907	0.065902	6.53131e-14	Both	0.94232			consistent	genome-wide sig. & LD sentinel SNP	consistent
NKp46	SeqId_8360_169	19	rs2278428	rs2278428	cis	55418054	A	C	0.9203	0.4545	0.0247	1.671e-75	55418054	C	A	0.075258	-0.5279	0.11527	5.93335e-06	SOMAscan	1			consistent	moderate sig. level & LD sentinel SNP	consistent
RAR-responsive protein TIG1	SeqId_8398_277	3	rs555467491	rs61696028	cis	158455703	A	C	0.8439	-1.398	0.013	<1E-300	158131018	A	G	0.012835	-1.2563	0.33022	0.000160472	SOMAscan				N/A	unique to SOMAscan	inconsistent
RAR-responsive protein TIG1	SeqId_8398_277	3	rs56112115	rs114805813	trans	186009908	T	C	0.0115	0.2592	0.0712	0.0002709	186378731	A	C	0.19489	0.62251	0.077503	7.44732e-15	Olink				N/A	unique to Olink	inconsistent
RSPO3	SeqId_8427_118	6	rs76717644	rs4644087	cis	127481154	A	C	0.4456	-0.3385	0.0126	5.75e-158	127739329	G	A	0.066826	-0.44073	0.12771	0.000607715	SOMAscan				N/A	unique to SOMAscan	inconsistent
Cathepsin H	SeqId_8465_52	15	rs60250730	rs2289702	cis	79237293	T	C	0.1024	-1.2986	0.0184	<1E-300	79238144	G	C	0.17397	1.153	0.062943	2.63633e-57	Both				N/A	distinct genome-wide SNPs	inconsistent
MMP-10	SeqId_8479_4	11	rs17860955	rs17860955	cis	102649482	T	C	0.9801	1.0765	0.0466	4.5e-118	102649482	C	T	0.027835	-1.2651	0.17982	6.87068e-12	Both	1			consistent	genome-wide sig. & LD sentinel SNP	consistent
FBLN3	SeqId_8480_29	2	rs11899888	rs3791679	cis	56096892	A	G	0.7659	-0.2633	0.0152	6.314e-67	56102744	G	A	0.1454	-0.35069	0.08057	1.64248e-05	SOMAscan		rs11899888	1	consistent	moderate sig. level & LD conditional SNP	consistent
sLRP1	SeqId_8601_167	6	rs62400386	rs142045354	trans	31761152	A	G	0.0176	-0.1868	0.0515	0.0002899	31289952	A	G	0.036088	1.5038	0.15719	5.78096e-20	Olink				N/A	unique to Olink	inconsistent
GPNMB	SeqId_8606_39	7	rs75801644	rs2268748	cis	23313171	T	C	0.9594	-0.6425	0.0328	3.157e-85	23306141	A	G	0.026804	-1.9434	0.17542	1.40605e-25	Both				N/A	distinct genome-wide SNPs	inconsistent
Glypican 1	SeqId_8697_38	2	rs60515008	rs1126920	cis	241405479	T	C	0.1129	0.5818	0.0202	1.23e-181	241408434	C	T	0.11289	0.51554	0.093402	5.55904e-08	SOMAscan	0.920556			consistent	moderate sig. level & LD sentinel SNP	consistent
LIRA5	SeqId_8766_29	19	rs1761456	rs651279	cis	54813762	T	C	0.6816	0.3555	0.0131	5.33e-161	54814602	A	C	0.29175	-0.42047	0.065719	3.72477e-10	SOMAscan	0.90802			consistent	moderate sig. level & LD sentinel SNP	consistent
LIRA5	SeqId_8766_29	2	rs397872078	rs1260326	trans	27730940	T	C	0.4031	-0.0984	0.0128	1.216e-14	27748992	D	I	0.5816	0.23195	0.063171	0.000267793	SOMAscan	0.899197			consistent	moderate sig. level & LD sentinel SNP	consistent
Endothelin-converting enzyme 1	SeqId_8767_44	1	rs114445779	rs4658046	trans	196670757	T	C	0.6077	-0.3295	0.0134	1.22e-132	196818474	T	C	0.030928	0.59462	0.18401	0.00131553	SOMAscan				N/A	unique to SOMAscan	inconsistent
Carbonic Anhydrase VA	SeqId_8791_151	16	rs142578416	rs530705928	cis	87924862	T	C	0.9895	-0.2782	0.0787	0.0004078	87924589	C	G	0.19894	0.72819	0.066142	2.70396e-25	Olink				N/A	unique to Olink	inconsistent
DPEP1	SeqId_8794_13	16	rs1126464	rs409170	cis	89682350	A	G	0.3967	-0.5277	0.0129	<1E-300	89704365	C	G	0.23608	-0.86458	0.063085	2.34423e-36	Both	0.226116			consistent	distinct genome-wide SNPs	inconsistent
PILRA	SeqId_8825_4	7	rs1859788	rs562012191	cis	100178289	D	I	0.014	0.1816	0.0644	0.004767	99971834	G	A	0.68866	0.74009	0.061724	3.48337e-29	Olink				N/A	unique to Olink	inconsistent
PILRA	SeqId_8825_4	1	rs3917865	rs10800453	trans	169507076	A	T	0.2721	-0.5666	0.0142	<1E-300	169587195	C	T	0.023711	-0.70753	0.20336	0.00054853	SOMAscan				N/A	unique to SOMAscan	inconsistent
Glycodelin	SeqId_8867_18	9	rs9409964	rs181879004	cis	138178554	A	C	0.0121	-0.2274	0.0647	0.0004427	138471928	A	G	0.20016	0.80081	0.062718	2.21309e-32	Olink				N/A	unique to Olink	inconsistent
ENTP6	SeqId_8932_1	20	rs45565536	rs187067151	trans	29539588	T	G	0.0379	-0.4824	0.0376	1.328e-37	30115523	A	G	0.03299	-1.5642	0.15926	7.07946e-21	Both	0.748187			consistent	genome-wide sig. & LD sentinel SNP	consistent
ENTP6	SeqId_8932_1	20	rs4815394	rs6050446	cis	25195509	A	G	0.031	-0.6378	0.0386	2.949e-61	25197982	C	T	0.97121	1.8611	0.16499	2.38232e-26	Both	0.990591			consistent	genome-wide sig. & LD sentinel SNP	consistent
HDGF	SeqId_8953_47	1	rs138667606	rs12121617	cis	156685732	A	C	0.3339	-0.0908	0.0133	9.969e-12	156731754	D	I	0.31825	0.72079	0.061204	2.5527e-28	Both	0.911237			inconsistent	genome-wide sig. but directionally inconsistent	inconsistent
SREC-II	SeqId_8956_96	22	rs738088	rs738084	cis	20778066	A	G	0.193	-0.255	0.0159	3.877e-58	20773521	C	G	0.80901	0.50255	0.072614	1.44212e-11	Both	0.98538			consistent	genome-wide sig. & LD sentinel SNP	consistent
KS6B1	SeqId_8962_48	19	rs10402035	rs919791	trans	15576817	A	G	0.2103	-0.4402	0.0163	9.61e-160	15115678	C	T	0.60825	0.2217	0.064095	0.000590201	SOMAscan				N/A	unique to SOMAscan	inconsistent
SLAMF8	SeqId_8994_65	1	rs34687326	rs4656234	cis	159405385	A	G	0.0402	0.1334	0.0358	0.0001909	159799910	A	G	0.12145	-1.1515	0.088774	3.26588e-33	Olink				N/A	unique to Olink	inconsistent
TIM-1	SeqId_9021_1	5	rs6878069	rs6878069	cis	156471069	A	G	0.5096	0.3489	0.0124	3.72e-175	156471069	G	A	0.4962	-0.55662	0.053645	6.72977e-23	Both	1			consistent	genome-wide sig. & LD sentinel SNP	consistent
CLC4C	SeqId_9094_5	11	rs2060009	rs2060009	trans	121206354	A	G	0.7061	-0.133	0.0149	4.051e-19	121206354	A	G	0.68016	-0.31382	0.068865	6.57658e-06	SOMAscan	1			consistent	moderate sig. level & LD sentinel SNP	consistent
CLC4C	SeqId_9094_5	7	rs4917014	rs876039	trans	50308811	C	G	0.3245	-0.1862	0.0138	2.752e-41	50305863	G	T	0.31856	-0.29227	0.067445	1.78649e-05	SOMAscan	0.992912			consistent	moderate sig. level & LD sentinel SNP	consistent
CLC4C	SeqId_9094_5	12	rs7302014	rs7302014	cis	7900994	T	C	0.5883	-0.5841	0.012	<1E-300	7900994	C	T	0.41453	0.52314	0.057991	4.37522e-18	Both	1			consistent	genome-wide sig. & LD sentinel SNP	consistent
FAM3B	SeqId_9177_6	21	rs11909649	rs17000823	cis	42721107	A	C	0.9618	0.8493	0.034	2.58e-137	42711279	T	C	0.092776	-1.0248	0.099466	1.21899e-22	Both	0.355361			consistent	distinct genome-wide SNPs	inconsistent
sLRP1	SeqId_9182_3	6	rs62400386	rs16898823	trans	31106606	A	T	0.8757	0.0855	0.0196	1.323e-05	31289952	A	G	0.036088	1.5038	0.15719	5.78096e-20	Olink				N/A	unique to Olink	inconsistent
LEG9	SeqId_9197_4	17	rs11867724	rs74321993	cis	25971978	A	G	0.2451	-0.1903	0.0153	2.387e-35	25951929	A	G	0.2528	-0.5728	0.06643	9.52796e-17	Both	0.865499			consistent	genome-wide sig. & LD sentinel SNP	consistent
PLXB2	SeqId_9216_100	22	rs11547731	rs28578714	cis	50727921	T	C	0.6074	-0.5949	0.0124	<1E-300	50722134	C	T	0.6433	-0.30624	0.064468	2.68225e-06	SOMAscan		rs11547731	1	consistent	moderate sig. level & LD conditional SNP	consistent
TFPI -2	SeqId_9233_71	3	rs777486	rs1490750	trans	126251881	A	T	0.2906	-0.1074	0.0141	2.907e-14	126233910	A	G	0.25059	-0.28634	0.069629	4.60469e-05	SOMAscan	0.665948			consistent	moderate sig. level & LD sentinel SNP	consistent
sTREM-1	SeqId_9266_1	6	rs151289065	rs151289065	cis	41245837	D	I	0.7133	-0.3569	0.0137	6.61e-150	41245837	I	D	0.27778	0.52007	0.060141	7.78037e-17	Both	1			consistent	genome-wide sig. & LD sentinel SNP	consistent
CRIS2	SeqId_9282_12	6	rs513343	rs555247	cis	49710105	A	G	0.4483	0.4988	0.011	<1E-300	49683787	A	T	0.73094	-0.58757	0.051986	1.94984e-26	Both	0.467024			consistent	distinct genome-wide SNPs	inconsistent
FKBP7	SeqId_9288_7	2	rs1559908	rs6704545	cis	179341953	A	G	0.1931	0.459	0.0154	5.27e-195	179336347	C	T	0.13773	0.31895	0.09255	0.000618016	SOMAscan	0.717715			consistent	moderate sig. level & LD sentinel SNP	consistent
SCF	SeqId_9377_25	20	rs6065904	rs4812975	trans	44545460	A	G	0.7472	-0.2885	0.0154	7.624e-78	44534651	A	G	0.21649	0.36324	0.075705	2.13993e-06	SOMAscan	0.727523			consistent	moderate sig. level & LD sentinel SNP	consistent
TRYB1	SeqId_9409_11	16	rs8051930	rs113690116	cis	1372070	A	C	0.9787	-1.4262	0.0463	5.71e-208	1295818	A	T	0.48512	0.84496	0.052511	5.62341e-47	Both				N/A	distinct genome-wide SNPs	inconsistent
Uromodulin	SeqId_9451_20	3	rs147632126	rs10935473	trans	98416900	T	G	0.4498	-0.4448	0.0121	4.73e-295	98601100	D	I	0.019227	-0.85263	0.26253	0.00124423	SOMAscan				N/A	unique to SOMAscan	inconsistent
Uromodulin	SeqId_9451_20	19	rs7258020	rs2075803	cis	51628529	A	G	0.4411	0.3683	0.0126	8.34e-187	51880159	T	C	0.41118	0.24182	0.062052	0.000111122	SOMAscan				N/A	unique to SOMAscan	inconsistent
Uromodulin	SeqId_9451_20	16	rs77924615	rs4635355	cis	20347156	A	G	0.6065	0.0451	0.0136	0.0009004	20392332	A	G	0.19311	-0.92781	0.064157	1.18032e-39	Olink				N/A	unique to Olink	inconsistent
Fas, soluble	SeqId_9459_7	10	rs10887882	rs7911226	cis	90768965	A	G	0.691	0.3328	0.0137	5.92e-131	90782922	A	T	0.58461	-0.25411	0.060454	3.13401e-05	SOMAscan	0.311194			consistent	unique to SOMAscan	inconsistent
CSPG2	SeqId_9561_21	5	rs177931	rs336969	cis	82936267	T	C	0.0117	0.2341	0.0637	0.000239	82846811	A	G	0.46017	-0.4435	0.062568	4.84172e-12	Olink				N/A	unique to Olink	inconsistent
Quinone reductase 2	SeqId_9754_33	6	rs17300141	rs138616686	cis	3003970	A	G	0.693	0.8075	0.0133	<1E-300	3012778	A	G	0.03299	1.7296	0.16072	2.34423e-24	Both		rs17300141	1	consistent	genome-wide sig. & LD conditional SNP	consistent
DNER	SeqId_9769_48	2	rs34412673	rs35709702	cis	230593969	A	T	0.3368	-0.1783	0.0141	1.157e-36	230592359	T	A	0.34292	-0.33033	0.063569	3.00746e-07	SOMAscan	0.988875			consistent	moderate sig. level & LD sentinel SNP	consistent
SULT 2A1	SeqId_9829_91	19	rs212100	rs212099	cis	48389002	A	T	0.1662	-0.2469	0.0176	1.293e-44	48376995	C	T	0.84174	0.41447	0.084603	1.31704e-06	SOMAscan	0.973813			consistent	moderate sig. level & LD sentinel SNP	consistent
SREC-II	SeqId_9925_56	22	rs738088	rs146242498	cis	20385739	D	I	0.7133	-0.0745	0.0232	0.001314	20773521	C	G	0.80901	0.50255	0.072614	1.44212e-11	Olink				N/A	unique to Olink	inconsistent
ADA15	SeqId_9956_7	1	rs11589479	rs55912319	cis	155012545	A	G	0.0226	-0.1794	0.0479	0.0001811	155033308	A	G	0.20309	1.0118	0.063401	2.25944e-46	Olink				N/A	unique to Olink	inconsistent
MUCDL	SeqId_9962_1	11	rs117610069	rs61877853	cis	613697	A	G	0.7838	-0.1265	0.0166	2.624e-14	624400	T	C	0.040206	-1.3102	0.15247	1.17761e-16	Both				N/A	distinct genome-wide SNPs	inconsistent
