# Supplementary material for: Synergistic insights into human health from aptamer- and antibody-based proteomic profiling
Source: Nat Commun. 2021 Nov 24;12:6822. doi: 10.1038/s41467-021-27164-0 (PMC8613205; doi:10.1038/s41467-021-27164-0)
Supplement: Supplementary file 9 — Dataset 6 [file 41467_2021_27164_MOESM9_ESM.xlsx]

## Sheet: SD6
SD6 Consistency of genomic regions with sufficient power to compare results from the SomaScan-based and SCALLOP-based discovery
Protein target	SomaScan - SeqId	Chr.	rsID - SomaScan	rsID - SCALLOP	cis/trans	Position - SomaScan	EA - SomaScan	NEA - SomaScan	EAF - SomaScan	Effect - SomaScan	SE - SomaScan	P-value - SomaScan	Sample size - SomaScan	Position - SCALLOP	EA - SCALLOP	NEA - SCALLOP	EAF - SCALLOP	Effect - SCALLOP	SE - SCALLOP	P-value - SCALLOP	Sample size - SCALLOP	Platform	R2 - sentinels	rsID conditional - SomaScan	R2 - conditional SomaScan	rsID conditiol - SCALLOP	R2 - conditiol SCALLOP	directional concordant	Reason	consistency	Trans-pQTL flag
Adrenomedullin	SeqId_14115_34	3	rs141748118	rs73163084	trans	165707526	D	I	0.2841	-0.1079	0.0147	2.354e-13	10708	165423611	A	G	0.9959	-0.4812	0.1415	0.0006719	8067	SOMAscan	<0.1					N/A	unique to SOMAscan	inconsistent	unspecific trans-pQTL SomaScan
Adrenomedullin	SeqId_14115_34	3	rs5030049	rs113814489	trans	186450863	T	C	0.8901	0.2556	0.0209	3.095e-34	10708	186839909	A	G	0.0683	0.1004	0.0253	7.28e-05	14843.9	SOMAscan	<0.1					N/A	unique to SOMAscan	inconsistent	-
Adrenomedullin	SeqId_14115_34	11	rs558187131	rs148339496	cis	10828896	T	G	0.9833	-0.1934	0.0638	0.002453	10708	10363157	A	G	0.73	-0.16	0.011	1.2e-42	19184	SCALLOP	<0.1					N/A	unique to SCALLOP	inconsistent	-
ART	SeqId_2813_11	17	rs77542162	rs77262773	trans	67081278	A	G	0.9787	-0.376	0.0457	1.929e-16	10708	67249711	T	C	0.0234	0.1926	0.0421	4.865e-06	14962	SOMAscan	0.680766					consistent	moderate sig. level & LD sentinel SNP	consistent	-
CA125	SeqId_15565_102	2	rs34255800	rs62193063	trans	242731446	C	G	0.1563	-0.2367	0.018	1.315e-39	10708	242728098	T	C	0.17	-0.56	0.022	1.1e-140	9191	Both	0.928207					consistent	genome-wide sig. & LD sentinel SNP	consistent	-
CA125	SeqId_15565_102	19	rs602662	rs281380	trans	49206985	A	G	0.5133	0.0975	0.0129	4.633e-14	10708	49214470	T	C	0.5913	0.0609	0.0149	4.512e-05	9192.98	SOMAscan	0.492061					consistent	unique to SOMAscan	inconsistent	-
CA125	SeqId_15565_102	19	rs61742668	rs11672713	cis	8993018	A	G	0.1089	-0.26	0.0206	1.928e-36	10708	9136306	C	G	0.72	-0.18	0.02	8.5e-19	9191	Both	<0.1					N/A	distinct genome-wide SNPs	inconsistent	-
CA125	SeqId_15565_102	16	rs7185523	rs114590746	trans	814494	A	G	0.7707	0.2842	0.0162	5.304e-69	9376	828080	T	C	0.012	-1.4	0.092	7.7e-51	5116	Both	<0.1	rs138569538	0.986458			consistent	genome-wide sig. & LD conditional SNP	consistent	-
Caspase-8	SeqId_18158_45	2	rs144932607	rs35550815	cis	202191639	A	T	0.0054	0.3759	0.1079	0.0004973	10708	202150914	A	G	0.87	-0.19	0.018	6e-26	13393	SCALLOP	<0.1					N/A	unique to SCALLOP	inconsistent	-
Caspase-8	SeqId_18158_45	8	rs187991873	rs141095408	trans	39163172	A	C	0.9959	-0.5335	0.1336	6.546e-05	10708	39622545	D	I	0.65	0.089	0.016	3.3e-08	8351	SCALLOP	<0.1					N/A	unique to SCALLOP	inconsistent	-
Caspase-8	SeqId_18158_45	6	rs389512	rs34561980	trans	31947594	C	G	0.1373	0.1609	0.0197	2.898e-16	10708	31635958	I	D	0.7974	0.0586	0.0166	0.0004274	11506	SOMAscan	<0.1					N/A	unique to SOMAscan	inconsistent	-
Caspase-8	SeqId_18158_45	19	rs554659185	rs10424405	trans	54169754	T	C	0.0113	-0.3993	0.0913	1.225e-05	9376	54321933	A	G	0.78	-0.29	0.015	1.4e-79	12582	SCALLOP	<0.1					N/A	unique to SCALLOP	inconsistent	Blood-QTL
Caspase-8	SeqId_18158_45	1	rs7539005	rs145546242	trans	196667252	A	T	0.3913	0.1854	0.0137	2.012e-41	10708	196260350	A	G	0.0208	-0.3321	0.1002	0.0009206	6437	SOMAscan	<0.1					N/A	unique to SOMAscan	inconsistent	unspecific trans-pQTL SomaScan
MIP-3a	SeqId_2468_62	6	rs139895622	rs742493	trans	40667789	D	I	0.0026	-0.735	0.2032	0.0002988	8350	40998167	T	C	0.88	0.15	0.019	4.1e-14	13535	SCALLOP	<0.1					N/A	unique to SCALLOP	inconsistent	-
MIP-3a	SeqId_2468_62	2	rs55816283	rs4973334	cis	228158021	T	C	0.0079	-0.2752	0.0767	0.0003345	10708	228654079	T	C	0.38	-0.087	0.011	9e-15	16929	SCALLOP	<0.1					N/A	unique to SCALLOP	inconsistent	-
MIP-3a	SeqId_2468_62	1	rs61229706	rs144106834	trans	196661838	D	I	0.6194	0.1551	0.0138	3.039e-29	10708	196277289	I	D	0.8832	0.0673	0.0222	0.002425	11648	SOMAscan	<0.1					N/A	unique to SOMAscan	inconsistent	unspecific trans-pQTL SomaScan
MIP-1a	SeqId_3040_59	16	rs151166918	rs573376043	trans	5051185	A	G	0.0065	0.4022	0.1106	0.0002773	10708	4752107	D	I	0.027	0.27	0.048	1.9e-08	8404	SCALLOP	<0.1					N/A	unique to SCALLOP	inconsistent	-
MIP-1a	SeqId_3040_59	17	rs2015086	rs1634517	cis	34391617	A	G	0.8605	-0.6983	0.0184	1.56000000020057e-314	10708	34432403	A	C	0.24	0.4	0.012	2e-258	19058	Both	<0.1	rs1130371	0.96301			consistent	genome-wide sig. & LD conditional SNP	consistent	-
MIP-1a	SeqId_3040_59	1	rs34813609	rs34187357	trans	196668360	D	I	0.6095	0.1126	0.0136	1.236e-16	10708	196951807	I	D	0.1144	-0.085	0.0253	0.0007893	8404	SOMAscan	<0.1					N/A	unique to SOMAscan	inconsistent	unspecific trans-pQTL SomaScan
MIP-1a	SeqId_3040_59	2	rs35607741	rs62140163	trans	42325861	T	C	0.4907	0.1022	0.0134	1.964e-14	10708	42179143	A	G	0.9793	0.1679	0.0488	0.0005854	14498	SOMAscan	<0.1					N/A	unique to SOMAscan	inconsistent	-
CD40 ligand, soluble	SeqId_3534_14	6	rs543733681	rs150239481	trans	113868392	A	T	0.0028	0.423	0.1277	0.0009261	10708	114340014	A	G	0.9962	0.99	0.17	1.6e-08	7908	SCALLOP	<0.1					N/A	unique to SCALLOP	inconsistent	-
YKL-40	SeqId_11104_13	8	rs112875651	rs28601761	trans	126506694	A	G	0.3915	-0.0745	0.014	1.123e-07	10708	126500031	C	G	0.58	0.12	0.0094	1.4e-36	21410	SCALLOP	0.791892					consistent	moderate sig. level & LD sentinel SNP	consistent	-
YKL-40	SeqId_11104_13	1	rs2071579	rs4950931	cis	203153634	C	G	0.4725	0.9866	0.0098	<1E-300	10708	203164075	A	G	0.79	0.67	0.01	<1E-300	21410	Both	0.222451					inconsistent	distinct genome-wide SNPs	inconsistent	-
YKL-40	SeqId_11104_13	15	rs565085987	rs339969	trans	60896331	D	I	0.4739	-0.0604	0.0139	1.491e-05	10708	60883281	A	C	0.62	-0.075	0.0099	3e-14	20472	SCALLOP	0.441129					consistent	unique to SCALLOP	inconsistent	-
CSF-1	SeqId_3738_54	2	rs6542680	rs115362949_C_A	trans	3640142	T	C	0.8157	-0.192	0.0176	8.492e-28	10708	4027798	A	C	0.0051	0.4488	0.1343	0.0008353	7863	SOMAscan	<0.1					N/A	unique to SOMAscan	inconsistent	-
CSF-1	SeqId_3738_54	1	rs737497	rs11579145	cis	110231592	T	C	0.6445	0.069	0.0182	0.0001556	10708	110501597	A	G	0.52	-0.18	0.011	7.3e-56	15975	SCALLOP	<0.1					N/A	unique to SCALLOP	inconsistent	-
Cathepsin D	SeqId_5508_62	12	rs10778152	rs10860794	trans	102225751	A	G	0.7096	0.1687	0.0143	4.785e-32	10708	102217720	A	C	0.3	-0.16	0.011	1.8e-48	21543	Both	0.99809					consistent	genome-wide sig. & LD sentinel SNP	consistent	-
Cathepsin D	SeqId_5508_62	11	rs55861089	rs55861089	cis	1783757	A	G	0.9024	0.4704	0.0216	2.73e-105	10708	1783757	A	G	0.91	0.43	0.016	5.5e-166	18149	Both	1					consistent	genome-wide sig. & LD sentinel SNP	consistent	-
Fractalkine/CX3CL-1	SeqId_2827_23	3	rs114115200	rs73167337	trans	165478240	T	G	0.1869	0.1398	0.0171	3.118e-16	10708	165179943	T	C	0.0238	-0.1487	0.0424	0.0004486	13538	SOMAscan	<0.1					N/A	unique to SOMAscan	inconsistent	unspecific trans-pQTL SomaScan
Fractalkine/CX3CL-1	SeqId_2827_23	1	rs34813609	rs368112020	trans	196668360	D	I	0.6095	-0.3116	0.0131	2.76e-125	10708	196879280	D	I	0.0416	0.1623	0.0474	0.0006216	8350	SOMAscan	<0.1					N/A	unique to SOMAscan	inconsistent	unspecific trans-pQTL SomaScan
Fractalkine/CX3CL-1	SeqId_2827_23	19	rs35267984	rs28490514	trans	886743	T	C	0.0114	-0.5592	0.0683	2.72e-16	9376	1334057	T	C	0.0178	0.5517	0.1454	0.0001482	6173	SOMAscan	<0.1					N/A	unique to SOMAscan	inconsistent	-
Fractalkine/CX3CL-1	SeqId_2827_23	16	rs62037103	rs683544	cis	57434140	A	G	0.01	0.7446	0.0688	2.551e-27	10708	57408778	T	C	0.58	-0.2	0.011	2.8e-73	16932	Both	<0.1					N/A	distinct genome-wide SNPs	inconsistent	-
Fractalkine/CX3CL-1	SeqId_2827_23	6	rs9501393	6:31315220_A_C	trans	31974849	C	G	0.8524	-0.2236	0.019	7.712e-32	10708	31315220	A	C	0.43	0.096	0.013	4.6e-13	11651	Both	<0.1					N/A	distinct genome-wide SNPs	inconsistent	-
Gro-a	SeqId_2985_35	4	rs3097411	rs3117604	cis	74738454	C	G	0.7574	-1.0136	0.0121	<1E-300	10708	74734668	T	C	0.69	-0.28	0.012	5.8e-117	14845	Both	0.727781					consistent	genome-wide sig. & LD sentinel SNP	consistent	-
Gro-a	SeqId_2985_35	10	rs570234162	rs7896518	trans	65348204	D	I	0.5	0.0723	0.0133	5.966e-08	10708	65104500	A	G	0.59	-0.087	0.011	2.8e-16	18215	SCALLOP	0.815577					consistent	moderate sig. level & LD sentinel SNP	consistent	-
CXCL16, soluble	SeqId_2436_49	17	rs1876444	rs35186877	cis	4638484	T	C	0.4442	-0.1815	0.0133	3.047e-42	10708	4625892	A	G	0.2	-0.17	0.012	6.4e-42	20788	Both	0.128664					consistent	distinct genome-wide SNPs	inconsistent	-
CXCL16, soluble	SeqId_2436_49	2	rs2009581	rs2009581	trans	111807677	A	G	0.2762	0.2072	0.0144	7.56e-47	10708	111807677	A	G	0.27	0.13	0.011	3e-33	21745	Both	1					consistent	genome-wide sig. & LD sentinel SNP	consistent	-
CXCL16, soluble	SeqId_2436_49	3	rs202199910	rs1602580	trans	46099366	D	I	0.8054	0.1539	0.0166	2.14e-20	10708	46168314	T	C	0.2	-0.1	0.011	6.4e-19	21746	Both	0.920451					consistent	genome-wide sig. & LD sentinel SNP	consistent	-
CXCL16, soluble	SeqId_2436_49	19	rs2290668	rs6512104	trans	16496792	A	G	0.6735	-0.0835	0.014	2.215e-09	10708	16461325	A	G	0.67	-0.065	0.012	3.8e-08	17711	SCALLOP	0.765559					consistent	moderate sig. level & LD sentinel SNP	consistent	-
CXCL16, soluble	SeqId_2436_49	6	rs34314686	6:32610437_G_A	trans	32602122	A	G	0.9751	0.2971	0.0418	1.14e-12	10708	32610437	A	G	0.027	-0.27	0.037	4e-13	14074	Both	0.896643					consistent	genome-wide sig. & LD sentinel SNP	consistent	-
CXCL16, soluble	SeqId_2436_49	20	rs6031304	rs6031303	trans	42657548	T	C	0.2645	0.0853	0.0148	7.836e-09	10708	42657325	A	G	0.28	0.081	0.01	1.5e-14	21745	SCALLOP	0.987356					consistent	moderate sig. level & LD sentinel SNP	consistent	-
CXCL16, soluble	SeqId_2436_49	12	rs653178	rs10774624	trans	112007756	T	C	0.5289	0.1611	0.0131	1.544e-34	10708	111833788	A	G	0.53	0.071	0.0095	8.1e-14	21745	Both	0.912065					consistent	genome-wide sig. & LD sentinel SNP	consistent	-
CXCL16, soluble	SeqId_2436_49	10	rs748113	rs748113	trans	73508791	T	C	0.5642	0.1393	0.0132	7.267e-26	10708	73508791	T	C	0.55	0.081	0.012	1.6e-12	17394	Both	1					consistent	genome-wide sig. & LD sentinel SNP	consistent	-
CXCL16, soluble	SeqId_2436_49	10	rs942793	rs1250559	trans	81048158	T	G	0.628	0.079	0.0135	5.572e-09	10708	81053560	A	G	0.4	-0.072	0.0099	2.5e-13	20790	SCALLOP	0.852735					consistent	moderate sig. level & LD sentinel SNP	consistent	-
GCP-2	SeqId_3495_15	2	rs112132602	rs11428073	trans	166933799	D	I	0.9884	-0.2078	0.0632	0.001009	10708	167396150	I	D	0.95	-0.32	0.051	4.8e-10	8351	SCALLOP	<0.1					N/A	unique to SCALLOP	inconsistent	-
GCP-2	SeqId_3495_15	4	rs16850073	rs16850073	cis	74703999	T	C	0.3761	0.8474	0.0113	<1E-300	10708	74703999	T	C	0.37	0.53	0.012	<1E-300	12582	Both	1					consistent	genome-wide sig. & LD sentinel SNP	consistent	-
GCP-2	SeqId_3495_15	1	rs542832508	rs61819060	trans	196677743	D	I	0.4311	-0.0952	0.0132	6.457e-13	10708	197017099	A	G	0.9926	0.5041	0.1546	0.001107	5801	SOMAscan	<0.1					N/A	unique to SOMAscan	inconsistent	unspecific trans-pQTL SomaScan
GCP-2	SeqId_3495_15	8	rs6993770	rs117389392	trans	106581528	A	T	0.7172	-0.1044	0.0146	8.916e-13	10708	106853115	A	G	0.9807	0.16	0.0423	0.0001535	16108	SOMAscan	<0.1					N/A	unique to SOMAscan	inconsistent	-
DKK1	SeqId_3535_84	10	rs10761731	rs7896518	trans	65027610	A	T	0.5808	-0.1375	0.0127	3.398e-27	10708	65104500	A	G	0.58	-0.12	0.01	3.9e-32	19171	Both	0.996076					consistent	genome-wide sig. & LD sentinel SNP	consistent	-
DKK1	SeqId_3535_84	16	rs10852622	rs8045833	trans	88556880	A	G	0.7192	-0.0915	0.0144	1.854e-10	10708	88575439	A	G	0.27	0.077	0.014	1.3e-08	14845	SCALLOP	0.771215					consistent	moderate sig. level & LD sentinel SNP	consistent	-
DKK1	SeqId_3535_84	17	rs1801690	rs8178861	trans	64208285	C	G	0.9444	0.2266	0.0275	1.56e-16	10708	64208346	A	G	0.9885	0.2007	0.0589	0.0006557	13668	SOMAscan	<0.1					N/A	unique to SOMAscan	inconsistent	-
DKK1	SeqId_3535_84	8	rs6993770	rs4541868	trans	106581528	A	T	0.7172	0.1563	0.0139	2.891e-29	10708	106590705	A	C	0.25	-0.14	0.012	4.1e-31	19195	Both	0.933755					consistent	genome-wide sig. & LD sentinel SNP	consistent	-
DKK1	SeqId_3535_84	10	rs7097068	rs7898709	cis	54119880	T	G	0.5568	0.1616	0.0127	2.617e-37	10708	54423398	T	G	0.89	-0.23	0.018	1.9e-37	15801	Both	<0.1			rs7093925	0.977545	consistent	genome-wide sig. & LD conditional SNP	consistent	-
ECP	SeqId_15576_158	2	rs112232911	rs72793754	trans	33565681	T	C	0.9826	0.2004	0.0537	0.000191	10708	33319380	A	T	0.85	-0.11	0.021	2.8e-08	9658	SCALLOP	<0.1					N/A	unique to SCALLOP	inconsistent	-
ECP	SeqId_15576_158	14	rs147307766	rs147307766	cis	21385991	T	C	0.0503	0.7662	0.0304	4.24e-140	10708	21385991	T	C	0.041	0.5	0.048	9e-26	6264	Both	1					consistent	genome-wide sig. & LD sentinel SNP	consistent	-
EGF	SeqId_5509_7	4	rs3822288	rs2237045	cis	110854544	T	C	0.3368	0.0952	0.0126	3.491e-14	10708	110881494	A	G	0.67	-0.13	0.018	2e-13	6763	Both	0.990447					consistent	genome-wide sig. & LD sentinel SNP	consistent	-
S100A12	SeqId_5852_6	1	rs3014874	rs3014874	cis	153337943	A	G	0.2643	-0.2694	0.015	1.692e-72	10708	153337943	A	G	0.26	-0.17	0.015	1.6e-29	12574	Both	1					consistent	genome-wide sig. & LD sentinel SNP	consistent	-
S100A12	SeqId_5852_6	17	rs704	rs35006682	trans	26694861	A	G	0.4726	-0.101	0.0132	2.483e-14	10708	26378419	T	C	0.0128	0.2001	0.0679	0.003221	9742	SOMAscan	<0.1					N/A	unique to SOMAscan	inconsistent	unspecific trans-pQTL SomaScan
S100A12	SeqId_5852_6	19	rs9749098	rs62143198	trans	54220945	A	G	0.8424	-0.0671	0.0188	0.0003516	10708	54320939	A	G	0.21	0.32	0.016	4.3e-95	12574	SCALLOP	<0.1					N/A	unique to SCALLOP	inconsistent	Blood-QTL
Endocan	SeqId_3805_16	5	rs4242051	rs4865884	cis	54198775	T	C	0.2469	-0.1467	0.0155	3.809e-21	10708	54202039	A	G	0.75	0.13	0.02	2.8e-11	6754	Both	0.94332					consistent	genome-wide sig. & LD sentinel SNP	consistent	-
Endocan	SeqId_3805_16	10	rs77505229	rs190417880	trans	15504106	A	G	0.0049	0.4391	0.1042	2.498e-05	10708	15136877	A	G	0.011	-1.1	0.2	3.9e-08	1420	SCALLOP	<0.1					N/A	unique to SCALLOP	inconsistent	-
FABPA	SeqId_15386_7	8	rs147100782	rs77878271	cis	82351048	D	I	0.1699	-0.0722	0.0164	1.08e-05	10708	82395535	A	G	0.97	0.26	0.035	6.4e-14	19372	SCALLOP	<0.1					N/A	unique to SCALLOP	inconsistent	-
FABPA	SeqId_15386_7	3	rs1801282	rs2012444	trans	12393125	C	G	0.8815	-0.1199	0.0187	1.465e-10	10708	12375956	T	C	0.13	0.11	0.013	3e-16	21432	SCALLOP	0.975147					consistent	moderate sig. level & LD sentinel SNP	consistent	-
Fas, soluble	SeqId_5392_73	10	rs10887883	rs982764	cis	90782973	A	G	0.4105	0.1837	0.0128	9.045e-47	10708	90769998	T	C	0.68	0.25	0.01	1.5e-132	20793	Both	0.311017					consistent	distinct genome-wide SNPs	inconsistent	-
Fas, soluble	SeqId_9459_7	10	rs7911226	rs982764	cis	90768965	A	G	0.691	0.3328	0.0137	5.92e-131	10708	90769998	T	C	0.68	0.25	0.01	1.5e-132	20793	Both	1					consistent	genome-wide sig. & LD sentinel SNP	consistent	-
FGF23	SeqId_3807_1	2	rs5837155	rs5837155	trans	190468112	D	I	0.591	-0.0555	0.0137	5.218e-05	10708	190468112	I	D	0.41	0.15	0.016	2.2e-21	8404	SCALLOP	1					consistent	moderate sig. level & LD sentinel SNP	consistent	-
FGF23	SeqId_3807_1	20	rs8121940	rs2870308	trans	52742306	C	G	0.7957	0.0658	0.0167	8.34e-05	10708	52727953	A	C	0.27	-0.098	0.012	4.7e-15	18239	SCALLOP	0.248849					consistent	unique to SCALLOP	inconsistent	-
FST	SeqId_4132_27	15	rs139517793	rs150844304	trans	43997207	T	C	0.006	-0.3748	0.0956	8.902e-05	10708	43726625	A	C	0.97	-0.25	0.032	1.5e-14	18238	SCALLOP	<0.1					N/A	unique to SCALLOP	inconsistent	Blood-QTL
FST	SeqId_4132_27	2	rs186369278	rs1260326	trans	27724663	A	G	0.9948	-0.3905	0.094	3.245e-05	10708	27730940	T	C	0.4	0.13	0.011	9.6e-36	18240	SCALLOP	<0.1					N/A	unique to SCALLOP	inconsistent	Blood-QTL
FST	SeqId_4132_27	5	rs192457021	rs144349950	trans	112324144	A	G	0.0061	0.3432	0.0884	0.0001036	10708	112606727	A	C	0.997	-1	0.18	2e-08	7169	SCALLOP	<0.1					N/A	unique to SCALLOP	inconsistent	-
FST	SeqId_4132_27	5	rs556306494	rs31226	cis	53167407	A	C	0.0239	-0.1297	0.045	0.003944	10708	53327571	T	C	0.4	0.13	0.011	1.6e-33	18238	SCALLOP	<0.1					N/A	unique to SCALLOP	inconsistent	-
Galanin	SeqId_15390_3	6	6:31976899_C_T	rs150254452	trans	31976899	T	C	0.2077	0.1923	0.0178	2.969e-27	10708	32160793	C	G	0.9895	0.7164	0.2242	0.001394	1277	SOMAscan	<0.1					N/A	unique to SOMAscan	inconsistent	-
Galanin	SeqId_15390_3	1	rs12045503	rs114036234	trans	196672473	T	C	0.6078	-0.2902	0.0135	7.37e-102	10708	196818518	A	C	0.0742	0.1712	0.063	0.006559	2343.99	SOMAscan	<0.1					N/A	unique to SOMAscan	inconsistent	unspecific trans-pQTL SomaScan
Galanin	SeqId_15390_3	6	rs2013003	rs9405503	trans	1749546	T	G	0.0488	0.1139	0.0322	0.0004045	10708	1690341	A	G	0.9	-0.17	0.026	1.7e-10	9662	SCALLOP	<0.1					N/A	unique to SCALLOP	inconsistent	-
Galanin	SeqId_15390_3	2	rs359240	rs4672375	trans	60475008	A	G	0.6067	0.0565	0.0139	4.913e-05	10708	60493485	A	G	0.42	-0.18	0.015	3.7e-36	9662	SCALLOP	0.584826					consistent	unique to SCALLOP	inconsistent	-
Galanin	SeqId_15390_3	3	rs71674639	rs4680676	trans	165495142	D	I	0.2066	0.1442	0.0167	4.596e-18	10708	165852803	C	G	0.0596	0.1168	0.0392	0.002889	6267.99	SOMAscan	<0.1					N/A	unique to SOMAscan	inconsistent	unspecific trans-pQTL SomaScan
Galectin-3	SeqId_3066_12	7	rs141933762	rs3735080	trans	150218007	D	I	0.2311	0.1404	0.0153	3.837e-20	10708	150217309	T	C	0.24	0.094	0.011	4e-18	21755	Both	0.965893					consistent	genome-wide sig. & LD sentinel SNP	consistent	-
Galectin-3	SeqId_3066_12	19	rs36195416	rs660745	trans	49211158	A	G	0.5677	-0.0842	0.0142	2.736e-09	10708	49219459	T	C	0.52	-0.088	0.0094	1.5e-20	21755	SCALLOP	0.646919					consistent	moderate sig. level & LD sentinel SNP	consistent	-
Galectin-3	SeqId_3066_12	19	rs4806502	rs62143199	trans	54339924	T	C	0.2104	-0.0949	0.0224	2.21e-05	9376	54322880	T	C	0.49	0.2	0.018	2.2e-28	8443	SCALLOP	<0.1					N/A	unique to SCALLOP	inconsistent	-
Galectin-3	SeqId_3066_12	12	rs7310409	rs7979473	trans	121424861	A	G	0.3867	0.0898	0.0132	1.183e-11	10708	121420260	A	G	0.4	0.096	0.0097	3.7e-23	20792	SCALLOP	0.984744					consistent	moderate sig. level & LD sentinel SNP	consistent	-
Galectin-3	SeqId_3066_12	14	rs76424323	rs76480089	cis	55612573	A	G	0.919	0.7913	0.0224	2.62e-272	10708	55832612	A	G	0.92	0.6	0.015	<1E-300	21755	Both	0.954789					consistent	genome-wide sig. & LD sentinel SNP	consistent	-
Galectin-3	SeqId_3066_12	19	rs812936	rs812936	trans	5844649	A	G	0.8173	0.1495	0.0168	6.521e-19	10708	5844649	A	G	0.8	0.097	0.012	6.3e-15	18361	Both	1					consistent	genome-wide sig. & LD sentinel SNP	consistent	-
MIC-1	SeqId_4374_45	19	rs75347775	rs1227734	cis	18495908	A	G	0.2452	0.3944	0.014	3.21e-175	10708	18501034	T	C	0.14	0.37	0.013	9.9e-177	21738	Both	<0.1	rs1227731	0.995112			consistent	genome-wide sig. & LD conditional SNP	consistent	-
HB-EGF	SeqId_14094_29	6	6:30507920_A_G	rs2517622	trans	30507920	A	G	0.87	-0.1288	0.0193	2.284e-11	10708	30155149	C	G	0.11	0.099	0.017	5.1e-09	19203	SCALLOP	0.790479					consistent	moderate sig. level & LD sentinel SNP	consistent	-
HB-EGF	SeqId_14094_29	9	rs10990535	rs149672562	trans	99091009	T	C	0.2367	-0.0965	0.0151	1.762e-10	10708	99090173	D	I	0.76	0.083	0.013	5.1e-10	16370	SCALLOP	0.997527					consistent	moderate sig. level & LD sentinel SNP	consistent	-
HB-EGF	SeqId_14094_29	12	rs11553699	rs11553699	trans	122216910	A	G	0.8631	-0.1972	0.0196	6.857e-24	10708	122216910	A	G	0.88	-0.14	0.018	4.4e-14	19201	Both	1					consistent	genome-wide sig. & LD sentinel SNP	consistent	-
HB-EGF	SeqId_14094_29	17	rs2559621	rs143362241	trans	27799159	C	G	0.5305	-0.0923	0.0129	6.957e-13	10708	27662271	A	G	0.55	-0.064	0.012	2.5e-08	16370	Both	0.917442					consistent	genome-wide sig. & LD sentinel SNP	consistent	-
HB-EGF	SeqId_14094_29	19	rs62117527	rs75970983	trans	8486332	T	C	0.2794	-0.1096	0.0145	4.171e-14	10708	8552771	C	G	0.9682	-0.1541	0.0356	1.54e-05	15807	SOMAscan	<0.1					N/A	unique to SOMAscan	inconsistent	-
HB-EGF	SeqId_14094_29	10	rs74506613	rs10761741	trans	65063836	D	I	0.4164	0.1793	0.0129	1.124e-43	10708	65066186	T	G	0.41	0.14	0.01	2.2e-40	19201	Both	0.994895					consistent	genome-wide sig. & LD sentinel SNP	consistent	-
HGF	SeqId_2681_23	1	rs10801555	rs12724575	trans	196660261	A	G	0.3911	-0.1392	0.0144	3.523e-22	9682	196888276	A	G	0.0087	0.3796	0.1168	0.001158	7269	SOMAscan	<0.1					N/A	unique to SOMAscan	inconsistent	unspecific trans-pQTL SomaScan
HGF	SeqId_2681_23	4	rs3752440	rs59950280	trans	3446754	A	G	0.086	0.1057	0.0246	1.734e-05	10708	3452345	A	G	0.34	0.13	0.013	1.4e-22	15974	SCALLOP	<0.1					N/A	unique to SCALLOP	inconsistent	Blood-QTL
HGF	SeqId_2681_23	7	rs554133413	rs5745687	cis	81358338	D	I	0.2426	-0.1936	0.0157	9.314e-35	10708	81359051	T	C	0.061	-0.2	0.023	3.1e-18	16911	Both	<0.1					N/A	distinct genome-wide SNPs	inconsistent	-
HGF	SeqId_2681_23	3	rs575201604	rs182162170	trans	24031932	A	G	0.9961	0.5211	0.1393	0.0001831	9682	24023483	A	C	0.015	-0.56	0.1	1.8e-08	7240	SCALLOP	<0.1					N/A	unique to SCALLOP	inconsistent	-
Kallikrein 11	SeqId_2831_29	19	rs1048328	rs117268623	cis	51527364	A	G	0.0801	-1.4455	0.0209	<1E-300	10708	51527970	T	C	0.026	-1.4	0.044	6.5e-211	10127	Both	<0.1					N/A	distinct genome-wide SNPs	inconsistent	-
Kallikrein 11	SeqId_2831_29	2	rs148395639	rs12469459	trans	242732948	D	I	0.1651	-0.1452	0.0187	8.94e-15	10708	242716380	A	T	0.69	0.13	0.018	1e-12	10125	Both	0.443586					consistent	distinct genome-wide SNPs	inconsistent	-
Kallikrein 11	SeqId_2831_29	1	rs33944729	rs422795	trans	196652124	D	I	0.3888	-0.1038	0.0138	5.683e-14	10708	196735670	A	G	0.9752	-0.2089	0.0743	0.004916	6244	SOMAscan	<0.1					N/A	unique to SOMAscan	inconsistent	unspecific trans-pQTL SomaScan
HSP 27	SeqId_11103_24	7	rs2908203_G_T	rs2868371	cis	75924218	T	G	0.2501	-0.6897	0.0137	<1E-300	10708	75930759	C	G	0.74	0.34	0.012	6.1e-188	18418	Both	0.934865					consistent	genome-wide sig. & LD sentinel SNP	consistent	-
HSP 27	SeqId_11103_24	6	rs6926219	rs10535596	trans	122720806	A	G	0.5452	-0.1427	0.0132	3.076e-27	10708	122793598	I	D	0.46	0.065	0.012	2.2e-08	16555	Both	0.981214					consistent	genome-wide sig. & LD sentinel SNP	consistent	-
IL-18	SeqId_5661_15	2	rs111648272	rs385076	trans	32458875	A	C	0.9795	-0.1998	0.0503	7.061e-05	10708	32489851	T	C	0.37	-0.18	0.012	3.2e-55	15799	SCALLOP	<0.1					N/A	unique to SCALLOP	inconsistent	-
IL-18	SeqId_5661_15	11	rs12789950	rs5744249	cis	111646542	A	G	0.9936	-0.3359	0.0988	0.0006753	10708	112025306	A	C	0.76	0.22	0.012	3.7e-74	19193	SCALLOP	<0.1					N/A	unique to SCALLOP	inconsistent	-
IL-18	SeqId_5661_15	19	rs184565472	rs10424405	trans	54375288	A	G	0.0076	0.3578	0.0942	0.0001467	10708	54321933	A	G	0.78	-0.24	0.013	1.2e-73	18239	SCALLOP	<0.1					N/A	unique to SCALLOP	inconsistent	Blood-QTL
IL-18	SeqId_5661_15	5	rs190479560	rs17229943	trans	68487171	C	G	0.9935	0.4195	0.1039	5.369e-05	10708	68682536	A	C	0.94	-0.18	0.028	6.4e-11	14845	SCALLOP	<0.1					N/A	unique to SCALLOP	inconsistent	-
IL-18	SeqId_5661_15	8	rs56038219	rs4606077	trans	144804299	T	C	0.9575	0.1167	0.0341	0.0006146	10708	144656754	T	C	0.24	-0.088	0.012	4.6e-13	18239	SCALLOP	<0.1					N/A	unique to SCALLOP	inconsistent	-
IL-1Ra	SeqId_5353_89	19	rs111251337	rs62143194	trans	54678879	A	G	0.9568	-0.1465	0.0366	6.261e-05	10708	54319624	C	G	0.78	-0.22	0.013	5.5e-63	18165	SCALLOP	<0.1					N/A	unique to SCALLOP	inconsistent	-
IL-1Ra	SeqId_5353_89	2	rs55709272	rs6734238	cis	113867288	T	C	0.5647	0.212	0.0135	1.332e-55	10708	113841030	A	G	0.61	0.2	0.01	2.5e-85	19057	Both	0.854279					consistent	genome-wide sig. & LD sentinel SNP	consistent	-
IL-27	SeqId_2829_19	16	rs140934622	rs192107927	cis	28513068	D	I	0.3347	-0.0994	0.0145	8.112e-12	10708	28961946	T	C	0.9797	0.1808	0.0568	0.001448	12333	SOMAscan	<0.1					N/A	unique to SOMAscan	inconsistent	-
IL-27	SeqId_2829_19	19	rs148735419	rs4905	cis	4167458	D	I	0.9399	0.1273	0.0338	0.0001686	9376	4237067	A	G	0.7	0.67	0.01	<1E-300	18239	SCALLOP	<0.1					N/A	unique to SCALLOP	inconsistent	-
IL-27	SeqId_2829_19	10	rs17216310	rs11599750	trans	101604243	T	C	0.0045	-0.3364	0.116	0.003718	10708	101805442	T	C	0.38	-0.18	0.01	8e-66	19193	SCALLOP	<0.1					N/A	unique to SCALLOP	inconsistent	-
IL-27	SeqId_2829_19	17	rs17793752	rs704	trans	26997325	A	G	0.9431	0.1161	0.0304	0.0001375	10708	26694861	A	G	0.47	-0.13	0.01	1.4e-39	19193	SCALLOP	<0.1					N/A	unique to SCALLOP	inconsistent	-
IL-27	SeqId_2829_19	12	rs539807079	rs10774624	trans	111853423	D	I	0.2993	-0.0629	0.019	0.0009296	10708	111833788	A	G	0.53	-0.076	0.01	2.2e-13	19193	SCALLOP	<0.1					N/A	unique to SCALLOP	inconsistent	Blood-QTL
IL-27	SeqId_2829_19	3	rs545327610	rs11711157	trans	194246761	T	C	0.0044	-0.4427	0.1206	0.0002405	10708	194061826	T	C	0.29	-0.09	0.014	7.6e-11	12832	SCALLOP	<0.1					N/A	unique to SCALLOP	inconsistent	-
IL-27	SeqId_2829_19	2	rs66808518	rs1257169	trans	134704741	D	I	0.9139	-0.0947	0.0293	0.001214	10708	134963862	A	C	0.53	-0.097	0.011	1.3e-17	15799	SCALLOP	<0.1					N/A	unique to SCALLOP	inconsistent	-
IL-6	SeqId_4673_13	6	6:32453936_T_C	rs4959106	trans	32453936	T	C	0.6256	0.0553	0.0142	9.476e-05	10708	32583159	T	C	0.54	-0.082	0.014	2.4e-09	10848	SCALLOP	0.114838					consistent	unique to SCALLOP	inconsistent	-
IL-6	SeqId_4673_13	1	rs61275241	rs2228145	trans	154504887	T	G	0.8044	0.0567	0.0159	0.0003679	10708	154426970	A	C	0.62	-0.17	0.012	3.3e-45	13295	SCALLOP	0.154366					consistent	unique to SCALLOP	inconsistent	Blood-QTL
IL-6 sRa	SeqId_15602_43	1	rs2228145	rs12126142	cis	154426970	A	C	0.5956	-1.1352	0.0082	<1E-300	10708	154425456	A	G	0.39	0.96	0.0069	<1E-300	21756	Both	0.994923					consistent	genome-wide sig. & LD sentinel SNP	consistent	-
IL-6 sRa	SeqId_15602_43	19	rs537989384	rs550601060	trans	41327264	A	C	0.9794	0.1912	0.0509	0.000172	10708	41400913	D	I	0.97	-0.29	0.052	2.4e-08	7948	SCALLOP	<0.1					N/A	unique to SCALLOP	inconsistent	-
IL-8	SeqId_3447_64	1	rs1089033	rs112086429	trans	196666793	A	C	0.39	0.116	0.0137	2.14e-17	10708	196571537	A	T	0.0204	-0.2738	0.0874	0.001737	8410	SOMAscan	<0.1					N/A	unique to SOMAscan	inconsistent	unspecific trans-pQTL SomaScan
IL-16	SeqId_2774_10	19	rs10670323	rs10424405	trans	54228742	D	I	0.9049	-0.097	0.0255	0.0001464	9376	54321933	A	G	0.78	-0.12	0.013	5.3e-21	18239	SCALLOP	<0.1					N/A	unique to SCALLOP	inconsistent	Blood-QTL
IL-16	SeqId_2774_10	1	rs34813609	rs560867212	trans	196668360	D	I	0.6095	0.0963	0.0137	2.236e-12	10708	196603442	A	G	0.0071	0.3499	0.1215	0.003971	5839	SOMAscan	<0.1					N/A	unique to SOMAscan	inconsistent	unspecific trans-pQTL SomaScan
IL-16	SeqId_2774_10	15	rs58754882	rs4778639	cis	81595358	A	G	0.0886	-1.0744	0.0212	<1E-300	10708	81600451	T	G	0.92	0.96	0.018	<1E-300	19195	Both	0.962228					consistent	genome-wide sig. & LD sentinel SNP	consistent	-
TIM-1	SeqId_9021_1	1	1:196661730_D_I	rs146241288	trans	196661730	D	I	0.3865	-0.0981	0.0131	8.284e-14	10708	196254277	A	G	0.009	-0.3204	0.1022	0.00172	9328	SOMAscan	<0.1					N/A	unique to SOMAscan	inconsistent	unspecific trans-pQTL SomaScan
TIM-1	SeqId_9021_1	16	rs183324702	rs77924615	trans	20409870	A	G	0.0015	1.0975	0.2736	6.027e-05	8350	20392332	A	G	0.2	-0.14	0.014	2.3e-24	18238	SCALLOP	<0.1					N/A	unique to SCALLOP	inconsistent	-
TIM-1	SeqId_9021_1	1	rs3120123	rs2991996	trans	43749755	T	G	0.5483	-0.0661	0.0131	4.752e-07	10708	43741713	A	G	0.43	0.075	0.01	7.3e-13	19175	SCALLOP	0.782316					consistent	moderate sig. level & LD sentinel SNP	consistent	-
TIM-1	SeqId_9021_1	17	rs34931250	rs4148005	trans	66879927	T	C	0.0631	0.2079	0.0285	2.998e-13	10708	66882466	T	G	0.69	-0.082	0.011	1.8e-13	18238	Both	0.129717					consistent	distinct genome-wide SNPs	inconsistent	-
TIM-1	SeqId_9021_1	5	rs6878069	rs6555820	cis	156471069	A	G	0.5096	0.3489	0.0124	3.72e-175	10708	156472149	A	C	0.47	-0.48	0.0095	<1E-300	19175	Both	0.993702					consistent	genome-wide sig. & LD sentinel SNP	consistent	-
Kallikrein 6	SeqId_3450_4	19	rs191140924	rs268891	cis	51252787	T	C	0.9927	-0.3081	0.0955	0.001251	10708	51471983	A	C	0.35	0.19	0.01	2.2e-72	20386	SCALLOP	<0.1					N/A	unique to SCALLOP	inconsistent	-
Kallikrein 6	SeqId_3450_4	1	rs34813609	rs550336682	trans	196668360	D	I	0.6095	-0.3649	0.0131	5.93e-171	10708	196976216	T	C	0.0074	0.4787	0.1514	0.001573	5973	SOMAscan	<0.1					N/A	unique to SOMAscan	inconsistent	unspecific trans-pQTL SomaScan
Kallikrein 6	SeqId_3450_4	19	rs35267984	rs13867	trans	886743	T	C	0.0114	-0.5494	0.069	1.758e-15	9376	417014	A	C	0.156	0.056	0.0145	0.0001075	16497	SOMAscan	<0.1					N/A	unique to SOMAscan	inconsistent	-
Kallikrein 6	SeqId_3450_4	6	rs453821	rs113857285	trans	31935311	T	C	0.1363	0.2665	0.0191	4.914e-44	10708	32336545	A	G	0.0103	0.3508	0.0931	0.0001652	8793	SOMAscan	<0.1					N/A	unique to SOMAscan	inconsistent	-
Kallikrein 6	SeqId_3450_4	3	rs71674639	rs17662011	trans	165495142	D	I	0.2066	0.1897	0.0162	1.547e-31	10708	165868939	A	C	0.1033	0.0574	0.0157	0.0002523	16992	SOMAscan	<0.1					N/A	unique to SOMAscan	inconsistent	unspecific trans-pQTL SomaScan
OLR1	SeqId_16049_43	11	rs141617677	rs2511241	trans	72654924	A	G	0.9864	0.2181	0.0643	0.0006896	10708	72945341	T	C	0.92	0.17	0.02	5.6e-18	18241	SCALLOP	<0.1					N/A	unique to SCALLOP	inconsistent	-
OLR1	SeqId_16049_43	11	rs551765825	rs138226373	trans	47314855	T	C	0.2098	-0.0732	0.0208	0.0004352	10708	47322494	D	I	0.9	0.18	0.018	6.1e-23	17327	SCALLOP	<0.1					N/A	unique to SCALLOP	inconsistent	-
OLR1	SeqId_16049_43	17	rs72836615	rs2305482	trans	38261299	A	G	0.0891	-0.1034	0.0252	3.987e-05	10708	38140927	A	C	0.46	0.075	0.01	3e-13	19198	SCALLOP	<0.1					N/A	unique to SCALLOP	inconsistent	Blood-QTL
OLR1	SeqId_16049_43	3	rs9682877	rs1344674	trans	141534077	T	G	0.0223	0.1869	0.0553	0.0007316	10708	141125186	A	G	0.56	0.084	0.01	4.6e-16	19196	SCALLOP	<0.1					N/A	unique to SCALLOP	inconsistent	Blood-QTL
Myoglobin	SeqId_3042_7	8	rs1299525	rs534160363	trans	11722125	T	C	0.4425	0.0931	0.0128	3.859e-13	10708	11481229	A	G	0.0067	0.5918	0.1501	8.035e-05	6883	SOMAscan	<0.1					N/A	unique to SOMAscan	inconsistent	-
Myoglobin	SeqId_3042_7	10	rs35419516	rs375034445	trans	120926815	D	I	0.0146	0.1855	0.0551	0.0007652	10708	121424815	D	I	0.8	-0.11	0.019	2.8e-09	8442	SCALLOP	<0.1					N/A	unique to SCALLOP	inconsistent	-
MCP-1	SeqId_2578_67	1	rs10922098	rs180887015	trans	196664651	T	C	0.6073	0.1272	0.0138	3.857e-20	10708	196287498	A	G	0.0084	0.455	0.1477	0.00206	5886	SOMAscan	<0.1					N/A	unique to SOMAscan	inconsistent	unspecific trans-pQTL SomaScan
MCP-1	SeqId_2578_67	3	rs2228467	rs2228467	trans	42906116	T	C	0.9363	-0.143	0.0284	4.554e-07	10708	42906116	T	C	0.93	-0.16	0.017	3.7e-22	21733	SCALLOP	1					consistent	moderate sig. level & LD sentinel SNP	consistent	-
MCP-1	SeqId_2578_67	1	rs7532688	rs189403619	trans	188680654	A	T	0.4326	-0.0513	0.0138	0.0002094	10708	189005771	T	C	0.99	0.45	0.083	4.7e-08	10574	SCALLOP	<0.1					N/A	unique to SCALLOP	inconsistent	-
MCP-1	SeqId_2578_67	1	rs7548003	rs12075	trans	159508195	A	G	0.0985	-0.0985	0.0228	1.58e-05	10708	159175354	A	G	0.56	0.1	0.0094	2.3e-28	21733	SCALLOP	<0.1					N/A	unique to SCALLOP	inconsistent	Blood-QTL
MMP-1	SeqId_4924_32	1	rs2274320	rs12141791	trans	156453247	A	T	0.6632	0.1125	0.014	8.669e-16	10708	156419786	A	G	0.7	0.083	0.013	6.4e-10	13495	Both	0.519274					consistent	distinct genome-wide SNPs	inconsistent	-
MMP-1	SeqId_4924_32	11	rs471994	rs471994	cis	102697731	A	G	0.3587	-0.537	0.0129	<1E-300	10708	102697731	A	G	0.37	-0.36	0.011	3.5e-228	16889	Both	1					consistent	genome-wide sig. & LD sentinel SNP	consistent	-
MMP-1	SeqId_4924_32	8	rs7832219	rs6993770	trans	106578977	T	C	0.7279	0.1067	0.015	9.681e-13	10708	106581528	A	T	0.73	0.12	0.012	4.6e-23	16888	Both	0.945067					consistent	genome-wide sig. & LD sentinel SNP	consistent	-
MMP-10	SeqId_8479_4	11	rs17860955	rs17860955	cis	102649482	T	C	0.9801	1.0765	0.0466	4.5e-118	10708	102649482	T	C	0.98	1.1	0.044	6.4e-143	16598	Both	1					consistent	genome-wide sig. & LD sentinel SNP	consistent	-
MMP-10	SeqId_8479_4	19	rs601338	rs601338	trans	49206674	A	G	0.4869	0.1097	0.0134	3.232e-16	10708	49206674	A	G	0.45	0.12	0.011	6.3e-28	15976	Both	1					consistent	genome-wide sig. & LD sentinel SNP	consistent	-
MMP-12	SeqId_4496_60	11	rs17368814	rs72981675	cis	102748695	A	G	0.8773	0.6627	0.0182	2.4e-289	10708	102721251	T	C	0.14	-0.77	0.014	<1E-300	19178	Both	0.987827					consistent	genome-wide sig. & LD sentinel SNP	consistent	-
MMP-3	SeqId_2788_55	19	rs59325138	rs560044494	trans	45416291	T	C	0.4008	0.1788	0.014	1.462e-37	10708	45541838	T	C	0.9955	0.5272	0.1541	0.0006213	7948	SOMAscan	<0.1					N/A	unique to SOMAscan	inconsistent	-
MMP-3	SeqId_2788_55	11	rs66505542	rs4938265	trans	116623213	D	I	0.8579	-0.1365	0.0193	1.509e-12	10708	116265345	C	G	0.9717	0.1287	0.0395	0.001113	15019	SOMAscan	<0.1					N/A	unique to SOMAscan	inconsistent	-
MMP-3	SeqId_2788_55	11	rs72982126	rs632478	cis	102390015	A	G	0.9916	0.2477	0.0824	0.002631	10708	102715681	T	G	0.49	-0.48	0.0089	<1E-300	20791	SCALLOP	<0.1					N/A	unique to SCALLOP	inconsistent	-
MMP-7	SeqId_2789_26	11	rs11568819	rs11568819	cis	102401633	A	G	0.0645	0.6356	0.0253	2.26e-139	10708	102401633	A	G	0.062	0.56	0.024	9.5e-116	14851	Both	1					consistent	genome-wide sig. & LD sentinel SNP	consistent	-
MMP-7	SeqId_2789_26	19	rs11668189	rs62133135	trans	54754103	A	C	0.364	-0.0862	0.0135	1.492e-10	10708	54753202	T	C	0.61	0.065	0.011	9.3e-09	17303	SCALLOP	0.692204					consistent	moderate sig. level & LD sentinel SNP	consistent	-
MMP-7	SeqId_2789_26	2	rs190911318	2:133013207_T_G	trans	133045283	A	C	0.1374	0.0991	0.0275	0.0003129	10708	133013207	T	G	0.99	1.1	0.19	4.6e-08	7908	SCALLOP	<0.1					N/A	unique to SCALLOP	inconsistent	-
MMP-7	SeqId_2789_26	1	rs6694034	rs9427716	trans	202003987	A	C	0.5446	-0.0874	0.0129	1.107e-11	10708	202012252	T	C	0.46	0.087	0.012	2e-12	13909	SCALLOP	0.981836					consistent	moderate sig. level & LD sentinel SNP	consistent	-
Myeloperoxidase	SeqId_2580_83	2	rs10186921	rs10645834	trans	43644556	T	C	0.5697	-0.1165	0.0136	9.668e-18	10708	43753484	D	I	0.4381	0.055	0.0106	2.162e-07	18668.9	SOMAscan	0.831746					consistent	moderate sig. level & LD sentinel SNP	consistent	-
Myeloperoxidase	SeqId_2580_83	1	rs10916493	rs10753459	trans	229634397	T	G	0.2051	0.1535	0.0166	2.926e-20	10708	229575764	A	G	0.18	0.11	0.012	1.4e-19	21749	Both	0.748373					consistent	genome-wide sig. & LD sentinel SNP	consistent	-
Myeloperoxidase	SeqId_2580_83	3	rs150918492	rs150918492	trans	128389659	A	G	0.2638	-0.0968	0.0155	4.032e-10	10708	128389659	A	G	0.26	-0.072	0.012	5.8e-09	18669	SCALLOP	1					consistent	moderate sig. level & LD sentinel SNP	consistent	-
Myeloperoxidase	SeqId_2580_83	8	rs1865223	rs10103048	trans	130606476	T	G	0.5599	-0.1058	0.0135	5.535e-15	10708	130602281	A	C	0.42	0.074	0.0096	1.1e-14	21749	Both	0.896779					consistent	genome-wide sig. & LD sentinel SNP	consistent	-
Myeloperoxidase	SeqId_2580_83	17	rs34097845	rs34097845	cis	56358429	T	C	0.054	-0.5839	0.0316	2.764e-76	10708	56358429	T	C	0.057	-0.35	0.019	2.7e-73	17397	Both	1					consistent	genome-wide sig. & LD sentinel SNP	consistent	-
Myeloperoxidase	SeqId_2580_83	20	rs6044953	rs6034875	trans	17669186	A	G	0.594	-0.1097	0.0136	7.009e-16	10708	17627727	A	G	0.58	-0.075	0.0096	4e-15	21703	Both	0.915975					consistent	genome-wide sig. & LD sentinel SNP	consistent	-
Myeloperoxidase	SeqId_2580_83	11	rs757081	rs757081	trans	17351683	C	G	0.668	-0.1591	0.0141	1.798e-29	10708	17351683	C	G	0.66	-0.098	0.0099	4.3e-23	21749	Both	1					consistent	genome-wide sig. & LD sentinel SNP	consistent	-
Myeloperoxidase	SeqId_2580_83	19	rs8102236	rs10418923	trans	16250595	A	G	0.7135	0.0848	0.0154	3.527e-08	10708	16248311	A	G	0.29	-0.065	0.011	7.5e-10	21749	SCALLOP	0.958821					consistent	moderate sig. level & LD sentinel SNP	consistent	-
N-terminal pro-BNP	SeqId_7655_11	1	rs198379	rs198389	cis	11915467	T	C	0.5878	-0.2368	0.0125	8.697e-80	10708	11919271	A	G	0.6	-0.21	0.016	4.4e-41	7771	Both	0.974072					consistent	genome-wide sig. & LD sentinel SNP	consistent	-
OPG	SeqId_8304_50	8	rs13257113	rs11300005	cis	120155591	T	C	0.563	0.1443	0.013	1.86e-28	10708	120101198	I	D	0.53	-0.2	0.01	2.5e-79	18659	Both	0.83963					consistent	genome-wide sig. & LD sentinel SNP	consistent	-
OPG	SeqId_8304_50	14	rs2753935	rs28929474	trans	94850937	A	T	0.5315	-0.0451	0.0126	0.0003287	10708	94844947	T	C	0.023	0.28	0.037	9.9e-15	19358	SCALLOP	<0.1					N/A	unique to SCALLOP	inconsistent	Blood-QTL
OPG	SeqId_8304_50	17	rs704	rs704	trans	26694861	A	G	0.4727	-0.0914	0.0124	1.647e-13	10708	26694861	A	G	0.47	-0.15	0.0094	1.5e-55	21736	Both	1					consistent	genome-wide sig. & LD sentinel SNP	consistent	-
OPG	SeqId_8304_50	1	rs79598313	rs114165349	trans	27284913	T	C	0.0233	-0.2517	0.0416	1.446e-09	10708	27021913	C	G	0.038	-0.24	0.029	2.7e-16	19358	SCALLOP	0.961198					consistent	moderate sig. level & LD sentinel SNP	consistent	-
PAPP-A	SeqId_4148_49	19	rs550913305	rs10853972	trans	4546591	D	I	0.5029	0.1225	0.0149	2.076e-16	9376	4548245	A	C	0.4739	0.0558	0.0124	7.401e-06	14842.8	SOMAscan	0.808273					inconsistent	moderate sig. level & LD sentinel SNP but directionally inconsistent	inconsistent	-
PAPP-A	SeqId_4148_49	3	rs6782812	rs13089722	trans	128317997	A	G	0.8927	0.2568	0.022	1.471e-31	10708	128306757	A	G	0.12	-0.16	0.017	1.9e-20	18237	Both	0.997037					consistent	genome-wide sig. & LD sentinel SNP	consistent	-
PAPP-A	SeqId_4148_49	3	rs73081723	rs12497115	trans	47240676	T	G	0.1773	0.1203	0.0186	9.041e-11	10708	47220341	T	C	0.18	0.082	0.014	9.8e-09	18237	SCALLOP	0.999611					consistent	moderate sig. level & LD sentinel SNP	consistent	-
PAPP-A	SeqId_4148_49	8	rs7846314	rs7846314	trans	61650831	A	T	0.8184	0.1372	0.0177	8.622e-15	10708	61650831	A	T	0.8158	0.0762	0.0143	1.069e-07	18237	SOMAscan	1					consistent	moderate sig. level & LD sentinel SNP	consistent	-
PDGF-BB	SeqId_4149_8	10	rs10995554	rs10761741	trans	65295110	A	G	0.6539	0.0517	0.0133	0.0001064	10708	65066186	T	G	0.41	0.092	0.01	1e-18	19203	SCALLOP	0.379411					consistent	unique to SCALLOP	inconsistent	Blood-QTL
PDGF-BB	SeqId_4149_8	15	rs11631270	rs11639051	trans	101994289	A	G	0.2875	0.1142	0.0141	6.912e-16	10708	101992998	A	C	0.3	0.072	0.013	1.5e-08	14845	Both	0.995832					consistent	genome-wide sig. & LD sentinel SNP	consistent	-
PDGF-BB	SeqId_4149_8	2	rs13412535	rs68066031	trans	224874874	A	G	0.2367	0.1303	0.0158	1.916e-16	10708	224880498	T	C	0.77	-0.17	0.015	1.4e-30	14845	Both	0.994671					consistent	genome-wide sig. & LD sentinel SNP	consistent	-
PDGF-BB	SeqId_4149_8	8	rs188706974	rs3832566	trans	106954633	C	G	0.9972	-0.4279	0.1333	0.001323	10708	106573524	I	D	0.75	0.11	0.013	2.9e-17	17334	SCALLOP	<0.1					N/A	unique to SCALLOP	inconsistent	Blood-QTL
PECAM-1	SeqId_2695_25	11	rs11350914	rs11600151	trans	126627196	D	I	0.0219	0.1885	0.0524	0.0003236	10708	126300537	T	C	0.1	0.14	0.016	1.8e-18	20792	SCALLOP	<0.1					N/A	unique to SCALLOP	inconsistent	-
PECAM-1	SeqId_2695_25	9	rs140850041	rs507666	trans	136518835	A	G	0.9959	-0.4624	0.1315	0.0004385	10708	136149399	A	G	0.2	-0.49	0.012	<1E-300	18768	SCALLOP	<0.1					N/A	unique to SCALLOP	inconsistent	Blood-QTL
PECAM-1	SeqId_2695_25	1	rs34813609	rs116318443	trans	196668360	D	I	0.6095	-0.2901	0.0135	1.09e-101	10708	196733306	T	C	0.0156	0.1777	0.0593	0.002732	14181	SOMAscan	<0.1					N/A	unique to SOMAscan	inconsistent	unspecific trans-pQTL SomaScan
PECAM-1	SeqId_2695_25	3	rs71674639	rs5010138	trans	165495142	D	I	0.2066	0.1339	0.0166	7.996e-16	10708	165252861	A	T	0.293	-0.0602	0.0191	0.001644	10855.8	SOMAscan	<0.1					N/A	unique to SOMAscan	inconsistent	unspecific trans-pQTL SomaScan
PECAM-1	SeqId_2695_25	6	rs9501393	rs71565312	trans	31974849	C	G	0.8524	-0.2288	0.0196	2.188e-31	10708	32179319	A	G	0.0185	0.1721	0.0466	0.000221	14188	SOMAscan	<0.1					N/A	unique to SOMAscan	inconsistent	-
PlGF	SeqId_3078_1	13	rs146555025	rs9551468	trans	28936492	A	G	0.9983	-0.7512	0.1805	3.154e-05	10708	28985316	C	G	0.48	-0.084	0.01	3e-16	19188	SCALLOP	<0.1					N/A	unique to SCALLOP	inconsistent	-
PlGF	SeqId_3078_1	14	rs2359613	rs175510	cis	75629782	A	T	0.4371	0.0568	0.0135	2.622e-05	10708	75524839	A	G	0.46	0.11	0.01	1.3e-29	19188	SCALLOP	0.947257					consistent	moderate sig. level & LD sentinel SNP	consistent	-
SELPL	SeqId_11266_8	18	rs150998049	rs143459388	trans	44429544	D	I	0.0684	-0.0964	0.026	0.0002104	10708	44622510	I	D	0.032	-0.23	0.038	1.8e-09	12976	SCALLOP	<0.1					N/A	unique to SCALLOP	inconsistent	-
SELPL	SeqId_11266_8	12	rs186298237	rs138989232	trans	104429508	A	G	0.0022	-0.5192	0.1505	0.0005619	10708	104159753	A	G	0.0043	-0.88	0.14	3e-10	8138	SCALLOP	<0.1					N/A	unique to SCALLOP	inconsistent	-
SELPL	SeqId_11266_8	19	rs201648071	rs560528634	trans	56523942	D	I	0.9194	0.1006	0.0255	8.155e-05	10708	56605842	I	D	0.22	-0.11	0.02	3.9e-08	8404	SCALLOP	<0.1					N/A	unique to SCALLOP	inconsistent	-
SELPL	SeqId_11266_8	1	rs34844381	rs138893244	trans	76515764	D	I	0.7926	0.1626	0.0155	1.319e-25	10708	76578472	T	G	0.062	-0.1003	0.0302	0.0008768	12976	SOMAscan	0.125201					consistent	unique to SOMAscan	inconsistent	-
SELPL	SeqId_11266_8	8	rs4736693	rs2142306	trans	134553603	C	G	0.2118	0.197	0.0157	2.975e-36	10708	134470631	T	C	0.5833	-0.0579	0.0119	1.223e-06	14842.9	SOMAscan	<0.1	rs2142306	1			inconsistent	moderate sig. level & LD conditional SNP but directionally inconsistent	inconsistent	-
SELPL	SeqId_11266_8	12	rs73191242	rs11114010	cis	109013956	A	G	0.2015	-0.2317	0.0159	2.306e-48	10708	109005084	A	T	0.98	1.7	0.041	<1E-300	14843	Both	<0.1					N/A	distinct genome-wide SNPs	inconsistent	-
SELPL	SeqId_11266_8	9	rs7875568	rs10819317	trans	130513020	T	G	0.9809	0.1808	0.0465	0.000101	10708	130668957	A	G	0.82	-0.13	0.016	7.7e-17	14843	SCALLOP	<0.1					N/A	unique to SCALLOP	inconsistent	-
PTX3	SeqId_6447_73	6	6:31944320_A_G	rs142677973	trans	31944320	A	G	0.8615	-0.2016	0.0196	7.573e-25	10708	31624092	A	C	0.0112	-0.2177	0.067	0.001159	12499	SOMAscan	<0.1					N/A	unique to SOMAscan	inconsistent	-
PTX3	SeqId_6447_73	3	rs17713196	rs183866011	trans	165489724	T	C	0.2054	0.1543	0.0166	1.61e-20	10708	165641376	T	C	0.9964	-0.6439	0.1571	4.156e-05	7167	SOMAscan	<0.1					N/A	unique to SOMAscan	inconsistent	unspecific trans-pQTL SomaScan
PTX3	SeqId_6447_73	3	rs192137358	rs9859018	cis	156833352	A	C	0.9983	-0.7188	0.2183	0.0009905	9682	157204598	A	G	0.28	0.1	0.014	4e-14	13180	SCALLOP	<0.1					N/A	unique to SCALLOP	inconsistent	-
PTX3	SeqId_6447_73	17	rs704	17:26718925_G_A	trans	26694861	A	G	0.4725	0.0985	0.0136	4.017e-13	10708	26718925	A	G	0.013	0.2362	0.0629	0.0001715	10630	SOMAscan	<0.1					N/A	unique to SOMAscan	inconsistent	unspecific trans-pQTL SomaScan
PTX3	SeqId_6447_73	3	rs74892038	rs869463	trans	126142583	T	C	0.0581	0.1022	0.0289	0.0004112	10708	126268918	A	G	0.26	0.17	0.014	4.1e-33	13180	SCALLOP	<0.1					N/A	unique to SCALLOP	inconsistent	Blood-QTL
PTX3	SeqId_6447_73	1	rs76258507	rs74931432	trans	196666044	T	C	0.3913	0.2292	0.0136	2.852e-63	10708	196448501	T	C	0.0024	-0.6559	0.2217	0.003096	7167	SOMAscan	<0.1					N/A	unique to SOMAscan	inconsistent	unspecific trans-pQTL SomaScan
sRAGE	SeqId_4125_52	4	rs113035626	rs78447505	trans	56522604	D	I	0.0873	0.1659	0.0243	8.122e-12	10708	56191631	A	G	0.0317	-0.1207	0.034	0.0003812	15799	SOMAscan	0.121454					inconsistent	unique to SOMAscan	inconsistent	-
sRAGE	SeqId_4125_52	12	rs12368376	rs12368376	trans	624177	C	G	0.8288	0.13	0.0179	4.296e-13	10708	624177	C	G	0.83	0.11	0.016	2.9e-13	18239	Both	1					consistent	genome-wide sig. & LD sentinel SNP	consistent	-
sRAGE	SeqId_4125_52	13	rs141391427	rs148539296	trans	73632830	D	I	0.2454	0.1135	0.0156	3.574e-13	10708	73226873	C	G	0.0175	0.1719	0.0502	0.0006208	15799	SOMAscan	<0.1					N/A	unique to SOMAscan	inconsistent	-
sRAGE	SeqId_4125_52	1	rs1569419	rs149595041	trans	2996602	T	C	0.2312	0.1226	0.016	2.157e-14	10708	3130953	T	C	0.0103	-0.427	0.1114	0.0001269	9038	SOMAscan	<0.1					N/A	unique to SOMAscan	inconsistent	-
sRAGE	SeqId_4125_52	14	rs1958560	rs138436859	trans	66036795	A	G	0.5988	0.2259	0.0134	2.236e-63	10708	66379632	T	G	0.0037	-0.6335	0.1742	0.000277	5912	SOMAscan	<0.1					N/A	unique to SOMAscan	inconsistent	-
sRAGE	SeqId_4125_52	6	rs2070600	rs204993	cis	32151443	T	C	0.0552	-0.6511	0.0287	1.24e-113	10708	32155581	A	G	0.74	0.15	0.012	1.2e-35	19195	Both	0.100759					consistent	distinct genome-wide SNPs	inconsistent	-
sRAGE	SeqId_4125_52	9	rs4740273	rs4740273	trans	134426626	A	G	0.435	0.1593	0.0134	1.462e-32	10708	134426626	A	G	0.44	0.12	0.013	7.6e-19	11878	Both	1					consistent	genome-wide sig. & LD sentinel SNP	consistent	-
sRAGE	SeqId_4125_52	17	rs66494554	rs2055797	trans	44170077	D	I	0.4323	0.1016	0.0136	8.571e-14	10708	44002632	A	T	0.3398	0.042	0.0112	0.0001678	18240.9	SOMAscan	<0.1					N/A	unique to SOMAscan	inconsistent	-
sRAGE	SeqId_4125_52	8	rs6997293	rs138673819	trans	106517928	T	C	0.7478	-0.1788	0.0152	7.583e-32	10708	106087126	D	I	0.6821	-0.0522	0.0144	0.0002815	13861	SOMAscan	<0.1					N/A	unique to SOMAscan	inconsistent	-
Renin	SeqId_3396_54	2	rs115600411	rs72936304	trans	204121145	C	G	0.8679	-0.1364	0.0194	1.804e-12	10708	204036357	T	G	0.87	-0.094	0.016	1.4e-09	19195	Both	0.944886					consistent	genome-wide sig. & LD sentinel SNP	consistent	-
Renin	SeqId_3396_54	1	rs141995914	rs193280350	cis	204207097	T	C	0.9886	-0.8033	0.0659	3.622e-34	10708	204148649	A	G	0.012	0.87	0.063	1.4e-43	13988	Both	0.664284					consistent	genome-wide sig. & LD sentinel SNP	consistent	-
resistin	SeqId_3046_31	19	rs3745368	rs34861192	cis	7735297	A	G	0.0306	-0.5019	0.0406	4.833e-35	10708	7733575	A	G	0.017	1.1	0.054	7.8e-89	15136	Both	<0.1					N/A	distinct genome-wide SNPs	inconsistent	-
resistin	SeqId_3046_31	17	rs4239225	rs3087852	trans	38127112	A	G	0.4677	0.0879	0.013	1.16e-11	10708	38137364	A	G	0.46	-0.086	0.0094	6.6e-20	21749	SCALLOP	0.713123					consistent	moderate sig. level & LD sentinel SNP	consistent	-
resistin	SeqId_3046_31	2	rs533552249	rs17405635	trans	43359757	D	I	0.7864	-0.0998	0.0161	6.396e-10	10708	43355763	A	G	0.26	0.08	0.011	6.6e-14	20793	SCALLOP	0.768659					consistent	moderate sig. level & LD sentinel SNP	consistent	-
resistin	SeqId_3046_31	6	rs72992130	rs73008259	trans	144441671	T	C	0.0457	0.3146	0.0326	5.041e-22	10708	144411338	A	G	0.053	0.19	0.02	3.7e-21	16199	Both	0.979049					consistent	genome-wide sig. & LD sentinel SNP	consistent	-
SCF	SeqId_9377_25	16	rs12149545	rs12149545	trans	56993161	A	G	0.3193	0.0917	0.0147	4.168e-10	10708	56993161	A	G	0.31	0.13	0.011	1.1e-31	19206	SCALLOP	1					consistent	moderate sig. level & LD sentinel SNP	consistent	-
SCF	SeqId_9377_25	9	rs2740488	rs2740488	trans	107661742	A	C	0.7386	0.1387	0.0155	4.045e-19	10708	107661742	A	C	0.76	0.11	0.012	4.7e-20	19204	Both	1					consistent	genome-wide sig. & LD sentinel SNP	consistent	-
SCF	SeqId_9377_25	16	rs3785100	rs73593810	trans	67997920	T	C	0.8706	-0.1362	0.0211	1.073e-10	9682	67866783	T	C	0.13	0.16	0.015	6.4e-27	19206	SCALLOP	0.86828					consistent	moderate sig. level & LD sentinel SNP	consistent	-
SCF	SeqId_9377_25	19	rs380267	rs380267	trans	54799083	A	G	0.7876	-0.0992	0.0169	4.324e-09	10708	54799083	A	G	0.78	-0.12	0.012	5.5e-21	19204	SCALLOP	1					consistent	moderate sig. level & LD sentinel SNP	consistent	-
SCF	SeqId_9377_25	20	rs4812975	rs6073958	trans	44545460	A	G	0.7472	-0.2885	0.0154	7.624e-78	10708	44551855	T	C	0.8	-0.29	0.012	1.5e-118	19204	Both	0.68145					consistent	genome-wide sig. & LD sentinel SNP	consistent	-
sE-Selectin	SeqId_3470_1	11	rs11603123	rs11220486	trans	126305495	A	G	0.0296	0.3918	0.0395	3.214e-23	10708	126291021	A	G	0.2	-0.11	0.012	2.9e-19	21303	Both	<0.1					N/A	distinct genome-wide SNPs	inconsistent	-
sE-Selectin	SeqId_3470_1	19	rs12019136	rs150092813	trans	5835677	A	G	0.0451	0.2478	0.0321	1.065e-14	10708	5846277	T	C	0.93	-0.13	0.018	7.7e-13	16969	Both	0.577698					consistent	distinct genome-wide SNPs	inconsistent	-
sE-Selectin	SeqId_3470_1	3	rs1585488	rs10935473	trans	98359663	T	G	0.4829	-0.0613	0.0133	4.215e-06	10708	98416900	T	G	0.45	-0.078	0.0097	1.7e-15	20363	SCALLOP	0.868217					consistent	moderate sig. level & LD sentinel SNP	consistent	-
sE-Selectin	SeqId_3470_1	1	rs2205850	rs4656716	cis	169691439	A	G	0.6515	-0.1264	0.0139	8.54e-20	10708	169728517	A	G	0.32	0.11	0.01	6.9e-25	21303	Both	0.959433					consistent	genome-wide sig. & LD sentinel SNP	consistent	-
sE-Selectin	SeqId_3470_1	9	rs507666	rs507666	trans	136149399	A	G	0.2001	-1.0853	0.0129	<1E-300	10708	136149399	A	G	0.2	-0.85	0.01	<1E-300	18336	Both	1					consistent	genome-wide sig. & LD sentinel SNP	consistent	-
sE-Selectin	SeqId_3470_1	1	rs7528419	rs12740374	trans	109817192	A	G	0.7769	0.1365	0.016	1.212e-17	10708	109817590	T	G	0.22	-0.076	0.011	1.1e-11	21305	Both	0.984391					consistent	genome-wide sig. & LD sentinel SNP	consistent	-
SIRT2	SeqId_5030_52	19	rs11667131	rs144373891	cis	39285280	C	G	0.4501	0.0508	0.015	0.000702	10708	39379770	T	C	0.016	-0.58	0.059	2.9e-23	11112	SCALLOP	<0.1					N/A	unique to SCALLOP	inconsistent	-
SIRT2	SeqId_5030_52	3	rs11920905	rs116394995	trans	126267107	A	G	0.2609	0.2665	0.0147	1.662e-73	10708	125770314	C	G	0.0256	0.1642	0.048	0.0006256	11647	SOMAscan	<0.1					N/A	unique to SOMAscan	inconsistent	-
SIRT2	SeqId_5030_52	17	rs1801690	rs117189875	trans	64208285	C	G	0.9444	-0.4614	0.0282	2.53e-60	10708	64371909	A	C	0.9812	-0.1739	0.0554	0.001702	10966	SOMAscan	<0.1					N/A	unique to SOMAscan	inconsistent	-
SIRT2	SeqId_5030_52	8	rs35752038	rs141095408	trans	40002132	T	G	0.1416	-0.0821	0.0195	2.541e-05	10708	39622545	D	I	0.65	0.098	0.016	1.4e-09	8351	SCALLOP	<0.1					N/A	unique to SCALLOP	inconsistent	-
SIRT2	SeqId_5030_52	10	rs41290289	rs11255528	trans	7769806	A	C	0.9485	0.6685	0.0288	2.5e-119	10708	8156310	T	C	0.0226	-0.1987	0.0616	0.001268	8343	SOMAscan	<0.1					N/A	unique to SOMAscan	inconsistent	-
SIRT2	SeqId_5030_52	19	rs56196717	rs62143198	trans	54255878	D	I	0.7448	0.0636	0.017	0.0001853	10708	54320939	A	G	0.21	0.12	0.017	1.7e-12	11647	SCALLOP	<0.1					N/A	unique to SCALLOP	inconsistent	Blood-QTL
Spondin-1	SeqId_4297_62	11	rs1969539	rs10832172	cis	14038621	A	G	0.486	0.3611	0.0122	9.02e-192	10708	14072410	T	C	0.53	-0.23	0.011	6.2e-94	14764	Both	0.988375					consistent	genome-wide sig. & LD sentinel SNP	consistent	-
Spondin-1	SeqId_4297_62	19	rs601338	rs554767226	trans	49206674	A	G	0.4869	-0.1012	0.013	5.597e-15	10708	49596145	T	C	0.9542	-0.2261	0.0615	0.0002392	3461	SOMAscan	<0.1					N/A	unique to SOMAscan	inconsistent	-
Spondin-1	SeqId_4297_62	9	rs75848792	rs192693579	trans	84751697	T	C	0.0475	0.1142	0.0315	0.0002904	10708	84686809	A	T	0.013	0.57	0.1	4.3e-08	5194	SCALLOP	<0.1					N/A	unique to SCALLOP	inconsistent	-
IL-1 R4	SeqId_4234_8	2	rs10179654	rs13020553	cis	102921783	T	G	0.4779	0.7333	0.0102	<1E-300	10708	102931826	C	G	0.63	0.65	0.0088	<1E-300	20508	Both	0.566946					consistent	distinct genome-wide SNPs	inconsistent	-
IL-1 R4	SeqId_4234_8	11	rs11603123	rs11603123	trans	126305495	A	G	0.0296	0.447	0.0369	1.032e-33	10708	126305495	A	G	0.032	0.38	0.032	8.8e-32	17505	Both	1					consistent	genome-wide sig. & LD sentinel SNP	consistent	-
IL-1 R4	SeqId_4234_8	17	rs186021206	rs186021206	trans	7069412	A	G	0.0067	0.7554	0.09	4.823e-17	9376	7069412	A	G	0.0088	0.85	0.11	7.8e-14	7312	SCALLOP	1					consistent	moderate sig. level & LD sentinel SNP	consistent	-
IL-1 R4	SeqId_4234_8	9	rs507666	rs635634	trans	136149399	A	G	0.2	-0.1211	0.0155	6.158e-15	10708	136155000	T	C	0.2	-0.08	0.012	1.8e-10	17541	Both	0.984677					consistent	genome-wide sig. & LD sentinel SNP	consistent	-
tPA	SeqId_2212_69	8	rs8178885	rs140346209	cis	42043637	A	C	0.0245	-0.5621	0.0407	2.683e-43	10708	42105170	D	I	0.0361	-0.1323	0.0312	2.188e-05	17454	SOMAscan	0.29353					consistent	unique to SOMAscan	inconsistent	-
TF	SeqId_4931_59	1	rs141661256	rs11589759	cis	95133474	D	I	0.5276	-0.0447	0.0136	0.001001	10708	95268009	T	C	0.62	-0.18	0.011	6.9e-62	19166	SCALLOP	<0.1					N/A	unique to SCALLOP	inconsistent	-
TF	SeqId_4931_59	9	rs141738059	rs2026140	trans	116832007	T	C	0.9878	0.7169	0.0614	1.855e-31	10708	116750193	C	G	0.3799	-0.051	0.0157	0.001166	8404	SOMAscan	<0.1					N/A	unique to SOMAscan	inconsistent	-
TF	SeqId_4931_59	6	rs148403453	rs113535228	trans	78452408	T	G	0.8965	0.0718	0.0224	0.001355	10708	78846990	D	I	0.0078	-0.5	0.092	3.8e-08	10136	SCALLOP	<0.1					N/A	unique to SCALLOP	inconsistent	-
TF	SeqId_4931_59	19	rs186885695	rs492602	trans	49322349	A	T	0.9976	-0.6054	0.1719	0.000428	9376	49206417	A	G	0.56	0.2	0.01	3.9e-90	19166	SCALLOP	<0.1					N/A	unique to SCALLOP	inconsistent	-
TF	SeqId_4931_59	2	rs1976391	rs193236143	trans	234665983	A	G	0.6754	-0.1902	0.0139	2.16e-42	10708	235090001	A	G	0.0035	-0.5653	0.1659	0.0006538	7169	SOMAscan	<0.1					N/A	unique to SOMAscan	inconsistent	-
TF	SeqId_4931_59	9	rs558777765	rs635634	trans	135996568	D	I	0.0546	-0.0973	0.031	0.001729	10708	136155000	T	C	0.2	-0.22	0.014	2.1e-57	16201	SCALLOP	<0.1					N/A	unique to SCALLOP	inconsistent	Blood-QTL
TF	SeqId_4931_59	1	rs61229706	rs185633499	trans	196661838	D	I	0.6194	0.1027	0.0138	1.233e-13	10708	196232994	T	C	0.9949	0.4677	0.1598	0.003429	7665	SOMAscan	<0.1					N/A	unique to SOMAscan	inconsistent	unspecific trans-pQTL SomaScan
sTie-2	SeqId_3773_15	6	rs1050518	rs2922996	trans	31324641	A	T	0.2586	-0.2067	0.0161	1.513e-37	10708	31337207	C	G	0.46	-0.18	0.011	2.9e-62	19183	Both	0.315569					consistent	distinct genome-wide SNPs	inconsistent	-
sTie-2	SeqId_3773_15	1	rs10922098	rs188959909	trans	196664651	T	C	0.6073	0.1247	0.0135	3.297e-20	10708	197163285	A	G	0.9967	0.5158	0.1666	0.001956	7169	SOMAscan	<0.1					N/A	unique to SOMAscan	inconsistent	unspecific trans-pQTL SomaScan
sTie-2	SeqId_3773_15	9	rs117982767	rs35030851	cis	27201551	T	G	0.9503	-0.5758	0.0301	1.384e-81	10708	27197486	T	G	0.046	0.82	0.026	7.7e-214	19183	Both	0.989186					consistent	genome-wide sig. & LD sentinel SNP	consistent	-
sTie-2	SeqId_3773_15	8	rs4961089	rs11317857	trans	89348016	T	C	0.6879	-0.0881	0.0144	8.408e-10	10708	89401082	D	I	0.69	-0.11	0.012	5.7e-20	17315	SCALLOP	0.986197					consistent	moderate sig. level & LD sentinel SNP	consistent	-
sTie-2	SeqId_3773_15	3	rs536585695	rs34070949	trans	98005279	T	C	0.9903	-0.2373	0.0731	0.001167	10708	98354191	A	C	0.48	-0.077	0.011	1.5e-11	17315	SCALLOP	<0.1					N/A	unique to SCALLOP	inconsistent	Blood-QTL
sTie-2	SeqId_3773_15	9	rs8176672	rs8176743	trans	136142185	T	C	0.0652	0.6376	0.0261	1.41e-131	10708	136131415	T	C	0.097	0.7	0.019	1.2e-295	15272	Both	0.997262					consistent	genome-wide sig. & LD sentinel SNP	consistent	-
TNF sR-I	SeqId_2654_19	9	rs10982154	rs113354603	trans	117087212	A	T	0.0842	0.1419	0.0256	2.878e-08	10708	117086241	A	G	0.064	0.15	0.025	3.2e-09	17459	SCALLOP	0.926784					consistent	moderate sig. level & LD sentinel SNP	consistent	-
TNF sR-I	SeqId_2654_19	1	rs1329424	rs116085166	trans	196646176	T	G	0.3901	-0.0915	0.013	2.181e-12	10708	196307661	C	G	0.9838	-0.1495	0.0532	0.004956	14136	SOMAscan	<0.1					N/A	unique to SOMAscan	inconsistent	unspecific trans-pQTL SomaScan
TNF sR-I	SeqId_2654_19	12	rs4149584	rs4149584	cis	6442643	T	C	0.0194	-0.2954	0.0502	4.104e-09	9682	6442643	T	C	0.019	-0.35	0.038	7.9e-20	19363	SCALLOP	1					consistent	moderate sig. level & LD sentinel SNP	consistent	-
TNF sR-II	SeqId_3152_57	1	rs5746011	rs5746026	cis	12250004	T	C	0.9599	0.4418	0.0342	3.724e-38	10708	12253062	A	G	0.036	-0.38	0.028	1.1e-40	19342	Both	0.989517					consistent	genome-wide sig. & LD sentinel SNP	consistent	-
TNF sR-II	SeqId_8368_102	2	rs1260326	rs189184353	trans	27730940	T	C	0.4029	-0.1041	0.0135	1.274e-14	10708	27911209	T	G	0.0068	-0.4779	0.1435	0.0008658	4904	SOMAscan	<0.1					N/A	unique to SOMAscan	inconsistent	-
TNF sR-II	SeqId_8368_102	1	rs201538153	rs5746026	cis	12254746	D	I	0.9583	0.5993	0.0338	2.329e-70	10708	12253062	A	G	0.036	-0.38	0.028	1.1e-40	19342	Both	0.990932					consistent	genome-wide sig. & LD sentinel SNP	consistent	-
TNF sR-II	SeqId_8368_102	1	rs61747728	rs61747728	trans	179526214	T	C	0.0355	0.2242	0.0364	7.622e-10	10708	179526214	T	C	0.04	0.18	0.03	1.3e-09	15948	SCALLOP	1					consistent	moderate sig. level & LD sentinel SNP	consistent	-
LIGHT	SeqId_5355_69	19	rs201867524	rs7259081	trans	54460467	D	I	0.8623	-0.0862	0.0242	0.0003589	9376	54339243	A	T	0.73	-0.2	0.018	1.2e-28	10695	SCALLOP	<0.1					N/A	unique to SCALLOP	inconsistent	-
LIGHT	SeqId_5355_69	19	rs413141	rs344560	cis	6675989	A	G	0.136	0.3783	0.0194	1.472e-84	10708	6665020	T	C	0.06	-0.63	0.025	1.6e-137	15976	Both	<0.1			rs413141	1	consistent	genome-wide sig. & LD conditional SNP	consistent	-
LIGHT	SeqId_5988_49	3	rs1803274	rs71805717	trans	165491280	T	C	0.2061	0.1221	0.0175	3.333e-12	9682	165281654	D	I	0.3392	-0.0682	0.0184	0.0002027	8351	SOMAscan	<0.1					N/A	unique to SOMAscan	inconsistent	unspecific trans-pQTL SomaScan
LIGHT	SeqId_5988_49	1	rs34813609	1:196474038_C_A	trans	196668360	D	I	0.6095	-0.225	0.0137	1.047e-60	10708	196474038	A	C	0.2811	-0.1476	0.0453	0.001114	1887	SOMAscan	<0.1					N/A	unique to SOMAscan	inconsistent	unspecific trans-pQTL SomaScan
LIGHT	SeqId_5988_49	19	rs528977442	rs7259081	trans	54774467	T	C	0.002	0.7228	0.1782	4.999e-05	8350	54339243	A	T	0.73	-0.2	0.018	1.2e-28	10695	SCALLOP	<0.1					N/A	unique to SCALLOP	inconsistent	-
LIGHT	SeqId_5988_49	6	rs641153	6:32232165_C_T	trans	31914180	A	G	0.0968	0.1944	0.0228	1.682e-17	10708	32232165	T	C	0.0094	-0.3115	0.0903	0.0005614	7863	SOMAscan	<0.1					N/A	unique to SOMAscan	inconsistent	-
LIGHT	SeqId_5988_49	17	rs704	rs141661714	trans	26694861	A	G	0.4725	-0.1439	0.0136	2.62e-26	10708	26612846	T	C	0.9938	0.4612	0.1294	0.0003665	5878	SOMAscan	<0.1					N/A	unique to SOMAscan	inconsistent	unspecific trans-pQTL SomaScan
TRAIL	SeqId_8833_20	18	rs12607814	rs673408	trans	29322998	A	G	0.0982	-0.0704	0.023	0.002227	10708	29800119	A	G	0.54	0.086	0.012	1.5e-13	14991	SCALLOP	<0.1					N/A	unique to SCALLOP	inconsistent	-
TRAIL	SeqId_8833_20	3	rs13094102	rs2304456	trans	186887845	A	T	0.9845	0.2224	0.0641	0.0005201	10708	186445052	T	G	0.89	0.26	0.019	5.1e-43	15947	SCALLOP	<0.1					N/A	unique to SCALLOP	inconsistent	-
TRAIL	SeqId_8833_20	19	rs147847594	rs4760	trans	44418394	A	G	0.0022	-0.5113	0.1763	0.003736	9376	44153100	A	G	0.84	0.36	0.017	1.7e-101	12553	SCALLOP	<0.1					N/A	unique to SCALLOP	inconsistent	Blood-QTL
TRAIL	SeqId_8833_20	1	rs1819267	rs35617250	trans	196899625	A	G	0.6586	-0.0494	0.0142	0.0005239	10708	196679682	T	C	0.18	0.11	0.015	2.6e-14	15947	SCALLOP	0.429099					consistent	unique to SCALLOP	inconsistent	-
TRAIL	SeqId_8833_20	14	rs536787662	rs28929474	trans	94828501	T	C	0.0191	-0.2046	0.0568	0.0003187	10708	94844947	T	C	0.02	0.66	0.043	1.2e-51	15947	SCALLOP	<0.1					N/A	unique to SCALLOP	inconsistent	Blood-QTL
TRAIL	SeqId_8833_20	17	rs5821533	rs8178824	trans	64299621	D	I	0.0587	0.0993	0.0312	0.001463	10708	64224775	T	C	0.03	0.26	0.035	5.8e-14	14991	SCALLOP	<0.1					N/A	unique to SCALLOP	inconsistent	Blood-QTL
TRAIL	SeqId_8833_20	3	rs73880244	rs142552223	cis	172404822	T	G	0.9963	-0.3621	0.1127	0.001313	10708	172234017	A	G	0.036	-0.47	0.032	6.7e-48	15947	SCALLOP	<0.1					N/A	unique to SCALLOP	inconsistent	-
TRAIL R2	SeqId_5534_49	2	rs13402561	rs534240648	trans	3639921	C	G	0.1903	0.2595	0.0172	3.571e-51	10708	3499633	A	C	0.0042	-0.6047	0.1633	0.0002127	5839	SOMAscan	<0.1					N/A	unique to SOMAscan	inconsistent	-
TRAIL R2	SeqId_5534_49	1	rs186225592	rs149773150	trans	220214908	T	C	0.0046	-0.4018	0.1126	0.000358	9682	219972828	A	G	0.0047	-0.88	0.16	4.9e-08	7169	SCALLOP	<0.1					N/A	unique to SCALLOP	inconsistent	-
TRAIL R2	SeqId_5534_49	1	rs61229706	rs182391131	trans	196661838	D	I	0.6193	0.1164	0.0136	1.174e-17	10708	196507929	A	G	0.9925	0.5285	0.1666	0.001517	6604	SOMAscan	<0.1					N/A	unique to SOMAscan	inconsistent	unspecific trans-pQTL SomaScan
TRAIL R2	SeqId_5534_49	8	rs7837764	rs2293400	cis	23375702	C	G	0.3835	0.0526	0.0134	8.857e-05	10708	22885331	A	T	0.66	-0.31	0.012	3.4e-152	15782	SCALLOP	<0.1					N/A	unique to SCALLOP	inconsistent	-
TRAIL R2	SeqId_8529_1	8	rs111205353	rs2293400	cis	22566806	C	G	0.4677	0.0567	0.0171	0.0009071	10708	22885331	A	T	0.66	-0.31	0.012	3.4e-152	15782	SCALLOP	<0.1					N/A	unique to SCALLOP	inconsistent	-
TRAIL R2	SeqId_8529_1	1	rs2647444	rs149773150	trans	220218053	A	T	0.9013	0.108	0.0354	0.00228	9376	219972828	A	G	0.0047	-0.88	0.16	4.9e-08	7169	SCALLOP	<0.1					N/A	unique to SCALLOP	inconsistent	-
sRANKL	SeqId_14061_48	8	rs11379628	rs73224404	trans	22789087	D	I	0.6507	0.0475	0.0143	0.0009039	10708	23083501	A	G	0.79	0.14	0.015	2.8e-21	13516	SCALLOP	<0.1					N/A	unique to SCALLOP	inconsistent	Blood-QTL
sRANKL	SeqId_14061_48	13	rs117007610	rs4512994	cis	43205849	T	G	0.0116	-0.2423	0.0685	0.0004027	10708	43039673	A	C	0.46	0.12	0.011	4.6e-29	16910	SCALLOP	<0.1					N/A	unique to SCALLOP	inconsistent	-
sRANKL	SeqId_14061_48	8	rs117236381	rs2242313	trans	120480678	A	G	0.9831	-0.2051	0.0552	0.000206	10708	120102529	C	G	0.56	0.17	0.011	9.2e-51	16910	SCALLOP	<0.1					N/A	unique to SCALLOP	inconsistent	-
sRANKL	SeqId_14061_48	3	rs144639434	rs11713634	trans	194446615	T	G	0.0057	-0.3708	0.1034	0.0003339	10708	194061578	A	G	0.29	-0.1	0.016	5.6e-11	9615	SCALLOP	<0.1					N/A	unique to SCALLOP	inconsistent	-
sRANKL	SeqId_14061_48	3	rs148373765	rs79287178	trans	172258004	C	G	0.0031	0.4164	0.1378	0.002509	10708	172294500	A	G	0.033	-0.55	0.035	3.9e-56	16910	SCALLOP	<0.1					N/A	unique to SCALLOP	inconsistent	Blood-QTL
sRANKL	SeqId_14061_48	14	rs56925948	rs142240002	trans	106220855	C	G	0.3128	-0.2424	0.016	1.089e-51	9376	106307150	A	G	0.0168	0.309	0.0744	3.268e-05	10480	SOMAscan	<0.1					N/A	unique to SOMAscan	inconsistent	-
sRANKL	SeqId_14061_48	1	rs572515	rs10922140	trans	196646261	A	G	0.3897	0.1028	0.0145	1.405e-12	9682	196818493	A	G	0.4424	0.05	0.0119	2.504e-05	15976	SOMAscan	0.769028					consistent	moderate sig. level & LD sentinel SNP	consistent	-
sRANKL	SeqId_14061_48	17	rs704	rs704	trans	26694861	A	G	0.4725	0.0585	0.0136	1.817e-05	10708	26694861	A	G	0.48	-0.11	0.011	1.4e-22	16910	SCALLOP	1					inconsistent	moderate sig. level & LD sentinel SNP but directionally inconsistent	inconsistent	-
suPAR	SeqId_2652_15	2	rs1397707	rs2162500	trans	160760972	T	C	0.549	-0.1199	0.0122	1.196e-22	10708	160708645	C	G	0.46	0.1	0.0095	6.1e-26	21737	Both	0.745646					consistent	genome-wide sig. & LD sentinel SNP	consistent	-
suPAR	SeqId_2652_15	4	rs187383828	rs66530140	trans	186941103	A	C	0.0036	-0.3969	0.1193	0.0008756	9682	187161211	T	C	0.48	0.082	0.01	1e-15	21737	SCALLOP	<0.1					N/A	unique to SCALLOP	inconsistent	-
suPAR	SeqId_2652_15	10	rs2227578	rs2688619	trans	75678715	A	G	0.565	0.1156	0.0122	3.369e-21	10708	75682176	A	G	0.46	-0.11	0.01	2.9e-25	18770	Both	0.999771					consistent	genome-wide sig. & LD sentinel SNP	consistent	-
suPAR	SeqId_2652_15	19	rs2302524	rs2302524	cis	44156472	T	C	0.8321	0.249	0.0162	2.881e-53	10708	44156472	T	C	0.84	0.14	0.013	6e-28	18343	Both	1					consistent	genome-wide sig. & LD sentinel SNP	consistent	-
suPAR	SeqId_2652_15	11	rs60648773	rs3967200	trans	126237281	A	G	0.2266	-0.1236	0.0146	2.197e-17	10708	126232385	T	C	0.15	-0.078	0.013	2.3e-09	20792	Both	0.531213					consistent	distinct genome-wide SNPs	inconsistent	-
L-VEGF165	SeqId_19437_61	10	rs10740118	rs10822155	trans	65101207	C	G	0.419	0.1282	0.0134	1.324e-21	10708	65071215	A	C	0.41	0.075	0.011	1.2e-11	16923	Both	0.994746					consistent	genome-wide sig. & LD sentinel SNP	consistent	-
L-VEGF165	SeqId_19437_61	5	rs114694170	rs114694170	trans	88180196	T	C	0.9414	-0.2026	0.0287	1.725e-12	10708	88180196	T	C	0.9487	-0.1548	0.0297	1.852e-07	12582	SOMAscan	1					consistent	moderate sig. level & LD sentinel SNP	consistent	-
L-VEGF165	SeqId_19437_61	9	rs2375981	rs6475938	trans	2692583	C	G	0.5517	0.1703	0.0134	3.121e-37	10708	2687795	A	T	0.55	0.14	0.014	8.2e-25	10695	Both	0.961419					consistent	genome-wide sig. & LD sentinel SNP	consistent	-
L-VEGF165	SeqId_19437_61	6	rs6921438	rs6921438	cis	43925607	A	G	0.4847	-0.8073	0.0107	<1E-300	10708	43925607	A	G	0.49	-0.45	0.012	1.9e-302	12582	Both	1					consistent	genome-wide sig. & LD sentinel SNP	consistent	-
L-VEGF165	SeqId_19437_61	8	rs6993770	rs6993770	trans	106581528	A	T	0.7172	0.2047	0.0146	1.824e-44	10708	106581528	A	T	0.73	0.15	0.012	1.7e-33	16922	Both	1					consistent	genome-wide sig. & LD sentinel SNP	consistent	-
VEGF	SeqId_2597_8	10	rs10822155	rs10822155	trans	65071215	A	C	0.4175	0.075	0.0134	1.982e-08	10708	65071215	A	C	0.41	0.075	0.011	1.2e-11	16923	SCALLOP	1					consistent	moderate sig. level & LD sentinel SNP	consistent	-
VEGF	SeqId_2597_8	1	rs1329421	rs34683486	trans	196656205	A	T	0.3913	-0.1368	0.0134	2.265e-24	10708	196648038	T	C	0.9942	-0.6401	0.1717	0.0001924	5801	SOMAscan	<0.1					N/A	unique to SOMAscan	inconsistent	unspecific trans-pQTL SomaScan
VEGF	SeqId_2597_8	9	rs6475938	rs6475938	trans	2687795	A	T	0.5513	0.0822	0.0134	8.702e-10	10708	2687795	A	T	0.55	0.14	0.014	8.2e-25	10695	SCALLOP	1					consistent	moderate sig. level & LD sentinel SNP	consistent	-
VEGF	SeqId_2597_8	6	rs6921438	rs6921438	cis	43925607	A	G	0.4847	-0.4989	0.0123	<1E-300	10708	43925607	A	G	0.49	-0.45	0.012	1.9e-302	12582	Both	1					consistent	genome-wide sig. & LD sentinel SNP	consistent	-
VEGF	SeqId_2597_8	8	rs6993770	rs6993770	trans	106581528	A	T	0.7172	0.1308	0.0146	3.449e-19	10708	106581528	A	T	0.73	0.15	0.012	1.7e-33	16922	Both	1					consistent	genome-wide sig. & LD sentinel SNP	consistent	-
VEGF121	SeqId_4867_15	10	rs10740118	rs10822155	trans	65101207	C	G	0.419	0.1286	0.0137	4.935e-21	10708	65071215	A	C	0.41	0.075	0.011	1.2e-11	16923	Both	0.994746					consistent	genome-wide sig. & LD sentinel SNP	consistent	-
VEGF121	SeqId_4867_15	9	rs2375981	rs6475938	trans	2692583	C	G	0.5517	0.2151	0.0135	8.525e-57	10708	2687795	A	T	0.55	0.14	0.014	8.2e-25	10695	Both	0.961419					consistent	genome-wide sig. & LD sentinel SNP	consistent	-
VEGF121	SeqId_4867_15	6	rs6921438	rs6921438	cis	43925607	A	G	0.4846	-0.8058	0.011	<1E-300	10708	43925607	A	G	0.49	-0.45	0.012	1.9e-302	12582	Both	1					consistent	genome-wide sig. & LD sentinel SNP	consistent	-
VEGF121	SeqId_4867_15	8	rs6993770	rs6993770	trans	106581528	A	T	0.7172	0.2007	0.0149	2.498e-41	10708	106581528	A	T	0.73	0.15	0.012	1.7e-33	16922	Both	1					consistent	genome-wide sig. & LD sentinel SNP	consistent	-
VEGF-D	SeqId_13098_93	5	rs139122399	rs888732	trans	174968861	T	C	0.0038	0.3977	0.1258	0.001575	9682	175467619	C	G	0.37	0.25	0.042	3.6e-09	1869	SCALLOP	<0.1					N/A	unique to SCALLOP	inconsistent	-
VEGF-D	SeqId_13098_93	4	rs185369023	rs3733402	trans	187132187	A	G	0.0028	0.5317	0.1394	0.0001358	10708	187158034	A	G	0.52	0.19	0.011	3.4e-65	19202	SCALLOP	<0.1					N/A	unique to SCALLOP	inconsistent	-
VEGF-D	SeqId_13098_93	3	rs200788832	rs5030073	trans	186591013	D	I	0.1166	0.0764	0.0228	0.0007853	10708	186455788	A	G	0.58	-0.099	0.011	1.4e-19	19202	SCALLOP	<0.1					N/A	unique to SCALLOP	inconsistent	-
VEGF-D	SeqId_14705_1	3	rs13066690	rs5030073	trans	186605194	T	C	0.1226	-0.0788	0.0222	0.0003831	10708	186455788	A	G	0.58	-0.099	0.011	1.4e-19	19202	SCALLOP	<0.1					N/A	unique to SCALLOP	inconsistent	-
VEGF-D	SeqId_14705_1	5	rs147397922	rs888732	trans	175046390	T	C	0.0061	-0.3199	0.1022	0.001752	10708	175467619	C	G	0.37	0.25	0.042	3.6e-09	1869	SCALLOP	<0.1					N/A	unique to SCALLOP	inconsistent	-
VEGF-D	SeqId_14705_1	4	rs80261391	rs3733402	trans	187382296	T	C	0.0301	-0.1367	0.0394	0.0005186	10708	187158034	A	G	0.52	0.19	0.011	3.4e-65	19202	SCALLOP	<0.1					N/A	unique to SCALLOP	inconsistent	-
