# Supplementary material for: Synergistic insights into human health from aptamer- and antibody-based proteomic profiling
Source: Nat Commun. 2021 Nov 24;12:6822. doi: 10.1038/s41467-021-27164-0 (PMC8613205; doi:10.1038/s41467-021-27164-0)
Supplement: Supplementary file 10 — Dataset 7 [file 41467_2021_27164_MOESM10_ESM.xlsx]

## Sheet: SD7
SD7 Meta-data used to predict likelihood of consistent pQTLs in the Fenland dataset
Target	SomaScan - SeqId	Olink varname	Reason	Collated reason	rsid	platform	Consistency	cis/trans	Absolute effect estimate	PAV	PAV_cat	SIFT - lead	SIFT - severe	PolyPhen - lead	PolyPhen - severe	CADD - lead	CADD - severe	Predicted explained variance	VEP impact - severe	GWAS catalog entries	sqrt(#GWAS entried)	Coloc. phenotype	sqrt(#coloc. Phenotypes)	cis-eQTL	any eQTL
MPIF-1	SeqId_2913_1	CCL23_INF	distinct genome-wide SNPs	distinct	rs854691	Both	inconsistent	cis	0.878362	no	none	1.5	1.5	-0.5	-0.5	3.363	3.363	0.296696	MODIFIER	no	0	no	0	no	yes
FCN2	SeqId_13717_15	FCN2_CAR	distinct genome-wide SNPs	distinct	rs7851696	Both	inconsistent	cis	1.02484	yes	benign	0.06	0.06	0.8	0.8	21.1	21.1	0.465457	MODERATE	yes	1	no	0	no	no
HCC-1	SeqId_2900_53	CCL14_CAR	distinct genome-wide SNPs	distinct	rs7222922	Both	inconsistent	cis	1.0265	no	none	1.5	1.5	-0.5	-0.5	12.14	12.14	0.496553	MODIFIER	no	0	no	0	no	yes
IL-12 Rb1	SeqId_2632_5	IL12RB1_IMR	distinct genome-wide SNPs	distinct	rs10695405	Both	inconsistent	cis	0.376032	no	none	1.5	1.5	-0.5	-0.5			0.095123	MODIFIER	no	0	no	0	yes	yes
MIP-1a	SeqId_3040_59	CCL3_CAR2	distinct genome-wide SNPs	distinct	rs2015086	Both	inconsistent	cis	0.835643	no	none	1.5	1.5	-0.5	-0.5	5.713	5.713	0.344324	MODIFIER	no	0	no	0	no	yes
TFPI	SeqId_3336_50	TFPI_CAR3	distinct genome-wide SNPs	distinct	rs146058295	Both	inconsistent	cis	0.697632	no	none	1.5	1.5	-0.5	-0.5			0.362724	MODIFIER	no	0	no	0	yes	yes
Tenascin-X	SeqId_5698_60	TNXB_CAR	distinct genome-wide SNPs	distinct	rs45451301	Both	inconsistent	cis	1.33709	no	none	1.5	1.5	-0.5	-0.5	5.847	5.847	0.406776	MODIFIER	no	0	no	0	no	yes
MMP-1	SeqId_4924_32	MMP_1_INF	distinct genome-wide SNPs	distinct	rs471994	Both	inconsistent	cis	0.732803	no	none	1.5	1.5	-0.5	-0.5	2.389	2.389	0.373215	MODIFIER	yes	1	no	0	no	yes
LY75	SeqId_16620_26	LY75_IMR	distinct genome-wide SNPs	distinct	rs72957586	Both	inconsistent	cis	0.955877	no	none	1.5	1.5	-0.5	-0.5	0.371	0.371	0.652366	MODIFIER	yes	1.41421	yes	1	yes	yes
Coagulation Factor XI	SeqId_2190_55	F11_CAR	distinct genome-wide SNPs	distinct	rs2289252	Both	inconsistent	cis	0.679853	no	none	1.5	1.5	-0.5	-0.5	0.596	0.596	0.322718	MODIFIER	yes	2.23607	yes	2.82843	no	no
IL-12 Rb1	SeqId_2632_5	IL12RB1_IMR	distinct genome-wide SNPs	distinct	rs845332	Both	inconsistent	cis	0.783754	yes	benign	1.5	1.5	-0.5	-0.5	0.929	8.509	0.391184	HIGH	no	0	no	0	yes	yes
MIP-1a	SeqId_3040_59	CCL3_CAR2	distinct genome-wide SNPs	distinct	rs8064426	Both	inconsistent	cis	0.863771	no	none	1.5	1.5	-0.5	-0.5	6.009	6.009	0.36724	MODIFIER	no	0	no	0	no	yes
Cathepsin H	SeqId_8465_52	CTSH_MET	distinct genome-wide SNPs	distinct	rs2289702	Both	inconsistent	cis	1.13956	yes	possibly damaging	0.01	0.01	0.891	0.891	23.4	23.4	0.563456	MODERATE	yes	2	yes	1.73205	yes	yes
Tenascin-X	SeqId_5698_60	TNXB_CAR	distinct genome-wide SNPs	distinct	rs9267785	Both	inconsistent	cis	1.34052	no	none	1.5	1.5	-0.5	-0.5	3.356	3.356	0.344444	MODIFIER	no	0	no	0	no	yes
Coagulation Factor XI	SeqId_2190_55	F11_CAR	distinct genome-wide SNPs	distinct	rs112655971	Both	inconsistent	cis	0.652756	no	none	1.5	1.5	-0.5	-0.5			0.299009	MODIFIER	no	0	no	0	no	yes
Proteinase-3	SeqId_13720_95	PRTN3_CAR3	distinct genome-wide SNPs	distinct	rs6510982	Both	inconsistent	cis	0.845104	no	none	1.5	1.5	-0.5	-0.5	1.108	1.108	0.414371	MODIFIER	no	0	no	0	no	no
LY75	SeqId_16620_26	LY75_IMR	distinct genome-wide SNPs	distinct	rs17231342	Both	inconsistent	cis	0.887694	no	none	1.5	1.5	-0.5	-0.5	4.388	4.388	0.569192	MODIFIER	no	0	yes	1	no	yes
FCN2	SeqId_3313_21	FCN2_CAR	distinct genome-wide SNPs	distinct	rs57136797	Both	inconsistent	cis	0.739594	no	none	1.5	1.5	-0.5	-0.5	2.145	2.145	0.272018	MODIFIER	no	0	no	0	yes	yes
Apo-TC II	SeqId_15560_52	TCN2_CAR	distinct genome-wide SNPs	distinct	rs138878342	Both	inconsistent	cis	0.849947	no	none	1.5	1.5	-0.5	-0.5			0.51529	MODIFIER	no	0	no	0	no	yes
SLAF7	SeqId_5487_7	SLAMF7_CAR2	distinct genome-wide SNPs	distinct	rs11581248	Both	inconsistent	cis	1.13921	no	none	1.5	1.5	-0.5	-0.5	9.289	9.289	0.607464	MODIFIER	no	0	no	0	no	yes
Siglec-3	SeqId_3166_92	CD33_NEX	distinct genome-wide SNPs	distinct	rs1710398	Both	inconsistent	cis	1.09763	yes	benign	1.5	0.42	-0.5	0.009	0.029	0.209	0.844022	MODERATE	yes	1	yes	1	yes	yes
IL-1 R4	SeqId_4234_8	ST2_CAR3	distinct genome-wide SNPs	distinct	rs12470864	Both	inconsistent	cis	0.841701	no	none	1.5	1.5	-0.5	-0.5	0.897	0.897	0.550855	MODIFIER	yes	3.16228	yes	1.73205	no	yes
ASM	SeqId_10818_36	SMPD1_NEU	distinct genome-wide SNPs	distinct	rs1050228	Both	inconsistent	cis	0.684529	yes	benign	0.56	0.56	0	0	8.688	8.688	0.315909	MODERATE	no	0	no	0	no	no
IL-7 Ra	SeqId_5089_11	IL7R_CAR	distinct genome-wide SNPs	distinct	rs11742270	Both	inconsistent	cis	0.820622	yes	benign	1.5	0.72	-0.5	0.018	5.419	8.267	0.423125	MODERATE	yes	3.4641	yes	3.4641	no	no
TFPI	SeqId_3336_50	TFPI_CAR3	distinct genome-wide SNPs	distinct	rs116011690	Both	inconsistent	cis	0.610901	yes	benign	1.5	0.03	-0.5	0.142	7.224	14.09	0.0849521	MODERATE	no	0	no	0	no	yes
OSMR	SeqId_10892_8	OSMR_CAR	distinct genome-wide SNPs	distinct	rs58330611	Both	inconsistent	cis	0.517784	no	none	1.5	1.5	-0.5	-0.5	0.149	0.149	0.188475	MODIFIER	no	0	no	0	no	no
FCG2A	SeqId_3309_2	FCGR2A_CAR	distinct genome-wide SNPs	distinct	rs4657041	Both	inconsistent	cis	1.10395	no	none	1.5	1.5	-0.5	-0.5	3.89	3.89	0.856411	MODIFIER	yes	2.82843	yes	4.24264	no	no
MMP-1	SeqId_4924_32	MMP_1_INF	distinct genome-wide SNPs	distinct	rs534191	Both	inconsistent	cis	0.698341	no	none	1.5	1.5	-0.5	-0.5	1.334	1.334	0.343322	MODIFIER	yes	1	no	0	yes	yes
FCG2B	SeqId_3310_62	IgG_Fc_receptor_II_b_CAR2	distinct genome-wide SNPs	distinct	1:161641384_G_A	Both	inconsistent	cis	1.15823	no	none	1.5	1.5	-0.5	-0.5	10.26	10.26	0.728238	LOW	yes	1	no	0	no	no
GPNMB	SeqId_8606_39	GPNMB_NEX	distinct genome-wide SNPs	distinct	rs2268748	Both	inconsistent	cis	0.801561	no	none	1.5	1.5	-0.5	-0.5	8.728	8.728	0.185995	LOW	no	0	no	0	yes	yes
GPNMB	SeqId_8606_39	GPNMB_NEX	distinct genome-wide SNPs	distinct	rs75801644	Both	inconsistent	cis	1.39406	yes	benign	0.6	0.6	0.003	0.003	1.808	1.808	0.449393	MODERATE	yes	1	no	0	no	no
FCN2	SeqId_3313_21	FCN2_CAR	distinct genome-wide SNPs	distinct	rs7041446	Both	inconsistent	cis	0.773718	no	none	1.5	1.5	-0.5	-0.5	1.346	1.346	0.439537	MODIFIER	no	0	no	0	no	no
TECK	SeqId_2705_5	CCL25_INF	distinct genome-wide SNPs	distinct	rs74959615	Both	inconsistent	cis	1.08655	yes	benign	0.63	0.63	0.005	0.005	0.001	0.001	0.447497	MODERATE	no	0	no	0	no	no
Dtk	SeqId_2611_72	TYRO3_MET	distinct genome-wide SNPs	distinct	rs2588323	Both	inconsistent	cis	0.369594	no	none	1.5	1.5	-0.5	-0.5	6.252	6.252	0.0945436	MODIFIER	no	0	no	0	no	yes
FLRT2	SeqId_13122_19	FLRT2_NEU	distinct genome-wide SNPs	distinct	rs143299955	Both	inconsistent	cis	0.940144	yes	benign	1.5	0.06	-0.5	0.003		18.74	0.423235	MODERATE	no	0	no	0	no	no
Siglec-3	SeqId_3166_92	CD33_NEX	distinct genome-wide SNPs	distinct	rs12459419	Both	inconsistent	cis	0.968143	yes	benign	0.03	0.03	0.109	0.109	13.71	13.71	0.642603	MODERATE	yes	2.44949	yes	3.31662	yes	yes
SP-D	SeqId_19590_46	PSP_D_CAR3	distinct genome-wide SNPs	distinct	rs721917	Both	inconsistent	cis	0.816541	yes	benign	0.32	0.32	0	0	3.842	3.842	0.491707	MODERATE	yes	1.41421	yes	1	no	yes
FCN2	SeqId_13717_15	FCN2_CAR	distinct genome-wide SNPs	distinct	rs7041446	Both	inconsistent	cis	0.773718	no	none	1.5	1.5	-0.5	-0.5	1.346	1.346	0.439537	MODIFIER	no	0	no	0	no	no
SELPL	SeqId_11266_8	PSGL_1_CAR2	distinct genome-wide SNPs	distinct	rs73191242	Both	inconsistent	cis	0.481352	no	none	1.5	1.5	-0.5	-0.5	3.702	3.702	0.139447	MODIFIER	no	0	no	0	no	no
Holo-TC II	SeqId_5584_21	TCN2_CAR	distinct genome-wide SNPs	distinct	rs1801198	Both	inconsistent	cis	0.7687	yes	benign	1	1	0	0	11.5	11.5	0.4356	MODERATE	no	0	no	0	yes	yes
Apo-TC II	SeqId_15560_52	TCN2_CAR	distinct genome-wide SNPs	distinct	rs5753236	Both	inconsistent	cis	1.06621	yes	benign	1.5	1	-0.5	0	0.999	11.5	0.815379	MODERATE	no	0	no	0	yes	yes
Holo-TC II	SeqId_5584_21	TCN2_CAR	distinct genome-wide SNPs	distinct	rs138878342	Both	inconsistent	cis	0.849947	no	none	1.5	1.5	-0.5	-0.5			0.51529	MODIFIER	no	0	no	0	no	yes
PD-L2	SeqId_3004_67	PD_L2_CAR2	distinct genome-wide SNPs	distinct	rs16923189	Both	inconsistent	cis	0.7005	no	none	1.5	1.5	-0.5	-0.5	7.929	7.929	0.314754	MODIFIER	no	0	no	0	yes	yes
MO2R1	SeqId_5103_30	CD200R1_NEU	distinct genome-wide SNPs	distinct	rs9847365	Both	inconsistent	cis	0.482701	no	none	1.5	1.5	-0.5	-0.5	3.374	3.374	0.158792	MODIFIER	no	0	no	0	yes	yes
FCG3B	SeqId_3311_27	FCGR3B_CAR	distinct genome-wide SNPs	distinct	rs10800573	Both	inconsistent	cis	0.698212	no	none	1.5	1.5	-0.5	-0.5	6.512	6.512	0.312903	MODIFIER	yes	1	no	0	yes	yes
Kallikrein 11	SeqId_2831_29	hK11_ONC2	distinct genome-wide SNPs	distinct	rs1048328	Both	inconsistent	cis	1.20229	yes	possibly damaging	0.02	0.02	0.697	0.697	21.9	21.9	0.555681	MODERATE	no	0	no	0	no	no
FLRT2	SeqId_13122_19	FLRT2_NEU	distinct genome-wide SNPs	distinct	rs61980102	Both	inconsistent	cis	0.471275	no	none	1.5	1.5	-0.5	-0.5	3.083	3.083	0.153683	MODIFIER	yes	1.73205	yes	1	yes	yes
SPARCL1	SeqId_4467_49	SPARCL1_CAR	distinct genome-wide SNPs	distinct	rs7671511	Both	inconsistent	cis	0.84534	no	none	1.5	1.5	-0.5	-0.5	17.37	17.37	0.427577	MODIFIER	no	0	no	0	yes	yes
SPARCL1	SeqId_4467_49	SPARCL1_CAR	distinct genome-wide SNPs	distinct	rs59265294	Both	inconsistent	cis	0.846463	yes	benign	1.5	1	-0.5	0		11.45	0.475279	MODERATE	no	0	no	0	yes	yes
IL-7 Ra	SeqId_5089_11	IL7R_CAR	distinct genome-wide SNPs	distinct	rs6451229	Both	inconsistent	cis	0.405832	no	none	1.5	1.5	-0.5	-0.5	4.123	4.123	0.117087	MODIFIER	no	0	yes	1.41421	no	no
sTie-1	SeqId_2844_53	TIE1_CAR	distinct genome-wide SNPs	distinct	rs8176672	Both	inconsistent	trans	1.052	no	none	1.5	1.5	-0.5	-0.5	3.684	3.684	0.400069	MODIFIER	yes	4.89898	yes	2.44949	no	no
sTie-1	SeqId_2844_53	TIE1_CAR	distinct genome-wide SNPs	distinct	rs587707823	Both	inconsistent	trans	0.824379	no	none	1.5	1.5	-0.5	-0.5	0.945	0.945	0.372634	MODIFIER	no	0	no	0	no	no
ILT-2	SeqId_5090_49	LILRB1_CAR	distinct genome-wide SNPs	distinct	rs367070	Both	inconsistent	cis	0.864656	no	none	1.5	1.5	-0.5	-0.5	0.594	0.594	0.434369	MODIFIER	yes	2.44949	yes	1.41421	yes	yes
HCC-1	SeqId_2900_53	CCL14_CAR	distinct genome-wide SNPs	distinct	rs9903158	Both	inconsistent	cis	1.08683	no	none	1.5	1.5	-0.5	-0.5	9.273	9.273	0.410222	MODIFIER	no	0	no	0	no	yes
OSMR	SeqId_10892_8	OSMR_CAR	distinct genome-wide SNPs	distinct	rs144848920	Both	inconsistent	cis	0.709232	no	none	1.5	1.5	-0.5	-0.5			0.337583	MODIFIER	no	0	no	0	yes	yes
MO2R1	SeqId_5103_30	CD200R1_NEU	distinct genome-wide SNPs	distinct	rs145082435	Both	inconsistent	cis	1.29769	no	none	1.5	1.5	-0.5	-0.5			0.485966	MODIFIER	no	0	no	0	no	no
FCG2B	SeqId_3310_62	IgG_Fc_receptor_II_b_CAR2	distinct genome-wide SNPs	distinct	rs4657041	Both	inconsistent	cis	0.97807	no	none	1.5	1.5	-0.5	-0.5	3.89	3.89	0.692196	MODIFIER	yes	2.82843	yes	4.12311	no	no
PD-L2	SeqId_3004_67	PD_L2_CAR2	distinct genome-wide SNPs	distinct	rs2381282	Both	inconsistent	cis	0.747041	no	none	1.5	1.5	-0.5	-0.5	3.988	3.988	0.39777	MODIFIER	no	0	no	0	yes	yes
Proteinase-3	SeqId_13720_95	PRTN3_CAR3	distinct genome-wide SNPs	distinct	rs3786991	Both	inconsistent	cis	0.74454	no	none	1.5	1.5	-0.5	-0.5	2.314	2.314	0.330797	MODIFIER	no	0	no	0	no	no
Kallikrein 11	SeqId_2831_29	hK11_ONC2	distinct genome-wide SNPs	distinct	rs117268623	Both	inconsistent	cis	1.34194	yes	possibly damaging	0.05	0.05	0.426	0.426	15.4	15.4	0.395244	MODERATE	yes	1	no	0	no	no
YKL-40	SeqId_11104_13	CHI3L1_CAR3	distinct genome-wide SNPs	distinct	rs2071579	Both	inconsistent	cis	0.993277	yes	possibly damaging	1.5	0	-0.5	0.307	2.302	22.9	0.697322	MODERATE	no	0	no	0	no	no
TECK	SeqId_2705_5	CCL25_INF	distinct genome-wide SNPs	distinct	rs2032887	Both	inconsistent	cis	0.918466	yes	benign	0.28	0.28	0	0	0.017	0.017	0.528894	MODERATE	yes	1	no	0	no	yes
Ck-b-8-1	SeqId_3028_36	CCL23_INF	distinct genome-wide SNPs	distinct	rs854691	Both	inconsistent	cis	0.878362	no	none	1.5	1.5	-0.5	-0.5	3.363	3.363	0.296696	MODIFIER	no	0	no	0	no	yes
Dtk	SeqId_2611_72	TYRO3_MET	distinct genome-wide SNPs	distinct	rs9944249	Both	inconsistent	cis	0.681036	no	none	1.5	1.5	-0.5	-0.5	21	21	0.341028	MODIFIER	no	0	no	0	yes	yes
ASM	SeqId_10818_36	SMPD1_NEU	distinct genome-wide SNPs	distinct	rs1050239	Both	inconsistent	cis	0.6249	yes	benign	0.09	0.09	0.202	0.202	21.3	21.3	0.238004	MODERATE	no	0	no	0	no	no
FAM3B	SeqId_9177_6	FAM3B_IMR	distinct genome-wide SNPs	distinct	rs17000823	Both	inconsistent	cis	0.921575	no	none	1.5	1.5	-0.5	-0.5	0.481	0.481	0.234655	MODIFIER	no	0	no	0	no	no
FAM3B	SeqId_9177_6	FAM3B_IMR	distinct genome-wide SNPs	distinct	rs11909649	Both	inconsistent	cis	1.01232	no	none	1.5	1.5	-0.5	-0.5	0.137	0.137	0.423755	MODIFIER	no	0	no	0	no	no
GPNMB	SeqId_8289_8	GPNMB_NEX	distinct genome-wide SNPs	distinct	rs1881203	Both	inconsistent	cis	0.543599	no	none	1.5	1.5	-0.5	-0.5	3.35	3.35	0.205492	MODIFIER	yes	1	no	0	yes	yes
GPNMB	SeqId_8289_8	GPNMB_NEX	distinct genome-wide SNPs	distinct	rs75801644	Both	inconsistent	cis	1.39406	yes	benign	0.6	0.6	0.003	0.003	1.808	1.808	0.449393	MODERATE	yes	1	no	0	no	no
FAM3B	SeqId_5618_50	FAM3B_IMR	distinct genome-wide SNPs	distinct	rs57529409	Both	inconsistent	cis	0.738241	no	none	1.5	1.5	-0.5	-0.5	0.404	0.404	0.163395	MODIFIER	no	0	no	0	yes	yes
FAM3B	SeqId_5618_50	FAM3B_IMR	distinct genome-wide SNPs	distinct	rs11909649	Both	inconsistent	cis	1.01232	no	none	1.5	1.5	-0.5	-0.5	0.137	0.137	0.423755	MODIFIER	no	0	no	0	no	no
CAPG	SeqId_4968_50	CAPG_ORG	distinct genome-wide SNPs	distinct	rs6707822	Both	inconsistent	cis	0.94892	yes	benign	1.5	0.44	-0.5	0	0.2	18.58	0.598934	MODERATE	no	0	no	0	yes	yes
YKL-40	SeqId_11104_13	CHI3L1_CAR3	distinct genome-wide SNPs	distinct	rs4950928	Both	inconsistent	cis	0.922952	no	none	1.5	1.5	-0.5	-0.5	0.407	0.407	0.494069	MODIFIER	yes	1	no	0	yes	yes
CRIS2	SeqId_9282_12	CRISP2_CRG	distinct genome-wide SNPs	distinct	rs555247	Both	inconsistent	cis	0.706258	no	none	1.5	1.5	-0.5	-0.5	4.144	4.144	0.401362	MODIFIER	no	0	no	0	no	no
SP-D	SeqId_19590_46	PSP_D_CAR3	distinct genome-wide SNPs	distinct	rs11201057	Both	inconsistent	cis	0.751931	no	none	1.5	1.5	-0.5	-0.5	2.423	2.423	0.38246	MODIFIER	no	0	no	0	yes	yes
IL-1 R4	SeqId_4234_8	ST2_CAR3	distinct genome-wide SNPs	distinct	rs10179654	Both	inconsistent	cis	0.856329	no	none	1.5	1.5	-0.5	-0.5	5.18	5.18	0.570564	MODIFIER	no	0	no	0	yes	yes
MUCDL	SeqId_9962_1	CDHR5_MET	distinct genome-wide SNPs	distinct	rs61877853	Both	inconsistent	cis	0.355668	yes	benign	1.5	0.56	-0.5	0.003	11.34	0.347	0.0734436	MODERATE	no	0	no	0	yes	yes
TRYB1	SeqId_9409_11	TPSAB1_IMR	distinct genome-wide SNPs	distinct	rs8051930	Both	inconsistent	cis	0.919217	yes	benign	1.5	0.58	-0.5	0.061	2.938	0.274	0.589959	MODERATE	no	0	no	0	yes	yes
Cathepsin H	SeqId_8465_52	CTSH_MET	distinct genome-wide SNPs	distinct	rs60250730	Both	inconsistent	cis	1.07378	no	none	1.5	1.5	-0.5	-0.5	9.031	9.031	0.639482	MODIFIER	no	0	no	0	yes	yes
TRYB1	SeqId_9409_11	TPSAB1_IMR	distinct genome-wide SNPs	distinct	rs113690116	Both	inconsistent	cis	1.19424	no	none	1.5	1.5	-0.5	-0.5	3.587	3.587	0.285305	MODIFIER	no	0	no	0	no	no
ILT-2	SeqId_5090_49	LILRB1_CAR	distinct genome-wide SNPs	distinct	rs10426886	Both	inconsistent	cis	1.34116	yes	benign	1.5	0.05	-0.5	0.015	3.444	0.007	0.563245	MODERATE	no	0	no	0	yes	yes
CAPG	SeqId_4968_50	CAPG_ORG	distinct genome-wide SNPs	distinct	rs62623452	Both	inconsistent	cis	1.28293	yes	possibly damaging	0.02	0.02	0.262	0.262	23.4	23.4	0.284484	HIGH	no	0	no	0	no	no
FCG2A	SeqId_3309_2	FCGR2A_CAR	distinct genome-wide SNPs	distinct	rs7515174	Both	inconsistent	cis	1.11508	yes	benign	1.5	1.5	-0.5	-0.5	5.727	24.7	0.565469	HIGH	yes	1.73205	yes	1	no	yes
MPIF-1	SeqId_2913_1	CCL23_INF	distinct genome-wide SNPs	distinct	rs712048	Both	inconsistent	cis	0.764591	yes	benign	1.5	1	-0.5	0.003	0.632	2.758	0.280929	MODERATE	no	0	no	0	no	yes
Cathepsin S	SeqId_3181_50	CTSS_NEU	distinct genome-wide SNPs	distinct	rs41271951	Both	inconsistent	cis	0.824924	yes	benign	0.27	0.27	0	0	7.883	7.883	0.282854	MODERATE	yes	1	no	0	yes	yes
CD109	SeqId_3290_50	CD109_DEV	distinct genome-wide SNPs	distinct	rs573195220	Both	inconsistent	cis	0.755546	yes	benign	1.5	0.74	-0.5	0.007		0.001	0.38468	MODERATE	no	0	no	0	yes	yes
DPEP1	SeqId_8794_13	DPEP1_NEX	distinct genome-wide SNPs	distinct	rs409170	Both	inconsistent	cis	0.72643	no	none	1.5	1.5	-0.5	-0.5	1.226	1.226	0.367632	MODIFIER	no	0	yes	1	yes	yes
Cathepsin S	SeqId_3181_50	CTSS_NEU	distinct genome-wide SNPs	distinct	rs34175040	Both	inconsistent	cis	0.657883	yes	possibly damaging	1.5	0.04	-0.5	0.521		22.1	0.320212	MODERATE	no	0	no	0	no	no
SELPL	SeqId_11266_8	PSGL_1_CAR2	distinct genome-wide SNPs	distinct	rs140015552	Both	inconsistent	cis	1.45059	no	none	1.5	1.5	-0.5	-0.5			0.308536	MODIFIER	no	0	no	0	no	yes
Ck-b-8-1	SeqId_3028_36	CCL23_INF	distinct genome-wide SNPs	distinct	rs712048	Both	inconsistent	cis	0.838033	yes	benign	1.5	1	-0.5	0.003	0.632	2.758	0.349401	MODERATE	no	0	no	0	no	yes
FCG3B	SeqId_3311_27	FCGR3B_CAR	distinct genome-wide SNPs	distinct	rs4113336	Both	inconsistent	cis	0.869373	yes	benign	1.5	1	-0.5	0	14.12	6.267	0.479787	MODERATE	no	0	no	0	no	yes
DPEP1	SeqId_8794_13	DPEP1_NEX	distinct genome-wide SNPs	distinct	rs1126464	Both	inconsistent	cis	0.929828	yes	benign	0.23	0.23	0.046	0.046	7.359	7.359	0.528357	MODERATE	yes	1.73205	yes	2.44949	no	yes
MUCDL	SeqId_9962_1	CDHR5_MET	distinct genome-wide SNPs	distinct	rs117610069	Both	inconsistent	cis	1.14464	no	none	1.5	1.5	-0.5	-0.5	5.441	5.441	0.363503	MODIFIER	no	0	no	0	no	no
SLAF7	SeqId_5487_7	SLAMF7_CAR2	distinct genome-wide SNPs	distinct	rs11265473	Both	inconsistent	cis	0.803934	no	none	1.5	1.5	-0.5	-0.5	4.395	4.395	0.407027	MODIFIER	yes	1.41421	no	0	yes	yes
CD109	SeqId_3290_50	CD109_DEV	distinct genome-wide SNPs	distinct	rs57799429	Both	inconsistent	cis	0.840892	no	none	1.5	1.5	-0.5	-0.5	0.046	0.046	0.510821	MODIFIER	yes	1	no	0	yes	yes
CRIS2	SeqId_9282_12	CRISP2_CRG	distinct genome-wide SNPs	distinct	rs513343	Both	inconsistent	cis	0.766531	no	none	1.5	1.5	-0.5	-0.5	9.169	9.169	0.456597	MODIFIER	no	0	no	0	no	no
CLM6	SeqId_5066_134	CLM_6_NEU	genome-wide sig. & LD conditional SNP	consistent	rs4007737	Both	consistent	cis	0.290689	no	none	1.5	1.5	-0.5	-0.5	0.094	0.094	0.0350252	MODIFIER	no	0	no	0	yes	yes
SPB8	SeqId_19130_81	SERPINB8_MET	genome-wide sig. & LD conditional SNP	consistent	rs3826616	Both	consistent	cis	0.818309	yes	possibly damaging	0	0	0.98	0.98	23.6	23.6	0.117736	MODERATE	no	0	no	0	no	no
KLOTB	SeqId_19557_3	KLB_NEX	genome-wide sig. & LD conditional SNP	consistent	rs2608817	Both	consistent	cis	0.782496	no	none	1.5	1.5	-0.5	-0.5	0.61	0.61	0.433512	MODIFIER	no	0	no	0	no	no
Galectin-3	SeqId_3066_12	Gal_3_CAR3	genome-wide sig. & LD conditional SNP	consistent	rs76424323	Both	consistent	cis	0.88955	yes	possibly damaging	1.5	0.01	-0.5	0.926	2.014	23.1	0.323074	MODERATE	yes	1.73205	no	0	yes	yes
SIRB1	SeqId_6247_9	SIRPB1_DEV	genome-wide sig. & LD conditional SNP	consistent	rs12480515	Both	consistent	cis	0.940053	no	none	1.5	1.5	-0.5	-0.5	1.83	1.83	0.554994	MODIFIER	no	0	no	0	no	no
SPB8	SeqId_19130_81	SERPINB8_MET	genome-wide sig. & LD conditional SNP	cond_snp	rs2009989	Both	inconsistent	cis	0.621208	no	none	1.5	1.5	-0.5	-0.5	1.456	1.456	0.236808	MODIFIER	no	0	yes	1.41421	yes	yes
MIC-1	SeqId_4374_45	GDF_15_CAR3	genome-wide sig. & LD conditional SNP	consistent	rs1227731	Both	consistent	cis	0.769129	no	none	1.5	1.5	-0.5	-0.5	7.603	7.603	0.0805659	MODIFIER	yes	1	no	0	no	yes
MIC-1	SeqId_4374_45	GDF_15_CAR3	genome-wide sig. & LD conditional SNP	cond_snp	rs75347775	Both	inconsistent	cis	0.628013	yes	benign	1.5	1	-0.5	0	0.175	11.77	0.262681	MODERATE	yes	1.73205	yes	1.41421	yes	yes
ADAM 23	SeqId_7049_2	ADAM_23_NEU	genome-wide sig. & LD conditional SNP	consistent	rs1207146	Both	consistent	cis	0.614898	no	none	1.5	1.5	-0.5	-0.5	3.011	3.011	0.263072	MODIFIER	no	0	no	0	yes	yes
CLM6	SeqId_5066_134	CLM_6_NEU	genome-wide sig. & LD conditional SNP	cond_snp	rs62087200	Both	inconsistent	cis	0.883799	no	none	1.5	1.5	-0.5	-0.5	1.672	1.672	0.235865	MODIFIER	no	0	no	0	no	yes
Quinone reductase 2	SeqId_9754_33	NQO2_MET	genome-wide sig. & LD conditional SNP	consistent	rs138616686	Both	consistent	cis	0.89861	no	none	1.5	1.5	-0.5	-0.5	13.34	13.34	0.506054	MODIFIER	no	0	no	0	no	no
IGFBP-3	SeqId_2571_12	IGFBP3_CAR	genome-wide sig. & LD conditional SNP	cond_snp	rs145188037	Both	inconsistent	cis	1.12512	yes	benign	0.04	0.04	0.086	0.086	16.08	16.08	0.216743	MODERATE	no	0	no	0	no	no
IGFBP-3	SeqId_2571_12	IGFBP3_CAR	genome-wide sig. & LD conditional SNP	consistent	rs2854746	Both	consistent	cis	0.481248	yes	benign	0.57	0.57	0.01	0.01	11.35	11.35	0.177624	MODERATE	yes	1.73205	yes	2.23607	yes	yes
CD177	SeqId_13116_25	CD177_DEV	genome-wide sig. & LD conditional SNP	consistent	rs79338083	Both	consistent	cis	1.33056	no	none	1.5	1.5	-0.5	-0.5	5.069	5.069	0.322016	MODIFIER	no	0	no	0	no	yes
CRAC1	SeqId_5632_6	CRTAC1_CAR	genome-wide sig. & LD conditional SNP	cond_snp	rs684225	Both	inconsistent	cis	0.631744	no	none	1.5	1.5	-0.5	-0.5	6.155	6.155	0.294829	MODIFIER	no	0	no	0	yes	yes
5'-Nucleotidase	SeqId_15452_5	X_5__NT_ONC2	genome-wide sig. & LD conditional SNP	consistent	rs643591	Both	consistent	cis	0.660379	no	none	1.5	1.5	-0.5	-0.5	9.073	9.073	0.211244	MODIFIER	no	0	no	0	yes	yes
CRAC1	SeqId_5632_6	CRTAC1_CAR	genome-wide sig. & LD conditional SNP	consistent	rs56007204	Both	consistent	cis	0.796279	yes	benign	0	0	0	0	16.02	16.02	0.0858702	MODERATE	no	0	no	0	no	no
MBL	SeqId_3000_66	MBL2_CAR	genome-wide sig. & LD sentinel SNP	consistent	rs7899547	Both	consistent	cis	0.948999	no	none	1.5	1.5	-0.5	-0.5	4.237	4.237	0.596843	MODIFIER	no	0	no	0	no	no
HCC-4	SeqId_4913_78	CCL16_CAR3	genome-wide sig. & LD sentinel SNP	consistent	rs10445391	Both	consistent	cis	1.20391	no	none	1.5	1.5	-0.5	-0.5	3.989	3.989	0.629249	MODIFIER	no	0	no	0	no	yes
IL-12 p40	SeqId_13733_5	IL_12B_INF	genome-wide sig. & LD sentinel SNP	consistent	rs4244437	Both	consistent	cis	0.698856	no	none	1.5	1.5	-0.5	-0.5	9.059	9.059	0.330025	MODIFIER	yes	2	yes	1.41421	no	no
FCRL1	SeqId_5728_60	FCRL1_MET	genome-wide sig. & LD sentinel SNP	consistent	rs4971154	Both	consistent	cis	0.588218	no	none	1.5	1.5	-0.5	-0.5	0.033	0.033	0.256492	LOW	no	0	no	0	no	no
MIA	SeqId_2687_2	MIA_ONC2	genome-wide sig. & LD sentinel SNP	consistent	rs2233159	Both	consistent	cis	1.18241	no	none	1.5	1.5	-0.5	-0.5	13.09	13.09	0.519887	MODIFIER	yes	1	no	0	yes	yes
LRP11	SeqId_15472_16	LRP11_MET	genome-wide sig. & LD sentinel SNP	consistent	rs10544441	Both	consistent	cis	0.896549	yes	benign	1.5	0.21	-0.5	0.025		15.32	0.556405	MODERATE	yes	1.73205	no	0	yes	yes
Aldehyde dehydrogenase, class 3	SeqId_11480_1	ALDH3A1_ORG	genome-wide sig. & LD sentinel SNP	consistent	rs887241	Both	consistent	cis	0.435546	yes	benign	0.88	0.88	0	0	9.691	9.691	0.128037	MODERATE	no	0	no	0	yes	yes
Macrophage scavenger receptor	SeqId_15533_97	MSR1_NEU	genome-wide sig. & LD sentinel SNP	consistent	rs41341748	Both	consistent	cis	1.17639	yes	benign	1.5	1.5	-0.5	-0.5	39	39	0.218946	HIGH	no	0	no	0	yes	yes
MATN3	SeqId_19361_78	MATN3_NEU	genome-wide sig. & LD sentinel SNP	consistent	rs11694716	Both	consistent	cis	0.713092	no	none	1.5	1.5	-0.5	-0.5	1.372	1.372	0.358403	MODIFIER	no	0	no	0	yes	yes
HS3SB	SeqId_6986_17	HS3ST3B1_CRG	genome-wide sig. & LD sentinel SNP	consistent	rs62053877	Both	consistent	cis	0.31257	no	none	1.5	1.5	-0.5	-0.5	0.007	0.007	0.0702846	MODIFIER	no	0	no	0	yes	yes
CYTD	SeqId_3803_10	CST5_INF	genome-wide sig. & LD sentinel SNP	consistent	rs4642010	Both	consistent	cis	0.858487	no	none	1.5	1.5	-0.5	-0.5	2.366	2.366	0.419762	MODIFIER	no	0	no	0	no	yes
CNTP2	SeqId_6965_19	CNTNAP2_IMR	genome-wide sig. & LD sentinel SNP	consistent	rs6969311	Both	consistent	cis	0.745654	no	none	1.5	1.5	-0.5	-0.5	0.311	0.311	0.379477	MODIFIER	no	0	no	0	yes	yes
IDUA	SeqId_3169_70	IDUA_CAR2	genome-wide sig. & LD sentinel SNP	consistent	rs4690219	Both	consistent	cis	0.761118	no	none	1.5	1.5	-0.5	-0.5	3.392	3.392	0.395517	MODIFIER	no	0	no	0	no	yes
MIP-5	SeqId_18289_16	CCL15_CAR3	genome-wide sig. & LD sentinel SNP	consistent	rs854628	Both	consistent	cis	1.28655	no	none	1.5	1.5	-0.5	-0.5	1.832	1.832	0.617031	MODIFIER	no	0	no	0	no	yes
VEGF sR3	SeqId_16035_8	VEGFR_3_ONC2	genome-wide sig. & LD sentinel SNP	consistent	rs10935473	Both	consistent	trans	0.633482	no	none	1.5	1.5	-0.5	-0.5	0.417	0.417	0.296312	MODIFIER	no	0	yes	0	no	no
GCP-2	SeqId_3495_15	CXCL6_INF	genome-wide sig. & LD sentinel SNP	consistent	rs16850073	Both	consistent	cis	0.920543	no	none	1.5	1.5	-0.5	-0.5	13.25	13.25	0.586806	MODIFIER	yes	3.4641	no	0	yes	yes
MDGA1	SeqId_16900_29	MDGA1_NEU	genome-wide sig. & LD sentinel SNP	consistent	rs9349050	Both	consistent	cis	1.03455	no	none	1.5	1.5	-0.5	-0.5	6.719	6.719	0.772584	MODIFIER	yes	1	no	0	yes	yes
ASM	SeqId_10818_36	SMPD1_NEU	genome-wide sig. & LD sentinel SNP	consistent	rs7964859	Both	consistent	trans	0.607124	no	none	1.5	1.5	-0.5	-0.5	0.277	0.277	0.238566	MODIFIER	no	0	no	0	no	no
ENPP7	SeqId_4435_66	ENPP7_MET	genome-wide sig. & LD sentinel SNP	consistent	rs8076533	Both	consistent	cis	0.96566	yes	benign	1.5	0.27	-0.5	0	1.037	0.133	0.647709	MODERATE	no	0	no	0	yes	yes
CD8A	SeqId_15462_28	CD8A_INF	genome-wide sig. & LD sentinel SNP	consistent	rs4406273	Both	consistent	trans	0.655591	no	none	1.5	1.5	-0.5	-0.5	6.875	6.875	0.181532	MODIFIER	yes	1.41421	no	0	no	no
sFRP-3	SeqId_13740_51	sFRP_3_NEU	genome-wide sig. & LD sentinel SNP	consistent	rs288326	Both	consistent	cis	0.774726	yes	possibly damaging	0	0	0.997	0.997	26.7	26.7	0.281125	MODERATE	no	0	yes	2.82843	no	no
Gastric intrinsic factor	SeqId_17672_184	GIF_CAR2	genome-wide sig. & LD sentinel SNP	consistent	rs72549845	Both	consistent	trans	0.677717	no	none	1.5	1.5	-0.5	-0.5			0.294558	MODIFIER	no	0	no	0	no	no
kallikrein 12	SeqId_3199_54	KLK12_CRG	genome-wide sig. & LD sentinel SNP	consistent	rs10635364	Both	consistent	cis	0.350714	yes	benign	1.5	1.5	-0.5	-0.5		25.7	0.0845986	HIGH	no	0	no	0	yes	yes
ILT-4	SeqId_5091_28	LILRB2_CAR	genome-wide sig. & LD sentinel SNP	consistent	rs448092	Both	consistent	cis	1.06508	yes	benign	1.5	0.62	-0.5	0.001	0.076	7.567	0.638896	MODERATE	no	0	no	0	no	yes
sTie-2	SeqId_3773_15	TIE2_CAR2	genome-wide sig. & LD sentinel SNP	consistent	rs117982767	Both	consistent	cis	0.758815	yes	benign	1.5	0.53	-0.5	0.005	12.94	15.42	0.181783	MODERATE	no	0	yes	1	no	no
FCRLB	SeqId_15583_18	FCRLB_ONC2	genome-wide sig. & LD sentinel SNP	consistent	rs12045955	Both	consistent	cis	0.863944	no	none	1.5	1.5	-0.5	-0.5	0.359	0.359	0.251995	MODIFIER	no	0	no	0	no	yes
VWC2	SeqId_15308_108	VWC2_NEU	genome-wide sig. & LD sentinel SNP	consistent	rs1974955	Both	consistent	cis	0.501099	yes	benign	1.5	0.57	-0.5	0	1.348	8.527	0.195078	MODERATE	no	0	no	0	yes	yes
sICAM-2	SeqId_5486_73	ICAM_2_CAR3	genome-wide sig. & LD sentinel SNP	consistent	rs779860630	Both	consistent	trans	0.486518	no	none	1.5	1.5	-0.5	-0.5			0.134127	MODIFIER	yes	7.61577	yes	9.74679	no	no
SMOC1	SeqId_13118_5	SMOC1_NEX	genome-wide sig. & LD sentinel SNP	consistent	rs1958078	Both	consistent	cis	0.627615	no	none	1.5	1.5	-0.5	-0.5	12.43	12.43	0.216083	MODIFIER	yes	1.41421	yes	2	yes	yes
sE-Selectin	SeqId_3470_1	SELE_CAR3	genome-wide sig. & LD sentinel SNP	consistent	rs507666	Both	consistent	trans	1.04178	no	none	1.5	1.5	-0.5	-0.5	6.154	6.154	0.63084	MODIFIER	yes	7.61577	yes	8.18535	no	yes
K6PF	SeqId_17384_110	PFKM_CRG	genome-wide sig. & LD sentinel SNP	consistent	rs4760682	Both	consistent	cis	0.398748	no	none	1.5	1.5	-0.5	-0.5	5.252	5.252	0.0974032	MODIFIER	yes	1.41421	no	0	no	no
Marapsin	SeqId_15535_3	PRSS27_CAR2	genome-wide sig. & LD sentinel SNP	consistent	rs601338	Both	consistent	trans	0.709084	yes	benign	1.5	1.5	-0.5	-0.5	52	52	0.357333	HIGH	yes	5.74456	yes	4.58258	no	no
CD8A	SeqId_15462_28	CD8A_INF	genome-wide sig. & LD sentinel SNP	consistent	rs3020726	Both	consistent	cis	0.607618	no	none	1.5	1.5	-0.5	-0.5	11.96	11.96	0.201984	LOW	no	0	no	0	no	yes
LRP11	SeqId_6713_4	LRP11_MET	genome-wide sig. & LD sentinel SNP	consistent	rs9322225	Both	consistent	cis	0.932684	yes	benign	0.21	0.21	0.025	0.025	15.32	15.32	0.614236	MODERATE	no	0	yes	1.41421	yes	yes
I-TAC	SeqId_3038_9	CXCL11_INF	genome-wide sig. & LD sentinel SNP	consistent	rs35170645	Both	consistent	cis	0.714423	no	none	1.5	1.5	-0.5	-0.5	3.473	3.473	0.377477	MODIFIER	no	0	no	0	yes	yes
kallikrein 10	SeqId_6227_1	KLK10_MET	genome-wide sig. & LD sentinel SNP	consistent	rs2569454	Both	consistent	cis	0.704628	yes	benign	1.5	1	-0.5	0.003	9.91	11.83	0.350999	MODERATE	no	0	no	0	yes	yes
FUT8	SeqId_8244_16	FUT8_NEX	genome-wide sig. & LD sentinel SNP	consistent	rs2127870	Both	consistent	cis	1.07382	no	none	1.5	1.5	-0.5	-0.5	7.468	7.468	0.692767	MODIFIER	no	0	yes	1	no	yes
FOLR3	SeqId_15495_9	FR_gamma_ONC2	genome-wide sig. & LD sentinel SNP	consistent	rs71891516	Both	consistent	cis	1.21897	yes	benign	1.5	1.5	-0.5	-0.5			0.541389	HIGH	no	0	no	0	no	no
L-VEGF165	SeqId_19437_61	VEGFA_INF	genome-wide sig. & LD sentinel SNP	consistent	rs6921438	Both	consistent	cis	0.898499	no	none	1.5	1.5	-0.5	-0.5	4.124	4.124	0.589146	MODIFIER	yes	2.44949	yes	1.73205	no	yes
Siglec-9	SeqId_3007_7	Siglec_9_NEU	genome-wide sig. & LD sentinel SNP	consistent	rs62276455	Both	consistent	trans	0.345398	no	none	1.5	1.5	-0.5	-0.5	5.001	5.001	0.0838558	MODIFIER	no	0	yes	3.16228	no	no
PPA6	SeqId_5742_14	ACP6_MET	genome-wide sig. & LD sentinel SNP	consistent	rs2153463	Both	consistent	cis	0.98	no	none	1.5	1.5	-0.5	-0.5	3.239	3.239	0.621467	LOW	no	0	no	0	yes	yes
Cripto	SeqId_5810_25	TDGF1_NEX	genome-wide sig. & LD sentinel SNP	consistent	rs112481213	Both	consistent	cis	1.14481	no	none	1.5	1.5	-0.5	-0.5	6.977	6.977	0.803002	MODIFIER	no	0	no	0	yes	yes
kallikrein 13	SeqId_11152_46	KLK13_ONC2	genome-wide sig. & LD sentinel SNP	consistent	rs2569459	Both	consistent	cis	0.632772	no	none	1.5	1.5	-0.5	-0.5	0.159	0.159	0.273652	MODIFIER	no	0	no	0	yes	yes
RAP	SeqId_3640_14	Alpha_2_MRAP_NEU	genome-wide sig. & LD sentinel SNP	consistent	rs41559422	Both	consistent	trans	1.34547	no	none	1.5	1.5	-0.5	-0.5	9.944	9.944	0.467278	MODIFIER	no	0	no	0	no	no
LY9	SeqId_3324_51	LY9_ONC2	genome-wide sig. & LD sentinel SNP	consistent	rs12128261	Both	consistent	cis	0.640156	no	none	1.5	1.5	-0.5	-0.5	2.024	2.024	0.253686	MODIFIER	no	0	no	0	no	no
ISLR2	SeqId_13124_20	ISLR2_NEX	genome-wide sig. & LD sentinel SNP	consistent	rs507666	Both	consistent	trans	0.645291	no	none	1.5	1.5	-0.5	-0.5	6.154	6.154	0.246804	MODIFIER	yes	7.61577	yes	8.77496	no	no
FCRL6	SeqId_6617_12	FCRL6_IMR	genome-wide sig. & LD sentinel SNP	consistent	rs6657365	Both	consistent	cis	0.467547	yes	benign	1.5	1.5	-0.5	-0.5	2.099	35	0.124761	HIGH	no	0	no	0	no	no
GRN	SeqId_4992_49	GRN_CAR3	genome-wide sig. & LD sentinel SNP	consistent	rs12740374	Both	consistent	trans	0.928924	no	none	1.5	1.5	-0.5	-0.5	4.72	4.72	0.519934	MODIFIER	yes	5.47723	yes	8.88819	no	no
IL-17 sR	SeqId_2992_59	IL_17RA_CAR3	genome-wide sig. & LD sentinel SNP	consistent	rs4819959	Both	consistent	cis	0.897831	no	none	1.5	1.5	-0.5	-0.5	2.888	2.888	0.577933	MODIFIER	no	0	no	0	yes	yes
MMP-10	SeqId_8479_4	MMP_10_INF	genome-wide sig. & LD sentinel SNP	consistent	rs17860955	Both	consistent	cis	1.03755	yes	benign	1.5	1.5	-0.5	-0.5	24.8	24.8	0.217878	HIGH	no	0	no	0	no	no
TSP2	SeqId_3339_33	THBS2_CAR2	genome-wide sig. & LD sentinel SNP	consistent	rs74507247	Both	consistent	cis	0.867122	no	none	1.5	1.5	-0.5	-0.5	0.91	0.91	0.337002	MODIFIER	no	0	no	0	yes	yes
BTC	SeqId_13088_397	BTC_ORG	genome-wide sig. & LD sentinel SNP	consistent	rs28690341	Both	consistent	cis	0.750267	yes	benign	1.5	0.51	-0.5	0	14.5	13.08	0.279317	MODERATE	no	0	no	0	no	no
ASAHL	SeqId_3173_49	NAAA_NEU	genome-wide sig. & LD sentinel SNP	consistent	rs111981122	Both	consistent	cis	0.858254	yes	benign	1.5	1	-0.5	0.003	3.451	0.035	0.443141	MODERATE	no	0	no	0	yes	yes
sTREM-1	SeqId_9266_1	TREM1_IMR	genome-wide sig. & LD sentinel SNP	consistent	rs151289065	Both	consistent	cis	0.597411	no	none	1.5	1.5	-0.5	-0.5			0.244134	MODIFIER	no	0	no	0	no	no
Tenascin	SeqId_4155_3	TNC_CAR	genome-wide sig. & LD sentinel SNP	consistent	rs2685417	Both	consistent	trans	0.547449	no	none	1.5	1.5	-0.5	-0.5	5.217	5.217	0.190806	MODIFIER	no	0	no	0	no	no
PSP-94	SeqId_10620_21	MSMB_DEV	genome-wide sig. & LD sentinel SNP	consistent	rs6602880	Both	consistent	trans	0.676092	no	none	1.5	1.5	-0.5	-0.5	3.222	3.222	0.321576	MODIFIER	no	0	yes	1	no	no
VEGF	SeqId_2597_8	VEGFA_INF	genome-wide sig. & LD sentinel SNP	consistent	rs6921438	Both	consistent	cis	0.706329	no	none	1.5	1.5	-0.5	-0.5	4.124	4.124	0.364938	MODIFIER	yes	2.44949	yes	1.73205	no	yes
ENA-78	SeqId_2979_8	CXCL5_INF	genome-wide sig. & LD sentinel SNP	consistent	rs352045	Both	consistent	cis	0.818046	no	none	1.5	1.5	-0.5	-0.5	3.389	3.389	0.320702	MODIFIER	no	0	yes	1	yes	yes
Cathepsin D	SeqId_5508_62	CTSD_CAR3	genome-wide sig. & LD sentinel SNP	consistent	rs55861089	Both	consistent	cis	0.685857	yes	benign	1.5	0.24	-0.5	0.03	4.437	1.16	0.205944	MODERATE	no	0	yes	1	yes	yes
MMP-12	SeqId_4496_60	MMP12_CAR2	genome-wide sig. & LD sentinel SNP	consistent	rs17368814	Both	consistent	cis	0.814064	no	none	1.5	1.5	-0.5	-0.5	4.829	4.829	0.331928	MODIFIER	yes	1.73205	no	0	no	no
Granulysin	SeqId_3195_50	GNLY_CAR	genome-wide sig. & LD sentinel SNP	consistent	rs12151621	Both	consistent	cis	0.924932	no	none	1.5	1.5	-0.5	-0.5	0.178	0.178	0.505803	MODIFIER	no	0	no	0	yes	yes
CNTN2	SeqId_3296_92	CNTN2_ORG	genome-wide sig. & LD sentinel SNP	consistent	rs2071533	Both	consistent	cis	0.96395	no	none	1.5	1.5	-0.5	-0.5	17.89	17.89	0.456526	MODIFIER	no	0	no	0	yes	yes
IL-10 Rb	SeqId_2631_50	IL_10RB_INF	genome-wide sig. & LD sentinel SNP	consistent	rs68187568	Both	consistent	cis	0.365923	no	none	1.5	1.5	-0.5	-0.5			0.0926911	MODIFIER	no	0	no	0	yes	yes
DC-SIGN	SeqId_3029_52	CD209_DEV	genome-wide sig. & LD sentinel SNP	consistent	rs597974	Both	consistent	trans	0.91225	no	none	1.5	1.5	-0.5	-0.5	2.936	2.936	0.566453	MODIFIER	yes	5.65685	yes	3.31662	no	no
ENTP6	SeqId_8932_1	ENTPD6_CRG	genome-wide sig. & LD sentinel SNP	consistent	rs6050446	Both	consistent	cis	0.798624	yes	benign	1	1	0	0	15.79	15.79	0.15768	MODERATE	yes	1.41421	yes	3.16228	yes	yes
CRNN	SeqId_17738_7	CRNN_ONC2	genome-wide sig. & LD sentinel SNP	consistent	rs10494275	Both	consistent	cis	0.666258	no	none	1.5	1.5	-0.5	-0.5	14	14	0.164638	MODIFIER	no	0	no	0	yes	yes
AMD	SeqId_5620_13	PAM_CAR	genome-wide sig. & LD sentinel SNP	consistent	rs35658696	Both	consistent	cis	1.15927	yes	possibly damaging	0	0	0.935	0.935	29.4	29.4	0.414665	MODERATE	yes	2.82843	yes	2.44949	no	no
sL-Selectin	SeqId_4831_4	SELL_CAR	genome-wide sig. & LD sentinel SNP	consistent	rs4140655	Both	consistent	cis	0.744715	yes	benign	1.5	0.54	-0.5	0.024	2.502	19.77	0.366639	MODERATE	no	0	no	0	yes	yes
IL-6 sRa	SeqId_15602_43	IL_6RA_CAR3	genome-wide sig. & LD sentinel SNP	consistent	rs2228145	Both	consistent	cis	1.06546	yes	benign	0.08	0.08	0.02	0.02	15.98	15.98	0.80097	MODERATE	yes	3.74166	yes	3.60555	yes	yes
WFKN2	SeqId_3235_50	WFIKKN2_DEV	genome-wide sig. & LD sentinel SNP	consistent	rs11079936	Both	consistent	cis	0.719444	no	none	1.5	1.5	-0.5	-0.5	3.647	3.647	0.35671	MODIFIER	no	0	no	0	yes	yes
CRAC1	SeqId_5632_6	CRTAC1_CAR	genome-wide sig. & LD sentinel SNP	consistent	rs7614709	Both	consistent	trans	0.789367	yes	benign	1.5	0.11	-0.5	0	1.39	13.17	0.388081	MODERATE	no	0	no	0	no	no
Coagulation Factor VII	SeqId_3184_25	F7_CAR	genome-wide sig. & LD sentinel SNP	consistent	rs3093253	Both	consistent	cis	1.17469	yes	benign	1.5	0.29	-0.5	0.013	0.108	4.067	0.626269	MODERATE	yes	1.73205	no	0	yes	yes
Contactin-5	SeqId_3299_29	CNTN5_NEU	genome-wide sig. & LD sentinel SNP	consistent	rs898776	Both	consistent	cis	0.827768	no	none	1.5	1.5	-0.5	-0.5	6.167	6.167	0.262908	MODIFIER	no	0	no	0	no	no
SHPS1	SeqId_5430_66	SHPS_1_CAR3	genome-wide sig. & LD sentinel SNP	consistent	rs1569960	Both	consistent	cis	1.09321	no	none	1.5	1.5	-0.5	-0.5	3.7		0.828705	MODERATE	no	0	no	0	yes	yes
Coagulation Factor XI	SeqId_2190_55	F11_CAR	genome-wide sig. & LD sentinel SNP	consistent	rs710446	Both	consistent	trans	0.719653	yes	benign	1	1	0	0	15.75	15.75	0.361705	MODERATE	yes	1.41421	yes	1	no	no
Galectin-8	SeqId_4909_68	gal_8_NEU	genome-wide sig. & LD sentinel SNP	consistent	rs115478735	Both	consistent	trans	0.67	no	none	1.5	1.5	-0.5	-0.5	0.052	0.052	0.257186	MODIFIER	yes	7.61577	yes	9.27362	no	no
IL-3 Ra	SeqId_13744_37	IL3RA_NEX	genome-wide sig. & LD sentinel SNP	consistent	rs507666	Both	consistent	trans	0.834805	no	none	1.5	1.5	-0.5	-0.5	6.154	6.154	0.423643	MODIFIER	yes	7.61577	yes	8.18535	no	no
LEG9	SeqId_9197_4	Gal_9_CAR2	genome-wide sig. & LD sentinel SNP	consistent	rs74321993	Both	consistent	cis	0.436234	yes	benign	1.5	0.08	-0.5	0.104	2.96	18.19	0.119338	MODERATE	no	0	no	0	yes	yes
NID2	SeqId_16060_99	NID2_DEV	genome-wide sig. & LD sentinel SNP	consistent	rs2516600	Both	consistent	cis	0.889382	no	none	1.5	1.5	-0.5	-0.5	6.396	6.396	0.581297	MODIFIER	no	0	no	0	yes	yes
ASAH2	SeqId_3212_30	N_CDase_NEU	genome-wide sig. & LD sentinel SNP	consistent	rs2842126	Both	consistent	cis	0.786384	no	none	1.5	1.5	-0.5	-0.5	1.152	1.152	0.365898	MODIFIER	no	0	no	0	no	no
IL-1 sRII	SeqId_14133_93	IL_1RT2_CAR3	genome-wide sig. & LD sentinel SNP	consistent	rs2310170	Both	consistent	cis	0.660681	no	none	1.5	1.5	-0.5	-0.5	10.74	10.74	0.312991	MODIFIER	no	0	no	0	no	no
DPP2	SeqId_8346_9	DPP7_MET	genome-wide sig. & LD sentinel SNP	consistent	rs10747049	Both	consistent	cis	0.818108	yes	benign	1	1	0	0	15.57	15.57	0.424391	MODERATE	no	0	no	0	yes	yes
KI2L3	SeqId_17153_46	KIR2DL3_NEX	genome-wide sig. & LD sentinel SNP	consistent	rs17207383	Both	consistent	cis	0.733008	no	none	1.5	1.5	-0.5	-0.5	0.152	0.152	0.356678	MODIFIER	no	0	no	0	no	no
VEGF121	SeqId_4867_15	VEGFA_INF	genome-wide sig. & LD sentinel SNP	consistent	rs6921438	Both	consistent	cis	0.897664	no	none	1.5	1.5	-0.5	-0.5	4.124	4.124	0.577789	MODIFIER	yes	2.44949	yes	1.73205	no	yes
LRIG1	SeqId_18831_6	LRIG1_MET	genome-wide sig. & LD sentinel SNP	consistent	rs2306272	Both	consistent	cis	0.886848	yes	benign	0.07	0.07	0.026	0.026	17.24	17.24	0.531912	MODERATE	yes	1.41421	yes	3.74166	no	no
VEGF sR2	SeqId_3651_50	VEGFR_2_ONC2	genome-wide sig. & LD sentinel SNP	consistent	rs34231037	Both	consistent	cis	1.0592	yes	possibly damaging	0	0	0.999	0.999	24.4	24.4	0.283959	MODERATE	no	0	no	0	no	no
CLC4C	SeqId_9094_5	CLEC4C_IMR	genome-wide sig. & LD sentinel SNP	consistent	rs7302014	Both	consistent	cis	0.764264	no	none	1.5	1.5	-0.5	-0.5	0.334	0.334	0.425645	MODIFIER	no	0	no	0	yes	yes
Gro-a	SeqId_2985_35	CXCL1_CAR2	genome-wide sig. & LD sentinel SNP	consistent	rs3097411	Both	consistent	cis	1.00678	no	none	1.5	1.5	-0.5	-0.5	1.153	1.153	0.629196	MODIFIER	no	0	no	0	no	no
BST1	SeqId_4535_50	BST1_DEV	genome-wide sig. & LD sentinel SNP	consistent	rs73224660	Both	consistent	cis	1.13719	yes	benign	1.5	1.5	-0.5	-0.5	3.209	0.007	0.698592	HIGH	yes	1.41421	no	0	no	no
FCRL3	SeqId_4440_15	FCRL3_IMR	genome-wide sig. & LD sentinel SNP	consistent	rs7522061	Both	consistent	cis	0.898499	yes	benign	0.98	0.98	0.001	0.001	0.208	0.208	0.57157	MODERATE	yes	1.73205	yes	1.41421	yes	yes
CD48	SeqId_3292_75	CD48_ONC2	genome-wide sig. & LD sentinel SNP	consistent	rs1980606	Both	consistent	cis	0.488262	yes	benign	1.5	0.06	-0.5	0.946	0.315	14.84	0.143398	MODERATE	no	0	no	0	no	no
LIRB5	SeqId_7015_8	LILRB5_CAR	genome-wide sig. & LD sentinel SNP	consistent	rs12975366	Both	consistent	cis	1.07089	yes	possibly damaging	0	0	0.9	0.9	19.61	19.61	0.79806	MODERATE	yes	1.41421	no	0	no	yes
FETUB	SeqId_3367_8	FETUB_CAR	genome-wide sig. & LD sentinel SNP	consistent	rs5030103	Both	consistent	cis	1.2285	no	none	1.5	1.5	-0.5	-0.5	2.388	2.388	0.243077	MODIFIER	no	0	no	0	no	no
PDGF Rb	SeqId_3459_49	PDGFRB_DEV	genome-wide sig. & LD sentinel SNP	consistent	rs2304058	Both	consistent	cis	1.06892	no	none	1.5	1.5	-0.5	-0.5	1.882	1.882	0.809795	MODIFIER	no	0	no	0	yes	yes
PSP-94	SeqId_10620_21	MSMB_DEV	genome-wide sig. & LD sentinel SNP	consistent	rs10993994	Both	consistent	cis	0.961145	no	none	1.5	1.5	-0.5	-0.5	2.38	2.38	0.692507	MODIFIER	yes	1.73205	yes	3.31662	no	yes
RET	SeqId_3220_40	RET_ONC2	genome-wide sig. & LD sentinel SNP	consistent	rs2796561	Both	consistent	cis	0.635925	no	none	1.5	1.5	-0.5	-0.5	1.54	1.54	0.279979	MODIFIER	no	0	no	0	no	no
EDAR	SeqId_2977_7	EDAR_IMR	genome-wide sig. & LD sentinel SNP	consistent	rs75147553	Both	consistent	cis	1.36268	no	none	1.5	1.5	-0.5	-0.5	0.053	0.053	0.315879	MODIFIER	no	0	no	0	no	no
IL-16	SeqId_2774_10	IL16_CAR2	genome-wide sig. & LD sentinel SNP	consistent	rs58754882	Both	consistent	cis	1.03653	yes	possibly damaging	1.5	0.01	-0.5	0.868	6.489	11.23	0.439835	MODERATE	yes	2	yes	1.73205	no	no
Vaspin	SeqId_6551_94	SERPINA12_CAR2	genome-wide sig. & LD sentinel SNP	consistent	rs4900235	Both	consistent	cis	0.78962	no	none	1.5	1.5	-0.5	-0.5	3.596	3.596	0.374893	MODIFIER	no	0	no	0	no	no
TIM-1	SeqId_9021_1	KIM1_CAR2	genome-wide sig. & LD sentinel SNP	consistent	rs6878069	Both	consistent	cis	0.590678	no	none	1.5	1.5	-0.5	-0.5	0.048	0.048	0.262383	MODIFIER	no	0	no	0	no	no
MCP-2	SeqId_13748_4	MCP_2_INF	genome-wide sig. & LD sentinel SNP	consistent	rs1133763	Both	consistent	cis	1.11315	yes	possibly damaging	0.01	0.01	0.588	0.588	21.2	21.2	0.649989	MODERATE	no	0	no	0	no	yes
Chitotriosidase-1	SeqId_3600_2	CHIT1_CAR3	genome-wide sig. & LD sentinel SNP	consistent	rs872583	Both	consistent	cis	1.03044	no	none	1.5	1.5	-0.5	-0.5	5.443		0.628459	MODERATE	no	0	no	0	yes	yes
TSP2	SeqId_14111_15	THBS2_CAR2	genome-wide sig. & LD sentinel SNP	consistent	rs74507247	Both	consistent	cis	0.462925	no	none	1.5	1.5	-0.5	-0.5	0.91	0.91	0.0908536	MODIFIER	no	0	no	0	yes	yes
SREC-II	SeqId_8956_96	SCARF2_NEU	genome-wide sig. & LD sentinel SNP	consistent	rs738084	Both	consistent	cis	0.504975	yes	possibly damaging	1.5	0.01	-0.5	0.89	4.839	25.9	0.153156	MODERATE	yes	1.41421	yes	4.3589	no	no
Cadherin-5	SeqId_2819_23	CDH5_CAR3	genome-wide sig. & LD sentinel SNP	consistent	rs8176693	Both	consistent	trans	1.11781	no	none	1.5	1.5	-0.5	-0.5	2.067	2.067	0.44647	MODIFIER	yes	4.89898	yes	2.23607	no	no
Siglec-9	SeqId_3007_7	Siglec_9_NEU	genome-wide sig. & LD sentinel SNP	consistent	rs2075803	Both	consistent	cis	1.08301	yes	benign	0.17	0.17	0.015	0.015	9.034	9.034	0.827182	MODERATE	yes	2	yes	1.73205	yes	yes
BGH3	SeqId_3283_21	TGFBI_CAR	genome-wide sig. & LD sentinel SNP	consistent	rs13159365	Both	consistent	cis	0.748866	no	none	1.5	1.5	-0.5	-0.5	9.857	9.857	0.423277	MODIFIER	no	0	no	0	yes	yes
bFGF	SeqId_3025_50	FGF2_IMR	genome-wide sig. & LD sentinel SNP	consistent	rs2922979	Both	consistent	cis	0.847939	no	none	1.5	1.5	-0.5	-0.5	11.72	11.72	0.471375	MODIFIER	no	0	no	0	yes	yes
TENR	SeqId_11302_237	TN_R_NEU	genome-wide sig. & LD sentinel SNP	consistent	rs2235256	Both	consistent	cis	0.464973	no	none	1.5	1.5	-0.5	-0.5	1.705	1.705	0.156334	MODIFIER	no	0	no	0	yes	yes
CRHBP	SeqId_6039_24	CRHBP_DEV	genome-wide sig. & LD sentinel SNP	consistent	rs1700658	Both	consistent	cis	0.812773	no	none	1.5	1.5	-0.5	-0.5	1.038	1.038	0.446312	MODIFIER	no	0	no	0	yes	yes
SMOC2	SeqId_15635_4	SMOC2_NEU	genome-wide sig. & LD sentinel SNP	consistent	rs4708738	Both	consistent	cis	0.646452	no	none	1.5	1.5	-0.5	-0.5	0.209	0.209	0.275346	MODIFIER	no	0	no	0	yes	yes
Carbonic anhydrase 6	SeqId_3352_80	CA6_DEV	genome-wide sig. & LD sentinel SNP	consistent	rs3765963	Both	consistent	cis	0.788099	yes	benign	1.5	0.19	-0.5	0.009	1.722	8.114	0.444378	MODERATE	no	0	no	0	yes	yes
GPC5	SeqId_4991_12	GCP5_NEU	genome-wide sig. & LD sentinel SNP	consistent	rs342706	Both	consistent	cis	0.885833	no	none	1.5	1.5	-0.5	-0.5	0.929	0.929	0.500984	MODIFIER	no	0	no	0	yes	yes
PARC	SeqId_3044_3	CCL18_CAR	genome-wide sig. & LD sentinel SNP	consistent	rs2015086	Both	consistent	cis	0.958019	no	none	1.5	1.5	-0.5	-0.5	5.713	5.713	0.462559	MODIFIER	no	0	no	0	no	yes
IL-18 Ra	SeqId_14079_14	IL_18R1_INF	genome-wide sig. & LD sentinel SNP	consistent	rs1573895	Both	consistent	cis	0.8005	no	none	1.5	1.5	-0.5	-0.5	5.391	5.391	0.404518	MODIFIER	yes	3	no	0	yes	yes
KI2L3	SeqId_17153_46	KIR2DL3_NEX	genome-wide sig. & LD sentinel SNP	consistent	rs2524093	Both	consistent	trans	0.631744	yes	benign	1.5	0.01	-0.5	0	5.584	13.14	0.270985	MODERATE	yes	2	no	0	no	no
Soggy-1	SeqId_16309_30	DKKL1_CRG	genome-wide sig. & LD sentinel SNP	consistent	rs77121881	Both	consistent	cis	0.320468	yes	benign	1.5	0.61	-0.5	0.02		8.466	0.0660201	MODERATE	yes	1	yes	1.41421	yes	yes
TLR3	SeqId_16918_198	TLR3_ONC2	genome-wide sig. & LD sentinel SNP	consistent	rs3775291	Both	consistent	cis	0.898999	yes	possibly damaging	0.01	0.01	1	1	24	24	0.534138	MODERATE	yes	1	yes	1.41421	no	no
LYPD3	SeqId_13107_9	LYPD3_ONC2	genome-wide sig. & LD sentinel SNP	consistent	rs35107209	Both	consistent	cis	0.43852	no	none	1.5	1.5	-0.5	-0.5	0.482	0.482	0.114664	MODIFIER	no	0	no	0	no	yes
PTGD2	SeqId_12549_33	HPGDS_ORG	genome-wide sig. & LD sentinel SNP	consistent	rs6532479	Both	consistent	cis	0.652074	no	none	1.5	1.5	-0.5	-0.5	3.691	3.691	0.307834	MODIFIER	no	0	no	0	yes	yes
SAA-4	SeqId_15516_12	SAA4_CAR	genome-wide sig. & LD sentinel SNP	consistent	rs7117484	Both	consistent	cis	0.823893	no	none	1.5	1.5	-0.5	-0.5	1.961	1.961	0.485881	MODIFIER	no	0	no	0	no	yes
ADA22	SeqId_7933_75	ADAM_22_NEU	genome-wide sig. & LD sentinel SNP	consistent	rs2279542	Both	consistent	cis	0.480416	yes	benign	0.75	0.75	0.006	0.006	6.854	6.854	0.169098	MODERATE	no	0	no	0	yes	yes
ENTP6	SeqId_8932_1	ENTPD6_CRG	genome-wide sig. & LD sentinel SNP	consistent	rs187067151	Both	consistent	trans	0.69455	yes	benign	1.5	1	-0.5	0	6.802	15.79	0.123042	MODERATE	no	0	no	0	no	no
NPTXR	SeqId_15511_37	NPTXR_MET	genome-wide sig. & LD sentinel SNP	consistent	rs74703065	Both	consistent	cis	1.14643	no	none	1.5	1.5	-0.5	-0.5	0.929	0.929	0.26669	MODIFIER	no	0	no	0	yes	yes
DPEP2	SeqId_8327_26	DPEP2_NEX	genome-wide sig. & LD sentinel SNP	consistent	rs779860630	Both	consistent	trans	0.630555	no	none	1.5	1.5	-0.5	-0.5			0.242079	MODIFIER	yes	7.61577	yes	9.69536	no	no
PILRA isoform FDF03-deltaTM	SeqId_6402_8	PILRA_DEV	genome-wide sig. but directionally inconsistent	direct_incon	rs1859788	Both	inconsistent	cis	1.12196	yes	benign	1	1	0	0	10.85	10.85	0.83236	MODERATE	yes	2	yes	1.73205	no	yes
sICAM-1	SeqId_4342_10	ICAM1_CAR	genome-wide sig. but directionally inconsistent	direct_incon	rs5498	Both	inconsistent	cis	1.09275	yes	benign	1	1	0	0	3.154	3.154	0.838466	MODERATE	yes	1.41421	yes	1.73205	no	yes
PILRA isoform FDF03-M14	SeqId_10816_150	PILRA_DEV	genome-wide sig. but directionally inconsistent	direct_incon	rs2405442	Both	inconsistent	cis	1.12557	yes	benign	1.5	1	-0.5	0	13.38	10.85	0.833995	MODERATE	yes	2	yes	1.41421	no	yes
HDGF	SeqId_8953_47	HDGF_MET	genome-wide sig. but directionally inconsistent	direct_incon	rs12121617	Both	inconsistent	cis	0.30133	yes	benign	1.5	0	-0.5	0	2.17	20.1	0.065832	MODERATE	yes	1.41421	yes	1	yes	yes
HDGF	SeqId_16758_96	HDGF_MET	genome-wide sig. but directionally inconsistent	direct_incon	rs12145743	Both	inconsistent	cis	0.331662	yes	benign	1.5	0	-0.5	0	1.784	20.1	0.0834101	MODERATE	yes	1	yes	1	yes	yes
FBLN3	SeqId_8480_29	EFEMP1_CAR	moderate sig. level & LD conditional SNP	consistent	rs11899888	SOMAscan	consistent	cis	0.458476	no	none	1.5	1.5	-0.5	-0.5	3.249	3.249	0.111528	MODIFIER	yes	2.44949	no	0	no	no
DDX58	SeqId_12382_2	DDX58_IMR	moderate sig. level & LD conditional SNP	cond_snp	rs7025666	SOMAscan	inconsistent	cis	0.602412	yes	possibly damaging	1.5	0	-0.5	0.65	8.86	17.09	0.230573	MODERATE	no	0	no	0	yes	yes
TRML2	SeqId_5736_1	TLT_2_CAR3	moderate sig. level & LD conditional SNP	consistent	rs11759347	SOMAscan	consistent	cis	0.288964	no	none	1.5	1.5	-0.5	-0.5	2.068	2.068	0.0516568	MODIFIER	no	0	no	0	no	no
PLXB2	SeqId_9216_100	PLXNB2_CAR	moderate sig. level & LD conditional SNP	cond_snp	rs28578714	SOMAscan	inconsistent	cis	0.771298	yes	benign	1.5	1	-0.5	0.001	0.213	2.172	0.420619	MODERATE	yes	1	yes	1	no	no
LGMN	SeqId_3622_33	LGMN_DEV	moderate sig. level & LD conditional SNP	consistent	rs72701845	SOMAscan	consistent	cis	0.656354	no	none	1.5	1.5	-0.5	-0.5	1.867	1.867	0.111514	MODIFIER	no	0	no	0	no	no
PSP	SeqId_13095_51	REG1A_CAR	moderate sig. level & LD conditional SNP	consistent	rs11126696	SOMAscan	consistent	cis	0.482079	no	none	1.5	1.5	-0.5	-0.5	0.048	0.048	0.161772	MODIFIER	no	0	no	0	no	no
TRML2	SeqId_5736_1	TLT_2_CAR3	moderate sig. level & LD conditional SNP	cond_snp	rs62396356	SOMAscan	inconsistent	cis	1.03218	yes	benign	1.5	0.18	-0.5	0.015	0.02	0.167	0.527079	MODERATE	yes	1	yes	2.23607	no	no
FBLN3	SeqId_8480_29	EFEMP1_CAR	moderate sig. level & LD conditional SNP	cond_snp	rs3791679	SOMAscan	inconsistent	cis	0.513128	no	none	1.5	1.5	-0.5	-0.5	17.76	17.76	0.165102	MODIFIER	yes	4	yes	6.32456	yes	yes
Caspase-3	SeqId_3593_72	CASP_3_CAR3	moderate sig. level & LD conditional SNP	cond_snp	rs150986391	SOMAscan	inconsistent	cis	0.566833	no	none	1.5	1.5	-0.5	-0.5			0.158038	MODIFIER	no	0	no	0	yes	yes
CAD17	SeqId_16613_3	CDH17_NEX	moderate sig. level & LD conditional SNP	consistent	rs149092047	SOMAscan	consistent	trans	0.613433	no	none	1.5	1.5	-0.5	-0.5			0.24014	MODIFIER	yes	2.23607	yes	0	no	no
LGMN	SeqId_3622_33	LGMN_DEV	moderate sig. level & LD conditional SNP	cond_snp	rs7157038	SOMAscan	inconsistent	cis	0.442832	no	none	1.5	1.5	-0.5	-0.5	0.499	0.499	0.132282	MODIFIER	no	0	no	0	no	no
PLXB2	SeqId_9216_100	PLXNB2_CAR	moderate sig. level & LD conditional SNP	consistent	rs11547731	SOMAscan	consistent	cis	0.571752	yes	possibly damaging	0.05	0.05	0.998	0.998	23.6	23.6	0.224806	MODERATE	no	0	no	0	no	no
DDX58	SeqId_12382_2	DDX58_IMR	moderate sig. level & LD conditional SNP	consistent	rs7029002	SOMAscan	consistent	cis	0.436921	no	none	1.5	1.5	-0.5	-0.5	1.908	1.908	0.132503	MODIFIER	no	0	no	0	yes	yes
Caspase-3	SeqId_3593_72	CASP_3_CAR3	moderate sig. level & LD conditional SNP	consistent	rs4647601	SOMAscan	consistent	cis	0.420357	no	none	1.5	1.5	-0.5	-0.5	7.912	7.912	0.127345	MODIFIER	no	0	no	0	yes	yes
CAD17	SeqId_16613_3	CDH17_NEX	moderate sig. level & LD conditional SNP	cond_snp	rs8176747	SOMAscan	inconsistent	trans	0.842556	no	none	1.5	1.5	-0.5	-0.5	0.055	0.055	0.253304	MODIFIER	yes	4.89898	yes	3.16228	no	no
PSP	SeqId_13095_51	REG1A_CAR	moderate sig. level & LD conditional SNP	cond_snp	rs76841471	SOMAscan	inconsistent	cis	0.718749	no	none	1.5	1.5	-0.5	-0.5	0.323	0.323	0.192129	MODIFIER	no	0	no	0	no	yes
HO-1	SeqId_17398_55	HO_1_CAR2	moderate sig. level & LD sentinel SNP	consistent	rs112783200	SOMAscan	consistent	trans	0.474974	no	none	1.5	1.5	-0.5	-0.5			0.118297	MODIFIER	yes	2	no	0	no	no
GPVI	SeqId_3194_36	GP6_CAR3	moderate sig. level & LD sentinel SNP	consistent	rs1654425	SOMAscan	consistent	cis	0.63616	yes	benign	1.5	0.4	-0.5	0.001	6.646	5.217	0.234673	MODERATE	yes	2	yes	2	yes	yes
B4GT1	SeqId_13381_49	B4GALT1_DEV	moderate sig. level & LD sentinel SNP	consistent	rs17695224	SOMAscan	consistent	trans	0.539073	no	none	1.5	1.5	-0.5	-0.5	0.673	0.673	0.185215	MODIFIER	yes	1	yes	1	no	no
ASGR1	SeqId_5452_71	ASGR1_NEX	moderate sig. level & LD sentinel SNP	consistent	rs1794116	SOMAscan	consistent	trans	0.361801	no	none	1.5	1.5	-0.5	-0.5	0.258	0.258	0.082936	MODIFIER	no	0	no	0	no	no
SCAR5	SeqId_10419_1	SCARA5_NEU	moderate sig. level & LD sentinel SNP	consistent	rs566279589	SOMAscan	consistent	cis	0.46	no	none	1.5	1.5	-0.5	-0.5			0.142533	MODIFIER	yes	1.41421	no	0	yes	yes
LIRA5	SeqId_8766_29	LILRA5_MET	moderate sig. level & LD sentinel SNP	consistent	rs1260326	SOMAscan	consistent	trans	0.313688	yes	benign	1	1	0	0	13.22	13.22	0.0740859	MODERATE	yes	10.198	yes	13.2665	no	yes
Carbonic anhydrase XIII	SeqId_3420_21	CA13_MET	moderate sig. level & LD sentinel SNP	consistent	rs73688702	SOMAscan	consistent	cis	0.884534	no	none	1.5	1.5	-0.5	-0.5	10.44	10.44	0.292704	MODIFIER	no	0	no	0	no	yes
Cadherin E	SeqId_18429_10	CDH1_CAR	moderate sig. level & LD sentinel SNP	consistent	rs635634	SOMAscan	consistent	trans	0.34322	no	none	1.5	1.5	-0.5	-0.5	2.272	2.272	0.068417	MODIFIER	yes	7.61577	yes	9.69536	no	no
Fas, soluble	SeqId_5392_73	FAS_CAR3	moderate sig. level & LD sentinel SNP	consistent	rs10887883	SOMAscan	consistent	cis	0.428602	no	none	1.5	1.5	-0.5	-0.5	3.478	3.478	0.137375	MODIFIER	no	0	no	0	yes	yes
CRF2-12	SeqId_7192_37	IFNLR1_IMR	moderate sig. level & LD sentinel SNP	consistent	rs139958347	SOMAscan	consistent	cis	0.692459	yes	benign	0.04	0.04	0.069	0.069	16.8	16.8	0.121045	MODERATE	no	0	no	0	no	no
Gastric intrinsic factor	SeqId_17672_184	GIF_CAR2	moderate sig. level & LD sentinel SNP	consistent	rs7951598	SOMAscan	consistent	trans	0.487852	no	none	1.5	1.5	-0.5	-0.5	0.698	0.698	0.159886	MODIFIER	no	0	no	0	no	no
DSC2	SeqId_13126_52	DSC2_DEV	moderate sig. level & LD sentinel SNP	consistent	rs4799305	SOMAscan	consistent	cis	0.557046	no	none	1.5	1.5	-0.5	-0.5	3.42	3.42	0.148276	MODIFIER	no	0	no	0	yes	yes
INHBC	SeqId_15686_49	INHBC_DEV	moderate sig. level & LD sentinel SNP	consistent	rs3741414	SOMAscan	consistent	cis	1.14302	yes	benign	1.5	0.07	-0.5	0.066	0.581	17.35	0.805152	MODERATE	yes	3.4641	yes	3	no	yes
ASGR1	SeqId_5452_71	ASGR1_NEX	moderate sig. level & LD sentinel SNP	consistent	rs55714927	SOMAscan	consistent	cis	0.40939	no	none	1.5	1.5	-0.5	-0.5	12.82	12.82	0.0971079	LOW	yes	2	no	0	no	no
PDGFRA	SeqId_10366_11	PDGF_R_alpha_NEU	moderate sig. level & LD sentinel SNP	consistent	rs2307050	SOMAscan	consistent	cis	0.44441	yes	benign	1.5	0.24	-0.5	0	3.413	9.358	0.0905122	MODERATE	no	0	no	0	no	no
BGLR	SeqId_15562_24	GUSB_DEV	moderate sig. level & LD sentinel SNP	consistent	rs4764822	SOMAscan	consistent	trans	0.492747	no	none	1.5	1.5	-0.5	-0.5	0.618	0.618	0.171237	MODIFIER	no	0	no	0	no	no
REG4	SeqId_11102_22	REG4_MET	moderate sig. level & LD sentinel SNP	consistent	rs79795228	SOMAscan	consistent	cis	0.684398	no	none	1.5	1.5	-0.5	-0.5	11.51	11.51	0.0875557	MODIFIER	no	0	no	0	yes	yes
Renin	SeqId_3396_54	REN_CAR2	moderate sig. level & LD sentinel SNP	consistent	rs141995914	SOMAscan	consistent	cis	0.89627	no	none	1.5	1.5	-0.5	-0.5	4.796	4.796	0.116989	MODIFIER	no	0	no	0	no	no
DKK3	SeqId_3607_71	DKK3_DEV	moderate sig. level & LD sentinel SNP	consistent	rs11022114	SOMAscan	consistent	cis	0.581378	no	none	1.5	1.5	-0.5	-0.5	7.441	7.441	0.22121	MODIFIER	no	0	no	0	yes	yes
DcR3	SeqId_5070_76	TNFRSF6B_ONC2	moderate sig. level & LD sentinel SNP	consistent	rs6011040	SOMAscan	consistent	cis	0.331813	no	none	1.5	1.5	-0.5	-0.5	0.984	0.984	0.0726825	MODIFIER	yes	3.16228	yes	1.73205	no	yes
SP-D	SeqId_19590_46	PSP_D_CAR3	moderate sig. level & LD sentinel SNP	consistent	rs62395441	SOMAscan	consistent	trans	0.900888	yes	benign	1.5	0.17	-0.5	0.001	2.072	8.926	0.274267	MODERATE	no	0	no	0	no	no
IL-7 Ra	SeqId_5089_11	IL7R_CAR	moderate sig. level & LD sentinel SNP	consistent	rs779860630	Olink	consistent	trans	0.758241	no	none	1.5	1.5	-0.5	-0.5			0.325783	MODIFIER	yes	7.61577	yes	0	no	yes
TECK	SeqId_2705_5	CCL25_INF	moderate sig. level & LD sentinel SNP	consistent	rs281379	SOMAscan	consistent	trans	0.306105	yes	benign	1.5	1.5	-0.5	-0.5	4.755	52	0.0669232	HIGH	yes	5.65685	yes	3.16228	no	no
TARC	SeqId_3519_3	CCL17_CAR2	moderate sig. level & LD sentinel SNP	consistent	rs16956811	SOMAscan	consistent	cis	0.674389	no	none	1.5	1.5	-0.5	-0.5	11.66	11.66	0.178692	MODIFIER	no	0	no	0	no	no
Spondin-1	SeqId_4297_62	SPON1_CAR3	moderate sig. level & LD sentinel SNP	consistent	rs1969539	SOMAscan	consistent	cis	0.600916	no	none	1.5	1.5	-0.5	-0.5	1.8	1.8	0.275003	MODIFIER	yes	1	no	0	no	yes
CAD17	SeqId_16613_3	CDH17_NEX	moderate sig. level & LD sentinel SNP	consistent	rs681343	SOMAscan	consistent	trans	0.584551	yes	benign	1.5	1.5	-0.5	-0.5	0.063	52	0.242681	HIGH	yes	5.74456	yes	4.89898	no	no
NSE	SeqId_10339_48	ENO2_MET	moderate sig. level & LD sentinel SNP	consistent	12:7005225_C_A	SOMAscan	consistent	cis	0.415812	no	none	1.5	1.5	-0.5	-0.5	1.562	1.562	0.105827	MODIFIER	no	0	no	0	yes	yes
CPXM1	SeqId_6255_74	CPXM1_CRG	moderate sig. level & LD sentinel SNP	consistent	rs13043754	SOMAscan	consistent	cis	0.805171	no	none	1.5	1.5	-0.5	-0.5	6.056	6.056	0.303064	MODIFIER	yes	1.73205	no	0	yes	yes
ARSB	SeqId_3172_28	ARSB_CRG	moderate sig. level & LD sentinel SNP	consistent	rs337835	SOMAscan	consistent	cis	0.507149	no	none	1.5	1.5	-0.5	-0.5	1.041	1.041	0.177258	MODIFIER	no	0	no	0	no	no
ENPP2	SeqId_16892_23	ENPP2_DEV	moderate sig. level & LD sentinel SNP	consistent	rs10107636	SOMAscan	consistent	cis	0.458912	no	none	1.5	1.5	-0.5	-0.5	2.809	2.809	0.172808	MODIFIER	no	0	no	0	no	yes
Protein C	SeqId_2961_1	PROC_CAR	moderate sig. level & LD sentinel SNP	consistent	rs11904888	SOMAscan	consistent	trans	0.745855	yes	benign	1.5	0.18	-0.5	0.073	3.278	16.65	0.235357	MODERATE	yes	2.44949	yes	1	no	no
SCGF-beta	SeqId_2966_65	CLEC11A_DEV	moderate sig. level & LD sentinel SNP	consistent	rs116924815	SOMAscan	consistent	cis	1.02299	no	none	1.5	1.5	-0.5	-0.5	0.356	0.356	0.243399	MODIFIER	yes	1	no	0	yes	yes
contactin-1	SeqId_2974_61	CNTN1_CAR3	moderate sig. level & LD sentinel SNP	consistent	rs61261356	SOMAscan	consistent	trans	0.493356	yes	benign	1.5	0.5	-0.5	0	0.431	0.001	0.183509	MODERATE	no	0	no	0	no	no
EDAR	SeqId_2977_7	EDAR_IMR	moderate sig. level & LD sentinel SNP	consistent	rs6993770	SOMAscan	consistent	trans	0.552449	no	none	1.5	1.5	-0.5	-0.5	4.006	4.006	0.203362	MODIFIER	yes	3	yes	3.4641	no	no
LIRA5	SeqId_8766_29	LILRA5_MET	moderate sig. level & LD sentinel SNP	consistent	rs651279	SOMAscan	consistent	cis	0.596238	no	none	1.5	1.5	-0.5	-0.5	10.02	10.02	0.253671	MODIFIER	yes	1	no	0	no	yes
Cystatin C	SeqId_2609_59	CST3_CAR	moderate sig. level & LD sentinel SNP	consistent	rs734801	SOMAscan	consistent	cis	0.633877	yes	benign	1.5	0.58	-0.5	0.003	3.669	8.077	0.247506	MODERATE	no	0	no	0	yes	yes
ENA-78	SeqId_2979_8	CXCL5_INF	moderate sig. level & LD sentinel SNP	consistent	rs10761731	SOMAscan	consistent	trans	0.422847	yes	benign	1.5	0.52	-0.5	0.057	16.48	17.59	0.131755	MODERATE	yes	4	yes	3.31662	no	no
Marapsin	SeqId_15535_3	PRSS27_CAR2	moderate sig. level & LD sentinel SNP	consistent	rs71386687	SOMAscan	consistent	cis	0.582495	no	none	1.5	1.5	-0.5	-0.5	4.542	4.542	0.121442	MODIFIER	no	0	no	0	no	no
Amyloid-like protein 1	SeqId_7210_25	APLP1_MET	moderate sig. level & LD sentinel SNP	consistent	rs2229498	SOMAscan	consistent	trans	0.468828	yes	benign	0.81	0.81	0.035	0.035	7.903	7.903	0.121175	MODERATE	yes	1	no	0	no	no
kallikrein 14	SeqId_15544_25	hK14_ONC2	moderate sig. level & LD sentinel SNP	consistent	rs17658926	SOMAscan	consistent	cis	0.477703	no	none	1.5	1.5	-0.5	-0.5	2.09	2.09	0.134884	MODIFIER	no	0	no	0	no	no
IL-5 Ra	SeqId_13686_2	IL_5R_alpha_NEU	moderate sig. level & LD sentinel SNP	consistent	rs77400868	SOMAscan	consistent	cis	0.701356	no	none	1.5	1.5	-0.5	-0.5	1.811	1.811	0.242709	MODIFIER	no	0	yes	1	no	no
dopa decarboxylase	SeqId_3538_26	DDC_MET	moderate sig. level & LD sentinel SNP	consistent	rs6956737	SOMAscan	consistent	cis	0.672533	yes	benign	1.5	0.22	-0.5	0	2.843	2.143	0.0778154	MODERATE	no	0	no	0	no	no
BY55	SeqId_17677_47	CD160_ONC2	moderate sig. level & LD sentinel SNP	consistent	rs9728526	Olink	consistent	cis	0.676484	no	none	1.5	1.5	-0.5	-0.5	1.971	1.971	0.331995	MODIFIER	no	0	no	0	yes	yes
CA125	SeqId_15565_102	MUC_16_ONC2	moderate sig. level & LD sentinel SNP	consistent	rs34255800	SOMAscan	consistent	trans	0.486518	no	none	1.5	1.5	-0.5	-0.5	0.706	0.706	0.126065	MODIFIER	no	0	no	0	no	no
ECP	SeqId_15576_158	RNASE3_MET	moderate sig. level & LD sentinel SNP	consistent	rs147307766	SOMAscan	consistent	cis	0.875329	no	none	1.5	1.5	-0.5	-0.5	1.072	1.072	0.236646	MODIFIER	no	0	no	0	no	no
ASAH2	SeqId_3212_30	N_CDase_NEU	moderate sig. level & LD sentinel SNP	consistent	rs142685947	SOMAscan	consistent	trans	0.580086	yes	benign	1	1	0	0	15.46	15.46	0.244566	MODERATE	no	0	no	0	no	no
CRTAM	SeqId_7968_15	CRTAM_NEU	moderate sig. level & LD sentinel SNP	consistent	rs2370794	SOMAscan	consistent	cis	0.504975	no	none	1.5	1.5	-0.5	-0.5	1.149	1.149	0.175789	MODIFIER	no	0	no	0	no	no
Catechol O-methyltransferase	SeqId_18382_109	COMT_MET	moderate sig. level & LD sentinel SNP	consistent	rs165656	SOMAscan	consistent	cis	0.348855	yes	benign	1.5	0.09	-0.5	0.077	1.057	13.15	0.0861548	MODERATE	yes	1.73205	yes	4.69042	yes	yes
Cadherin E	SeqId_18429_10	CDH1_CAR	moderate sig. level & LD sentinel SNP	consistent	rs601338	SOMAscan	consistent	trans	0.364143	yes	benign	1.5	1.5	-0.5	-0.5	52	52	0.0951936	HIGH	yes	5.74456	yes	3.87298	no	no
VEGF121	SeqId_4867_15	VEGFA_INF	moderate sig. level & LD sentinel SNP	consistent	rs6993770	SOMAscan	consistent	trans	0.447996	no	none	1.5	1.5	-0.5	-0.5	4.006	4.006	0.12908	MODIFIER	yes	3	yes	3.4641	no	no
SMOC2	SeqId_15635_4	SMOC2_NEU	moderate sig. level & LD sentinel SNP	consistent	rs28873836	SOMAscan	consistent	trans	0.340881	no	none	1.5	1.5	-0.5	-0.5	5.632	5.632	0.0756561	MODIFIER	yes	1.41421	yes	1	no	no
sTie-2	SeqId_3773_15	TIE2_CAR2	moderate sig. level & LD sentinel SNP	consistent	rs8176672	SOMAscan	consistent	trans	0.798499	no	none	1.5	1.5	-0.5	-0.5	3.684	3.684	0.229761	MODIFIER	yes	4.89898	yes	3.31662	no	no
DHPR	SeqId_11257_1	QDPR_MET	moderate sig. level & LD sentinel SNP	consistent	rs28382333	SOMAscan	consistent	cis	0.711126	no	none	1.5	1.5	-0.5	-0.5	2.182	2.182	0.335977	MODIFIER	no	0	no	0	yes	yes
I-TAC	SeqId_3038_9	CXCL11_INF	moderate sig. level & LD sentinel SNP	consistent	rs12767683	SOMAscan	consistent	trans	0.464435	no	none	1.5	1.5	-0.5	-0.5	6.997	6.997	0.147267	MODIFIER	no	0	yes	2	no	no
VEGF sR3	SeqId_16035_8	VEGFR_3_ONC2	moderate sig. level & LD sentinel SNP	consistent	rs507666	SOMAscan	consistent	trans	0.580431	no	none	1.5	1.5	-0.5	-0.5	6.154	6.154	0.2006	MODIFIER	yes	7.61577	yes	9.05539	no	no
IGF-II receptor	SeqId_16057_6	IGF2R_DEV	moderate sig. level & LD sentinel SNP	consistent	rs3777404	SOMAscan	consistent	cis	0.91022	no	none	1.5	1.5	-0.5	-0.5	5.485	5.485	0.400826	MODIFIER	no	0	no	0	yes	yes
OPG	SeqId_8304_50	OPG_CAR3	moderate sig. level & LD sentinel SNP	consistent	rs13257113	SOMAscan	consistent	cis	0.379868	no	none	1.5	1.5	-0.5	-0.5	7.551	7.551	0.106656	MODIFIER	yes	1.73205	no	0	no	yes
L-VEGF165	SeqId_19437_61	VEGFA_INF	moderate sig. level & LD sentinel SNP	consistent	rs6993770	SOMAscan	consistent	trans	0.452438	no	none	1.5	1.5	-0.5	-0.5	4.006	4.006	0.134264	MODIFIER	yes	3	yes	3.87298	no	no
PDGF-BB	SeqId_4149_8	PDGF_subunit_B_CAR2	moderate sig. level & LD sentinel SNP	consistent	rs11631270	SOMAscan	consistent	trans	0.337935	no	none	1.5	1.5	-0.5	-0.5	3.047	3.047	0.0780309	MODIFIER	no	0	no	0	no	no
DPEP2	SeqId_8327_26	DPEP2_NEX	moderate sig. level & LD sentinel SNP	consistent	rs1107767	SOMAscan	consistent	cis	0.622575	yes	benign	1.5	0.12	-0.5	0.003	0.037	0.004	0.126807	MODERATE	yes	1.41421	no	0	no	yes
ALK-1	SeqId_16318_12	SKR3_NEU	moderate sig. level & LD sentinel SNP	consistent	rs11169954	SOMAscan	consistent	cis	0.550636	no	none	1.5	1.5	-0.5	-0.5	6.767	6.767	0.1253	MODIFIER	no	0	no	0	no	no
CD59	SeqId_11514_196	CD59_CAR	moderate sig. level & LD sentinel SNP	consistent	rs704701	SOMAscan	consistent	cis	0.397995	no	none	1.5	1.5	-0.5	-0.5	6.462	6.462	0.111042	MODIFIER	no	0	no	0	yes	yes
FKB1B	SeqId_11568_2	FKBP1B_ORG	moderate sig. level & LD sentinel SNP	consistent	rs72781699	SOMAscan	consistent	cis	0.60349	no	none	1.5	1.5	-0.5	-0.5	1.225	1.225	0.22143	MODIFIER	yes	1	yes	1	yes	yes
SPINT2	SeqId_2843_13	SPINT2_DEV	moderate sig. level & LD sentinel SNP	consistent	rs71354995	SOMAscan	consistent	cis	0.931021	no	none	1.5	1.5	-0.5	-0.5	0.135	0.135	0.550592	MODIFIER	no	0	no	0	no	yes
GRN	SeqId_4992_49	GRN_CAR3	moderate sig. level & LD sentinel SNP	consistent	rs4747203	SOMAscan	consistent	trans	0.527826	yes	benign	1.5	0.22	-0.5	0.015	7.999	19.69	0.183782	MODERATE	no	0	no	0	no	no
PGRP-S	SeqId_3329_14	PGLYRP1_CAR3	moderate sig. level & LD sentinel SNP	consistent	rs12462367	SOMAscan	consistent	cis	0.444522	no	none	1.5	1.5	-0.5	-0.5	0.048	0.048	0.126285	MODIFIER	no	0	no	0	yes	yes
NRP1	SeqId_5542_22	NRP1_CAR	moderate sig. level & LD sentinel SNP	consistent	rs4846913	SOMAscan	consistent	trans	0.474763	no	none	1.5	1.5	-0.5	-0.5	2.375	2.375	0.158147	MODIFIER	yes	3.87298	no	0	no	no
MAX	SeqId_12411_60	MAX_ORG	moderate sig. level & LD sentinel SNP	consistent	rs762810	SOMAscan	consistent	cis	0.477179	no	none	1.5	1.5	-0.5	-0.5	14.04	14.04	0.169424	MODIFIER	yes	1.41421	no	0	yes	yes
amyloid precursor protein	SeqId_3171_57	APP_DEV	moderate sig. level & LD sentinel SNP	consistent	rs455047	SOMAscan	consistent	cis	0.323419	no	none	1.5	1.5	-0.5	-0.5	1.115	1.115	0.0806032	MODIFIER	no	0	no	0	yes	yes
CXCL16, soluble	SeqId_2436_49	CXCL16_CAR3	moderate sig. level & LD sentinel SNP	consistent	rs34314686	SOMAscan	consistent	trans	0.545069	yes	benign	1.5	1.5	-0.5	-0.5	6.433	16.81	0.0685252	HIGH	no	0	no	0	no	no
Trypsin 2	SeqId_5034_79	PRSS2_CAR	moderate sig. level & LD sentinel SNP	consistent	rs72802342	SOMAscan	consistent	trans	0.578187	no	none	1.5	1.5	-0.5	-0.5	4.721	4.721	0.125202	MODIFIER	yes	1.73205	yes	1.73205	no	no
SCF sR	SeqId_2475_1	KIT_CAR	moderate sig. level & LD sentinel SNP	consistent	rs4644350	SOMAscan	consistent	trans	0.372559	no	none	1.5	1.5	-0.5	-0.5	1.839	1.839	0.100343	MODIFIER	yes	3.60555	yes	3.60555	no	no
ApoM	SeqId_10445_20	APOM_CAR	moderate sig. level & LD sentinel SNP	consistent	rs2255741	SOMAscan	consistent	cis	0.889438	no	none	1.5	1.5	-0.5	-0.5	3.755	3.755	0.192364	MODIFIER	no	0	no	0	no	yes
SULT 2A1	SeqId_9829_91	SULT2A1_CRG	moderate sig. level & LD sentinel SNP	consistent	rs212099	SOMAscan	consistent	cis	0.49689	no	none	1.5	1.5	-0.5	-0.5	0.643	0.643	0.134338	MODIFIER	yes	3	yes	3.31662	yes	yes
VEGF	SeqId_2597_8	VEGFA_INF	moderate sig. level & LD sentinel SNP	consistent	rs6993770	SOMAscan	consistent	trans	0.361663	no	none	1.5	1.5	-0.5	-0.5	4.006	4.006	0.086254	MODIFIER	yes	3	yes	4	no	no
EphB4	SeqId_15530_33	EPHB4_CAR3	moderate sig. level & LD sentinel SNP	consistent	rs507666	SOMAscan	consistent	trans	0.5006	no	none	1.5	1.5	-0.5	-0.5	6.154	6.154	0.148745	MODIFIER	yes	7.61577	yes	9.59166	no	no
EphB6	SeqId_5078_82	EPHB6_NEU	moderate sig. level & LD sentinel SNP	consistent	rs7789303	SOMAscan	consistent	cis	0.592115	no	none	1.5	1.5	-0.5	-0.5	9.818	9.818	0.235218	MODIFIER	no	0	no	0	no	no
C2	SeqId_3186_2	C2_CAR	moderate sig. level & LD sentinel SNP	consistent	rs115204832	SOMAscan	consistent	cis	1.24246	no	none	1.5	1.5	-0.5	-0.5	9.765	9.765	0.225006	MODIFIER	no	0	no	0	no	no
SIA4A	SeqId_5657_28	ST3GAL1_ORG	moderate sig. level & LD sentinel SNP	consistent	rs9643300	SOMAscan	consistent	cis	0.47085	no	none	1.5	1.5	-0.5	-0.5	2.78	2.78	0.162611	MODIFIER	no	0	no	0	no	no
ERBB3	SeqId_2617_56	ERBB3_ONC2	moderate sig. level & LD sentinel SNP	consistent	rs76400083	SOMAscan	consistent	cis	0.852174	no	none	1.5	1.5	-0.5	-0.5	12.21	12.21	0.113375	MODIFIER	no	0	no	0	no	no
DKK1	SeqId_3535_84	Dkk_1_CAR2	moderate sig. level & LD sentinel SNP	consistent	rs10761731	SOMAscan	consistent	trans	0.37081	yes	benign	1.5	0.52	-0.5	0.057	16.48	17.59	0.104059	MODERATE	yes	4	yes	3.31662	no	no
MBL	SeqId_3000_66	MBL2_CAR	moderate sig. level & LD sentinel SNP	consistent	rs529565	SOMAscan	consistent	trans	0.464973	no	none	1.5	1.5	-0.5	-0.5	3.245	3.245	0.146577	MODIFIER	yes	5.65685	yes	3.16228	no	no
N-terminal pro-BNP	SeqId_7655_11	NT_proBNP_CAR3	moderate sig. level & LD sentinel SNP	consistent	rs198379	SOMAscan	consistent	cis	0.486621	no	none	1.5	1.5	-0.5	-0.5	3.056	3.056	0.180077	MODIFIER	yes	1.73205	no	0	yes	yes
LYVE1	SeqId_3206_4	LYVE1_CAR	moderate sig. level & LD sentinel SNP	consistent	rs112771035	SOMAscan	consistent	trans	0.710634	no	none	1.5	1.5	-0.5	-0.5	12.48	12.48	0.196124	MODIFIER	yes	2.64575	yes	2	no	no
MO2R1	SeqId_5103_30	CD200R1_NEU	moderate sig. level & LD sentinel SNP	consistent	rs34211178	SOMAscan	consistent	trans	0.349142	no	none	1.5	1.5	-0.5	-0.5	1.685	1.685	0.0862954	MODIFIER	no	0	yes	3	no	no
LIRA5	SeqId_7787_25	LILRA5_MET	moderate sig. level & LD sentinel SNP	consistent	rs651279	SOMAscan	consistent	cis	0.66106	no	none	1.5	1.5	-0.5	-0.5	10.02	10.02	0.296551	MODIFIER	yes	1	no	0	no	yes
OX2G	SeqId_5112_73	CD200_NEU	moderate sig. level & LD sentinel SNP	consistent	rs507666	SOMAscan	consistent	trans	0.598665	no	none	1.5	1.5	-0.5	-0.5	6.154	6.154	0.204246	MODIFIER	yes	7.61577	yes	9.64365	no	no
FGF-19	SeqId_13724_27	FGF_19_INF	moderate sig. level & LD sentinel SNP	consistent	rs492602	SOMAscan	consistent	trans	0.477389	yes	benign	1.5	1.5	-0.5	-0.5	0.073	52	0.16218	HIGH	yes	5.74456	yes	5	no	no
IL-12 p40	SeqId_13733_5	IL_12B_INF	moderate sig. level & LD sentinel SNP	consistent	rs9815073	SOMAscan	consistent	trans	0.501498	no	none	1.5	1.5	-0.5	-0.5	0.269	0.269	0.16531	MODIFIER	yes	1.41421	yes	1.41421	no	no
IL-1Ra	SeqId_5353_89	IL_1ra_CAR2	moderate sig. level & LD sentinel SNP	consistent	rs55709272	SOMAscan	consistent	cis	0.460435	no	none	1.5	1.5	-0.5	-0.5	0.722	0.722	0.150039	MODIFIER	yes	2.44949	yes	1.41421	yes	yes
SPINK5	SeqId_8028_22	SPINK5_DEV	moderate sig. level & LD sentinel SNP	consistent	rs4371740	SOMAscan	consistent	cis	0.362353	yes	benign	1.5	0.05	-0.5	0.052	2.74	14.97	0.0942687	MODERATE	no	0	no	0	no	no
CaMKK alpha	SeqId_18860_2	CAMKK1_CRG	moderate sig. level & LD sentinel SNP	consistent	rs753513	SOMAscan	consistent	cis	0.338083	no	none	1.5	1.5	-0.5	-0.5	15.47	15.47	0.0720065	MODIFIER	no	0	no	0	yes	yes
sLeptin R	SeqId_5400_52	LEPR_NEX	moderate sig. level & LD sentinel SNP	consistent	rs10399687	SOMAscan	consistent	cis	1.17631	yes	benign	1.5	0.09	-0.5	0.232	2.877	8.858	0.758177	MODERATE	no	0	no	0	yes	yes
TATI	SeqId_8243_55	SPINK1_DEV	moderate sig. level & LD sentinel SNP	consistent	rs3777125	SOMAscan	consistent	cis	0.352278	no	none	1.5	1.5	-0.5	-0.5	0.523	0.523	0.0878409	MODIFIER	no	0	no	0	yes	yes
MMP-7	SeqId_2789_26	MMP7_CAR2	moderate sig. level & LD sentinel SNP	consistent	rs11568819	SOMAscan	consistent	cis	0.797245	no	none	1.5	1.5	-0.5	-0.5	6.909	6.909	0.235925	MODIFIER	no	0	no	0	yes	yes
Gastric intrinsic factor	SeqId_17672_184	GIF_CAR2	moderate sig. level & LD sentinel SNP	consistent	rs9411377	SOMAscan	consistent	trans	0.424853	no	none	1.5	1.5	-0.5	-0.5	0.963	0.963	0.118629	MODIFIER	yes	3.60555	no	0	no	no
CNDP1	SeqId_5456_59	CNDP1_CAR	moderate sig. level & LD sentinel SNP	consistent	rs8102710	SOMAscan	consistent	trans	0.658331	no	none	1.5	1.5	-0.5	-0.5	4.096	4.096	0.259296	MODIFIER	no	0	no	0	no	no
H6ST1	SeqId_5465_32	HS6ST1_CRG	moderate sig. level & LD sentinel SNP	consistent	rs13010149	SOMAscan	consistent	cis	0.530189	no	none	1.5	1.5	-0.5	-0.5	2.429	2.429	0.171552	MODIFIER	no	0	no	0	yes	yes
vWF	SeqId_3050_7	vWF_CAR3	moderate sig. level & LD sentinel SNP	consistent	rs9411377	SOMAscan	consistent	trans	0.486004	no	none	1.5	1.5	-0.5	-0.5	0.963	0.963	0.153439	MODIFIER	yes	3.60555	no	0	no	no
TFPI -2	SeqId_9233_71	TFPI_2_ONC2	moderate sig. level & LD sentinel SNP	consistent	rs1490750	SOMAscan	consistent	trans	0.327719	yes	benign	1.5	0.29	-0.5	0.085	7.79	15.72	0.0734104	MODERATE	no	0	no	0	no	no
PDGF-BB	SeqId_4149_8	PDGF_subunit_B_CAR2	moderate sig. level & LD sentinel SNP	consistent	rs13412535	SOMAscan	consistent	trans	0.360971	no	none	1.5	1.5	-0.5	-0.5	6.251	6.251	0.0794435	MODIFIER	yes	1.41421	yes	2	no	yes
FABP2	SeqId_15385_116	FABP2_CAR2	moderate sig. level & LD sentinel SNP	consistent	rs9994354	SOMAscan	consistent	cis	1.01326	yes	benign	1.5	0.08	-0.5	0	4.196	7.065	0.646769	MODERATE	no	0	no	0	no	no
CAD17	SeqId_16613_3	CDH17_NEX	moderate sig. level & LD sentinel SNP	consistent	8:95203825_I_D	SOMAscan	consistent	cis	0.596406	no	none	1.5	1.5	-0.5	-0.5			0.25563	MODIFIER	no	0	no	0	yes	yes
IGFBP-7	SeqId_3320_49	IGFBP_7_CAR3	moderate sig. level & LD sentinel SNP	consistent	rs6827768	SOMAscan	consistent	cis	0.655744	no	none	1.5	1.5	-0.5	-0.5	13.33	13.33	0.248463	MODIFIER	no	0	no	0	yes	yes
EGF	SeqId_5509_7	EGF_ONC2	moderate sig. level & LD sentinel SNP	consistent	rs3822288	SOMAscan	consistent	cis	0.308545	yes	benign	1.5	1	-0.5	0	4.22	12.89	0.0728212	MODERATE	yes	1.41421	no	0	yes	yes
Galectin-4	SeqId_2982_82	Gal_4_CAR3	moderate sig. level & LD sentinel SNP	consistent	rs505922	Olink	consistent	trans	0.657548	no	none	1.5	1.5	-0.5	-0.5	4.81	4.81	0.304294	MODIFIER	yes	5.65685	no	0	no	yes
IDUA	SeqId_3169_70	IDUA_CAR2	moderate sig. level & LD sentinel SNP	consistent	rs10778152	SOMAscan	consistent	trans	0.465725	no	none	1.5	1.5	-0.5	-0.5	1.544	1.544	0.142109	MODIFIER	no	0	no	0	no	no
CD8A	SeqId_15462_28	CD8A_INF	moderate sig. level & LD sentinel SNP	consistent	rs148783236	SOMAscan	consistent	trans	0.515849	yes	possibly damaging	0	0	0.99	0.99	26.4	26.4	0.133609	MODERATE	yes	1	no	0	no	no
RSPO1	SeqId_16614_27	RSPO1_NEU	moderate sig. level & LD sentinel SNP	consistent	rs36043533	SOMAscan	consistent	cis	0.634665	yes	possibly damaging	0.01	0.01	0.301	0.301	24.5	24.5	0.142694	MODERATE	no	0	no	0	no	no
ASAHL	SeqId_3173_49	NAAA_NEU	moderate sig. level & LD sentinel SNP	consistent	rs10745925	SOMAscan	consistent	trans	0.59127	no	none	1.5	1.5	-0.5	-0.5	4.243	4.243	0.226918	MODIFIER	no	0	no	0	no	no
sCD163	SeqId_5028_59	CD163_CAR3	moderate sig. level & LD sentinel SNP	consistent	rs62165726	SOMAscan	consistent	trans	0.876299	no	none	1.5	1.5	-0.5	-0.5	0.914	0.914	0.21505	MODIFIER	no	0	no	0	no	no
ENTP5	SeqId_4437_56	ENTPD5_MET	moderate sig. level & LD sentinel SNP	consistent	rs147326645	SOMAscan	consistent	cis	1.08102	no	none	1.5	1.5	-0.5	-0.5	0.222	0.222	0.399684	MODIFIER	no	0	no	0	yes	yes
DNER	SeqId_9769_48	DNER_INF	moderate sig. level & LD sentinel SNP	consistent	rs35709702	SOMAscan	consistent	cis	0.422256	no	none	1.5	1.5	-0.5	-0.5	6.038	6.038	0.1213	MODIFIER	yes	2.23607	yes	1	no	yes
MFGM	SeqId_4455_89	MFGE8_DEV	moderate sig. level & LD sentinel SNP	consistent	rs34239095	SOMAscan	consistent	cis	0.557136	yes	benign	1.5	0.45	-0.5	0.027	5.267	9.347	0.20393	MODERATE	no	0	no	0	yes	yes
Sialoadhesin	SeqId_4464_10	SIGLEC1_NEU	moderate sig. level & LD sentinel SNP	consistent	rs181210490	SOMAscan	consistent	cis	0.751798	yes	benign	1.5	1.5	-0.5	-0.5	4.503	33	0.0869214	HIGH	no	0	no	0	no	no
PCSK9	SeqId_5231_79	PCSK9_CAR3	moderate sig. level & LD sentinel SNP	consistent	rs11591147	SOMAscan	consistent	cis	0.939521	yes	benign	0.33	0.33	0.001	0.001	15.41	15.41	0.161576	MODERATE	yes	3.31662	yes	4.89898	no	no
LIF sR	SeqId_5837_49	LIF_R_INF	moderate sig. level & LD sentinel SNP	consistent	rs779860630	SOMAscan	consistent	trans	0.497996	no	none	1.5	1.5	-0.5	-0.5			0.146346	MODIFIER	yes	7.61577	yes	9.32738	no	no
CLC4C	SeqId_9094_5	CLEC4C_IMR	moderate sig. level & LD sentinel SNP	consistent	rs2060009	SOMAscan	consistent	trans	0.364692	no	none	1.5	1.5	-0.5	-0.5	8.769	8.769	0.0859412	MODIFIER	no	0	no	0	no	no
VEGF sR2	SeqId_3651_50	VEGFR_2_ONC2	moderate sig. level & LD sentinel SNP	consistent	rs507666	SOMAscan	consistent	trans	0.710563	no	none	1.5	1.5	-0.5	-0.5	6.154	6.154	0.295063	MODIFIER	yes	7.61577	yes	8.66025	no	no
SCGF-alpha	SeqId_4500_50	CLEC11A_DEV	moderate sig. level & LD sentinel SNP	consistent	rs116924815	SOMAscan	consistent	cis	1.06729	no	none	1.5	1.5	-0.5	-0.5	0.356	0.356	0.26472	MODIFIER	yes	1	no	0	yes	yes
COCH	SeqId_7227_75	COCH_DEV	moderate sig. level & LD sentinel SNP	consistent	rs28400019	SOMAscan	consistent	cis	0.703776	no	none	1.5	1.5	-0.5	-0.5	11.47	11.47	0.225286	MODIFIER	no	0	no	0	yes	yes
TARC	SeqId_3519_3	CCL17_CAR2	moderate sig. level & LD sentinel SNP	consistent	rs10886430	SOMAscan	consistent	trans	0.718053	no	none	1.5	1.5	-0.5	-0.5	4.515	4.515	0.238374	MODIFIER	yes	1.73205	yes	1.73205	no	no
SPA9	SeqId_7266_4	SERPINA9_ORG	moderate sig. level & LD sentinel SNP	consistent	rs77569737	SOMAscan	consistent	cis	0.429535	yes	benign	1.5	1	-0.5	0.003		2.199	0.105536	MODERATE	no	0	no	0	yes	yes
PD-L2	SeqId_3004_67	PD_L2_CAR2	moderate sig. level & LD sentinel SNP	consistent	rs10935473	SOMAscan	consistent	trans	0.4531	no	none	1.5	1.5	-0.5	-0.5	0.417	0.417	0.145399	MODIFIER	no	0	yes	3.16228	no	no
FCN2	SeqId_13717_15	FCN2_CAR	moderate sig. level & LD sentinel SNP	consistent	rs12364094	SOMAscan	consistent	trans	0.648845	no	none	1.5	1.5	-0.5	-0.5	1.545	1.545	0.205249	MODIFIER	no	0	no	0	no	no
LIRA5	SeqId_7787_25	LILRA5_MET	moderate sig. level & LD sentinel SNP	consistent	rs1260326	SOMAscan	consistent	trans	0.32187	yes	benign	1	1	0	0	13.22	13.22	0.0750632	MODERATE	yes	10.198	yes	13.2665	no	yes
Nogo Receptor	SeqId_5105_2	RTN4R_MET	moderate sig. level & LD sentinel SNP	consistent	rs175206	SOMAscan	consistent	cis	0.584209	no	none	1.5	1.5	-0.5	-0.5	0.937	0.937	0.212055	MODIFIER	no	0	no	0	no	no
ATS13	SeqId_3175_51	ADAM_TS13_CAR2	moderate sig. level & LD sentinel SNP	consistent	rs35516997	SOMAscan	consistent	cis	0.968814	yes	possibly damaging	1.5	0	-0.5	0.997	1.172	24.4	0.390244	MODERATE	no	0	no	0	yes	yes
CATZ	SeqId_4971_1	CTSZ_CAR3	moderate sig. level & LD sentinel SNP	consistent	rs4764824	SOMAscan	consistent	trans	0.596992	no	none	1.5	1.5	-0.5	-0.5	6.457	6.457	0.235712	MODIFIER	no	0	no	0	no	no
FCN2	SeqId_3313_21	FCN2_CAR	moderate sig. level & LD sentinel SNP	consistent	rs12364094	SOMAscan	consistent	trans	0.641405	no	none	1.5	1.5	-0.5	-0.5	1.545	1.545	0.209024	MODIFIER	no	0	no	0	no	no
TIM-4	SeqId_15449_33	TIMD4_CAR	moderate sig. level & LD sentinel SNP	consistent	rs7928577	SOMAscan	consistent	trans	0.711056	no	none	1.5	1.5	-0.5	-0.5	5.394	5.394	0.187475	MODIFIER	yes	2.64575	yes	1.73205	no	no
SCF	SeqId_9377_25	SCF_CAR2	moderate sig. level & LD sentinel SNP	consistent	rs4812975	SOMAscan	consistent	trans	0.537122	no	none	1.5	1.5	-0.5	-0.5	3.31	3.31	0.178143	MODIFIER	yes	2.44949	yes	2.44949	no	no
CRDL2	SeqId_6086_15	CHRDL2_MET	moderate sig. level & LD sentinel SNP	consistent	rs551789974	SOMAscan	consistent	cis	0.801561	no	none	1.5	1.5	-0.5	-0.5	17.07	17.07	0.186544	MODIFIER	yes	1.41421	no	0	yes	yes
CLC4C	SeqId_9094_5	CLEC4C_IMR	moderate sig. level & LD sentinel SNP	consistent	rs876039	SOMAscan	consistent	trans	0.431509	no	none	1.5	1.5	-0.5	-0.5	11.68	11.68	0.129296	MODIFIER	yes	3.60555	no	0	no	no
COMP	SeqId_8043_153	COMP_CAR	moderate sig. level & LD sentinel SNP	consistent	rs12974746	SOMAscan	consistent	cis	0.69728	no	none	1.5	1.5	-0.5	-0.5	17.33	17.33	0.109884	MODIFIER	no	0	no	0	no	no
VASN	SeqId_5682_13	VASN_CAR	moderate sig. level & LD sentinel SNP	consistent	rs35713275	Olink	consistent	cis	0.923748	yes	benign	0.59	0.59	0.001	0.001	9.108	9.108	0.295839	MODERATE	no	0	no	0	no	yes
PAFAH	SeqId_5015_15	PLA2G7_CAR	moderate sig. level & LD sentinel SNP	consistent	rs1065853	SOMAscan	consistent	trans	0.667832	yes	possibly damaging	1.5	0	-0.5	1	0.005	25.1	0.176046	MODERATE	yes	5.47723	yes	8.60233	no	no
HAI-1	SeqId_2828_82	SPINT1_DEV	moderate sig. level & LD sentinel SNP	consistent	rs17658212	SOMAscan	consistent	cis	0.563649	no	none	1.5	1.5	-0.5	-0.5	3.156	3.156	0.10528	LOW	no	0	no	0	yes	yes
RGMA	SeqId_5483_1	RGMA_NEU	moderate sig. level & LD sentinel SNP	consistent	rs10738948	SOMAscan	consistent	trans	0.50319	no	none	1.5	1.5	-0.5	-0.5	2.76	2.76	0.179631	MODIFIER	no	0	no	0	no	no
RELT	SeqId_14112_40	RELT_DEV	moderate sig. level & LD sentinel SNP	consistent	rs56801796	Olink	consistent	cis	0.763014	no	none	1.5	1.5	-0.5	-0.5	14.45	14.45	0.374573	MODIFIER	yes	1.41421	no	0	yes	yes
resistin	SeqId_3046_31	RETN_CAR3	moderate sig. level & LD sentinel SNP	consistent	rs3745368	SOMAscan	consistent	cis	0.708449	no	none	1.5	1.5	-0.5	-0.5	5.692	5.692	0.118621	MODIFIER	no	0	no	0	no	no
Glypican 1	SeqId_8697_38	GPC1_ONC2	moderate sig. level & LD sentinel SNP	consistent	rs1126920	SOMAscan	consistent	cis	0.762758	no	none	1.5	1.5	-0.5	-0.5	8.845	8.845	0.268142	LOW	no	0	no	0	no	no
NRP1	SeqId_5542_22	NRP1_CAR	moderate sig. level & LD sentinel SNP	consistent	rs2506150	SOMAscan	consistent	cis	0.557405	no	none	1.5	1.5	-0.5	-0.5	4.644	4.644	0.215583	MODIFIER	no	0	no	0	no	no
Perlecan	SeqId_15626_223	PLC_CAR3	moderate sig. level & LD sentinel SNP	consistent	rs12742444	SOMAscan	consistent	cis	0.734983	yes	benign	1.5	0.09	-0.5	0.066	8.306	12.78	0.178356	MODERATE	no	0	no	0	yes	yes
IL-2 sRa	SeqId_3151_6	IL2_RA_CAR3	moderate sig. level & LD sentinel SNP	consistent	rs12722497	Olink	consistent	cis	0.941833	no	none	1.5	1.5	-0.5	-0.5	4.654	4.654	0.34828	MODIFIER	yes	1	yes	1.41421	yes	yes
DC-SIGN	SeqId_3029_52	CD209_DEV	moderate sig. level & LD sentinel SNP	consistent	rs4804774	SOMAscan	consistent	cis	0.647997	no	none	1.5	1.5	-0.5	-0.5	0.218	0.218	0.24583	MODIFIER	no	0	yes	1.41421	yes	yes
CXCL16, soluble	SeqId_2436_49	CXCL16_CAR3	moderate sig. level & LD sentinel SNP	consistent	rs202199910	SOMAscan	consistent	trans	0.392301	no	none	1.5	1.5	-0.5	-0.5			0.089236	MODIFIER	no	0	no	0	no	no
Elafin	SeqId_4982_54	PI3_CAR3	moderate sig. level & LD sentinel SNP	consistent	rs35615384	SOMAscan	consistent	cis	0.63773	yes	benign	1.5	0.25	-0.5	0.019		1.167	0.226514	MODERATE	no	0	no	0	yes	yes
F16P1	SeqId_7206_20	FBP1_MET	moderate sig. level & LD sentinel SNP	consistent	rs2679606	SOMAscan	consistent	cis	0.448442	yes	benign	1.5	1	-0.5	0	5.898	15.34	0.0781226	MODERATE	no	0	no	0	no	no
Carboxypeptidase B1	SeqId_15375_49	CPB1_CAR3	moderate sig. level & LD sentinel SNP	consistent	rs72802342	SOMAscan	consistent	trans	0.597662	no	none	1.5	1.5	-0.5	-0.5	4.721	4.721	0.13363	MODIFIER	yes	1.73205	yes	1.73205	no	no
Met	SeqId_2837_3	MET_CAR	moderate sig. level & LD sentinel SNP	consistent	rs779860630	SOMAscan	consistent	trans	0.607289	no	none	1.5	1.5	-0.5	-0.5			0.21236	MODIFIER	yes	7.61577	yes	9.64365	no	no
PH	SeqId_4588_1	PPY_ONC2	moderate sig. level & LD sentinel SNP	consistent	rs3013936	SOMAscan	consistent	trans	0.454973	no	none	1.5	1.5	-0.5	-0.5	1.665	1.665	0.128814	MODIFIER	no	0	no	0	no	no
WIF-1	SeqId_16070_7	WIF_1_ONC2	moderate sig. level & LD sentinel SNP	consistent	rs215224	SOMAscan	consistent	trans	0.315278	no	none	1.5	1.5	-0.5	-0.5	1.687	1.687	0.0731302	MODIFIER	yes	1.73205	yes	3.4641	no	no
IGF-I sR	SeqId_4232_19	IGF1R_ONC2	moderate sig. level & LD sentinel SNP	consistent	rs779860630	SOMAscan	consistent	trans	0.419404	no	none	1.5	1.5	-0.5	-0.5			0.103723	MODIFIER	yes	7.61577	yes	9.74679	no	no
GDF2	SeqId_4880_21	GDF_2_CAR2	moderate sig. level & LD sentinel SNP	consistent	rs7042335	SOMAscan	consistent	trans	0.391535	no	none	1.5	1.5	-0.5	-0.5	6.659	6.659	0.10829	MODIFIER	yes	1.41421	no	0	no	no
kallikrein 8	SeqId_2834_54	hK8_ONC2	moderate sig. level & LD sentinel SNP	consistent	rs74705037	SOMAscan	consistent	cis	0.920217	no	none	1.5	1.5	-0.5	-0.5	8.486	8.486	0.244172	MODIFIER	no	0	no	0	yes	yes
LYVE1	SeqId_3206_4	LYVE1_CAR	moderate sig. level & LD sentinel SNP	consistent	rs7865362	SOMAscan	consistent	trans	0.388716	no	none	1.5	1.5	-0.5	-0.5	0.796	0.796	0.108328	MODIFIER	yes	1	no	0	no	no
sCD4	SeqId_3143_3	CD4_CAR2	moderate sig. level & LD sentinel SNP	consistent	rs73053728	Olink	consistent	cis	0.714479	no	none	1.5	1.5	-0.5	-0.5	8.177	8.177	0.348706	MODIFIER	no	0	no	0	no	no
FKBP7	SeqId_9288_7	FKBP7_NEX	moderate sig. level & LD sentinel SNP	consistent	rs6704545	SOMAscan	consistent	cis	0.677495	no	none	1.5	1.5	-0.5	-0.5	12.02	12.02	0.276778	MODIFIER	no	0	no	0	yes	yes
TIMP-4	SeqId_6462_12	TIMP4_CAR3	moderate sig. level & LD sentinel SNP	consistent	rs184262	SOMAscan	consistent	cis	0.674092	no	none	1.5	1.5	-0.5	-0.5	6.559	6.559	0.266211	MODIFIER	yes	1.41421	no	0	yes	yes
NKp46	SeqId_8360_169	NCR1_IMR	moderate sig. level & LD sentinel SNP	consistent	rs2278428	SOMAscan	consistent	cis	0.674166	yes	benign	0.12	0.12	0.151	0.151	4.561	4.561	0.175074	MODERATE	no	0	no	0	no	yes
CDON	SeqId_4541_49	CDON_DEV	moderate sig. level & LD sentinel SNP but directionally inconsistent	direct_incon	rs201453301	SOMAscan	inconsistent	cis	0.927092	yes	benign	1.5	0.76	-0.5	0.006		21	0.361832	MODERATE	no	0	no	0	no	no
HSP 27	SeqId_11103_24	HSP_27_CAR2	moderate sig. level & LD sentinel SNP but directionally inconsistent	direct_incon	rs2908203_G_T	SOMAscan	inconsistent	cis	0.830482	no	none	1.5	1.5	-0.5	-0.5	1.483	1.483	0.437478	MODIFIER	no	0	no	0	no	no
Carbonic Anhydrase VA	SeqId_8791_151	CA5A_CAR2	unique to Olink	unique to Olink	rs142578416	Olink	inconsistent	cis	0.85334	no	none	1.5	1.5	-0.5	-0.5	1.639	1.639	0.447153	MODIFIER	no	0	no	0	yes	yes
Eotaxin-2	SeqId_4128_27	CCL24_CAR3	unique to Olink	unique to Olink	rs2024050	Olink	inconsistent	cis	1.11642	no	none	1.5	1.5	-0.5	-0.5	6.032	6.032	0.552078	MODIFIER	yes	2.44949	no	0	yes	yes
LAIR2	SeqId_7130_4	LAIR_2_NEU	unique to Olink	unique to Olink	rs73070113	Olink	inconsistent	cis	0.980398	no	none	1.5	1.5	-0.5	-0.5	15.41	15.41	0.442177	LOW	no	0	no	0	yes	yes
TRAIL R1	SeqId_4832_75	TNFRSF10A_CAR2	unique to Olink	unique to Olink	rs13281363	Olink	inconsistent	cis	0.699285	no	none	1.5	1.5	-0.5	-0.5	1.442	1.442	0.36244	MODIFIER	yes	1.41421	no	0	yes	yes
GA733-1 protein	SeqId_2619_72	TACSTD2_CRG	unique to Olink	unique to Olink	rs525929	Olink	inconsistent	cis	0.879341	no	none	1.5	1.5	-0.5	-0.5	0.384	0.384	0.541446	MODIFIER	no	0	no	0	yes	yes
GA733-1 protein	SeqId_14034_22	TACSTD2_CRG	unique to Olink	unique to Olink	rs525929	Olink	inconsistent	cis	0.879341	no	none	1.5	1.5	-0.5	-0.5	0.384	0.384	0.541446	MODIFIER	no	0	no	0	yes	yes
Cadherin-6	SeqId_16312_45	CDH6_NEU	unique to Olink	unique to Olink	rs1392446	Olink	inconsistent	cis	0.670328	no	none	1.5	1.5	-0.5	-0.5	11.99	11.99	0.304256	MODIFIER	yes	2.44949	yes	1.73205	no	no
CTRC	SeqId_5626_20	CTRC_CAR2	unique to Olink	unique to Olink	rs12216891	Olink	inconsistent	trans	0.950831	no	none	1.5	1.5	-0.5	-0.5	0.459	0.459	0.332323	MODIFIER	yes	4.89898	no	0	no	yes
carboxylesterase, liver	SeqId_15487_164	CES1_CAR	unique to Olink	unique to Olink	rs373875605	Olink	inconsistent	cis	1.14695	yes	benign	1.5	0.41	-0.5	0.003	1.243	0.004	0.348	MODERATE	no	0	no	0	yes	yes
AMNLS	SeqId_4322_28	AMN_ORG	unique to Olink	unique to Olink	rs2295829	Olink	inconsistent	cis	0.952281	no	none	1.5	1.5	-0.5	-0.5	5.598	5.598	0.593762	MODIFIER	no	0	no	0	yes	yes
CATC	SeqId_3178_5	CTSC_NEU	unique to Olink	unique to Olink	rs217053	Olink	inconsistent	cis	0.832442	yes	benign	1.5	0.68	-0.5	0	1.852	0.016	0.396124	MODERATE	no	0	no	0	no	no
ATS13	SeqId_3175_51	ADAM_TS13_CAR2	unique to Olink	unique to Olink	rs2228243	Olink	inconsistent	trans	0.742711	yes	benign	0.19	0.19	0.133	0.133	1.589	1.589	0.304886	MODERATE	no	0	no	0	no	no
KAZD1	SeqId_7144_234	KAZALD1_CRG	unique to Olink	unique to Olink	rs11190812	Olink	inconsistent	cis	1.25427	yes	possibly damaging	0	0	0.833	0.833	28.8	28.8	0.424995	MODERATE	no	0	no	0	no	no
MMP-3	SeqId_2788_55	MMP_3_CAR3	unique to Olink	unique to Olink	rs6590993	Olink	inconsistent	cis	0.656041	yes	benign	1.5	0.73	-0.5	0.001	1.012	0.253	0.393878	MODERATE	yes	1.41421	no	0	no	yes
IL-18	SeqId_5661_15	IL18_CAR2	unique to Olink	unique to Olink	rs5744240	Olink	inconsistent	cis	0.678837	no	none	1.5	1.5	-0.5	-0.5	2.889	2.889	0.335794	MODIFIER	no	0	no	0	no	yes
SLAMF8	SeqId_8994_65	SLAMF8_CRG	unique to Olink	unique to Olink	rs34687326	Olink	inconsistent	cis	1.07308	yes	possibly damaging	0.01	0.01	0.998	0.998	25.7	25.7	0.507503	MODERATE	no	0	yes	1	no	no
LAIR1	SeqId_11284_24	LAIR1_DEV	unique to Olink	unique to Olink	rs28592273	Olink	inconsistent	cis	0.787166	no	none	1.5	1.5	-0.5	-0.5	1.19	1.19	0.393092	MODIFIER	no	0	no	0	no	no
CLC7A	SeqId_3603_60	CLEC7A_IMR	unique to Olink	unique to Olink	rs79522375	Olink	inconsistent	cis	1.23835	yes	benign	1.5	1.5	-0.5	-0.5	1.974	36	0.655496	HIGH	no	0	no	0	yes	yes
TNF-b	SeqId_4703_87	TNFB_INF	unique to Olink	unique to Olink	rs2229092	Olink	inconsistent	cis	1.17316	yes	benign	0.38	0.38	0	0	11.89	11.89	0.462206	MODERATE	yes	1	no	0	no	yes
Mesothelin	SeqId_3893_64	MSLN_ONC2	unique to Olink	unique to Olink	rs2235503	Olink	inconsistent	cis	0.962024	no	none	1.5	1.5	-0.5	-0.5	2.184	2.184	0.519711	MODIFIER	no	0	no	0	yes	yes
TF	SeqId_4931_59	TF_CAR2	unique to Olink	unique to Olink	rs35866622	Olink	inconsistent	trans	0.666708	yes	benign	1.5	1.5	-0.5	-0.5	13.01	52	0.309215	HIGH	yes	6.55744	no	0	no	yes
SREC-II	SeqId_9925_56	SCARF2_NEU	unique to Olink	unique to Olink	rs738088	Olink	inconsistent	cis	0.708908	yes	possibly damaging	1.5	0.01	-0.5	0.89	2.113	25.9	0.299804	MODERATE	yes	1.41421	yes	4.3589	no	no
LRP1	SeqId_10699_52	LRP1_ORG	unique to Olink	unique to Olink	rs62400386	Olink	inconsistent	trans	1.2263	no	none	1.5	1.5	-0.5	-0.5	7.913	7.913	0.398434	MODIFIER	no	0	no	0	no	yes
LIRB4	SeqId_6453_70	LILRB4_IMR	unique to Olink	unique to Olink	rs35222480	Olink	inconsistent	trans	0.834302	no	none	1.5	1.5	-0.5	-0.5	7.503	7.503	0.389796	MODIFIER	yes	2.82843	no	0	no	yes
CD38	SeqId_11513_92	CD38_NEU	unique to Olink	unique to Olink	rs28703311	Olink	inconsistent	cis	0.662707	no	none	1.5	1.5	-0.5	-0.5	0.488	0.488	0.318264	MODIFIER	no	0	no	0	yes	yes
EG-VEGF	SeqId_2247_20	PROK1_CRG	unique to Olink	unique to Olink	rs6677250	Olink	inconsistent	cis	0.549809	no	none	1.5	1.5	-0.5	-0.5	0.546	0.546	0.292757	MODIFIER	no	0	no	0	no	no
Poliovirus receptor	SeqId_8064_125	PVR_NEU	unique to Olink	unique to Olink	rs10419829	Olink	inconsistent	cis	0.918989	no	none	1.5	1.5	-0.5	-0.5	1.272	1.272	0.507886	MODIFIER	yes	1.73205	yes	2.23607	yes	yes
Glycodelin	SeqId_8867_18	PAEP_NEX	unique to Olink	unique to Olink	rs9409964	Olink	inconsistent	cis	0.89488	no	none	1.5	1.5	-0.5	-0.5	9.367	9.367	0.501578	MODIFIER	no	0	no	0	yes	yes
Uromodulin	SeqId_9451_20	UMOD_CAR	unique to Olink	unique to Olink	rs77924615	Olink	inconsistent	cis	0.963229	no	none	1.5	1.5	-0.5	-0.5	13.32	13.32	0.548899	MODIFIER	yes	3.31662	yes	3.4641	no	no
CSPG2	SeqId_9561_21	VCAN_MET	unique to Olink	unique to Olink	rs177931	Olink	inconsistent	cis	0.665958	yes	benign	1.5	1	-0.5	0	3.196	6.733	0.306384	MODERATE	no	0	no	0	no	no
IL-12	SeqId_10367_62	IL12_NEU	unique to Olink	unique to Olink	rs6556416	Olink	inconsistent	cis	0.735602	no	none	1.5	1.5	-0.5	-0.5	3.554	3.554	0.366226	MODIFIER	yes	2	yes	1.41421	no	no
CLC4D	SeqId_7752_31	CLEC4D_IMR	unique to Olink	unique to Olink	rs11045982	Olink	inconsistent	cis	0.78917	yes	benign	1.5	0.28	-0.5	0	2.671	5.912	0.34296	MODERATE	no	0	no	0	yes	yes
ADA15	SeqId_15455_40	ADAM15_NEX	unique to Olink	unique to Olink	rs11589479	Olink	inconsistent	cis	1.00588	yes	benign	1.5	1.5	-0.5	-0.5	19.89	19.89	0.586781	LOW	yes	1.41421	yes	1.41421	yes	yes
ADA15	SeqId_9956_7	ADAM15_NEX	unique to Olink	unique to Olink	rs11589479	Olink	inconsistent	cis	1.00588	yes	benign	1.5	1.5	-0.5	-0.5	19.89	19.89	0.586781	LOW	yes	1.41421	yes	1.41421	yes	yes
OSCAR	SeqId_7116_31	hOSCAR_CAR2	unique to Olink	unique to Olink	rs4442925	Olink	inconsistent	cis	0.718123	no	none	1.5	1.5	-0.5	-0.5	1.205	1.205	0.350084	MODIFIER	no	0	no	0	yes	yes
Macrophage scavenger receptor	SeqId_11207_3	MSR1_NEU	unique to Olink	unique to Olink	rs41341748	Olink	inconsistent	cis	1.42422	yes	benign	1.5	1.5	-0.5	-0.5	39	39	0.324919	HIGH	no	0	no	0	yes	yes
ENTP2	SeqId_18887_7	ENTPD2_ORG	unique to Olink	unique to Olink	rs45457700	Olink	inconsistent	cis	1.16966	no	none	1.5	1.5	-0.5	-0.5	11.16	11.16	0.303813	MODIFIER	no	0	no	0	yes	yes
PILRA	SeqId_8825_4	PILRA_DEV	unique to Olink	unique to Olink	rs1859788	Olink	inconsistent	cis	0.860285	yes	benign	1	1	0	0	10.85	10.85	0.478173	MODERATE	yes	2	yes	1.73205	no	yes
sLRP1	SeqId_9182_3	LRP1_ORG	unique to Olink	unique to Olink	rs62400386	Olink	inconsistent	trans	1.2263	no	none	1.5	1.5	-0.5	-0.5	7.913	7.913	0.398434	MODIFIER	no	0	no	0	no	yes
FCAR	SeqId_4987_17	FCAR_NEX	unique to Olink	unique to Olink	rs12608573	Olink	inconsistent	cis	0.878351	no	none	1.5	1.5	-0.5	-0.5	0.743	0.743	0.442198	MODIFIER	no	0	no	0	yes	yes
Lymphotactin	SeqId_4143_74	XCL1_CAR2	unique to Olink	unique to Olink	rs4656601	Olink	inconsistent	cis	0.767457	no	none	1.5	1.5	-0.5	-0.5	3.172	3.172	0.343756	MODIFIER	no	0	no	0	no	yes
BIM	SeqId_17451_13	BCL2L11_CRG	unique to Olink	unique to Olink	rs4253328	Olink	inconsistent	trans	0.68799	yes	benign	1.5	1	-0.5	0		9.3	0.346038	MODERATE	yes	3.31662	no	0	no	yes
GCNT1	SeqId_7016_12	GCNT1_CRG	unique to Olink	unique to Olink	rs2282683	Olink	inconsistent	cis	0.752203	yes	benign	1	1	0.242	0.242	14.98	14.98	0.345338	MODERATE	no	0	no	0	no	no
CLC10	SeqId_10955_4	CLEC10A_NEU	unique to Olink	unique to Olink	rs90951	Olink	inconsistent	cis	0.770636	yes	benign	0.07	0.07	0	0	5.787	5.787	0.396052	MODERATE	no	0	no	0	no	yes
Spinesin	SeqId_8002_27	TMPRSS5_NEU	unique to Olink	unique to Olink	rs7940560	Olink	inconsistent	cis	0.827158	yes	benign	1.5	0.88	-0.5	0	0.916	16.38	0.488132	MODERATE	no	0	no	0	yes	yes
sLRP1	SeqId_8601_167	LRP1_ORG	unique to Olink	unique to Olink	rs62400386	Olink	inconsistent	trans	1.2263	no	none	1.5	1.5	-0.5	-0.5	7.913	7.913	0.398434	MODIFIER	no	0	no	0	no	yes
RAR-responsive protein TIG1	SeqId_8398_277	RARRES1_ORG	unique to Olink	unique to Olink	rs56112115	Olink	inconsistent	trans	0.788993	no	none	1.5	1.5	-0.5	-0.5	1.354	1.354	0.34264	MODIFIER	no	0	no	0	no	no
CD70	SeqId_5807_77	CD70_ONC2	unique to Olink	unique to Olink	rs7250400	Olink	inconsistent	cis	0.879579	no	none	1.5	1.5	-0.5	-0.5	2.223	2.223	0.55519	MODIFIER	no	0	no	0	yes	yes
LRRN1	SeqId_11293_14	LRRN1_CRG	unique to Olink	unique to Olink	rs9839475	Olink	inconsistent	cis	0.893974	no	none	1.5	1.5	-0.5	-0.5	10.76	10.76	0.586916	MODIFIER	no	0	no	0	yes	yes
CDSN	SeqId_7085_81	CDSN_IMR	unique to Olink	unique to Olink	rs6905484	Olink	inconsistent	cis	0.747275	no	none	1.5	1.5	-0.5	-0.5	4.113	4.113	0.385337	MODIFIER	no	0	yes	1	no	yes
SORC2	SeqId_4569_52	SORCS2_CRG	unique to Olink	unique to Olink	rs4689653	Olink	inconsistent	cis	0.69882	no	none	1.5	1.5	-0.5	-0.5	2.965	2.965	0.353839	MODIFIER	no	0	no	0	yes	yes
CLC6A	SeqId_6911_103	CLEC6A_IMR	unique to Olink	unique to Olink	rs4301855	Olink	inconsistent	cis	0.772735	no	none	1.5	1.5	-0.5	-0.5	2.241	2.241	0.334063	MODIFIER	no	0	no	0	yes	yes
CLM1	SeqId_5623_11	CLM_1_NEU	unique to Olink	unique to Olink	rs35489971	Olink	inconsistent	cis	1.13252	yes	benign	1	1	0	0	4.956	4.956	0.75838	MODERATE	yes	1.41421	yes	1	yes	yes
IL-27	SeqId_2829_19	IL_27_CAR2	unique to Olink	unique to Olink	rs353704	Olink	inconsistent	cis	0.990969	yes	benign	1.5	1	-0.5	0.023	4.86	0.001	0.635242	MODERATE	no	0	no	0	no	yes
sICAM-2	SeqId_5486_73	ICAM_2_CAR3	unique to Olink	unique to Olink	rs10935473	Olink	inconsistent	trans	0.784831	no	none	1.5	1.5	-0.5	-0.5	0.417	0.417	0.423804	MODIFIER	no	0	yes	0	no	yes
FCRL5	SeqId_6103_70	FCRL5_DEV	unique to Olink	unique to Olink	rs4971127	Olink	inconsistent	cis	0.788004	yes	benign	1.5	0.26	-0.5	0.027	1.033	1.264	0.319276	MODERATE	no	0	no	0	no	no
MILR1	SeqId_11173_29	MILR1_IMR	unique to Olink	unique to Olink	17:62483729_I_D	Olink	inconsistent	cis	0.913318	no	none	1.5	1.5	-0.5	-0.5			0.297639	MODIFIER	no	0	no	0	yes	yes
PSG1	SeqId_15631_18	PSG1_NEX	unique to Olink	unique to Olink	rs4536565	Olink	inconsistent	cis	0.876864	no	none	1.5	1.5	-0.5	-0.5	2.258	2.258	0.541236	MODIFIER	no	0	no	0	no	no
IL-17B R	SeqId_6262_14	IL17RB_CRG	unique to Olink	unique to Olink	rs35518479	Olink	inconsistent	cis	0.921645	no	none	1.5	1.5	-0.5	-0.5	3.045	3.045	0.604433	MODIFIER	no	0	no	0	yes	yes
cIAP-1	SeqId_10046_55	BIRC2_IMR	unique to SOMAscan	unique to SOMAscan	rs1065853	SOMAscan	inconsistent	trans	1.07782	yes	possibly damaging	1.5	0	-0.5	1	0.005	25.1	0.464554	MODERATE	yes	5.47723	yes	8.42615	no	no
NCF-2	SeqId_10047_12	NCF2_ORG	unique to SOMAscan	unique to SOMAscan	rs17580	SOMAscan	inconsistent	trans	1.16327	yes	possibly damaging	0	0	0.996	0.996	23.7	23.7	0.413438	MODERATE	yes	2	yes	1.41421	no	no
NCF-2	SeqId_10047_12	NCF2_ORG	unique to SOMAscan	unique to SOMAscan	rs76258507	SOMAscan	inconsistent	trans	0.573062	yes	benign	1.5	1	-0.5	0	3.588	0.001	0.232099	MODERATE	yes	2.44949	no	0	no	no
NFL	SeqId_10082_251	NEFL_NEX	unique to SOMAscan	unique to SOMAscan	rs429358	SOMAscan	inconsistent	trans	1.11866	yes	benign	1	1	0.001	0.001	12.64	12.64	0.630184	MODERATE	yes	6.16441	yes	8.42615	no	no
Mn SOD	SeqId_5008_51	SOD2_CAR2	unique to SOMAscan	unique to SOMAscan	rs1801020	SOMAscan	inconsistent	trans	0.74108	no	none	1.5	1.5	-0.5	-0.5	15.99	15.99	0.335546	MODIFIER	yes	3	yes	2.64575	no	no
IL-10 Ra	SeqId_10344_334	IL_10RA_INF	unique to SOMAscan	unique to SOMAscan	rs4658046	SOMAscan	inconsistent	trans	0.570964	yes	benign	1.5	1	-0.5	0	0.367	0.001	0.23552	MODERATE	yes	2.44949	no	0	no	no
PDGFRA	SeqId_10366_11	PDGF_R_alpha_NEU	unique to SOMAscan	unique to SOMAscan	rs79801780	SOMAscan	inconsistent	trans	1.27464	yes	possibly damaging	1.5	0.05	-0.5	0.527	1.166	13.47	0.375942	MODERATE	no	0	no	0	no	no
CD5	SeqId_5596_75	CD5_INF	unique to SOMAscan	unique to SOMAscan	rs10935473	SOMAscan	inconsistent	trans	0.669029	no	none	1.5	1.5	-0.5	-0.5	0.417	0.417	0.339101	MODIFIER	no	0	yes	3.16228	no	no
PLTP	SeqId_15475_4	PLTP_CAR	unique to SOMAscan	unique to SOMAscan	rs6073958	SOMAscan	inconsistent	cis	0.860639	no	none	1.5	1.5	-0.5	-0.5	1.738	1.738	0.421496	MODIFIER	yes	3.74166	yes	4.3589	yes	yes
PCI	SeqId_3389_7	SERPINA5_CAR	unique to SOMAscan	unique to SOMAscan	rs6119	SOMAscan	inconsistent	cis	0.751266	yes	benign	1	1	0	0	6.865	6.865	0.244826	MODERATE	yes	1	yes	1	no	no
CLM6	SeqId_5066_134	CLM_6_NEU	unique to SOMAscan	unique to SOMAscan	rs370664797	SOMAscan	inconsistent	trans	0.694118	no	none	1.5	1.5	-0.5	-0.5			0.285995	MODIFIER	no	0	yes	1	no	no
KS6B1	SeqId_8962_48	RPS6KB1_NEX	unique to SOMAscan	unique to SOMAscan	rs919791	SOMAscan	inconsistent	trans	0.663476	yes	benign	1.5	0.18	-0.5	0.015	3.045	10.09	0.252523	MODERATE	no	0	no	0	no	no
Kallikrein 6	SeqId_3450_4	KLK6_CAR3	unique to SOMAscan	unique to SOMAscan	rs34813609	SOMAscan	inconsistent	trans	0.60407	yes	benign	1.5	1	-0.5	0		0.001	0.259931	MODERATE	yes	2.44949	no	0	no	no
annexin IV	SeqId_17164_15	ANXA4_MET	unique to SOMAscan	unique to SOMAscan	rs2228203	SOMAscan	inconsistent	cis	0.623618	yes	benign	0.62	0.62	0.013	0.013	6.605	6.605	0.237083	MODERATE	no	0	no	0	no	yes
Endothelin-converting enzyme 1	SeqId_8767_44	ECE1_NEX	unique to SOMAscan	unique to SOMAscan	rs4658046	SOMAscan	inconsistent	trans	0.574021	yes	benign	1.5	1	-0.5	0	0.367	0.001	0.23119	MODERATE	yes	2.44949	no	0	no	no
ghrelin	SeqId_6518_85	GHRL_MET	unique to SOMAscan	unique to SOMAscan	rs4852762	SOMAscan	inconsistent	trans	0.60349	no	none	1.5	1.5	-0.5	-0.5	1.18	1.18	0.279296	MODIFIER	no	0	no	0	no	no
Macrophage scavenger receptor	SeqId_11207_3	MSR1_NEU	unique to SOMAscan	unique to SOMAscan	rs2304200	SOMAscan	inconsistent	trans	0.759539	yes	possibly damaging	0.01	0.01	0.24	0.24	22.5	22.5	0.226268	MODERATE	no	0	no	0	no	no
CD27	SeqId_5412_53	CD27_ONC2	unique to SOMAscan	unique to SOMAscan	rs186268843	SOMAscan	inconsistent	trans	0.927955	no	none	1.5	1.5	-0.5	-0.5	2.568	2.568	0.487598	MODIFIER	no	0	no	0	no	no
kallikrein 12	SeqId_3199_54	KLK12_CRG	unique to SOMAscan	unique to SOMAscan	rs34813609	SOMAscan	inconsistent	trans	0.604235	yes	benign	1.5	1	-0.5	0		0.001	0.260064	MODERATE	yes	2.44949	no	0	no	no
EMR2	SeqId_4546_27	ADGRE2_MET	unique to SOMAscan	unique to SOMAscan	rs12973667	SOMAscan	inconsistent	cis	0.601415	no	none	1.5	1.5	-0.5	-0.5	0.018	0.018	0.231331	MODIFIER	no	0	no	0	no	no
sLFA-3	SeqId_10938_13	CD58_DEV	unique to SOMAscan	unique to SOMAscan	rs35768283	SOMAscan	inconsistent	cis	1.17554	no	none	1.5	1.5	-0.5	-0.5	5.507	5.507	0.256604	LOW	no	0	no	0	no	yes
CD46	SeqId_17682_1	CD46_CAR	unique to SOMAscan	unique to SOMAscan	rs113208992	SOMAscan	inconsistent	cis	0.634192	no	none	1.5	1.5	-0.5	-0.5	7.204	7.204	0.282461	MODIFIER	no	0	no	0	yes	yes
Lymphotoxin b R	SeqId_2636_10	LTBR_CAR3	unique to SOMAscan	unique to SOMAscan	rs34813609	SOMAscan	inconsistent	trans	0.61	yes	benign	1.5	1	-0.5	0		0.001	0.264704	MODERATE	yes	2.44949	no	0	no	no
FABP9	SeqId_18194_18	FABP9_ORG	unique to SOMAscan	unique to SOMAscan	rs34813609	SOMAscan	inconsistent	trans	0.583952	yes	benign	1.5	1	-0.5	0		0.001	0.242213	MODERATE	yes	2.44949	no	0	no	no
MVK	SeqId_11391_69	MVK_ORG	unique to SOMAscan	unique to SOMAscan	rs704	SOMAscan	inconsistent	trans	0.590339	yes	benign	0.23	0.23	0.115	0.115	0.199	0.199	0.258222	MODERATE	yes	2.64575	yes	3	no	yes
TIMD3	SeqId_5134_52	HAVCR2_DEV	unique to SOMAscan	unique to SOMAscan	rs7442742	SOMAscan	inconsistent	cis	0.866025	yes	benign	1.5	0.21	-0.5	0	0.025	9.665	0.425833	MODERATE	no	0	no	0	yes	yes
Keratin 19	SeqId_15606_19	KRT19_IMR	unique to SOMAscan	unique to SOMAscan	rs438811	SOMAscan	inconsistent	trans	0.634035	no	none	1.5	1.5	-0.5	-0.5	4.799	4.799	0.247621	MODIFIER	yes	3.31662	yes	4.3589	no	no
VSIG2	SeqId_8018_43	VSIG2_CAR2	unique to SOMAscan	unique to SOMAscan	rs1801690	SOMAscan	inconsistent	trans	0.981529	yes	possibly damaging	0.01	0.01	0.983	0.983	27.8	27.8	0.321719	MODERATE	yes	1.41421	no	0	no	no
G-CSF	SeqId_4840_73	G_CSF_NEU	unique to SOMAscan	unique to SOMAscan	rs5167	SOMAscan	inconsistent	trans	0.71624	yes	benign	1	1	0	0	7.612	7.612	0.356317	MODERATE	yes	1.41421	no	0	no	no
RGS8	SeqId_11666_72	RGS8_CRG	unique to SOMAscan	unique to SOMAscan	rs34813609	SOMAscan	inconsistent	trans	0.58	yes	benign	1.5	1	-0.5	0		0.001	0.237438	MODERATE	yes	2.44949	no	0	no	no
DDX58	SeqId_12382_2	DDX58_IMR	unique to SOMAscan	unique to SOMAscan	rs1329424	SOMAscan	inconsistent	trans	0.580172	yes	benign	1.5	1	-0.5	0	4.844	0.001	0.237571	MODERATE	yes	2.44949	no	0	no	no
S100A11	SeqId_14011_17	S100A11_ONC2	unique to SOMAscan	unique to SOMAscan	rs2231495	SOMAscan	inconsistent	trans	0.67424	yes	benign	0.05	0.05	0.023	0.023	11.4	11.4	0.305352	MODERATE	no	0	no	0	no	no
S100A11	SeqId_14011_17	S100A11_ONC2	unique to SOMAscan	unique to SOMAscan	rs6599079	SOMAscan	inconsistent	trans	0.761709	yes	benign	0.13	0.13	0	0	22	22	0.251252	MODERATE	no	0	yes	1	no	no
PAFAH	SeqId_5015_15	PLA2G7_CAR	unique to SOMAscan	unique to SOMAscan	rs6445035	SOMAscan	inconsistent	trans	0.643739	yes	benign	1.5	0.13	-0.5	0.012	3.003	22.8	0.244238	MODERATE	yes	1	no	0	no	no
DDAH1	SeqId_19392_6	DDAH1_CRG	unique to SOMAscan	unique to SOMAscan	rs2438150	SOMAscan	inconsistent	trans	0.966333	no	none	1.5	1.5	-0.5	-0.5	1.581	1.581	0.669949	MODIFIER	yes	1	yes	1	no	no
LRRN1	SeqId_11293_14	LRRN1_CRG	unique to SOMAscan	unique to SOMAscan	rs429358	SOMAscan	inconsistent	trans	1.103	yes	benign	1	1	0.001	0.001	12.64	12.64	0.611821	MODERATE	yes	6.16441	yes	8.42615	no	no
HAI-1	SeqId_2828_82	SPINT1_DEV	unique to SOMAscan	unique to SOMAscan	rs3790442	SOMAscan	inconsistent	trans	0.596238	yes	benign	1.5	0.47	-0.5	0	5.414	1.966	0.26501	MODERATE	no	0	no	0	no	no
P-Cadherin	SeqId_2643_57	CDH3_NEU	unique to SOMAscan	unique to SOMAscan	rs704	SOMAscan	inconsistent	trans	0.588473	yes	benign	0.23	0.23	0.115	0.115	0.199	0.199	0.251111	MODERATE	yes	2.64575	yes	3	no	yes
IL-15	SeqId_19568_17	IL15_NEX	unique to SOMAscan	unique to SOMAscan	rs17580	SOMAscan	inconsistent	trans	0.949842	yes	possibly damaging	0	0	0.996	0.996	23.7	23.7	0.276524	MODERATE	yes	2	yes	1.41421	no	no
Tenascin	SeqId_4155_3	TNC_CAR	unique to SOMAscan	unique to SOMAscan	rs1138545	SOMAscan	inconsistent	cis	1.13631	yes	benign	0.1	0.1	0.003	0.003	15.06	15.06	0.676053	MODERATE	no	0	no	0	yes	yes
FADD	SeqId_16593_3	FADD_ONC2	unique to SOMAscan	unique to SOMAscan	rs1926446	SOMAscan	inconsistent	trans	0.894818	yes	benign	1.5	0.76	-0.5	0	0.58	1.086	0.526338	MODERATE	no	0	no	0	no	no
LIRB4	SeqId_6453_70	LILRB4_IMR	unique to SOMAscan	unique to SOMAscan	rs55688436	SOMAscan	inconsistent	trans	0.668057	no	none	1.5	1.5	-0.5	-0.5	0.024	0.024	0.27297	MODIFIER	no	0	no	0	no	no
RAR-responsive protein TIG1	SeqId_8398_277	RARRES1_ORG	unique to SOMAscan	unique to SOMAscan	rs61696028	SOMAscan	inconsistent	cis	1.18237	yes	benign	1.5	0.07	-0.5	0.03	1.155	12.54	0.720575	MODERATE	no	0	no	0	yes	yes
Siglec-7	SeqId_2742_68	SIGLEC7_MET	unique to SOMAscan	unique to SOMAscan	rs140185670	SOMAscan	inconsistent	cis	0.822922	no	none	1.5	1.5	-0.5	-0.5	4.644	4.644	0.225302	MODIFIER	no	0	no	0	yes	yes
Uromodulin	SeqId_9451_20	UMOD_CAR	unique to SOMAscan	unique to SOMAscan	rs10935473	SOMAscan	inconsistent	trans	0.666933	no	none	1.5	1.5	-0.5	-0.5	0.417	0.417	0.334748	MODIFIER	no	0	yes	3	no	no
Endostatin	SeqId_2201_17	COL18A1_CAR	unique to SOMAscan	unique to SOMAscan	rs144147445	SOMAscan	inconsistent	cis	1.19716	yes	possibly damaging	0	0	0.997	0.997	26.9	26.9	0.271485	MODERATE	no	0	no	0	no	no
PILRA	SeqId_8825_4	PILRA_DEV	unique to SOMAscan	unique to SOMAscan	rs10800453	SOMAscan	inconsistent	trans	0.752728	yes	benign	1.5	0.18	-0.5	0.007	3.421	0.912	0.359777	MODERATE	yes	1	no	0	no	no
NXPH1	SeqId_4562_1	NXPH1_NEX	unique to SOMAscan	unique to SOMAscan	rs68066031	SOMAscan	inconsistent	trans	0.659394	no	none	1.5	1.5	-0.5	-0.5	2.405	2.405	0.248191	MODIFIER	yes	1.41421	yes	2	no	no
Fas, soluble	SeqId_9459_7	FAS_CAR3	unique to SOMAscan	unique to SOMAscan	rs7911226	SOMAscan	inconsistent	cis	0.576888	no	none	1.5	1.5	-0.5	-0.5	5.23	5.23	0.228539	MODIFIER	no	0	no	0	no	no
C1QT1	SeqId_6304_8	C1QTNF1_CAR	unique to SOMAscan	unique to SOMAscan	rs12740374	SOMAscan	inconsistent	trans	0.851352	no	none	1.5	1.5	-0.5	-0.5	4.72	4.72	0.430148	MODIFIER	yes	5.47723	yes	8.88819	no	no
ARMEL	SeqId_4962_52	CDNF_CRG	unique to SOMAscan	unique to SOMAscan	rs61738953	SOMAscan	inconsistent	cis	1.08079	yes	possibly damaging	0	0	1	1	32	32	0.291809	MODERATE	no	0	no	0	no	no
Endoplasmin	SeqId_6393_63	HSP90B1_NEX	unique to SOMAscan	unique to SOMAscan	rs1165695	SOMAscan	inconsistent	cis	0.641716	no	none	1.5	1.5	-0.5	-0.5	8.435	8.435	0.296884	MODIFIER	no	0	no	0	no	yes
OSM	SeqId_2693_20	OSM_INF	unique to SOMAscan	unique to SOMAscan	rs34813609	SOMAscan	inconsistent	trans	0.5781	yes	benign	1.5	1	-0.5	0		0.001	0.235972	MODERATE	yes	2.44949	no	0	no	no
Alcadein alpha-1	SeqId_15521_4	CLSTN1_NEX	unique to SOMAscan	unique to SOMAscan	rs116383848	SOMAscan	inconsistent	cis	1.46222	yes	possibly damaging	1.5	0	-0.5	1	0.02	25.7	0.405335	MODERATE	no	0	no	0	no	no
RSPO3	SeqId_8427_118	RSPO3_ONC2	unique to SOMAscan	unique to SOMAscan	rs4644087	SOMAscan	inconsistent	cis	0.581808	no	none	1.5	1.5	-0.5	-0.5	0.779	0.779	0.251287	MODIFIER	yes	3.4641	yes	1	no	no
MCP-3	SeqId_4886_3	MCP_3_INF	unique to SOMAscan	unique to SOMAscan	rs1133763	SOMAscan	inconsistent	cis	0.955458	yes	possibly damaging	0.01	0.01	0.588	0.588	21.2	21.2	0.485168	MODERATE	no	0	no	0	no	yes
Uromodulin	SeqId_9451_20	UMOD_CAR	unique to SOMAscan	unique to SOMAscan	rs2075803	SOMAscan	inconsistent	trans	0.606877	yes	benign	0.17	0.17	0.015	0.015	9.034	9.034	0.271836	MODERATE	yes	2	yes	1.73205	no	yes
Fractalkine/CX3CL-1	SeqId_2827_23	CX3CL1_INF	unique to SOMAscan	unique to SOMAscan	rs34813609	SOMAscan	inconsistent	trans	0.558211	yes	benign	1.5	1	-0.5	0		0.001	0.224022	MODERATE	yes	2.44949	no	0	no	no
Fas ligand, soluble	SeqId_3052_8	FASLG_ONC2	unique to SOMAscan	unique to SOMAscan	3:49710514_I_D	SOMAscan	inconsistent	trans	0.720069	no	none	1.5	1.5	-0.5	-0.5			0.336972	MODIFIER	yes	4.12311	yes	1.41421	no	no
