# Supplementary material for: Synergistic insights into human health from aptamer- and antibody-based proteomic profiling
Source: Nat Commun. 2021 Nov 24;12:6822. doi: 10.1038/s41467-021-27164-0 (PMC8613205; doi:10.1038/s41467-021-27164-0)
Supplement: Supplementary file 11 — Dataset 8 [file 41467_2021_27164_MOESM11_ESM.xlsx]

## Sheet: SD8
SD8 Meta-data used to predict likelihood of consistent pQTLs in the SCALLOP dataset
Target	SomaScan - SeqId	SCALLOP name	Reason	Collated reason	rsID	platform	Consistency	cis/trans	Absolute effect estimate	PAV	PAV_cat	SIFT - lead	SIFT - severe	PolyPhen - lead	PolyPhen - severe	CADD - lead	CADD - severe	Predicted explained variance	VEP impact - severe	GWAS catalog entries	sqrt(#GWAS entried)	Coloc. phenotype	sqrt(#coloc. Phenotypes)	cis-eQTL	any eQTL
TIM-1	SeqId_9021_1	KIM-1	distinct genome-wide SNPs	distinct	rs34931250	Both	inconsistent	trans	0.455961	yes	benign	1.5	1.5	-0.5	-0.5	14.6	14.6	0.07032	LOW	yes	2.23607	no	0	no	no
SELPL	SeqId_11266_8	PSGL-1	distinct genome-wide SNPs	distinct	rs73191242	Both	inconsistent	cis	0.481352	no	none	1.5	1.5	-0.5	-0.5	3.702	3.702	0.139447	MODIFIER	no	0	no	0	no	no
CA125	SeqId_15565_102	CA-125	distinct genome-wide SNPs	distinct	rs61742668	Both	inconsistent	cis	0.509902	yes	benign	1.5	1.5	0.995	0.995	13.11	13.11	0.121072	MODERATE	no	0	no	0	no	no
YKL-40	SeqId_11104_13	CHI3L1	distinct genome-wide SNPs	distinct	rs4950931	Both	inconsistent	cis	0.818535	no	none	1.5	1.5	-0.5	-0.5	0.819	0.819	0.416326	MODIFIER	yes	1	no	0	yes	yes
Fractalkine/CX3CL-1	SeqId_2827_23	CX3CL1	distinct genome-wide SNPs	distinct	rs9501393	Both	inconsistent	trans	0.472864	yes	benign	1.5	0.25	-0.5	0.44	0.913	13.79	0.112999	MODERATE	no	0	no	0	no	no
Kallikrein 11	SeqId_2831_29	hK11	distinct genome-wide SNPs	distinct	rs117268623	Both	inconsistent	cis	1.18322	yes	possibly damaging	0.05	0.05	0.426	0.426	15.4	15.4	0.30147	MODERATE	yes	1	no	0	no	no
Kallikrein 11	SeqId_2831_29	hK11	distinct genome-wide SNPs	distinct	rs1048328	Both	inconsistent	cis	1.20229	yes	possibly damaging	0.02	0.02	0.697	0.697	21.9	21.9	0.555681	MODERATE	no	0	no	0	no	no
Kallikrein 11	SeqId_2831_29	hK11	distinct genome-wide SNPs	distinct	rs12469459	Both	inconsistent	trans	0.360555	yes	benign	1	1	0	0	0.005	0.005	0.0715909	MODERATE	yes	1	no	0	no	no
CA125	SeqId_15565_102	CA-125	distinct genome-wide SNPs	distinct	rs11672713	Both	inconsistent	cis	0.424264	no	none	1.5	1.5	-0.5	-0.5	0.686	0.686	0.0934665	MODIFIER	no	0	no	0	yes	yes
TIM-1	SeqId_9021_1	KIM-1	distinct genome-wide SNPs	distinct	rs4148005	Both	inconsistent	trans	0.286356	no	none	1.5	1.5	-0.5	-0.5	6.822	6.822	0.0551153	MODIFIER	yes	1	yes	1	no	no
Fractalkine/CX3CL-1	SeqId_2827_23	CX3CL1	distinct genome-wide SNPs	distinct	rs683544	Both	inconsistent	cis	0.447214	no	none	1.5	1.5	-0.5	-0.5	0.089	0.089	0.138384	MODIFIER	no	0	no	0	no	yes
suPAR	SeqId_2652_15	U-PAR	distinct genome-wide SNPs	distinct	rs3967200	Both	inconsistent	trans	0.279285	no	none	1.5	1.5	-0.5	-0.5	0.249	0.249	0.0415745	MODIFIER	yes	2.23607	yes	1	no	yes
Fas, soluble	SeqId_5392_73	FAS	distinct genome-wide SNPs	distinct	rs982764	Both	inconsistent	cis	0.5	no	none	1.5	1.5	-0.5	-0.5	7.133	7.133	0.170825	MODIFIER	yes	1	no	0	no	no
Fas, soluble	SeqId_5392_73	FAS	distinct genome-wide SNPs	distinct	rs10887883	Both	inconsistent	cis	0.428602	no	none	1.5	1.5	-0.5	-0.5	3.478	3.478	0.137375	MODIFIER	no	0	no	0	yes	yes
YKL-40	SeqId_11104_13	CHI3L1	distinct genome-wide SNPs	distinct	rs2071579	Both	inconsistent	cis	0.993277	yes	possibly damaging	1.5	0	-0.5	0.307	2.302	22.9	0.697322	MODERATE	no	0	no	0	no	no
HGF	SeqId_2681_23	HGF	distinct genome-wide SNPs	distinct	rs554133413	Both	inconsistent	cis	0.44	no	none	1.5	1.5	-0.5	-0.5	NA	NA	0.118329	MODIFIER	no	0	no	0	no	no
resistin	SeqId_3046_31	RETN	distinct genome-wide SNPs	distinct	rs34861192	Both	inconsistent	cis	1.04881	no	none	1.5	1.5	-0.5	-0.5	0.84	0.84	0.16335	MODIFIER	no	0	no	0	yes	yes
sE-Selectin	SeqId_3470_1	SELE	distinct genome-wide SNPs	distinct	rs11220486	Both	inconsistent	trans	0.331662	no	none	1.5	1.5	-0.5	-0.5	8.865	8.865	0.062681	MODIFIER	yes	1	no	0	no	no
sE-Selectin	SeqId_3470_1	SELE	distinct genome-wide SNPs	distinct	rs11603123	Both	inconsistent	trans	0.625939	no	none	1.5	1.5	-0.5	-0.5	15.38	15.38	0.0954173	MODIFIER	no	0	no	0	no	no
Fractalkine/CX3CL-1	SeqId_2827_23	CX3CL1	distinct genome-wide SNPs	distinct	rs62037103	Both	inconsistent	cis	0.862902	yes	possibly damaging	1.5	0.04	-0.5	0.574	0.819	22.8	0.10402	MODERATE	no	0	no	0	no	no
sE-Selectin	SeqId_3470_1	SELE	distinct genome-wide SNPs	distinct	rs150092813	Both	inconsistent	trans	0.360555	yes	possibly damaging	1.5	0	-0.5	0.361	4.404	19.98	0.0553575	MODERATE	no	0	no	0	no	no
CXCL16, soluble	SeqId_2436_49	CXCL16	distinct genome-wide SNPs	distinct	rs1876444	Both	inconsistent	cis	0.426028	no	none	1.5	1.5	-0.5	-0.5	0.168	0.168	0.130745	LOW	no	0	yes	1	yes	yes
IL-1 R4	SeqId_4234_8	ST2	distinct genome-wide SNPs	distinct	rs13020553	Both	inconsistent	cis	0.806226	no	none	1.5	1.5	-0.5	-0.5	1.557	1.557	0.458402	MODIFIER	yes	3.16228	yes	1.41421	no	yes
SELPL	SeqId_11266_8	PSGL-1	distinct genome-wide SNPs	distinct	rs11114010	Both	inconsistent	cis	1.30384	no	none	1.5	1.5	-0.5	-0.5	2.032	2.032	0.322185	MODIFIER	no	0	no	0	no	yes
sRAGE	SeqId_4125_52	RAGE	distinct genome-wide SNPs	distinct	rs204993	Both	inconsistent	cis	0.387298	no	none	1.5	1.5	-0.5	-0.5	0.933	0.933	0.0898577	MODIFIER	yes	1	yes	1	no	no
resistin	SeqId_3046_31	RETN	distinct genome-wide SNPs	distinct	rs3745368	Both	inconsistent	cis	0.708449	no	none	1.5	1.5	-0.5	-0.5	5.692	5.692	0.118621	MODIFIER	no	0	no	0	no	no
HGF	SeqId_2681_23	HGF	distinct genome-wide SNPs	distinct	rs5745687	Both	inconsistent	cis	0.447214	yes	benign	0.57	0.57	0.05	0.05	22.5	22.5	0.0667189	MODERATE	yes	1.41421	yes	1	no	no
MMP-1	SeqId_4924_32	MMP-1	distinct genome-wide SNPs	distinct	rs12141791	Both	inconsistent	trans	0.288097	no	none	1.5	1.5	-0.5	-0.5	9.586	9.586	0.0548774	MODIFIER	no	0	no	0	no	no
sTie-2	SeqId_3773_15	TIE2	distinct genome-wide SNPs	distinct	rs2922996	Both	inconsistent	trans	0.424264	no	none	1.5	1.5	-0.5	-0.5	4.829	4.829	0.117331	MODIFIER	no	0	yes	1	no	no
suPAR	SeqId_2652_15	U-PAR	distinct genome-wide SNPs	distinct	rs60648773	Both	inconsistent	trans	0.351568	no	none	1.5	1.5	-0.5	-0.5	0.33	0.33	0.0815385	MODIFIER	no	0	no	0	no	no
Kallikrein 11	SeqId_2831_29	hK11	distinct genome-wide SNPs	distinct	rs148395639	Both	inconsistent	trans	0.381051	no	none	1.5	1.5	-0.5	-0.5	NA	NA	0.0748258	MODIFIER	no	0	no	0	no	no
sRAGE	SeqId_4125_52	RAGE	distinct genome-wide SNPs	distinct	rs2070600	Both	inconsistent	cis	0.806908	yes	benign	0.22	0.22	1	1	24.5	24.5	0.21415	MODERATE	yes	3	yes	1	no	yes
IL-1 R4	SeqId_4234_8	ST2	distinct genome-wide SNPs	distinct	rs10179654	Both	inconsistent	cis	0.856329	no	none	1.5	1.5	-0.5	-0.5	5.18	5.18	0.570564	MODIFIER	no	0	no	0	yes	yes
MMP-1	SeqId_4924_32	MMP-1	distinct genome-wide SNPs	distinct	rs2274320	Both	inconsistent	trans	0.33541	no	none	1.5	1.5	-0.5	-0.5	4.631	4.631	0.0774221	MODIFIER	yes	2.64575	no	0	no	no
CXCL16, soluble	SeqId_2436_49	CXCL16	distinct genome-wide SNPs	distinct	rs35186877	Both	inconsistent	cis	0.412311	no	none	1.5	1.5	-0.5	-0.5	0.372	0.372	0.0977856	MODIFIER	yes	1	yes	1.41421	no	yes
sTie-2	SeqId_3773_15	TIE2	distinct genome-wide SNPs	distinct	rs1050518	Both	inconsistent	trans	0.454643	yes	benign	0	0	0.001	0.001	22.4	22.4	0.123124	MODERATE	no	0	no	0	no	no
sE-Selectin	SeqId_3470_1	SELE	distinct genome-wide SNPs	distinct	rs12019136	Both	inconsistent	trans	0.497795	no	none	1.5	1.5	-0.5	-0.5	0.088	0.088	0.0743938	MODIFIER	yes	1	no	0	no	no
MIC-1	SeqId_4374_45	GDF-15	genome-wide sig. & LD conditional SNP	consistent	rs75347775	Both	consistent	cis	0.628013	yes	benign	1.5	1	-0.5	0	0.175	11.77	0.262681	MODERATE	yes	1.73205	yes	1.41421	yes	yes
LIGHT	SeqId_5355_69	TNFSF14	genome-wide sig. & LD conditional SNP	consistent	rs413141	Both	consistent	cis	0.615061	no	none	1.5	1.5	-0.5	-0.5	0.279	0.279	0.185184	MODIFIER	yes	1	yes	2	no	no
MIP-1a	SeqId_3040_59	CCL3	genome-wide sig. & LD conditional SNP	consistent	rs2015086	Both	consistent	cis	0.835643	no	none	1.5	1.5	-0.5	-0.5	5.713	5.713	0.344324	MODIFIER	no	0	no	0	no	yes
DKK1	SeqId_3535_84	Dkk-1	genome-wide sig. & LD conditional SNP	consistent	rs7097068	Both	consistent	cis	0.401995	no	none	1.5	1.5	-0.5	-0.5	0.776	0.776	0.122046	MODIFIER	no	0	no	0	no	yes
CA125	SeqId_15565_102	CA-125	genome-wide sig. & LD conditional SNP	consistent	rs7185523	Both	consistent	trans	0.533104	no	none	1.5	1.5	-0.5	-0.5	0.43	0.43	0.178274	MODIFIER	no	0	no	0	no	no
HSP 27	SeqId_11103_24	HSP_27	genome-wide sig. & LD sentinel SNP	consistent	rs6926219	Both	consistent	trans	0.377757	no	none	1.5	1.5	-0.5	-0.5	13.85	13.85	0.103906	MODIFIER	no	0	yes	1.41421	no	no
MMP-7	SeqId_2789_26	MMP-7	genome-wide sig. & LD sentinel SNP	consistent	rs11568819	Both	consistent	cis	0.797245	no	none	1.5	1.5	-0.5	-0.5	6.909	6.909	0.235925	MODIFIER	no	0	no	0	yes	yes
PDGF-BB	SeqId_4149_8	PDGF_subunit_B	genome-wide sig. & LD sentinel SNP	consistent	rs13412535	Both	consistent	trans	0.360971	no	none	1.5	1.5	-0.5	-0.5	6.251	6.251	0.0794435	MODIFIER	yes	1.41421	yes	2	no	yes
sE-Selectin	SeqId_3470_1	SELE	genome-wide sig. & LD sentinel SNP	consistent	rs507666	Both	consistent	trans	1.04178	no	none	1.5	1.5	-0.5	-0.5	6.154	6.154	0.63084	MODIFIER	yes	7.61577	yes	8.3666	no	yes
HSP 27	SeqId_11103_24	HSP_27	genome-wide sig. & LD sentinel SNP	consistent	rs2908203_G_T	Both	consistent	cis	0.830482	no	none	1.5	1.5	-0.5	-0.5	1.483	1.483	0.437478	MODIFIER	no	0	no	0	no	no
N-terminal pro-BNP	SeqId_7655_11	NT-pro_BNP	genome-wide sig. & LD sentinel SNP	consistent	rs198379	Both	consistent	cis	0.486621	no	none	1.5	1.5	-0.5	-0.5	3.056	3.056	0.180077	MODIFIER	yes	1.73205	no	0	yes	yes
IL-16	SeqId_2774_10	IL16	genome-wide sig. & LD sentinel SNP	consistent	rs58754882	Both	consistent	cis	1.03653	yes	possibly damaging	1.5	0.01	-0.5	0.868	6.489	11.23	0.439835	MODERATE	yes	2	yes	1.73205	no	no
GCP-2	SeqId_3495_15	CXCL6	genome-wide sig. & LD sentinel SNP	consistent	rs16850073	Both	consistent	cis	0.920543	no	none	1.5	1.5	-0.5	-0.5	13.25	13.25	0.586806	MODIFIER	yes	3.4641	no	0	yes	yes
MMP-12	SeqId_4496_60	MMP-12	genome-wide sig. & LD sentinel SNP	consistent	rs17368814	Both	consistent	cis	0.814064	no	none	1.5	1.5	-0.5	-0.5	4.829	4.829	0.331928	MODIFIER	yes	1.73205	no	0	no	no
MMP-10	SeqId_8479_4	MMP-10	genome-wide sig. & LD sentinel SNP	consistent	rs17860955	Both	consistent	cis	1.03755	yes	benign	1.5	1.5	-0.5	-0.5	24.8	24.8	0.217878	HIGH	no	0	no	0	no	no
HB-EGF	SeqId_14094_29	HB-EGF	genome-wide sig. & LD sentinel SNP	consistent	rs2559621	Both	consistent	trans	0.303809	no	none	1.5	1.5	-0.5	-0.5	0.897	0.897	0.0689798	MODIFIER	yes	1.41421	no	0	no	no
Cathepsin D	SeqId_5508_62	CTSD	genome-wide sig. & LD sentinel SNP	consistent	rs55861089	Both	consistent	cis	0.685857	yes	benign	1.5	0.24	-0.5	0.03	4.437	1.16	0.205944	MODERATE	no	0	yes	1	yes	yes
Cathepsin D	SeqId_5508_62	CTSD	genome-wide sig. & LD sentinel SNP	consistent	rs10778152	Both	consistent	trans	0.410731	no	none	1.5	1.5	-0.5	-0.5	1.544	1.544	0.113272	MODIFIER	no	0	no	0	no	no
Endocan	SeqId_3805_16	ESM-1	genome-wide sig. & LD sentinel SNP	consistent	rs4242051	Both	consistent	cis	0.383014	no	none	1.5	1.5	-0.5	-0.5	5.728	5.728	0.0910826	MODIFIER	no	0	no	0	no	yes
resistin	SeqId_3046_31	RETN	genome-wide sig. & LD sentinel SNP	consistent	rs72992130	Both	consistent	trans	0.560892	no	none	1.5	1.5	-0.5	-0.5	2.953	2.953	0.0928553	MODIFIER	no	0	yes	3.74166	no	no
PDGF-BB	SeqId_4149_8	PDGF_subunit_B	genome-wide sig. & LD sentinel SNP	consistent	rs11631270	Both	consistent	trans	0.337935	no	none	1.5	1.5	-0.5	-0.5	3.047	3.047	0.0780309	MODIFIER	no	0	no	0	no	no
ECP	SeqId_15576_158	ECP	genome-wide sig. & LD sentinel SNP	consistent	rs147307766	Both	consistent	cis	0.875329	no	none	1.5	1.5	-0.5	-0.5	1.072	1.072	0.236646	MODIFIER	no	0	no	0	no	no
DKK1	SeqId_3535_84	Dkk-1	genome-wide sig. & LD sentinel SNP	consistent	rs10761731	Both	consistent	trans	0.37081	yes	benign	1.5	0.52	-0.5	0.057	16.48	17.59	0.104059	MODERATE	yes	4	yes	3.31662	no	no
IL-1Ra	SeqId_5353_89	IL-1ra	genome-wide sig. & LD sentinel SNP	consistent	rs55709272	Both	consistent	cis	0.460435	no	none	1.5	1.5	-0.5	-0.5	0.722	0.722	0.150039	MODIFIER	yes	2.44949	yes	1.41421	yes	yes
MMP-1	SeqId_4924_32	MMP-1	genome-wide sig. & LD sentinel SNP	consistent	rs471994	Both	consistent	cis	0.732803	no	none	1.5	1.5	-0.5	-0.5	2.389	2.389	0.373215	MODIFIER	yes	1	no	0	no	yes
DKK1	SeqId_3535_84	Dkk-1	genome-wide sig. & LD sentinel SNP	consistent	rs6993770	Both	consistent	trans	0.395348	no	none	1.5	1.5	-0.5	-0.5	4.006	4.006	0.108029	MODIFIER	yes	3	yes	3.87298	no	no
CXCL16, soluble	SeqId_2436_49	CXCL16	genome-wide sig. & LD sentinel SNP	consistent	rs202199910	Both	consistent	trans	0.392301	no	none	1.5	1.5	-0.5	-0.5	NA	NA	0.089236	MODIFIER	no	0	no	0	no	no
MMP-1	SeqId_4924_32	MMP-1	genome-wide sig. & LD sentinel SNP	consistent	rs7832219	Both	consistent	trans	0.32665	no	none	1.5	1.5	-0.5	-0.5	6.401	6.401	0.0685797	MODIFIER	yes	3	yes	4	no	no
EGF	SeqId_5509_7	EGF	genome-wide sig. & LD sentinel SNP	consistent	rs3822288	Both	consistent	cis	0.308545	yes	benign	1.5	1	-0.5	0	4.22	12.89	0.0728212	MODERATE	yes	1.41421	no	0	yes	yes
S100A12	SeqId_5852_6	EN-RAGE	genome-wide sig. & LD sentinel SNP	consistent	rs3014874	Both	consistent	cis	0.519038	no	none	1.5	1.5	-0.5	-0.5	1.036	1.036	0.171004	MODIFIER	no	0	yes	2	yes	yes
CXCL16, soluble	SeqId_2436_49	CXCL16	genome-wide sig. & LD sentinel SNP	consistent	rs748113	Both	consistent	trans	0.373229	no	none	1.5	1.5	-0.5	-0.5	7.586	7.586	0.101456	MODIFIER	yes	1.41421	yes	2	no	no
Galectin-3	SeqId_3066_12	Gal-3	genome-wide sig. & LD sentinel SNP	consistent	rs141933762	Both	consistent	trans	0.3747	yes	possibly damaging	1.5	0	-0.5	0.949	NA	13.22	0.0883325	MODERATE	yes	2.23607	yes	1	no	no
sE-Selectin	SeqId_3470_1	SELE	genome-wide sig. & LD sentinel SNP	consistent	rs2205850	Both	consistent	cis	0.355528	no	none	1.5	1.5	-0.5	-0.5	0.455	0.455	0.0875402	MODIFIER	no	0	no	0	no	yes
VEGF	SeqId_2597_8	VEGF-A	genome-wide sig. & LD sentinel SNP	consistent	rs6993770	Both	consistent	trans	0.361663	no	none	1.5	1.5	-0.5	-0.5	4.006	4.006	0.086254	MODIFIER	yes	3	yes	4	no	no
sE-Selectin	SeqId_3470_1	SELE	genome-wide sig. & LD sentinel SNP	consistent	rs7528419	Both	consistent	trans	0.369459	no	none	1.5	1.5	-0.5	-0.5	1.183	1.183	0.0821651	MODIFIER	yes	5.47723	yes	8.7178	no	no
Gro-a	SeqId_2985_35	CXCL1	genome-wide sig. & LD sentinel SNP	consistent	rs3097411	Both	consistent	cis	1.00678	no	none	1.5	1.5	-0.5	-0.5	1.153	1.153	0.629196	MODIFIER	no	0	no	0	no	no
Galectin-3	SeqId_3066_12	Gal-3	genome-wide sig. & LD sentinel SNP	consistent	rs76424323	Both	consistent	cis	0.88955	yes	possibly damaging	1.5	0.01	-0.5	0.926	2.014	23.1	0.323074	MODERATE	yes	1.73205	no	0	yes	yes
Galectin-3	SeqId_3066_12	Gal-3	genome-wide sig. & LD sentinel SNP	consistent	rs812936	Both	consistent	trans	0.386652	yes	benign	1	1	0	0	13.41	13.41	0.0856797	MODERATE	no	0	no	0	no	no
SCF	SeqId_9377_25	SCF	genome-wide sig. & LD sentinel SNP	consistent	rs4812975	Both	consistent	trans	0.537122	no	none	1.5	1.5	-0.5	-0.5	3.31	3.31	0.178143	MODIFIER	yes	2.44949	yes	2.44949	no	no
OPG	SeqId_8304_50	OPG	genome-wide sig. & LD sentinel SNP	consistent	rs704	Both	consistent	trans	0.302324	yes	benign	0.23	0.23	0.115	0.115	0.199	0.199	0.0710512	MODERATE	yes	2.64575	yes	3	no	yes
Myeloperoxidase	SeqId_2580_83	MPO	genome-wide sig. & LD sentinel SNP	consistent	rs1865223	Both	consistent	trans	0.325269	no	none	1.5	1.5	-0.5	-0.5	0.786	0.786	0.0755189	MODIFIER	yes	3	yes	3	no	no
TNF sR-II	SeqId_8368_102	TNF-R2	genome-wide sig. & LD sentinel SNP	consistent	rs201538153	Both	consistent	cis	0.774145	yes	benign	1.5	0.18	-0.5	0.01	NA	12.32	0.168885	MODERATE	no	0	no	0	no	no
CXCL16, soluble	SeqId_2436_49	CXCL16	genome-wide sig. & LD sentinel SNP	consistent	rs34314686	Both	consistent	trans	0.545069	yes	benign	1.5	1.5	-0.5	-0.5	6.433	16.81	0.0685252	HIGH	no	0	no	0	no	no
CXCL16, soluble	SeqId_2436_49	CXCL16	genome-wide sig. & LD sentinel SNP	consistent	rs653178	Both	consistent	trans	0.401373	no	none	1.5	1.5	-0.5	-0.5	0.312	0.312	0.118012	MODIFIER	yes	9.38083	yes	10.1489	no	no
CA125	SeqId_15565_102	CA-125	genome-wide sig. & LD sentinel SNP	consistent	rs34255800	Both	consistent	trans	0.486518	no	none	1.5	1.5	-0.5	-0.5	0.706	0.706	0.126065	MODIFIER	no	0	no	0	no	no
IL-1 R4	SeqId_4234_8	ST2	genome-wide sig. & LD sentinel SNP	consistent	rs11603123	Both	consistent	trans	0.668581	no	none	1.5	1.5	-0.5	-0.5	15.38	15.38	0.116271	MODIFIER	no	0	no	0	no	yes
HB-EGF	SeqId_14094_29	HB-EGF	genome-wide sig. & LD sentinel SNP	consistent	rs11553699	Both	consistent	trans	0.444072	no	none	1.5	1.5	-0.5	-0.5	15.04	15.04	0.0967728	MODIFIER	yes	2.23607	yes	2.23607	no	no
IL-1 R4	SeqId_4234_8	ST2	genome-wide sig. & LD sentinel SNP	consistent	rs507666	Both	consistent	trans	0.347994	no	none	1.5	1.5	-0.5	-0.5	6.154	6.154	0.0752877	MODIFIER	yes	7.61577	yes	9.79796	no	no
TIM-1	SeqId_9021_1	KIM-1	genome-wide sig. & LD sentinel SNP	consistent	rs6878069	Both	consistent	cis	0.590678	no	none	1.5	1.5	-0.5	-0.5	0.048	0.048	0.262383	MODIFIER	no	0	no	0	no	no
HB-EGF	SeqId_14094_29	HB-EGF	genome-wide sig. & LD sentinel SNP	consistent	rs74506613	Both	consistent	trans	0.423438	yes	benign	1.5	0.52	-0.5	0.057	NA	17.59	0.133123	MODERATE	yes	4	yes	3.16228	no	no
sRAGE	SeqId_4125_52	RAGE	genome-wide sig. & LD sentinel SNP	consistent	rs4740273	Both	consistent	trans	0.399124	no	none	1.5	1.5	-0.5	-0.5	0.238	0.238	0.114133	MODIFIER	no	0	no	0	no	yes
OPG	SeqId_8304_50	OPG	genome-wide sig. & LD sentinel SNP	consistent	rs13257113	Both	consistent	cis	0.379868	no	none	1.5	1.5	-0.5	-0.5	7.551	7.551	0.106656	MODIFIER	yes	1.73205	no	0	no	yes
TNF sR-II	SeqId_3152_57	TNF-R2	genome-wide sig. & LD sentinel SNP	consistent	rs5746011	Both	consistent	cis	0.66468	yes	benign	1.5	0.18	-0.5	0.01	5.876	12.32	0.123876	MODERATE	no	0	no	0	no	no
Renin	SeqId_3396_54	REN	genome-wide sig. & LD sentinel SNP	consistent	rs115600411	Both	consistent	trans	0.369324	yes	benign	1.5	0.2	-0.5	0.001	1.969	20.2	0.0677889	MODERATE	yes	3	no	0	no	no
Renin	SeqId_3396_54	REN	genome-wide sig. & LD sentinel SNP	consistent	rs141995914	Both	consistent	cis	0.89627	no	none	1.5	1.5	-0.5	-0.5	4.796	4.796	0.116989	MODIFIER	no	0	no	0	no	no
L-VEGF165	SeqId_19437_61	VEGF-A	genome-wide sig. & LD sentinel SNP	consistent	rs6993770	Both	consistent	trans	0.452438	no	none	1.5	1.5	-0.5	-0.5	4.006	4.006	0.134264	MODIFIER	yes	3	yes	3.87298	no	no
PAPP-A	SeqId_4148_49	PAPPA	genome-wide sig. & LD sentinel SNP	consistent	rs6782812	Both	consistent	trans	0.506754	no	none	1.5	1.5	-0.5	-0.5	5.016	5.016	0.112091	MODIFIER	yes	3.87298	yes	3.87298	no	no
sRAGE	SeqId_4125_52	RAGE	genome-wide sig. & LD sentinel SNP	consistent	rs12368376	Both	consistent	trans	0.360555	no	none	1.5	1.5	-0.5	-0.5	0.776	0.776	0.0700115	MODIFIER	no	0	no	0	no	yes
suPAR	SeqId_2652_15	U-PAR	genome-wide sig. & LD sentinel SNP	consistent	rs1397707	Both	consistent	trans	0.346266	yes	benign	1.5	0.84	-0.5	0	9.086	0.086	0.0945486	MODERATE	yes	1.41421	yes	1	no	no
sTie-2	SeqId_3773_15	TIE2	genome-wide sig. & LD sentinel SNP	consistent	rs117982767	Both	consistent	cis	0.758815	yes	benign	1.5	0.53	-0.5	0.005	12.94	15.42	0.181783	MODERATE	no	0	yes	1	no	no
suPAR	SeqId_2652_15	U-PAR	genome-wide sig. & LD sentinel SNP	consistent	rs2227578	Both	consistent	trans	0.34	no	none	1.5	1.5	-0.5	-0.5	4.035	4.035	0.0911865	MODIFIER	yes	1.41421	yes	1	no	no
suPAR	SeqId_2652_15	U-PAR	genome-wide sig. & LD sentinel SNP	consistent	rs2302524	Both	consistent	cis	0.498999	yes	benign	0	0	0.026	0.026	23.7	23.7	0.146924	MODERATE	no	0	no	0	no	yes
sTie-2	SeqId_3773_15	TIE2	genome-wide sig. & LD sentinel SNP	consistent	rs8176672	Both	consistent	trans	0.798499	no	none	1.5	1.5	-0.5	-0.5	3.684	3.684	0.229761	MODIFIER	yes	4.89898	yes	3.31662	no	no
SCF	SeqId_9377_25	SCF	genome-wide sig. & LD sentinel SNP	consistent	rs2740488	Both	consistent	trans	0.372424	no	none	1.5	1.5	-0.5	-0.5	1.965	1.965	0.0861535	MODIFIER	yes	3.74166	yes	4.47214	no	no
L-VEGF165	SeqId_19437_61	VEGF-A	genome-wide sig. & LD sentinel SNP	consistent	rs10740118	Both	consistent	trans	0.35805	yes	benign	1.5	0.52	-0.5	0.057	3.918	17.59	0.0920621	MODERATE	yes	4	yes	3.16228	no	no
Fas, soluble	SeqId_9459_7	FAS	genome-wide sig. & LD sentinel SNP	consistent	rs7911226	Both	consistent	cis	0.576888	no	none	1.5	1.5	-0.5	-0.5	5.23	5.23	0.228539	MODIFIER	no	0	no	0	no	no
L-VEGF165	SeqId_19437_61	VEGF-A	genome-wide sig. & LD sentinel SNP	consistent	rs2375981	Both	consistent	trans	0.412674	no	none	1.5	1.5	-0.5	-0.5	0.129	0.129	0.1219	MODIFIER	yes	1	yes	1.41421	no	no
L-VEGF165	SeqId_19437_61	VEGF-A	genome-wide sig. & LD sentinel SNP	consistent	rs6921438	Both	consistent	cis	0.898499	no	none	1.5	1.5	-0.5	-0.5	4.124	4.124	0.589146	MODIFIER	yes	2.44949	yes	1.73205	no	yes
Myeloperoxidase	SeqId_2580_83	MPO	genome-wide sig. & LD sentinel SNP	consistent	rs34097845	Both	consistent	cis	0.764133	no	none	1.5	1.5	-0.5	-0.5	3.115	3.115	0.175785	MODIFIER	yes	1.73205	yes	2	no	no
MMP-10	SeqId_8479_4	MMP-10	genome-wide sig. & LD sentinel SNP	consistent	rs601338	Both	consistent	trans	0.33121	yes	benign	1.5	1.5	-0.5	-0.5	52	52	0.0788665	HIGH	yes	5.74456	yes	4.79583	no	yes
Myeloperoxidase	SeqId_2580_83	MPO	genome-wide sig. & LD sentinel SNP	consistent	rs757081	Both	consistent	trans	0.398873	yes	benign	0.56	0.56	0.05	0.05	21.1	21.1	0.1084	MODERATE	yes	1.41421	yes	3.4641	no	no
IL-6 sRa	SeqId_15602_43	IL-6RA	genome-wide sig. & LD sentinel SNP	consistent	rs2228145	Both	consistent	cis	1.06546	yes	benign	0.08	0.08	0.02	0.02	15.98	15.98	0.80097	MODERATE	yes	3.74166	yes	3.60555	yes	yes
VEGF	SeqId_2597_8	VEGF-A	genome-wide sig. & LD sentinel SNP	consistent	rs6921438	Both	consistent	cis	0.706329	no	none	1.5	1.5	-0.5	-0.5	4.124	4.124	0.364938	MODIFIER	yes	2.44949	yes	1.73205	no	yes
VEGF121	SeqId_4867_15	VEGF-A	genome-wide sig. & LD sentinel SNP	consistent	rs6993770	Both	consistent	trans	0.447996	no	none	1.5	1.5	-0.5	-0.5	4.006	4.006	0.12908	MODIFIER	yes	3	yes	3.74166	no	no
VEGF121	SeqId_4867_15	VEGF-A	genome-wide sig. & LD sentinel SNP	consistent	rs10740118	Both	consistent	trans	0.358608	yes	benign	1.5	0.52	-0.5	0.057	3.918	17.59	0.0903414	MODERATE	yes	4	yes	3.16228	no	no
VEGF121	SeqId_4867_15	VEGF-A	genome-wide sig. & LD sentinel SNP	consistent	rs2375981	Both	consistent	trans	0.463789	no	none	1.5	1.5	-0.5	-0.5	0.129	0.129	0.152182	MODIFIER	yes	1	yes	1.41421	no	no
VEGF121	SeqId_4867_15	VEGF-A	genome-wide sig. & LD sentinel SNP	consistent	rs6921438	Both	consistent	cis	0.897664	no	none	1.5	1.5	-0.5	-0.5	4.124	4.124	0.577789	MODIFIER	yes	2.44949	yes	1.73205	no	yes
Myeloperoxidase	SeqId_2580_83	MPO	genome-wide sig. & LD sentinel SNP	consistent	rs10916493	Both	consistent	trans	0.391791	yes	benign	1.5	0.13	-0.5	0.001	0.733	15.43	0.0890059	MODERATE	no	0	no	0	no	no
CXCL16, soluble	SeqId_2436_49	CXCL16	genome-wide sig. & LD sentinel SNP	consistent	rs2009581	Both	consistent	trans	0.455192	no	none	1.5	1.5	-0.5	-0.5	5.202	5.202	0.137726	MODIFIER	yes	1.73205	yes	1.41421	no	no
Spondin-1	SeqId_4297_62	SPON1	genome-wide sig. & LD sentinel SNP	consistent	rs1969539	Both	consistent	cis	0.600916	no	none	1.5	1.5	-0.5	-0.5	1.8	1.8	0.275003	MODIFIER	yes	1	no	0	no	yes
Myeloperoxidase	SeqId_2580_83	MPO	genome-wide sig. & LD sentinel SNP	consistent	rs6044953	Both	consistent	trans	0.33121	no	none	1.5	1.5	-0.5	-0.5	1.908	1.908	0.0777138	MODIFIER	no	0	yes	1.41421	no	no
SELPL	SeqId_11266_8	PSGL-1	moderate sig. level & LD conditional SNP but directionally inconsistent	direct_incon	rs4736693	SOMAscan	inconsistent	trans	0.443847	no	none	1.5	1.5	-0.5	-0.5	1.342	1.342	0.120377	MODIFIER	no	0	no	0	no	no
YKL-40	SeqId_11104_13	CHI3L1	moderate sig. level & LD sentinel SNP	consistent	rs28601761	SCALLOP	consistent	trans	0.34641	no	none	1.5	1.5	-0.5	-0.5	13.83	13.83	0.0869157	MODIFIER	yes	4.3589	yes	6.16441	no	no
TNF sR-I	SeqId_2654_19	TNF-R1	moderate sig. level & LD sentinel SNP	consistent	rs113354603	SCALLOP	consistent	trans	0.387298	no	none	1.5	1.5	-0.5	-0.5	1.2	1.2	0.0453622	MODIFIER	no	0	no	0	no	yes
sRANKL	SeqId_14061_48	TRANCE	moderate sig. level & LD sentinel SNP	consistent	rs572515	SOMAscan	consistent	trans	0.320624	yes	benign	1.5	1	-0.5	0	1.491	0.001	0.0718651	MODERATE	yes	2.44949	no	0	no	no
CXCL16, soluble	SeqId_2436_49	CXCL16	moderate sig. level & LD sentinel SNP	consistent	rs6512104	SCALLOP	consistent	trans	0.254951	no	none	1.5	1.5	-0.5	-0.5	1.842	1.842	0.0406678	MODIFIER	yes	1.41421	yes	1.41421	no	yes
FABPA	SeqId_15386_7	FABP4	moderate sig. level & LD sentinel SNP	consistent	rs2012444	SCALLOP	consistent	trans	0.331662	yes	benign	1.5	0.05	-0.5	0	0.531	16.21	0.0577024	MODERATE	yes	2.82843	yes	2.64575	no	yes
SCF	SeqId_9377_25	SCF	moderate sig. level & LD sentinel SNP	consistent	rs12149545	SCALLOP	consistent	trans	0.360555	no	none	1.5	1.5	-0.5	-0.5	5.65	5.65	0.0849687	MODIFIER	yes	4.89898	yes	6.32456	no	yes
TNF sR-I	SeqId_2654_19	TNF-R1	moderate sig. level & LD sentinel SNP	consistent	rs4149584	SCALLOP	consistent	cis	0.591608	yes	benign	0.66	0.66	0.023	0.023	12.59	12.59	0.0660464	MODERATE	no	0	no	0	no	yes
MMP-7	SeqId_2789_26	MMP-7	moderate sig. level & LD sentinel SNP	consistent	rs62133135	SCALLOP	consistent	trans	0.254951	yes	possibly damaging	1.5	0	-0.5	0.9	4.675	19.61	0.0448768	MODERATE	no	0	no	0	no	no
sTie-2	SeqId_3773_15	TIE2	moderate sig. level & LD sentinel SNP	consistent	rs11317857	SCALLOP	consistent	trans	0.331662	no	none	1.5	1.5	-0.5	-0.5	NA	NA	0.0694943	MODIFIER	yes	2	no	0	no	yes
MCP-1	SeqId_2578_67	MCP-1	moderate sig. level & LD sentinel SNP	consistent	rs2228467	SCALLOP	consistent	trans	0.4	yes	possibly damaging	0	0	0.45	0.45	21.8	21.8	0.063713	MODERATE	yes	3.60555	yes	3.4641	no	no
Galectin-3	SeqId_3066_12	Gal-3	moderate sig. level & LD sentinel SNP	consistent	rs7979473	SCALLOP	consistent	trans	0.309839	yes	benign	1.5	0.07	-0.5	0.927	3.484	23.4	0.0684748	MODERATE	yes	2.82843	yes	2.82843	no	no
CXCL16, soluble	SeqId_2436_49	CXCL16	moderate sig. level & LD sentinel SNP	consistent	rs1250559	SCALLOP	consistent	trans	0.268328	no	none	1.5	1.5	-0.5	-0.5	5.709	5.709	0.0503754	MODIFIER	no	0	no	0	no	no
L-VEGF165	SeqId_19437_61	VEGF-A	moderate sig. level & LD sentinel SNP	consistent	rs114694170	SOMAscan	consistent	trans	0.450111	no	none	1.5	1.5	-0.5	-0.5	16.37	16.37	0.0680605	MODIFIER	yes	2.23607	yes	1.73205	no	no
PlGF	SeqId_3078_1	PlGF	moderate sig. level & LD sentinel SNP	consistent	rs175510	SCALLOP	consistent	cis	0.331662	no	none	1.5	1.5	-0.5	-0.5	12.03	12.03	0.0791613	MODIFIER	yes	1.73205	no	0	yes	yes
OPG	SeqId_8304_50	OPG	moderate sig. level & LD sentinel SNP	consistent	rs114165349	SCALLOP	consistent	trans	0.489898	no	none	1.5	1.5	-0.5	-0.5	22.1	22.1	0.0593767	MODIFIER	yes	3.4641	yes	4.47214	no	yes
FGF23	SeqId_3807_1	FGF-23	moderate sig. level & LD sentinel SNP	consistent	rs5837155	SCALLOP	consistent	trans	0.387298	no	none	1.5	1.5	-0.5	-0.5	NA	NA	0.101735	MODIFIER	no	0	no	0	no	yes
ART	SeqId_2813_11	AGRP	moderate sig. level & LD sentinel SNP	consistent	rs77542162	SOMAscan	consistent	trans	0.613188	yes	possibly damaging	0	0	0.999	0.999	28.8	28.8	0.0792591	MODERATE	yes	3.31662	yes	4	no	no
TIM-1	SeqId_9021_1	KIM-1	moderate sig. level & LD sentinel SNP	consistent	rs2991996	SCALLOP	consistent	trans	0.273861	no	none	1.5	1.5	-0.5	-0.5	0.898	0.898	0.0540826	MODIFIER	no	0	no	0	no	yes
Galectin-3	SeqId_3066_12	Gal-3	moderate sig. level & LD sentinel SNP	consistent	rs660745	SCALLOP	consistent	trans	0.296648	yes	benign	1.5	1.5	-0.5	-0.5	2.896	52	0.0633435	HIGH	yes	3.74166	yes	2.44949	no	yes
PAPP-A	SeqId_4148_49	PAPPA	moderate sig. level & LD sentinel SNP	consistent	rs12497115	SCALLOP	consistent	trans	0.286356	yes	possibly damaging	1.5	0	-0.5	0.958	1.258	29.9	0.0433312	MODERATE	yes	2.23607	yes	2.23607	no	yes
HB-EGF	SeqId_14094_29	HB-EGF	moderate sig. level & LD sentinel SNP	consistent	rs2517622	SCALLOP	consistent	trans	0.314643	no	none	1.5	1.5	-0.5	-0.5	0.157	0.157	0.0419874	MODIFIER	yes	3.31662	yes	1.41421	no	yes
HB-EGF	SeqId_14094_29	HB-EGF	moderate sig. level & LD sentinel SNP	consistent	rs149672562	SCALLOP	consistent	trans	0.288097	no	none	1.5	1.5	-0.5	-0.5	NA	NA	0.0498391	MODIFIER	yes	2	yes	1.73205	no	no
PAPP-A	SeqId_4148_49	PAPPA	moderate sig. level & LD sentinel SNP	consistent	rs7846314	SOMAscan	consistent	trans	0.370405	no	none	1.5	1.5	-0.5	-0.5	0.006	0.006	0.0746985	MODIFIER	yes	3.74166	yes	4.24264	no	no
resistin	SeqId_3046_31	RETN	moderate sig. level & LD sentinel SNP	consistent	rs17405635	SCALLOP	consistent	trans	0.282843	no	none	1.5	1.5	-0.5	-0.5	3.13	3.13	0.0503718	MODIFIER	yes	2	yes	2.44949	no	yes
Myeloperoxidase	SeqId_2580_83	MPO	moderate sig. level & LD sentinel SNP	consistent	rs150918492	SCALLOP	consistent	trans	0.268328	no	none	1.5	1.5	-0.5	-0.5	2.727	2.727	0.0438705	MODIFIER	yes	2.82843	no	0	no	yes
IL-1 R4	SeqId_4234_8	ST2	moderate sig. level & LD sentinel SNP	consistent	rs186021206	SCALLOP	consistent	trans	0.921954	no	none	1.5	1.5	-0.5	-0.5	0.844	0.844	0.0899999	MODIFIER	yes	1	yes	1.41421	no	no
Gro-a	SeqId_2985_35	CXCL1	moderate sig. level & LD sentinel SNP	consistent	rs7896518	SCALLOP	consistent	trans	0.294958	yes	benign	1.5	0.52	-0.5	0.057	5.023	17.59	0.0585016	MODERATE	yes	6	yes	0	no	no
DKK1	SeqId_3535_84	Dkk-1	moderate sig. level & LD sentinel SNP	consistent	rs8045833	SCALLOP	consistent	trans	0.277489	no	none	1.5	1.5	-0.5	-0.5	1.241	1.241	0.0450952	MODIFIER	no	0	yes	1	no	no
TNF sR-II	SeqId_8368_102	TNF-R2	moderate sig. level & LD sentinel SNP	consistent	rs61747728	SCALLOP	consistent	trans	0.424264	yes	benign	0.14	0.14	0.313	0.313	23.7	23.7	0.0474579	MODERATE	no	0	yes	1	no	no
resistin	SeqId_3046_31	RETN	moderate sig. level & LD sentinel SNP	consistent	rs3087852	SCALLOP	consistent	trans	0.293258	no	none	1.5	1.5	-0.5	-0.5	11.33	11.33	0.061918	LOW	no	0	no	0	no	yes
sE-Selectin	SeqId_3470_1	SELE	moderate sig. level & LD sentinel SNP	consistent	rs10935473	SCALLOP	consistent	trans	0.279285	no	none	1.5	1.5	-0.5	-0.5	0.417	0.417	0.0562618	MODIFIER	no	0	yes	3.16228	no	yes
VEGF	SeqId_2597_8	VEGF-A	moderate sig. level & LD sentinel SNP	consistent	rs6475938	SCALLOP	consistent	trans	0.374166	no	none	1.5	1.5	-0.5	-0.5	3.716	3.716	0.0962473	MODIFIER	yes	1	yes	1	no	no
SCF	SeqId_9377_25	SCF	moderate sig. level & LD sentinel SNP	consistent	rs73593810	SCALLOP	consistent	trans	0.4	yes	possibly damaging	1.5	0	-0.5	0.65	3.843	23.8	0.076741	MODERATE	yes	2	yes	1	no	yes
SCF	SeqId_9377_25	SCF	moderate sig. level & LD sentinel SNP	consistent	rs380267	SCALLOP	consistent	trans	0.34641	no	none	1.5	1.5	-0.5	-0.5	0.456	0.456	0.0719741	MODIFIER	yes	2.44949	no	0	no	yes
CXCL16, soluble	SeqId_2436_49	CXCL16	moderate sig. level & LD sentinel SNP	consistent	rs6031303	SCALLOP	consistent	trans	0.284605	no	none	1.5	1.5	-0.5	-0.5	3.466	3.466	0.0548468	MODIFIER	no	0	yes	1.41421	no	no
Myeloperoxidase	SeqId_2580_83	MPO	moderate sig. level & LD sentinel SNP	consistent	rs10418923	SCALLOP	consistent	trans	0.254951	no	none	1.5	1.5	-0.5	-0.5	0.485	0.485	0.0400362	MODIFIER	no	0	no	0	no	no
Myeloperoxidase	SeqId_2580_83	MPO	moderate sig. level & LD sentinel SNP	consistent	rs10186921	SOMAscan	consistent	trans	0.341321	no	none	1.5	1.5	-0.5	-0.5	16.31	16.31	0.0824992	MODIFIER	yes	1.73205	yes	1	no	no
MMP-7	SeqId_2789_26	MMP-7	moderate sig. level & LD sentinel SNP	consistent	rs9427716	SCALLOP	consistent	trans	0.294958	no	none	1.5	1.5	-0.5	-0.5	3.131	3.131	0.061358	MODIFIER	no	0	no	0	no	yes
VEGF	SeqId_2597_8	VEGF-A	moderate sig. level & LD sentinel SNP	consistent	rs10822155	SCALLOP	consistent	trans	0.273861	yes	benign	1.5	0.52	-0.5	0.057	0.714	17.59	0.0523401	MODERATE	yes	4	yes	3.31662	no	no
PAPP-A	SeqId_4148_49	PAPPA	moderate sig. level & LD sentinel SNP but directionally inconsistent	direct_incon	rs550913305	SOMAscan	inconsistent	trans	0.35	no	none	1.5	1.5	-0.5	-0.5	NA	NA	0.0846021	MODIFIER	no	0	no	0	no	no
sRANKL	SeqId_14061_48	TRANCE	moderate sig. level & LD sentinel SNP but directionally inconsistent	direct_incon	rs704	SCALLOP	inconsistent	trans	0.331662	yes	benign	0.23	0.23	0.115	0.115	0.199	0.199	0.076674	MODERATE	yes	2.64575	yes	3	no	yes
MIP-3a	SeqId_2468_62	CCL20	unique to Olink	unique to Olink	rs4973334	SCALLOP	inconsistent	cis	0.294958	no	none	1.5	1.5	-0.5	-0.5	3.931	3.931	0.060675	MODIFIER	no	0	no	0	no	yes
Caspase-8	SeqId_18158_45	CASP-8	unique to Olink	unique to Olink	rs35550815	SCALLOP	inconsistent	cis	0.43589	yes	benign	1.5	0.07	-0.5	0.003	4.073	0.976	0.0908329	MODERATE	no	0	no	0	yes	yes
IL-27	SeqId_2829_19	IL-27	unique to Olink	unique to Olink	rs10774624	SCALLOP	inconsistent	trans	0.275681	no	none	1.5	1.5	-0.5	-0.5	4.691	4.691	0.0547759	MODIFIER	yes	9.16515	yes	6.63325	no	no
MIP-1a	SeqId_3040_59	CCL3	unique to Olink	unique to Olink	rs573376043	SCALLOP	inconsistent	trans	0.519615	no	none	1.5	1.5	-0.5	-0.5	NA	NA	0.061244	MODERATE	no	0	no	0	no	yes
FST	SeqId_4132_27	FS	unique to Olink	unique to Olink	rs150844304	SCALLOP	inconsistent	trans	0.5	yes	benign	1.5	0.02	-0.5	0.005	4.974	19.98	0.0577532	MODERATE	yes	3.87298	yes	4.79583	no	yes
LIGHT	SeqId_5988_49	TNFSF14	unique to Olink	unique to Olink	rs7259081	SCALLOP	inconsistent	trans	0.447214	yes	benign	1.5	0.01	-0.5	0.03	3.081	17.05	0.106825	MODERATE	no	0	no	0	no	no
Galanin	SeqId_15390_3	GAL	unique to Olink	unique to Olink	rs9405503	SCALLOP	inconsistent	trans	0.412311	no	none	1.5	1.5	-0.5	-0.5	1.131	1.131	0.0663718	MODIFIER	no	0	no	0	no	no
HGF	SeqId_2681_23	HGF	unique to Olink	unique to Olink	rs182162170	SCALLOP	inconsistent	trans	0.748331	no	none	1.5	1.5	-0.5	-0.5	1.788	1.788	0.065672	MODIFIER	no	0	no	0	no	no
PlGF	SeqId_3078_1	PlGF	unique to Olink	unique to Olink	rs9551468	SCALLOP	inconsistent	trans	0.289828	no	none	1.5	1.5	-0.5	-0.5	0.139	0.139	0.0605295	MODIFIER	no	0	yes	1.41421	no	no
Galanin	SeqId_15390_3	GAL	unique to Olink	unique to Olink	rs4672375	SCALLOP	inconsistent	trans	0.424264	no	none	1.5	1.5	-0.5	-0.5	1.207	1.207	0.121181	MODIFIER	yes	2.82843	no	0	no	yes
FABPA	SeqId_15386_7	FABP4	unique to Olink	unique to Olink	rs77878271	SCALLOP	inconsistent	cis	0.509902	no	none	1.5	1.5	-0.5	-0.5	20.9	20.9	0.0532967	MODIFIER	no	0	no	0	no	no
MCP-1	SeqId_2578_67	MCP-1	unique to Olink	unique to Olink	rs12075	SCALLOP	inconsistent	trans	0.316228	yes	benign	0.89	0.89	0	0	4.399	4.399	0.0719755	MODERATE	yes	3.16228	yes	3.31662	no	no
PECAM-1	SeqId_2695_25	PECAM-1	unique to Olink	unique to Olink	rs11600151	SCALLOP	inconsistent	trans	0.374166	no	none	1.5	1.5	-0.5	-0.5	0.004	0.004	0.0605706	MODIFIER	no	0	no	0	no	no
Galectin-3	SeqId_3066_12	Gal-3	unique to Olink	unique to Olink	rs62143199	SCALLOP	inconsistent	trans	0.447214	no	none	1.5	1.5	-0.5	-0.5	2.192	2.192	0.120049	MODIFIER	no	0	no	0	no	no
OLR1	SeqId_16049_43	LOX-1	unique to Olink	unique to Olink	rs2305482	SCALLOP	inconsistent	trans	0.273861	no	none	1.5	1.5	-0.5	-0.5	2.499	2.499	0.0540503	MODIFIER	yes	2.23607	yes	1	no	yes
MIP-3a	SeqId_2468_62	CCL20	unique to Olink	unique to Olink	rs742493	SCALLOP	inconsistent	trans	0.387298	yes	possibly damaging	0.04	0.04	0.182	0.182	17.02	17.02	0.0677035	MODERATE	yes	1	no	0	no	no
FGF23	SeqId_3807_1	FGF-23	unique to Olink	unique to Olink	rs2870308	SCALLOP	inconsistent	trans	0.31305	no	none	1.5	1.5	-0.5	-0.5	0.024	0.024	0.0603603	MODIFIER	no	0	no	0	no	no
TF	SeqId_4931_59	TF	unique to Olink	unique to Olink	rs11589759	SCALLOP	inconsistent	cis	0.424264	no	none	1.5	1.5	-0.5	-0.5	5.565	5.565	0.117382	MODIFIER	no	0	no	0	yes	yes
TRAIL R2	SeqId_5534_49	TRAIL-R2	unique to Olink	unique to Olink	rs2293400	SCALLOP	inconsistent	cis	0.556776	no	none	1.5	1.5	-0.5	-0.5	0.596	0.596	0.201422	MODIFIER	no	0	yes	1.41421	yes	yes
Endocan	SeqId_3805_16	ESM-1	unique to Olink	unique to Olink	rs190417880	SCALLOP	inconsistent	trans	1.04881	no	none	1.5	1.5	-0.5	-0.5	0.025	0.025	0.144425	MODIFIER	no	0	no	0	no	no
Kallikrein 6	SeqId_3450_4	KLK6	unique to Olink	unique to Olink	rs268891	SCALLOP	inconsistent	cis	0.43589	no	none	1.5	1.5	-0.5	-0.5	3.683	3.683	0.131909	MODIFIER	no	0	no	0	yes	yes
IL-6	SeqId_4673_13	IL-6	unique to Olink	unique to Olink	rs4959106	SCALLOP	inconsistent	trans	0.286356	no	none	1.5	1.5	-0.5	-0.5	9.695	9.695	0.0561468	MODIFIER	no	0	yes	1	no	yes
OLR1	SeqId_16049_43	LOX-1	unique to Olink	unique to Olink	rs2511241	SCALLOP	inconsistent	trans	0.412311	yes	benign	1	1	0	0	17.93	17.93	0.0628111	MODERATE	no	0	no	0	no	no
Caspase-8	SeqId_18158_45	CASP-8	unique to Olink	unique to Olink	rs10424405	SCALLOP	inconsistent	trans	0.538516	yes	benign	1.5	0.01	-0.5	0.03	3.556	17.05	0.169854	MODERATE	yes	1.73205	yes	0	no	no
CSF-1	SeqId_3738_54	CSF-1	unique to Olink	unique to Olink	rs11579145	SCALLOP	inconsistent	cis	0.424264	no	none	1.5	1.5	-0.5	-0.5	5.583	5.583	0.128395	MODIFIER	no	0	yes	1	yes	yes
OLR1	SeqId_16049_43	LOX-1	unique to Olink	unique to Olink	rs1344674	SCALLOP	inconsistent	trans	0.289828	no	none	1.5	1.5	-0.5	-0.5	6.956	6.956	0.060517	MODIFIER	yes	5.74456	yes	7.28011	no	yes
Myoglobin	SeqId_3042_7	MB	unique to Olink	unique to Olink	rs375034445	SCALLOP	inconsistent	trans	0.331662	yes	possibly damaging	1.5	0	-0.5	0.317	NA	21.5	0.0628863	MODERATE	yes	2	yes	3.16228	no	no
OLR1	SeqId_16049_43	LOX-1	unique to Olink	unique to Olink	rs138226373	SCALLOP	inconsistent	trans	0.424264	no	none	1.5	1.5	-0.5	-0.5	NA	NA	0.0757511	MODIFIER	no	0	no	0	no	yes
suPAR	SeqId_2652_15	U-PAR	unique to Olink	unique to Olink	rs66530140	SCALLOP	inconsistent	trans	0.286356	yes	benign	1.5	1	-0.5	0	8.815	9.3	0.055532	MODERATE	yes	3.31662	yes	0	no	yes
IL-1Ra	SeqId_5353_89	IL-1ra	unique to Olink	unique to Olink	rs62143194	SCALLOP	inconsistent	trans	0.469042	yes	benign	1.5	0.01	-0.5	0.03	9.781	17.05	0.124585	MODERATE	yes	1.73205	no	0	no	no
MCP-1	SeqId_2578_67	MCP-1	unique to Olink	unique to Olink	rs189403619	SCALLOP	inconsistent	trans	0.67082	no	none	1.5	1.5	-0.5	-0.5	0.098	0.098	0.0526516	MODIFIER	no	0	no	0	no	no
CD40 ligand, soluble	SeqId_3534_14	CD40-L	unique to Olink	unique to Olink	rs150239481	SCALLOP	inconsistent	trans	0.994987	no	none	1.5	1.5	-0.5	-0.5	8.302	8.302	0.0653467	MODIFIER	no	0	no	0	no	no
YKL-40	SeqId_11104_13	CHI3L1	unique to Olink	unique to Olink	rs339969	SCALLOP	inconsistent	trans	0.273861	no	none	1.5	1.5	-0.5	-0.5	14.92	14.92	0.0528735	MODIFIER	yes	2	yes	2.23607	no	yes
IL-18	SeqId_5661_15	IL-18	unique to Olink	unique to Olink	rs4606077	SCALLOP	inconsistent	trans	0.296648	yes	benign	1.5	1	-0.5	0	8.685	18.74	0.0542203	MODERATE	no	0	no	0	no	yes
sRANKL	SeqId_14061_48	TRANCE	unique to Olink	unique to Olink	rs11713634	SCALLOP	inconsistent	trans	0.316228	no	none	1.5	1.5	-0.5	-0.5	9.47	9.47	0.0636099	MODIFIER	no	0	yes	1.41421	no	no
IL-27	SeqId_2829_19	IL-27	unique to Olink	unique to Olink	rs704	SCALLOP	inconsistent	trans	0.360555	yes	benign	0.23	0.23	0.115	0.115	0.199	0.199	0.0934261	MODERATE	yes	2.64575	yes	3	no	yes
IL-6	SeqId_4673_13	IL-6	unique to Olink	unique to Olink	rs2228145	SCALLOP	inconsistent	trans	0.412311	yes	benign	0.08	0.08	0.02	0.02	15.98	15.98	0.121947	MODERATE	yes	3.74166	yes	3.16228	no	yes
Spondin-1	SeqId_4297_62	SPON1	unique to Olink	unique to Olink	rs192693579	SCALLOP	inconsistent	trans	0.754983	yes	benign	1.5	1	-0.5	0	2.38	0.112	0.0788442	MODERATE	no	0	no	0	no	no
FST	SeqId_4132_27	FS	unique to Olink	unique to Olink	rs144349950	SCALLOP	inconsistent	trans	1	no	none	1.5	1.5	-0.5	-0.5	7.093	7.093	0.0654735	MODIFIER	no	0	no	0	no	no
IL-16	SeqId_2774_10	IL16	unique to Olink	unique to Olink	rs10424405	SCALLOP	inconsistent	trans	0.34641	yes	benign	1.5	0.01	-0.5	0.03	3.556	17.05	0.0681907	MODERATE	yes	1.73205	yes	1	no	no
PDGF-BB	SeqId_4149_8	PDGF_subunit_B	unique to Olink	unique to Olink	rs10761741	SCALLOP	inconsistent	trans	0.303315	yes	benign	1.5	0.52	-0.5	0.057	0.668	17.59	0.0662443	MODERATE	yes	4	yes	0	no	no
S100A12	SeqId_5852_6	EN-RAGE	unique to Olink	unique to Olink	rs62143198	SCALLOP	inconsistent	trans	0.565685	yes	benign	1.5	0.01	-0.5	0.03	2.489	17.05	0.175587	MODERATE	yes	1.73205	yes	2	no	no
sTie-2	SeqId_3773_15	TIE2	unique to Olink	unique to Olink	rs34070949	SCALLOP	inconsistent	trans	0.277489	no	none	1.5	1.5	-0.5	-0.5	9.646	9.646	0.0531218	MODIFIER	no	0	yes	0	no	yes
IL-18	SeqId_5661_15	IL-18	unique to Olink	unique to Olink	rs385076	SCALLOP	inconsistent	trans	0.424264	no	none	1.5	1.5	-0.5	-0.5	2.286	2.286	0.118497	MODIFIER	yes	1	yes	1.41421	no	yes
TRAIL R2	SeqId_8529_1	TRAIL-R2	unique to Olink	unique to Olink	rs149773150	SCALLOP	inconsistent	trans	0.938083	no	none	1.5	1.5	-0.5	-0.5	0.963	0.963	0.0648215	MODIFIER	no	0	no	0	no	no
IL-18	SeqId_5661_15	IL-18	unique to Olink	unique to Olink	rs10424405	SCALLOP	inconsistent	trans	0.489898	yes	benign	1.5	0.01	-0.5	0.03	3.556	17.05	0.13544	MODERATE	yes	1.73205	yes	1	no	no
IL-18	SeqId_5661_15	IL-18	unique to Olink	unique to Olink	rs17229943	SCALLOP	inconsistent	trans	0.424264	no	none	1.5	1.5	-0.5	-0.5	4.823	4.823	0.0526891	MODIFIER	yes	1	yes	1	no	yes
IL-27	SeqId_2829_19	IL-27	unique to Olink	unique to Olink	rs11599750	SCALLOP	inconsistent	trans	0.424264	no	none	1.5	1.5	-0.5	-0.5	7.566	7.566	0.128845	MODIFIER	yes	1.73205	yes	1	no	no
TRAIL	SeqId_8833_20	TRAIL	unique to Olink	unique to Olink	rs35617250	SCALLOP	inconsistent	trans	0.331662	no	none	1.5	1.5	-0.5	-0.5	3.054	3.054	0.0579737	MODIFIER	yes	1.73205	no	0	no	yes
TF	SeqId_4931_59	TF	unique to Olink	unique to Olink	rs635634	SCALLOP	inconsistent	trans	0.469042	no	none	1.5	1.5	-0.5	-0.5	2.272	2.272	0.122529	MODIFIER	yes	7.61577	yes	0	no	yes
PTX3	SeqId_6447_73	PTX3	unique to Olink	unique to Olink	rs869463	SCALLOP	inconsistent	trans	0.412311	yes	benign	1.5	0.17	-0.5	0.523	0.047	21.6	0.105183	MODERATE	no	0	yes	1	no	yes
TRAIL	SeqId_8833_20	TRAIL	unique to Olink	unique to Olink	rs142552223	SCALLOP	inconsistent	cis	0.685565	no	none	1.5	1.5	-0.5	-0.5	1.054	1.054	0.115529	MODIFIER	yes	1.41421	yes	1.73205	yes	yes
TIM-1	SeqId_9021_1	KIM-1	unique to Olink	unique to Olink	rs77924615	SCALLOP	inconsistent	trans	0.374166	no	none	1.5	1.5	-0.5	-0.5	13.32	13.32	0.0738455	MODIFIER	yes	3.31662	yes	3.4641	no	no
MMP-3	SeqId_2788_55	MMP-3	unique to Olink	unique to Olink	rs632478	SCALLOP	inconsistent	cis	0.69282	yes	benign	1.5	0.73	-0.5	0.001	0.19	0.253	0.350332	MODERATE	yes	1.41421	no	0	no	yes
SELPL	SeqId_11266_8	PSGL-1	unique to Olink	unique to Olink	rs138989232	SCALLOP	inconsistent	trans	0.938083	no	none	1.5	1.5	-0.5	-0.5	0.794	0.794	0.0695095	MODIFIER	no	0	no	0	no	no
ECP	SeqId_15576_158	ECP	unique to Olink	unique to Olink	rs72793754	SCALLOP	inconsistent	trans	0.331662	no	none	1.5	1.5	-0.5	-0.5	2.92	2.92	0.0532248	MODIFIER	no	0	no	0	no	yes
TRAIL R2	SeqId_8529_1	TRAIL-R2	unique to Olink	unique to Olink	rs2293400	SCALLOP	inconsistent	cis	0.556776	no	none	1.5	1.5	-0.5	-0.5	0.596	0.596	0.201422	MODIFIER	no	0	yes	1.41421	yes	yes
PDGF-BB	SeqId_4149_8	PDGF_subunit_B	unique to Olink	unique to Olink	rs3832566	SCALLOP	inconsistent	trans	0.331662	no	none	1.5	1.5	-0.5	-0.5	NA	NA	0.0641364	MODIFIER	yes	3	yes	3.74166	no	no
sRANKL	SeqId_14061_48	TRANCE	unique to Olink	unique to Olink	rs73224404	SCALLOP	inconsistent	trans	0.374166	no	none	1.5	1.5	-0.5	-0.5	2.61	2.61	0.0800235	MODIFIER	no	0	yes	1	no	yes
HGF	SeqId_2681_23	HGF	unique to Olink	unique to Olink	rs59950280	SCALLOP	inconsistent	trans	0.360555	no	none	1.5	1.5	-0.5	-0.5	1.638	1.638	0.0788748	MODIFIER	yes	2.23607	yes	2.64575	no	no
PTX3	SeqId_6447_73	PTX3	unique to Olink	unique to Olink	rs9859018	SCALLOP	inconsistent	cis	0.316228	no	none	1.5	1.5	-0.5	-0.5	0.625	0.625	0.0620977	MODIFIER	no	0	no	0	no	no
SIRT2	SeqId_5030_52	SIRT2	unique to Olink	unique to Olink	rs62143198	SCALLOP	inconsistent	trans	0.34641	yes	benign	1.5	0.01	-0.5	0.03	2.489	17.05	0.0652677	MODERATE	yes	1.73205	yes	2	no	no
VEGF-D	SeqId_13098_93	VEGF-D	unique to Olink	unique to Olink	rs5030073	SCALLOP	inconsistent	trans	0.314643	yes	benign	1.5	1	-0.5	0	0.596	15.75	0.064812	MODERATE	no	0	yes	1.73205	no	no
sRANKL	SeqId_14061_48	TRANCE	unique to Olink	unique to Olink	rs79287178	SCALLOP	inconsistent	trans	0.74162	no	none	1.5	1.5	-0.5	-0.5	1.188	1.188	0.119971	MODIFIER	yes	2	yes	0	no	yes
FST	SeqId_4132_27	FS	unique to Olink	unique to Olink	rs1260326	SCALLOP	inconsistent	trans	0.360555	yes	benign	1	1	0	0	13.22	13.22	0.087173	MODERATE	yes	10.198	yes	13.2665	no	yes
IL-27	SeqId_2829_19	IL-27	unique to Olink	unique to Olink	rs1257169	SCALLOP	inconsistent	trans	0.311448	no	none	1.5	1.5	-0.5	-0.5	2.817	2.817	0.0699839	MODIFIER	no	0	no	0	no	no
TRAIL R2	SeqId_5534_49	TRAIL-R2	unique to Olink	unique to Olink	rs149773150	SCALLOP	inconsistent	trans	0.938083	no	none	1.5	1.5	-0.5	-0.5	0.963	0.963	0.0648215	MODIFIER	no	0	no	0	no	no
LIGHT	SeqId_5355_69	TNFSF14	unique to Olink	unique to Olink	rs7259081	SCALLOP	inconsistent	trans	0.447214	yes	benign	1.5	0.01	-0.5	0.03	3.081	17.05	0.106825	MODERATE	no	0	no	0	no	no
PECAM-1	SeqId_2695_25	PECAM-1	unique to Olink	unique to Olink	rs507666	SCALLOP	inconsistent	trans	0.7	no	none	1.5	1.5	-0.5	-0.5	6.154	6.154	0.285643	MODIFIER	yes	7.61577	yes	8.3666	no	yes
OPG	SeqId_8304_50	OPG	unique to Olink	unique to Olink	rs28929474	SCALLOP	inconsistent	trans	0.52915	yes	benign	0.07	0.07	1	1	20.2	20.2	0.0543106	MODERATE	yes	3.87298	yes	8.12404	no	no
SIRT2	SeqId_5030_52	SIRT2	unique to Olink	unique to Olink	rs144373891	SCALLOP	inconsistent	cis	0.761577	yes	possibly damaging	0.03	0.03	0.579	0.579	26.4	26.4	0.0928538	MODERATE	no	0	no	0	no	no
IL-18	SeqId_5661_15	IL-18	unique to Olink	unique to Olink	rs5744249	SCALLOP	inconsistent	cis	0.469042	no	none	1.5	1.5	-0.5	-0.5	10.09	10.09	0.13119	MODIFIER	yes	1	yes	0	yes	yes
VEGF-D	SeqId_13098_93	VEGF-D	unique to Olink	unique to Olink	rs3733402	SCALLOP	inconsistent	trans	0.43589	yes	benign	1	1	0	0	9.3	9.3	0.123691	MODERATE	yes	3.31662	yes	0	no	yes
TRAIL	SeqId_8833_20	TRAIL	unique to Olink	unique to Olink	rs8178824	SCALLOP	inconsistent	trans	0.509902	yes	possibly damaging	1.5	0	-0.5	0.999	0.862	26.3	0.0605609	MODERATE	yes	2.64575	yes	2.23607	no	no
TF	SeqId_4931_59	TF	unique to Olink	unique to Olink	rs492602	SCALLOP	inconsistent	trans	0.447214	yes	benign	1.5	1.5	-0.5	-0.5	0.073	52	0.142981	HIGH	yes	5.74456	yes	5.09902	no	yes
TRAIL	SeqId_8833_20	TRAIL	unique to Olink	unique to Olink	rs4760	SCALLOP	inconsistent	trans	0.6	yes	possibly damaging	0	0	0.84	0.84	22.4	22.4	0.18572	MODERATE	yes	3.4641	yes	3.87298	no	yes
sRANKL	SeqId_14061_48	TRANCE	unique to Olink	unique to Olink	rs2242313	SCALLOP	inconsistent	trans	0.412311	no	none	1.5	1.5	-0.5	-0.5	2.632	2.632	0.118015	MODIFIER	yes	1.41421	no	0	no	yes
TRAIL	SeqId_8833_20	TRAIL	unique to Olink	unique to Olink	rs673408	SCALLOP	inconsistent	trans	0.293258	yes	benign	1.5	1	-0.5	0	0.111	4.323	0.0584331	MODERATE	no	0	no	0	no	no
VEGF-D	SeqId_14705_1	VEGF-D	unique to Olink	unique to Olink	rs3733402	SCALLOP	inconsistent	trans	0.43589	yes	benign	1	1	0	0	9.3	9.3	0.123691	MODERATE	yes	3.31662	yes	0	no	yes
FST	SeqId_4132_27	FS	unique to Olink	unique to Olink	rs31226	SCALLOP	inconsistent	cis	0.360555	no	none	1.5	1.5	-0.5	-0.5	0.674	0.674	0.0871777	MODIFIER	no	0	no	0	no	no
SELPL	SeqId_11266_8	PSGL-1	unique to Olink	unique to Olink	rs143459388	SCALLOP	inconsistent	trans	0.479583	no	none	1.5	1.5	-0.5	-0.5	NA	NA	0.0530593	MODIFIER	no	0	no	0	no	no
sRANKL	SeqId_14061_48	TRANCE	unique to Olink	unique to Olink	rs4512994	SCALLOP	inconsistent	cis	0.34641	no	none	1.5	1.5	-0.5	-0.5	1.395	1.395	0.0835976	MODIFIER	yes	2.23607	yes	0	no	no
TRAIL	SeqId_8833_20	TRAIL	unique to Olink	unique to Olink	rs2304456	SCALLOP	inconsistent	trans	0.509902	yes	possibly damaging	0.03	0.03	0.644	0.644	3.084	3.084	0.107732	MODERATE	no	0	no	0	no	no
IL-27	SeqId_2829_19	IL-27	unique to Olink	unique to Olink	rs4905	SCALLOP	inconsistent	cis	0.818535	yes	benign	1.5	1	-0.5	0.023	0.426	0.001	0.444421	MODERATE	yes	1	no	0	no	yes
VEGF-D	SeqId_13098_93	VEGF-D	unique to Olink	unique to Olink	rs888732	SCALLOP	inconsistent	trans	0.5	no	none	1.5	1.5	-0.5	-0.5	5.081	5.081	0.136398	MODIFIER	no	0	no	0	no	no
VEGF-D	SeqId_14705_1	VEGF-D	unique to Olink	unique to Olink	rs5030073	SCALLOP	inconsistent	trans	0.314643	yes	benign	1.5	1	-0.5	0	0.596	15.75	0.064812	MODERATE	no	0	yes	1.73205	no	no
TRAIL	SeqId_8833_20	TRAIL	unique to Olink	unique to Olink	rs28929474	SCALLOP	inconsistent	trans	0.812404	yes	benign	0.07	0.07	1	1	20.2	20.2	0.120657	MODERATE	yes	3.87298	yes	8.12404	no	no
IL-27	SeqId_2829_19	IL-27	unique to Olink	unique to Olink	rs11711157	SCALLOP	inconsistent	trans	0.3	yes	benign	0.01	0.01	0.062	0.062	17.69	17.69	0.056659	MODERATE	no	0	no	0	no	no
VEGF-D	SeqId_14705_1	VEGF-D	unique to Olink	unique to Olink	rs888732	SCALLOP	inconsistent	trans	0.5	no	none	1.5	1.5	-0.5	-0.5	5.081	5.081	0.136398	MODIFIER	no	0	no	0	no	no
SELPL	SeqId_11266_8	PSGL-1	unique to Olink	unique to Olink	rs10819317	SCALLOP	inconsistent	trans	0.360555	no	none	1.5	1.5	-0.5	-0.5	3.338	3.338	0.0665425	MODIFIER	no	0	no	0	no	yes
TF	SeqId_4931_59	TF	unique to Olink	unique to Olink	rs113535228	SCALLOP	inconsistent	trans	0.707107	no	none	1.5	1.5	-0.5	-0.5	NA	NA	0.0539035	MODIFIER	no	0	no	0	no	no
Adrenomedullin	SeqId_14115_34	ADM	unique to SOMAscan	unique to SOMAscan	rs141748118	SOMAscan	inconsistent	trans	0.328481	no	none	1.5	1.5	-0.5	-0.5	NA	NA	0.0707555	MODIFIER	no	0	no	0	no	no
Adrenomedullin	SeqId_14115_34	ADM	unique to SOMAscan	unique to SOMAscan	rs5030049	SOMAscan	inconsistent	trans	0.505569	yes	possibly damaging	1.5	0.03	-0.5	0.644	2.533	3.084	0.117368	MODERATE	no	0	no	0	no	no
GCP-2	SeqId_3495_15	CXCL6	unique to SOMAscan	unique to SOMAscan	rs542832508	SOMAscan	inconsistent	trans	0.308545	yes	benign	1.5	1	-0.5	0	NA	0.001	0.0695275	MODERATE	yes	2.44949	no	0	no	no
GCP-2	SeqId_3495_15	CXCL6	unique to SOMAscan	unique to SOMAscan	rs6993770	SOMAscan	inconsistent	trans	0.32311	no	none	1.5	1.5	-0.5	-0.5	4.006	4.006	0.0689381	MODIFIER	yes	3	yes	4.12311	no	no
Caspase-8	SeqId_18158_45	CASP-8	unique to SOMAscan	unique to SOMAscan	rs389512	SOMAscan	inconsistent	trans	0.401123	yes	benign	1.5	0.25	-0.5	0.44	6.63	13.79	0.0786841	MODERATE	no	0	no	0	no	no
Kallikrein 6	SeqId_3450_4	KLK6	unique to SOMAscan	unique to SOMAscan	rs35267984	SOMAscan	inconsistent	trans	0.741215	yes	benign	1.5	0.43	-0.5	0.196	0.922	17.44	0.0819535	MODERATE	no	0	no	0	no	no
Caspase-8	SeqId_18158_45	CASP-8	unique to SOMAscan	unique to SOMAscan	rs7539005	SOMAscan	inconsistent	trans	0.430581	yes	benign	1.5	1	-0.5	0	9.758	0.001	0.129674	MODERATE	yes	2.44949	no	0	no	no
Kallikrein 6	SeqId_3450_4	KLK6	unique to SOMAscan	unique to SOMAscan	rs71674639	SOMAscan	inconsistent	trans	0.435546	yes	benign	1.5	0.13	-0.5	0.012	NA	22.8	0.112444	MODERATE	yes	1	no	0	no	no
PECAM-1	SeqId_2695_25	PECAM-1	unique to SOMAscan	unique to SOMAscan	rs9501393	SOMAscan	inconsistent	trans	0.47833	yes	benign	1.5	0.25	-0.5	0.44	0.913	13.79	0.112098	MODERATE	no	0	no	0	no	no
MIP-3a	SeqId_2468_62	CCL20	unique to SOMAscan	unique to SOMAscan	rs61229706	SOMAscan	inconsistent	trans	0.393827	yes	benign	1.5	1	-0.5	0	NA	0.001	0.107977	MODERATE	yes	2.44949	no	0	no	no
Fractalkine/CX3CL-1	SeqId_2827_23	CX3CL1	unique to SOMAscan	unique to SOMAscan	rs114115200	SOMAscan	inconsistent	trans	0.373898	yes	benign	1.5	0.13	-0.5	0.012	0.117	22.8	0.07876	MODERATE	yes	1	no	0	no	no
S100A12	SeqId_5852_6	EN-RAGE	unique to SOMAscan	unique to SOMAscan	rs704	SOMAscan	inconsistent	trans	0.317805	yes	benign	0.23	0.23	0.115	0.115	0.199	0.199	0.073741	MODERATE	yes	2.64575	yes	3	no	yes
MIP-1a	SeqId_3040_59	CCL3	unique to SOMAscan	unique to SOMAscan	rs34813609	SOMAscan	inconsistent	trans	0.335559	yes	benign	1.5	1	-0.5	0	NA	0.001	0.0797553	MODERATE	yes	2.44949	no	0	no	no
MIP-1a	SeqId_3040_59	CCL3	unique to SOMAscan	unique to SOMAscan	rs35607741	SOMAscan	inconsistent	trans	0.319687	no	none	1.5	1.5	-0.5	-0.5	16.83	16.83	0.0735048	MODIFIER	no	0	yes	1	no	no
MCP-1	SeqId_2578_67	MCP-1	unique to SOMAscan	unique to SOMAscan	rs10922098	SOMAscan	inconsistent	trans	0.356651	yes	benign	1.5	1	-0.5	0	0.987	0.001	0.0887233	MODERATE	yes	2.44949	no	0	no	no
sRAGE	SeqId_4125_52	RAGE	unique to SOMAscan	unique to SOMAscan	rs1958560	SOMAscan	inconsistent	trans	0.475289	no	none	1.5	1.5	-0.5	-0.5	0.253	0.253	0.160794	MODIFIER	yes	1	no	0	no	no
LIGHT	SeqId_5988_49	TNFSF14	unique to SOMAscan	unique to SOMAscan	rs641153	SOMAscan	inconsistent	trans	0.440908	yes	benign	0.64	0.64	0	0	0.034	0.034	0.0821179	MODERATE	yes	1.73205	no	0	no	yes
SIRT2	SeqId_5030_52	SIRT2	unique to SOMAscan	unique to SOMAscan	rs11920905	SOMAscan	inconsistent	trans	0.516236	yes	benign	1.5	0.17	-0.5	0.523	3.192	21.6	0.172568	MODERATE	no	0	yes	1	no	no
IL-27	SeqId_2829_19	IL-27	unique to SOMAscan	unique to SOMAscan	rs140934622	SOMAscan	inconsistent	cis	0.315278	yes	benign	1.5	0.12	-0.5	0.836	NA	22.5	0.0661018	MODERATE	yes	1.41421	no	0	no	yes
CSF-1	SeqId_3738_54	CSF-1	unique to SOMAscan	unique to SOMAscan	rs6542680	SOMAscan	inconsistent	trans	0.438178	no	none	1.5	1.5	-0.5	-0.5	4.169	4.169	0.104842	MODIFIER	yes	2.23607	yes	2.64575	no	yes
PECAM-1	SeqId_2695_25	PECAM-1	unique to SOMAscan	unique to SOMAscan	rs71674639	SOMAscan	inconsistent	trans	0.365923	yes	benign	1.5	0.13	-0.5	0.012	NA	22.8	0.0777146	MODERATE	yes	1	no	0	no	no
PTX3	SeqId_6447_73	PTX3	unique to SOMAscan	unique to SOMAscan	rs704	SOMAscan	inconsistent	trans	0.313847	yes	benign	0.23	0.23	0.115	0.115	0.199	0.199	0.0698203	MODERATE	yes	2.64575	yes	3	no	yes
Spondin-1	SeqId_4297_62	SPON1	unique to SOMAscan	unique to SOMAscan	rs601338	SOMAscan	inconsistent	trans	0.318119	yes	benign	1.5	1.5	-0.5	-0.5	52	52	0.0750166	HIGH	yes	5.74456	yes	4.47214	no	no
Galanin	SeqId_15390_3	GAL	unique to SOMAscan	unique to SOMAscan	rs71674639	SOMAscan	inconsistent	trans	0.379737	yes	benign	1.5	0.13	-0.5	0.012	NA	22.8	0.0831549	MODERATE	yes	1	no	0	no	no
Fractalkine/CX3CL-1	SeqId_2827_23	CX3CL1	unique to SOMAscan	unique to SOMAscan	rs34813609	SOMAscan	inconsistent	trans	0.558211	yes	benign	1.5	1	-0.5	0	NA	0.001	0.224022	MODERATE	yes	2.44949	no	0	no	no
Fractalkine/CX3CL-1	SeqId_2827_23	CX3CL1	unique to SOMAscan	unique to SOMAscan	rs35267984	SOMAscan	inconsistent	trans	0.747797	yes	benign	1.5	0.43	-0.5	0.196	0.922	17.44	0.084254	MODERATE	no	0	no	0	no	no
SELPL	SeqId_11266_8	PSGL-1	unique to SOMAscan	unique to SOMAscan	rs34844381	SOMAscan	inconsistent	trans	0.403237	no	none	1.5	1.5	-0.5	-0.5	NA	NA	0.100859	MODIFIER	no	0	no	0	no	no
IL-16	SeqId_2774_10	IL16	unique to SOMAscan	unique to SOMAscan	rs34813609	SOMAscan	inconsistent	trans	0.310322	yes	benign	1.5	1	-0.5	0	NA	0.001	0.0677722	MODERATE	yes	2.44949	no	0	no	no
LIGHT	SeqId_5988_49	TNFSF14	unique to SOMAscan	unique to SOMAscan	rs34813609	SOMAscan	inconsistent	trans	0.474342	yes	benign	1.5	1	-0.5	0	NA	0.001	0.156749	MODERATE	yes	2.44949	no	0	no	no
HB-EGF	SeqId_14094_29	HB-EGF	unique to SOMAscan	unique to SOMAscan	rs62117527	SOMAscan	inconsistent	trans	0.331059	no	none	1.5	1.5	-0.5	-0.5	1.627	1.627	0.0728506	MODIFIER	yes	1	no	0	no	no
tPA	SeqId_2212_69	t-PA	unique to SOMAscan	unique to SOMAscan	rs8178885	SOMAscan	inconsistent	cis	0.749733	yes	benign	1.5	0.05	-0.5	0.056	1.696	20.9	0.132291	MODERATE	no	0	no	0	no	no
PTX3	SeqId_6447_73	PTX3	unique to SOMAscan	unique to SOMAscan	6:31944320_A_G	SOMAscan	inconsistent	trans	0.448999	yes	benign	1.5	0.25	-0.5	0.44	3.944	13.79	0.0989112	MODERATE	no	0	no	0	no	no
Galanin	SeqId_15390_3	GAL	unique to SOMAscan	unique to SOMAscan	6:31976899_C_T	SOMAscan	inconsistent	trans	0.43852	no	none	1.5	1.5	-0.5	-0.5	16.43	16.43	0.103837	MODIFIER	no	0	no	0	no	no
Galanin	SeqId_15390_3	GAL	unique to SOMAscan	unique to SOMAscan	rs12045503	SOMAscan	inconsistent	trans	0.538702	yes	benign	1.5	1	-0.5	0	2.462	0.001	0.203393	MODERATE	yes	2.44949	no	0	no	no
TF	SeqId_4931_59	TF	unique to SOMAscan	unique to SOMAscan	rs1976391	SOMAscan	inconsistent	trans	0.436119	yes	benign	1.5	0.5	-0.5	0	5.241	0.83	0.131092	MODERATE	yes	3.31662	no	0	no	no
TNF sR-II	SeqId_8368_102	TNF-R2	unique to SOMAscan	unique to SOMAscan	rs1260326	SOMAscan	inconsistent	trans	0.322645	yes	benign	1	1	0	0	13.22	13.22	0.0743122	MODERATE	yes	10.198	yes	13.4164	no	yes
TF	SeqId_4931_59	TF	unique to SOMAscan	unique to SOMAscan	rs61229706	SOMAscan	inconsistent	trans	0.320468	yes	benign	1.5	1	-0.5	0	NA	0.001	0.0717327	MODERATE	yes	2.44949	no	0	no	no
TIM-1	SeqId_9021_1	KIM-1	unique to SOMAscan	unique to SOMAscan	1:196661730_D_I	SOMAscan	inconsistent	trans	0.313209	yes	benign	1.5	1	-0.5	0	NA	0.001	0.0721787	MODERATE	yes	2.44949	no	0	no	no
TRAIL R2	SeqId_5534_49	TRAIL-R2	unique to SOMAscan	unique to SOMAscan	rs13402561	SOMAscan	inconsistent	trans	0.509411	no	none	1.5	1.5	-0.5	-0.5	2.44	2.44	0.144274	MODIFIER	yes	2.23607	yes	2.64575	no	no
sRAGE	SeqId_4125_52	RAGE	unique to SOMAscan	unique to SOMAscan	rs141391427	SOMAscan	inconsistent	trans	0.336898	no	none	1.5	1.5	-0.5	-0.5	NA	NA	0.0701369	MODIFIER	no	0	yes	1.41421	no	no
CA125	SeqId_15565_102	CA-125	unique to SOMAscan	unique to SOMAscan	rs602662	SOMAscan	inconsistent	trans	0.31225	yes	benign	0.07	0.07	0.982	0.982	22.5	22.5	0.0728459	MODERATE	yes	5.74456	yes	1	no	no
sRAGE	SeqId_4125_52	RAGE	unique to SOMAscan	unique to SOMAscan	rs1569419	SOMAscan	inconsistent	trans	0.350143	no	none	1.5	1.5	-0.5	-0.5	0.014	0.014	0.0738463	MODIFIER	yes	2.44949	yes	2.82843	no	no
TRAIL R2	SeqId_5534_49	TRAIL-R2	unique to SOMAscan	unique to SOMAscan	rs61229706	SOMAscan	inconsistent	trans	0.341174	yes	benign	1.5	1	-0.5	0	NA	0.001	0.0824289	MODERATE	yes	2.44949	no	0	no	no
Kallikrein 6	SeqId_3450_4	KLK6	unique to SOMAscan	unique to SOMAscan	rs453821	SOMAscan	inconsistent	trans	0.516236	yes	benign	1.5	0.25	-0.5	0.44	11.11	13.79	0.133628	MODERATE	no	0	yes	0	no	yes
HGF	SeqId_2681_23	HGF	unique to SOMAscan	unique to SOMAscan	rs10801555	SOMAscan	inconsistent	trans	0.373095	yes	benign	1.5	1	-0.5	0	4.302	0.001	0.0977706	MODERATE	yes	2.44949	no	0	no	no
sRAGE	SeqId_4125_52	RAGE	unique to SOMAscan	unique to SOMAscan	rs66494554	SOMAscan	inconsistent	trans	0.318748	no	none	1.5	1.5	-0.5	-0.5	NA	NA	0.0720065	MODIFIER	no	0	no	0	no	no
DKK1	SeqId_3535_84	Dkk-1	unique to SOMAscan	unique to SOMAscan	rs1801690	SOMAscan	inconsistent	trans	0.476025	yes	possibly damaging	0.01	0.01	0.983	0.983	27.8	27.8	0.0793781	MODERATE	yes	1.41421	no	0	no	no
MMP-3	SeqId_2788_55	MMP-3	unique to SOMAscan	unique to SOMAscan	rs59325138	SOMAscan	inconsistent	trans	0.422847	no	none	1.5	1.5	-0.5	-0.5	0.344	0.344	0.122491	MODIFIER	no	0	yes	1	no	no
sRAGE	SeqId_4125_52	RAGE	unique to SOMAscan	unique to SOMAscan	rs6997293	SOMAscan	inconsistent	trans	0.422847	no	none	1.5	1.5	-0.5	-0.5	12.79	12.79	0.112949	MODIFIER	no	0	no	0	no	no
Kallikrein 11	SeqId_2831_29	hK11	unique to SOMAscan	unique to SOMAscan	rs33944729	SOMAscan	inconsistent	trans	0.32218	yes	benign	1.5	1	-0.5	0	NA	0.001	0.072497	MODERATE	yes	2.44949	no	0	no	no
IL-8	SeqId_3447_64	IL-8	unique to SOMAscan	unique to SOMAscan	rs1089033	SOMAscan	inconsistent	trans	0.340588	yes	benign	1.5	1	-0.5	0	0.987	0.001	0.0815519	MODERATE	yes	2.44949	no	0	no	no
PECAM-1	SeqId_2695_25	PECAM-1	unique to SOMAscan	unique to SOMAscan	rs34813609	SOMAscan	inconsistent	trans	0.538609	yes	benign	1.5	1	-0.5	0	NA	0.001	0.203325	MODERATE	yes	2.44949	no	0	no	no
Myoglobin	SeqId_3042_7	MB	unique to SOMAscan	unique to SOMAscan	rs1299525	SOMAscan	inconsistent	trans	0.305123	no	none	1.5	1.5	-0.5	-0.5	0.789	0.789	0.0701157	MODIFIER	no	0	no	0	no	no
LIGHT	SeqId_5988_49	TNFSF14	unique to SOMAscan	unique to SOMAscan	rs704	SOMAscan	inconsistent	trans	0.379342	yes	benign	0.23	0.23	0.115	0.115	0.199	0.199	0.101721	MODERATE	yes	2.64575	yes	3	no	yes
TNF sR-I	SeqId_2654_19	TNF-R1	unique to SOMAscan	unique to SOMAscan	rs1329424	SOMAscan	inconsistent	trans	0.30249	yes	benign	1.5	1	-0.5	0	4.844	0.001	0.0678612	MODERATE	yes	2.44949	no	0	no	no
sRANKL	SeqId_14061_48	TRANCE	unique to SOMAscan	unique to SOMAscan	rs56925948	SOMAscan	inconsistent	trans	0.492341	yes	benign	1.5	0.12	-0.5	0.031	0.873	8.578	0.15458	MODERATE	yes	1.41421	yes	1	no	no
SIRT2	SeqId_5030_52	SIRT2	unique to SOMAscan	unique to SOMAscan	rs41290289	SOMAscan	inconsistent	trans	0.817618	yes	benign	1.5	0.42	-0.5	0.253	0.29	11.74	0.218874	MODERATE	no	0	no	0	no	no
MMP-3	SeqId_2788_55	MMP-3	unique to SOMAscan	unique to SOMAscan	rs66505542	SOMAscan	inconsistent	trans	0.369459	no	none	1.5	1.5	-0.5	-0.5	NA	NA	0.0681882	MODIFIER	yes	6.55744	yes	10.247	no	no
LIGHT	SeqId_5988_49	TNFSF14	unique to SOMAscan	unique to SOMAscan	rs1803274	SOMAscan	inconsistent	trans	0.349428	yes	benign	0.13	0.13	0.012	0.012	22.8	22.8	0.0707304	MODERATE	yes	1	no	0	no	no
SIRT2	SeqId_5030_52	SIRT2	unique to SOMAscan	unique to SOMAscan	rs1801690	SOMAscan	inconsistent	trans	0.679264	yes	possibly damaging	0.01	0.01	0.983	0.983	27.8	27.8	0.156175	MODERATE	yes	1.41421	no	0	no	no
sRAGE	SeqId_4125_52	RAGE	unique to SOMAscan	unique to SOMAscan	rs113035626	SOMAscan	inconsistent	trans	0.407308	yes	possibly damaging	1.5	0.01	-0.5	0.375	NA	24.5	0.0658329	MODERATE	no	0	no	0	no	no
PTX3	SeqId_6447_73	PTX3	unique to SOMAscan	unique to SOMAscan	rs76258507	SOMAscan	inconsistent	trans	0.478748	yes	benign	1.5	1	-0.5	0	3.588	0.001	0.160745	MODERATE	yes	2.44949	no	0	no	no
VEGF	SeqId_2597_8	VEGF-A	unique to SOMAscan	unique to SOMAscan	rs1329421	SOMAscan	inconsistent	trans	0.369865	yes	benign	1.5	1	-0.5	0	1.352	0.001	0.0981802	MODERATE	yes	2.44949	no	0	no	no
sTie-2	SeqId_3773_15	TIE2	unique to SOMAscan	unique to SOMAscan	rs10922098	SOMAscan	inconsistent	trans	0.353129	yes	benign	1.5	1	-0.5	0	0.987	0.001	0.0889109	MODERATE	yes	2.44949	no	0	no	no
PTX3	SeqId_6447_73	PTX3	unique to SOMAscan	unique to SOMAscan	rs17713196	SOMAscan	inconsistent	trans	0.39281	yes	benign	1.5	0.13	-0.5	0.012	1.413	22.8	0.0894661	MODERATE	yes	1	no	0	no	no
TF	SeqId_4931_59	TF	unique to SOMAscan	unique to SOMAscan	rs141738059	SOMAscan	inconsistent	trans	0.846699	yes	possibly damaging	0.02	0.02	0.417	0.417	23.3	23.3	0.112122	MODERATE	no	0	no	0	no	no
Kallikrein 6	SeqId_3450_4	KLK6	unique to SOMAscan	unique to SOMAscan	rs34813609	SOMAscan	inconsistent	trans	0.60407	yes	benign	1.5	1	-0.5	0	NA	0.001	0.259931	MODERATE	yes	2.44949	no	0	no	no
