# Supplementary material for: Synergistic insights into human health from aptamer- and antibody-based proteomic profiling
Source: Nat Commun. 2021 Nov 24;12:6822. doi: 10.1038/s41467-021-27164-0 (PMC8613205; doi:10.1038/s41467-021-27164-0)
Supplement: Supplementary file 12 — Dataset 9 [file 41467_2021_27164_MOESM12_ESM.xlsx]

## Sheet: SD9
SD9 Results from logistic regression models to test for the likelihood of consistency
Label	Type	Category	Effect	Reference	Odds ratio (95%-CI) - Fenland	P-value - Fenland	Odds ratio (95%-CI) - SCALLOP	P-value - SCALLOP
Observational correlation	distinct	numeric			1.75 (1.38; 2.20)	2.71e-06	1.50 (1.01; 2.20)	0.042104
Observational correlation	unique to Olink	numeric			76.57 (14.33; 409.26)	3.91e-07	6.78 (3.69; 12.48)	7.56e-10
Observational correlation	unique to SOMAscan	numeric			6.60 (4.31; 10.09)	3.31e-18	4.30 (2.48; 7.45)	1.92e-07
Absolute effect estimate	distinct	numeric			0.45 (0.36; 0.58)	7.31e-11	0.69 (0.50; 0.97)	0.030431
Absolute effect estimate	unique to Olink	numeric			0.42 (0.33; 0.54)	8.02e-12	1.04 (0.79; 1.36)	0.770509
Absolute effect estimate	unique to SOMAscan	numeric			0.67 (0.53; 0.85)	0.000906	1.39 (1.04; 1.86)	0.026878
Minor allele frequency	distinct	numeric			0.96 (0.75; 1.23)	0.75066	1.52 (1.04; 2.21)	0.029485
Minor allele frequency	unique to Olink	numeric			0.99 (0.75; 1.32)	0.969385	1.15 (0.87; 1.52)	0.31403
Minor allele frequency	unique to SOMAscan	numeric			0.90 (0.68; 1.19)	0.459517	0.91 (0.68; 1.23)	0.540763
Explained variance	distinct	numeric			0.49 (0.39; 0.62)	1.61e-09	0.85 (0.60; 1.19)	0.333082
Explained variance	unique to Olink	numeric			0.45 (0.35; 0.57)	2.29e-11	1.81 (1.20; 2.71)	0.004377
Explained variance	unique to SOMAscan	numeric			0.73 (0.60; 0.89)	0.001674	1.67 (1.21; 2.29)	0.001624
cis/trans - trans	distinct	factor	trans	cis	21.16 (5.10; 87.82)	2.63e-05	3.29 (1.53; 7.07)	0.002266
cis/trans - trans	unique to Olink	factor	trans	cis	2.21 (1.07; 4.55)	0.031935	0.48 (0.25; 0.93)	0.030088
cis/trans - trans	unique to SOMAscan	factor	trans	cis	0.18 (0.10; 0.34)	5.52e-08	0.07 (0.02; 0.30)	0.000343
PolyPhen - severe	distinct	numeric			0.90 (0.73; 1.11)	0.327325	0.85 (0.60; 1.21)	0.374698
PolyPhen - severe	unique to Olink	numeric			0.92 (0.72; 1.19)	0.534859	0.86 (0.65; 1.13)	0.27044
PolyPhen - severe	unique to SOMAscan	numeric			0.55 (0.43; 0.69)	5.28e-07	0.48 (0.32; 0.72)	0.000436
PolyPhen - lead	distinct	numeric			0.88 (0.71; 1.08)	0.20875	0.69 (0.50; 0.95)	0.024723
PolyPhen - lead	unique to Olink	numeric			0.92 (0.72; 1.17)	0.488573	0.76 (0.57; 1.02)	0.07142
PolyPhen - lead	unique to SOMAscan	numeric			0.67 (0.53; 0.83)	0.000406	0.76 (0.57; 1.03)	0.075134
CADD - severe	distinct	numeric			1.21 (0.94; 1.56)	0.132223	1.03 (0.72; 1.47)	0.874893
CADD - severe	unique to Olink	numeric			0.97 (0.72; 1.31)	0.858108	0.99 (0.75; 1.31)	0.9409
CADD - severe	unique to SOMAscan	numeric			0.99 (0.75; 1.32)	0.954482	0.96 (0.70; 1.32)	0.814985
CADD - lead	distinct	numeric			1.10 (0.86; 1.41)	0.443872	0.95 (0.66; 1.36)	0.766765
CADD - lead	unique to Olink	numeric			0.97 (0.73; 1.28)	0.815982	1.09 (0.83; 1.43)	0.556119
CADD - lead	unique to SOMAscan	numeric			0.86 (0.65; 1.14)	0.296567	0.89 (0.63; 1.26)	0.511327
Protein-altering variant - yes	distinct	factor	yes	no	0.75 (0.46; 1.22)	0.241601	0.93 (0.42; 2.05)	0.854859
Protein-altering variant - yes	unique to Olink	factor	yes	no	0.64 (0.36; 1.15)	0.133669	0.65 (0.37; 1.15)	0.14043
Protein-altering variant - yes	unique to SOMAscan	factor	yes	no	0.21 (0.12; 0.38)	2.64e-07	0.14 (0.07; 0.28)	1.74e-08
PAV - category - benign	distinct	factor	benign	none	0.76 (0.45; 1.27)	0.288847	1.25 (0.49; 3.20)	0.644917
PAV - category - possibly damaging	distinct	factor	possibly damaging	none	0.71 (0.27; 1.92)	0.504963	0.48 (0.14; 1.61)	0.236022
PAV - category - benign	unique to Olink	factor	benign	none	0.61 (0.33; 1.13)	0.115528	0.61 (0.33; 1.12)	0.112281
PAV - category - possibly damaging	unique to Olink	factor	possibly damaging	none	0.83 (0.23; 3.02)	0.776484	0.87 (0.28; 2.65)	0.802692
PAV - category - benign	unique to SOMAscan	factor	benign	none	0.24 (0.13; 0.44)	6.41e-06	0.12 (0.06; 0.25)	6.15e-09
PAV - category - possibly damaging	unique to SOMAscan	factor	possibly damaging	none	0.14 (0.05; 0.35)	2.66e-05	0.31 (0.09; 1.07)	0.063471
cis-eQTL - yes	distinct	factor	yes	no	0.92 (0.57; 1.48)	0.731632	0.57 (0.20; 1.66)	0.305534
cis-eQTL - yes	unique to Olink	factor	yes	no	0.64 (0.36; 1.12)	0.118681	1.15 (0.45; 2.96)	0.767244
cis-eQTL - yes	unique to SOMAscan	factor	yes	no	5.10 (2.12; 12.26)	0.000271	26393540.99 (13855902.46; 50275975.02)	0
any eQTL - yes	distinct	factor	yes	no	0.51 (0.32; 0.82)	0.005084	1.39 (0.64; 3.04)	0.410132
any eQTL - yes	unique to Olink	factor	yes	no	0.32 (0.17; 0.59)	0.000316	0.85 (0.49; 1.48)	0.564856
any eQTL - yes	unique to SOMAscan	factor	yes	no	3.27 (1.70; 6.30)	0.000399	4.92 (2.15; 11.23)	0.000158
GWAS catalog entry - yes	distinct	factor	yes	no	1.43 (0.87; 2.34)	0.1553	2.44 (1.15; 5.20)	0.020423
GWAS catalog entry - yes	unique to Olink	factor	yes	no	1.53 (0.83; 2.81)	0.171915	1.86 (1.07; 3.24)	0.028191
GWAS catalog entry - yes	unique to SOMAscan	factor	yes	no	0.52 (0.30; 0.92)	0.023622	0.76 (0.40; 1.44)	0.400074
Number GWAS catalog	distinct	numeric			1.72 (1.29; 2.30)	0.000251	2.74 (1.61; 4.65)	0.000196
Number GWAS catalog	unique to Olink	numeric			1.41 (1.00; 1.98)	0.046985	1.19 (0.87; 1.63)	0.286663
Number GWAS catalog	unique to SOMAscan	numeric			0.89 (0.72; 1.11)	0.310095	1.03 (0.76; 1.39)	0.86063
Coloc. with phenotype - yes	distinct	factor	yes	no	1.81 (1.02; 3.19)	0.041877	4.36 (1.89; 10.06)	0.000568
Coloc. with phenotype - yes	unique to Olink	factor	yes	no	1.63 (0.83; 3.22)	0.158583	1.31 (0.76; 2.27)	0.33479
Coloc. with phenotype - yes	unique to SOMAscan	factor	yes	no	0.75 (0.42; 1.36)	0.346316	4.12 (2.13; 7.97)	2.71e-05
Number of coloc. traits	distinct	numeric			1.77 (1.25; 2.51)	0.00125	6.93 (3.22; 14.95)	7.85e-07
Number of coloc. traits	unique to Olink	numeric			1.89 (1.18; 3.02)	0.007781	1.20 (0.86; 1.67)	0.289776
Number of coloc. traits	unique to SOMAscan	numeric			0.97 (0.75; 1.24)	0.792841	1.68 (0.84; 3.36)	0.144543
%-below LOD - Olink	distinct	numeric			1.07 (0.85; 1.35)	0.580881	0.91 (0.61; 1.35)	0.642274
%-below LOD - Olink	unique to Olink	numeric			0.96 (0.74; 1.26)	0.784149	1.11 (0.85; 1.45)	0.446162
%-below LOD - Olink	unique to SOMAscan	numeric			0.98 (0.76; 1.24)	0.839078	0.94 (0.71; 1.25)	0.683304
%-missing - Olink	distinct	numeric			1.28 (0.79; 2.08)	0.320704	5.06 (4.30; 5.95)	9.85e-86
%-missing - Olink	unique to Olink	numeric			1.00 (0.82; 1.22)	0.992268	1.05 (0.79; 1.40)	0.732545
%-missing - Olink	unique to SOMAscan	numeric			0.72 (0.55; 0.94)	0.01727	4.70 (4.06; 5.44)	5.46e-95
%-below LOD - SomaScan	distinct	numeric			0.76 (0.66; 0.87)	3.91e-05	1.56 (1.23; 1.98)	0.000244
%-below LOD - SomaScan	unique to Olink	numeric			1.34 (1.00; 1.79)	0.046191	1.31 (1.13; 1.52)	0.000291
%-below LOD - SomaScan	unique to SOMAscan	numeric			1.16 (0.89; 1.51)	0.273623	1.40 (1.19; 1.64)	3.42e-05
%-outlier SomaScan	distinct	numeric			1.22 (0.92; 1.62)	0.164666	1.05 (0.72; 1.52)	0.797963
%-outlier SomaScan	unique to Olink	numeric			0.39 (0.20; 0.76)	0.006153	0.33 (0.23; 0.47)	7.23e-10
%-outlier SomaScan	unique to SOMAscan	numeric			0.91 (0.71; 1.16)	0.429483	0.58 (0.42; 0.81)	0.001089
%-outlier Olink	distinct	numeric			0.94 (0.75; 1.19)	0.619882	1.47 (0.91; 2.37)	0.114145
%-outlier Olink	unique to Olink	numeric			0.89 (0.70; 1.13)	0.344552	0.83 (0.62; 1.10)	0.188698
%-outlier Olink	unique to SOMAscan	numeric			0.72 (0.52; 0.98)	0.03895	1.42 (0.93; 2.17)	0.107487
Protein mass	distinct	numeric			1.03 (0.83; 1.27)	0.814128	0.82 (0.59; 1.12)	0.208318
Protein mass	unique to Olink	numeric			0.91 (0.71; 1.16)	0.445296	4.23 (1.01; 17.65)	0.04787
Protein mass	unique to SOMAscan	numeric			1.35 (0.73; 2.47)	0.337088	1.04 (0.75; 1.45)	0.804937
Protein length	distinct	numeric			1.03 (0.83; 1.27)	0.798562	0.82 (0.59; 1.12)	0.20768
Protein length	unique to Olink	numeric			0.91 (0.72; 1.16)	0.455701	4.81 (1.03; 22.57)	0.046353
Protein length	unique to SOMAscan	numeric			1.36 (0.71; 2.58)	0.351095	1.04 (0.75; 1.44)	0.820418
Transmembrane domains	distinct	numeric			1.02 (0.81; 1.29)	0.852045	0.60 (0.41; 0.88)	0.008249
Transmembrane domains	unique to Olink	numeric			0.65 (0.48; 0.86)	0.002766	0.97 (0.74; 1.28)	0.825985
Transmembrane domains	unique to SOMAscan	numeric			0.88 (0.68; 1.15)	0.363555	0.85 (0.63; 1.15)	0.298686
Beta-strand domains	distinct	numeric			1.18 (0.95; 1.46)	0.138952	0.81 (0.56; 1.18)	0.281043
Beta-strand domains	unique to Olink	numeric			1.51 (1.09; 2.09)	0.012557	1.16 (0.87; 1.53)	0.310725
Beta-strand domains	unique to SOMAscan	numeric			1.41 (1.08; 1.84)	0.012593	1.00 (0.74; 1.35)	0.98488
a-helix domains	distinct	numeric			1.16 (0.92; 1.46)	0.199654	1.02 (0.72; 1.45)	0.9086
a-helix domains	unique to Olink	numeric			1.71 (1.13; 2.60)	0.011138	1.23 (0.93; 1.61)	0.141374
a-helix domains	unique to SOMAscan	numeric			0.87 (0.68; 1.10)	0.243586	1.10 (0.82; 1.47)	0.521341
Turn domains	distinct	numeric			1.30 (1.03; 1.66)	0.030075	1.02 (0.72; 1.46)	0.909049
Turn domains	unique to Olink	numeric			1.30 (0.89; 1.91)	0.176772	1.45 (1.09; 1.93)	0.01096
Turn domains	unique to SOMAscan	numeric			1.12 (0.87; 1.45)	0.374409	1.41 (1.03; 1.92)	0.03058
Disulfide bonds	distinct	numeric			1.07 (0.79; 1.46)	0.654041	0.79 (0.56; 1.11)	0.174446
Disulfide bonds	unique to Olink	numeric			0.75 (0.64; 0.87)	0.000181	1.67 (1.12; 2.49)	0.011826
Disulfide bonds	unique to SOMAscan	numeric			1.30 (0.78; 2.15)	0.315676	1.59 (1.06; 2.37)	0.024697
Number of isoforms	distinct	numeric			1.08 (0.89; 1.32)	0.430251	1.10 (0.82; 1.47)	0.539188
Number of isoforms	unique to Olink	numeric			0.93 (0.71; 1.21)	0.569258	1.56 (1.20; 2.04)	0.000954
Number of isoforms	unique to SOMAscan	numeric			0.97 (0.77; 1.23)	0.822301	1.18 (0.89; 1.57)	0.240926
Apparent KdM	distinct	numeric			1.38 (1.08; 1.75)	0.00928	1.00 (0.69; 1.43)	0.989751
Apparent KdM	unique to Olink	numeric			2.19 (1.60; 2.99)	7.64e-07	1.99 (1.35; 2.92)	0.000471
Apparent KdM	unique to SOMAscan	numeric			1.33 (1.01; 1.76)	0.041596	2.40 (1.57; 3.66)	5.16e-05
CV Plasma - SomaScan	distinct	numeric			1.08 (0.92; 1.28)	0.336545	1.02 (0.81; 1.28)	0.882761
CV Plasma - SomaScan	unique to Olink	numeric			1.02 (0.85; 1.21)	0.863682	0.79 (0.57; 1.09)	0.155609
CV Plasma - SomaScan	unique to SOMAscan	numeric			0.91 (0.75; 1.10)	0.31224	0.87 (0.57; 1.32)	0.504608
