# Supplementary material for: Synergistic insights into human health from aptamer- and antibody-based proteomic profiling
Source: Nat Commun. 2021 Nov 24;12:6822. doi: 10.1038/s41467-021-27164-0 (PMC8613205; doi:10.1038/s41467-021-27164-0)
Supplement: Supplementary file 13 — Dataset 10 [file 41467_2021_27164_MOESM13_ESM.xlsx]

## Sheet: SD10
SD10 Protein charateristics and their effect on aptamer- and antibody-based measurements of protein targets
Binding substrate	Polycloncal antibody pair with ligation	3D-shape-based signal (aptamers)
Unmodified cognate protein	Signal relates to concentration	Signal relates to concentration
Single amino acid substitution not impacting concentration	Reduced signal or maybe missed by polyclonal antibody tolerance	Strongly reduced signal if impacts the binding epitope
Modified protein	Reduced signal or maybe missed by polyclonal antibody tolerance	Strongly reduced signal if impacts the binding epitope
Misfolded protein	Signal relates to concentration	Usually reduced signal
Unrelated protein	No signal	No signal
Closely related protein	Usually specific, may cross-react	Usually specific, may cross-react
Protein fragement, 3D-binding epitope preserved	No signal	Appears as unmodified protein
Protein fragement, 3D-binding epitope absent	No signal	No signal
Presence of physiologic competitor	Usually appears as unmodified protein	Usually reduced signal (e.g., therapeutic antibodies [EGFR])
Non-human protein otholog, 3D-binding epitope preserved	No signal	Appears as human protein
