# Supplementary material for: Synergistic insights into human health from aptamer- and antibody-based proteomic profiling
Source: Nat Commun. 2021 Nov 24;12:6822. doi: 10.1038/s41467-021-27164-0 (PMC8613205; doi:10.1038/s41467-021-27164-0)
Supplement: Supplementary file 14 — Dataset 11 [file 41467_2021_27164_MOESM14_ESM.xlsx]

## Sheet: SD12
SD12 Results from phenome-wide colocalisation analysis for protein encoding regions
							SomsScan v4												Olink
Target	SomaScan - SeqId	Olink_varname	EntrezGeneSymbol	Phenotype	Phenotype ID		PP - H4	R² lead	MarkerName	EA	NEA	Effect protein	SE protein	Pvalue protein	Effect trait	SE trait	Pvalue trait		PP - H4	R² lead	MarkerName	EA	NEA	Effect protein	SE protein	Pvalue protein	Effect trait	SE trait	Pvalue trait		discovery	pQTL.consistency	trait.consistency
'IL-12	SeId_10367_62	IL12_NEU	'IL12A IL12B	Mouth/teeth dental problems: Mouth ulcers	ukb-b-6458		0.000947063	0.00180785	chr5:159088528_A_T	T	A	0.123	0.0367	0.0008095	0.00287436	0.00171453	0.0940005		0.89169	0.983976	chr5:158818745_A_C	C	A	0.54111	0.06243	6.82e-17	0.00428746	0.000673837	2e-10		Olink	unique to Olink	unique to Olink
'ACAM	SeId_10440_26	CLMP_MET	'CLMP	Heel bone mineral density	ebi-a-GCST006979		0.962374	1	chr11:123067655_G_T	T	G	0.215	0.0123	4.59e-68	-0.011988	0.00187249	2.7e-08		0.0787749	0.446519	chr11:123059021_A_G	A	G	0.23334	0.058871	8.5e-05	-0.00921913	0.00193088	1.9e-05		SomaScan	uncertain	unique to SOMAscan
'ACAM	SeId_10440_26	CLMP_MET	'CLMP	NKeff:%314-158a+	met-b-241		0.964	0.995812	chr11:123048162_G_T	T	G	0.1994	0.0121	1.47e-60	-0.0559933	0.0203108	0.0058366		0.117678	0.445714	chr11:123064766_C_T	C	T	0.21615	0.059177	0.000288005	-0.0149618	0.0208851	0.473753		SomaScan	uncertain	unique to SOMAscan
'PSP-94	SeId_10620_21	MSMB_DEV	'MSMB	Prostate cancer	bbj-a-148		0.945502	1	chr10:51549496_C_T	C	T	0.9238	0.0093	<1E-300	-0.176463	0.0205336	8.41e-18		0.945502	1	chr10:51549496_C_T	C	T	0.94107	0.041075	3.16e-79	-0.176463	0.0205336	8.41e-18		SomaScan	consistent	consistent
'PSP-94	SeId_10620_21	MSMB_DEV	'MSMB	Cancer code, self-reported: prostate cancer	ukb-b-13348		0.990099	1	chr10:51549496_C_T	C	T	0.9238	0.0093	<1E-300	-0.00171335	0.000177333	4.4e-22		0.990099	1	chr10:51549496_C_T	C	T	0.94107	0.041075	3.16e-79	-0.00171335	0.000177333	4.4e-22		Both	consistent	consistent
'PSP-94	SeId_10620_21	MSMB_DEV	'MSMB	Type of cancer: ICD10: C61 Malignant neoplasm of prostate	ukb-b-1392		0.990099	1	chr10:51549496_C_T	C	T	0.9238	0.0093	<1E-300	-0.00355016	0.000271627	4.9e-39		0.990099	1	chr10:51549496_C_T	C	T	0.94107	0.041075	3.16e-79	-0.00355016	0.000271627	4.9e-39		Both	consistent	consistent
'PSP-94	SeId_10620_21	MSMB_DEV	'MSMB	Blood clot, DVT, bronchitis, emphysema, asthma, rhinitis, eczema, allergy diagnosed by doctor: Hayfever, allergic rhinitis or eczema	ukb-b-17241		0.975641	1	chr10:51549496_C_T	C	T	0.9238	0.0093	<1E-300	-0.00515667	0.000889184	6.7e-09		0.975641	1	chr10:51549496_C_T	C	T	0.94107	0.041075	3.16e-79	-0.00515667	0.000889184	6.7e-09		Both	consistent	consistent
'PSP-94	SeId_10620_21	MSMB_DEV	'MSMB	Blood clot, DVT, bronchitis, emphysema, asthma, rhinitis, eczema, allergy diagnosed by doctor: None of the above	ukb-b-18200		0.952549	1	chr10:51549496_C_T	C	T	0.9238	0.0093	<1E-300	0.00510536	0.000985902	2.2e-07		0.952549	1	chr10:51549496_C_T	C	T	0.94107	0.041075	3.16e-79	0.00510536	0.000985902	2.2e-07		Both	consistent	consistent
'PSP-94	SeId_10620_21	MSMB_DEV	'MSMB	Diagnoses - secondary ICD10: C61 Malignant neoplasm of prostate	ukb-b-18843		0.982697	1	chr10:51549496_C_T	C	T	0.9238	0.0093	<1E-300	-0.000683485	0.000112709	1.3e-09		0.982697	1	chr10:51549496_C_T	C	T	0.94107	0.041075	3.16e-79	-0.000683485	0.000112709	1.3e-09		Both	consistent	consistent
'PSP-94	SeId_10620_21	MSMB_DEV	'MSMB	Operative procedures - main OPCS: M70.3 Rectal needle biopsy of prostate	ukb-b-19579		0.981702	1	chr10:51549496_C_T	C	T	0.9238	0.0093	<1E-300	-0.00122038	0.000203564	2e-09		0.981702	1	chr10:51549496_C_T	C	T	0.94107	0.041075	3.16e-79	-0.00122038	0.000203564	2e-09		Both	consistent	consistent
'PSP-94	SeId_10620_21	MSMB_DEV	'MSMB	Diagnoses - main ICD10: C61 Malignant neoplasm of prostate	ukb-b-2160		0.990097	1	chr10:51549496_C_T	C	T	0.9238	0.0093	<1E-300	-0.00175928	0.000181713	3.6e-22		0.990097	1	chr10:51549496_C_T	C	T	0.94107	0.041075	3.16e-79	-0.00175928	0.000181713	3.6e-22		Both	consistent	consistent
'PSP-94	SeId_10620_21	MSMB_DEV	'MSMB	Operation code: radical prostatectomy	ukb-b-2953		0.989289	1	chr10:51549496_C_T	C	T	0.9238	0.0093	<1E-300	-0.000850332	0.000119536	1.1e-12		0.989289	1	chr10:51549496_C_T	C	T	0.94107	0.041075	3.16e-79	-0.000850332	0.000119536	1.1e-12		Both	consistent	consistent
'PILRA isoform FDF03-M14	SeId_10816_150	PILRA_DEV	'PILRA	Family history of Alzheimer's disease	ebi-a-GCST005921		0.924267	0.987713	chr7:99971313_C_T	T	C	1.2669	0.0081	<1E-300	-0.0633	0.01	2.67e-10		0.930075	0.984948	chr7:99971834_A_G	G	A	0.74009	0.061724	3.48e-29	0.0635	0.01	2.43e-10		Both	direct_incon	direct_incon
'PILRA isoform FDF03-M14	SeId_10816_150	PILRA_DEV	'PILRA	Illnesses of mother: Alzheimer's disease/dementia	ukb-b-14699		0.869666	0.987713	chr7:99971313_C_T	T	C	1.2669	0.0081	<1E-300	-0.00341519	0.000655795	1.9e-07		0.888076	0.984948	chr7:99971834_A_G	G	A	0.74009	0.061724	3.48e-29	0.00343941	0.000654418	1.5e-07		Both	direct_incon	direct_incon
'PCOC1	SeId_11237_49	PCOLCE_CAR	'PCOLCE	Mean corpuscular volume	ebi-a-GCST004602		0.971682	1	chr7:100235970_A_C	A	C	0.2275	0.0135	5.89e-64	0.0711532	0.00364697	8.99e-85		0.388624	0.576442	chr7:100240191_A_G	G	A	0.24115	0.060177	7.11e-05	0.0529118	0.00352332	5.63e-51		SomaScan	uncertain	unique to SOMAscan
'PCOC1	SeId_11237_49	PCOLCE_CAR	'PCOLCE	Mean corpuscular hemoglobin concentration	ebi-a-GCST004605		0.966732	0.995886	chr7:100235970_A_C	A	C	0.2275	0.0135	5.89e-64	0.0486179	0.00357897	4.96e-42		0.376618	0.57677	chr7:100240191_A_G	G	A	0.24115	0.060177	7.11e-05	0.0296956	0.00345765	8.82e-18		SomaScan	uncertain	unique to SOMAscan
'PCOC1	SeId_11237_49	PCOLCE_CAR	'PCOLCE	Sum basophil neutrophil counts	ebi-a-GCST004621		0.970193	1	chr7:100235970_A_C	A	C	0.2275	0.0135	5.89e-64	-0.0462596	0.00365788	1.17e-36		0.390593	0.576445	chr7:100240191_A_G	G	A	0.24115	0.060177	7.11e-05	-0.0380842	0.00353356	4.38e-27		SomaScan	uncertain	unique to SOMAscan
'PCOC1	SeId_11237_49	PCOLCE_CAR	'PCOLCE	Mean corpuscular hemoglobin	ebi-a-GCST004630		0.971956	1	chr7:100235970_A_C	A	C	0.2275	0.0135	5.89e-64	0.0838295	0.00365686	2.68e-116		0.388233	0.576442	chr7:100240191_A_G	G	A	0.24115	0.060177	7.11e-05	0.0591029	0.00353285	7.99e-63		SomaScan	uncertain	unique to SOMAscan
'PCOC1	SeId_11237_49	PCOLCE_CAR	'PCOLCE	Red cell distribution width	ebi-a-GCST006804		0.968462	1	chr7:100235970_A_C	A	C	0.2275	0.0135	5.89e-64	-0.0436946	0.00410311	7e-28		0.376344	0.576442	chr7:100240191_A_G	G	A	0.24115	0.060177	7.11e-05	-0.033743	0.00396843	1.6e-18		SomaScan	uncertain	unique to SOMAscan
'PCOC1	SeId_11237_49	PCOLCE_CAR	'PCOLCE	Mean cell haemoglobin	ieu-a-271		0.976008	0.995886	chr7:100235970_A_C	A	C	0.2275	0.0135	5.89e-64	0.0844	0.0111	3.12e-16		0.469125	0.57677	chr7:100240191_A_G	G	A	0.24115	0.060177	7.11e-05	0.0805	0.011	1.2e-14		SomaScan	uncertain	unique to SOMAscan
'PCOC1	SeId_11237_49	PCOLCE_CAR	'PCOLCE	Mean cell volume	ieu-a-273		0.980399	1	chr7:100235970_A_C	A	C	0.2275	0.0135	5.89e-64	0.2158	0.0286	1.79e-15		0.451633	0.576442	chr7:100240191_A_G	G	A	0.24115	0.060177	7.11e-05	0.1838	0.0285	5.9e-11		SomaScan	uncertain	unique to SOMAscan
'PCOC1	SeId_11237_49	PCOLCE_CAR	'PCOLCE	white blood cell count	ieu-b-30		0.934365	1	chr7:100235970_A_C	A	C	0.2275	0.0135	5.89e-64	-0.009788	0.001901	2.67e-07		0.236414	0.576445	chr7:100240191_A_G	G	A	0.24115	0.060177	7.11e-05	-0.006436	0.001871	0.000585006		SomaScan	uncertain	unique to SOMAscan
'FKB1B	SeId_11568_2	FKBP1B_ORG	'FKBP1B	Time spent watching television (TV)	ukb-b-5192		0.801078	0.964657	chr2:24277709_A_G	G	A	0.3642	0.0155	1.17e-121	-0.0112023	0.00197676	1.5e-08		0.685075	1	chr2:24259188_C_G	C	G	0.42989	0.080119	1.26e-07	-0.0113462	0.00196818	8.2e-09		SomaScan	consistent	consistent
'LYPD3	SeId_13107_9	LYPD3_ONC2	'LYPD3	Height	ieu-a-89		0.00398541	0.702449	chr19:43995275_A_G	A	G	0.1918	0.0161	7.09e-33	0.016	0.0036	4.4e-06		0.839322	0.944966	chr19:44040997_C_T	C	T	0.52735	0.077042	2.33e-11	0.021	0.0038	2.4e-08		Olink	consistent	consistent
'LYPD3	SeId_13107_9	LYPD3_ONC2	'LYPD3	Standing height	ukb-b-10787		0.000839044	0.736912	chr19:43992228_C_G	G	C	0.1923	0.0161	4.79e-33	0.0130762	0.00158807	1.8e-16		0.846459	0.99654	chr19:44037370_C_G	G	C	0.52735	0.077042	2.33e-11	0.0156868	0.00167955	9.6e-21		Olink	consistent	consistent
'SMOC1	SeId_13118_5	SMOC1_NEX	'SMOC1	Mean corpuscular volume	ebi-a-GCST004602		0.977351	1	chr14:70354858_A_C	C	A	0.3939	0.0172	1.15e-116	0.0262339	0.00489425	8.31e-08		0.977238	1	chr14:70354858_A_C	C	A	0.55247	0.074916	7.21e-13	0.0262339	0.00489425	8.31e-08		Both	consistent	consistent
'SMOC1	SeId_13118_5	SMOC1_NEX	'SMOC1	Sum basophil neutrophil counts	ebi-a-GCST004621		0.984887	1	chr14:70354858_A_C	C	A	0.3939	0.0172	1.15e-116	-0.0386855	0.0049057	3.12e-15		0.984572	1	chr14:70354858_A_C	C	A	0.55247	0.074916	7.21e-13	-0.0386855	0.0049057	3.12e-15		Both	consistent	consistent
'SMOC1	SeId_13118_5	SMOC1_NEX	'SMOC1	Mean corpuscular hemoglobin	ebi-a-GCST004630		0.977169	0.817815	chr14:70354858_A_C	C	A	0.3939	0.0172	1.15e-116	0.0329262	0.00490863	1.98e-11		0.977323	0.817815	chr14:70354858_A_C	C	A	0.55247	0.074916	7.21e-13	0.0329262	0.00490863	1.98e-11		Both	consistent	consistent
'SMOC1	SeId_13118_5	SMOC1_NEX	'SMOC1	Red cell distribution width	ebi-a-GCST006804		0.930633	0.817815	chr14:70354858_A_C	C	A	0.3939	0.0172	1.15e-116	-0.0388996	0.00552381	9.2e-11		0.940591	0.817815	chr14:70354858_A_C	C	A	0.55247	0.074916	7.21e-13	-0.0388996	0.00552381	9.2e-11		Both	consistent	consistent
'FLRT2	SeId_13122_19	FLRT2_NEU	'FLRT2	Heart rate	ebi-a-GCST001969		0.842978	0.983967	chr14:85820803_A_G	A	G	0.221	0.0138	7.13e-58	0.3241	0.057	1.33e-08		8.26e-06	0.00341153	chr14:86114224_A_G	A	G	0.88165	0.085922	1.82e-22	-0.1198	0.0693	0.0840795		SomaScan	distinct	unique to SOMAscan
'IL-12 p40	SeId_13733_5	IL_12B_INF	'IL12B	Mouth/teeth dental problems: Mouth ulcers	ukb-b-6458		0.89007	0.999127	chr5:158773117_A_G	A	G	0.4884	0.0135	5.85e-286	0.00429692	0.000676166	2.1e-10		0.891489	0.983976	chr5:158818745_A_C	C	A	0.51764	0.062709	1.48e-15	0.00428746	0.000673837	2e-10		Both	consistent	consistent
'sFRP-3	SeId_13740_51	sFRP_3_NEU	'FRZB	Standing height	ukb-b-10787		0.950374	0.991341	chr2:183703336_A_G	A	G	0.6002	0.0198	4.67e-201	0.0165289	0.00200126	1.5e-16		0.970856	1	chr2:183702964_A_G	A	G	0.79155	0.084355	2.55e-19	0.0167596	0.00200414	6.1e-17		Both	consistent	consistent
'sFRP-3	SeId_13740_51	sFRP_3_NEU	'FRZB	3mm weak meridian (left)	ukb-b-11113		0.981193	1	chr2:183703336_A_G	A	G	0.6002	0.0198	4.67e-201	0.0387831	0.00658195	3.8e-09		0.978781	0.991341	chr2:183702964_A_G	A	G	0.79155	0.084355	2.55e-19	0.0385579	0.00658742	4.8e-09		Both	consistent	consistent
'sFRP-3	SeId_13740_51	sFRP_3_NEU	'FRZB	6mm weak meridian (right)	ukb-b-13416		0.977663	1	chr2:183703336_A_G	A	G	0.6002	0.0198	4.67e-201	0.0354968	0.0070057	4e-07		0.96916	0.991341	chr2:183702964_A_G	A	G	0.79155	0.084355	2.55e-19	0.034533	0.00701138	8.4e-07		Both	consistent	consistent
'sFRP-3	SeId_13740_51	sFRP_3_NEU	'FRZB	3mm weak meridian (right)	ukb-b-13506		0.982384	1	chr2:183703336_A_G	A	G	0.6002	0.0198	4.67e-201	0.0390437	0.00657241	2.8e-09		0.978728	0.991341	chr2:183702964_A_G	A	G	0.79155	0.084355	2.55e-19	0.0386589	0.00657788	4.2e-09		Both	consistent	consistent
'sFRP-3	SeId_13740_51	sFRP_3_NEU	'FRZB	6mm weak meridian (left)	ukb-b-13538		0.982857	1	chr2:183703336_A_G	A	G	0.6002	0.0198	4.67e-201	0.0386363	0.00704559	4.2e-08		0.978128	0.991341	chr2:183702964_A_G	A	G	0.79155	0.084355	2.55e-19	0.0380272	0.00705311	7e-08		Both	consistent	consistent
'sFRP-3	SeId_13740_51	sFRP_3_NEU	'FRZB	3mm strong meridian (left)	ukb-b-14664		0.969619	1	chr2:183703336_A_G	A	G	0.6002	0.0198	4.67e-201	0.0335416	0.00657286	3.3e-07		0.964652	0.991341	chr2:183702964_A_G	A	G	0.79155	0.084355	2.55e-19	0.0331799	0.00657832	4.6e-07		Both	consistent	consistent
'sFRP-3	SeId_13740_51	sFRP_3_NEU	'FRZB	3mm strong meridian (right)	ukb-b-6852		0.978821	1	chr2:183703336_A_G	A	G	0.6002	0.0198	4.67e-201	0.0372075	0.0065697	1.5e-08		0.976599	0.991341	chr2:183702964_A_G	A	G	0.79155	0.084355	2.55e-19	0.0370207	0.00657517	1.8e-08		Both	consistent	consistent
'HB-EGF	SeId_14094_29	HB_EGF_CAR2	'HBEGF	IDP dMRI TBSS FA Genu of corpus callosum	ubm-a-198		0.877977	0.978705	chr5:139721351_C_T	C	T	0.0751	0.0145	2.25e-07	0.082	0.017	1.51e-06		0.00465674	0.000508026	chr5:139265493_C_T	T	C	3.2529	0.86134	0.000178896	0.3461	0.1378	0.0120226		SomaScan	uncertain	unique to SOMAscan
'HB-EGF	SeId_14094_29	HB_EGF_CAR2	'HBEGF	IDP dMRI TBSS FA Splenium of corpus callosum	ubm-a-200		0.898688	0.978705	chr5:139721351_C_T	C	T	0.0751	0.0145	2.25e-07	0.1258	0.018	2.95e-12		0.00512099	0.000508026	chr5:139265493_C_T	T	C	3.2529	0.86134	0.000178896	0.203	0.1458	0.162181		SomaScan	uncertain	unique to SOMAscan
'HB-EGF	SeId_14094_29	HB_EGF_CAR2	'HBEGF	IDP dMRI TBSS FA Posterior limb of internal capsule R	ubm-a-214		0.897195	0.969661	chr5:139721351_C_T	C	T	0.0751	0.0145	2.25e-07	0.0931	0.0176	1.2e-07		0.00498352	0.000489366	chr5:139265493_C_T	T	C	3.2529	0.86134	0.000178896	-0.1172	0.1421	0.40738		SomaScan	uncertain	unique to SOMAscan
'HB-EGF	SeId_14094_29	HB_EGF_CAR2	'HBEGF	IDP dMRI TBSS FA Posterior limb of internal capsule L	ubm-a-215		0.896573	0.969661	chr5:139721351_C_T	C	T	0.0751	0.0145	2.25e-07	0.0976	0.0172	1.51e-08		0.00501585	0.000489366	chr5:139265493_C_T	T	C	3.2529	0.86134	0.000178896	-0.1485	0.1394	0.288403		SomaScan	uncertain	unique to SOMAscan
'HB-EGF	SeId_14094_29	HB_EGF_CAR2	'HBEGF	IDP dMRI TBSS MD Genu of corpus callosum	ubm-a-246		0.882611	0.978705	chr5:139721351_C_T	C	T	0.0751	0.0145	2.25e-07	-0.0805	0.0155	2.24e-07		0.00483728	0.000508026	chr5:139265493_C_T	T	C	3.2529	0.86134	0.000178896	-0.2616	0.1257	0.0371535		SomaScan	uncertain	unique to SOMAscan
'HB-EGF	SeId_14094_29	HB_EGF_CAR2	'HBEGF	IDP dMRI TBSS MD Splenium of corpus callosum	ubm-a-248		0.87305	0.975698	chr5:139721351_C_T	C	T	0.0751	0.0145	2.25e-07	-0.0962	0.0162	2.82e-09		0.00488707	0.000605457	chr5:139265493_C_T	T	C	3.2529	0.86134	0.000178896	-0.2032	0.1309	0.120226		SomaScan	uncertain	unique to SOMAscan
'HB-EGF	SeId_14094_29	HB_EGF_CAR2	'HBEGF	IDP dMRI TBSS MD Posterior limb of internal capsule R	ubm-a-262		0.890072	0.978705	chr5:139721351_C_T	C	T	0.0751	0.0145	2.25e-07	-0.0776	0.0157	7.94e-07		0.00482485	0.000508026	chr5:139265493_C_T	T	C	3.2529	0.86134	0.000178896	-0.1346	0.1269	0.288403		SomaScan	uncertain	unique to SOMAscan
'HB-EGF	SeId_14094_29	HB_EGF_CAR2	'HBEGF	IDP dMRI TBSS L2 Genu of corpus callosum	ubm-a-390		0.888544	0.978705	chr5:139721351_C_T	C	T	0.0751	0.0145	2.25e-07	-0.0955	0.0167	1.1e-08		0.004986	0.000508026	chr5:139265493_C_T	T	C	3.2529	0.86134	0.000178896	-0.3126	0.135	0.0204174		SomaScan	uncertain	unique to SOMAscan
'HB-EGF	SeId_14094_29	HB_EGF_CAR2	'HBEGF	IDP dMRI TBSS L2 Splenium of corpus callosum	ubm-a-392		0.897321	0.978705	chr5:139721351_C_T	C	T	0.0751	0.0145	2.25e-07	-0.1269	0.0179	1.62e-12		0.00509336	0.000508026	chr5:139265493_C_T	T	C	3.2529	0.86134	0.000178896	-0.1806	0.1453	0.213796		SomaScan	uncertain	unique to SOMAscan
'HB-EGF	SeId_14094_29	HB_EGF_CAR2	'HBEGF	IDP dMRI TBSS L2 Posterior limb of internal capsule R	ubm-a-406		0.90267	0.969661	chr5:139721351_C_T	C	T	0.0751	0.0145	2.25e-07	-0.1021	0.0176	6.17e-09		0.00508826	0.000489366	chr5:139265493_C_T	T	C	3.2529	0.86134	0.000178896	0.0426	0.142	0.758578		SomaScan	uncertain	unique to SOMAscan
'HB-EGF	SeId_14094_29	HB_EGF_CAR2	'HBEGF	IDP dMRI TBSS L2 Posterior limb of internal capsule L	ubm-a-407		0.901437	0.969661	chr5:139721351_C_T	C	T	0.0751	0.0145	2.25e-07	-0.104	0.0172	1.45e-09		0.00510359	0.000489366	chr5:139265493_C_T	T	C	3.2529	0.86134	0.000178896	0.1014	0.139	0.467735		SomaScan	uncertain	unique to SOMAscan
'HB-EGF	SeId_14094_29	HB_EGF_CAR2	'HBEGF	IDP dMRI TBSS L2 Cingulum cingulate gyrus R	ubm-a-422		0.891805	0.978705	chr5:139721351_C_T	C	T	0.0751	0.0145	2.25e-07	-0.0853	0.0164	1.95e-07		0.0049511	0.000508026	chr5:139265493_C_T	T	C	3.2529	0.86134	0.000178896	-0.3096	0.1325	0.0194984		SomaScan	uncertain	unique to SOMAscan
'HB-EGF	SeId_14094_29	HB_EGF_CAR2	'HBEGF	IDP dMRI TBSS L3 Splenium of corpus callosum	ubm-a-440		0.893879	0.978705	chr5:139721351_C_T	C	T	0.0751	0.0145	2.25e-07	-0.1222	0.0168	3.8e-13		0.00507466	0.000508026	chr5:139265493_C_T	T	C	3.2529	0.86134	0.000178896	-0.2096	0.1361	0.123027		SomaScan	uncertain	unique to SOMAscan
'HB-EGF	SeId_14094_29	HB_EGF_CAR2	'HBEGF	IDP dMRI TBSS L3 Posterior limb of internal capsule R	ubm-a-454		0.890857	0.969661	chr5:139721351_C_T	C	T	0.0751	0.0145	2.25e-07	-0.0842	0.0164	2.75e-07		0.00491877	0.000489366	chr5:139265493_C_T	T	C	3.2529	0.86134	0.000178896	0.015	0.1324	0.912011		SomaScan	uncertain	unique to SOMAscan
'HB-EGF	SeId_14094_29	HB_EGF_CAR2	'HBEGF	IDP dMRI TBSS L3 Cingulum cingulate gyrus R	ubm-a-470		0.894577	0.978705	chr5:139721351_C_T	C	T	0.0751	0.0145	2.25e-07	-0.0847	0.0164	2.63e-07		0.00496133	0.000508026	chr5:139265493_C_T	T	C	3.2529	0.86134	0.000178896	-0.203	0.133	0.125893		SomaScan	uncertain	unique to SOMAscan
'HB-EGF	SeId_14094_29	HB_EGF_CAR2	'HBEGF	IDP dMRI TBSS L3 Superior longitudinal fasciculus R	ubm-a-476		0.892077	0.978705	chr5:139721351_C_T	C	T	0.0751	0.0145	2.25e-07	-0.0851	0.0169	5.13e-07		0.00496332	0.000508026	chr5:139265493_C_T	T	C	3.2529	0.86134	0.000178896	-0.1415	0.137	0.301995		SomaScan	uncertain	unique to SOMAscan
'HB-EGF	SeId_14094_29	HB_EGF_CAR2	'HBEGF	IDP dMRI TBSS ICVF Genu of corpus callosum	ubm-a-486		0.895332	0.978705	chr5:139721351_C_T	C	T	0.0751	0.0145	2.25e-07	0.1579	0.0174	1.12e-19		0.00504746	0.000508026	chr5:139265493_C_T	T	C	3.2529	0.86134	0.000178896	0.2978	0.1408	0.0346737		SomaScan	uncertain	unique to SOMAscan
'HB-EGF	SeId_14094_29	HB_EGF_CAR2	'HBEGF	IDP dMRI TBSS ICVF Body of corpus callosum	ubm-a-487		0.899106	0.978705	chr5:139721351_C_T	C	T	0.0751	0.0145	2.25e-07	0.1518	0.018	4.07e-17		0.00510078	0.000508026	chr5:139265493_C_T	T	C	3.2529	0.86134	0.000178896	0.2122	0.1461	0.147911		SomaScan	uncertain	unique to SOMAscan
'HB-EGF	SeId_14094_29	HB_EGF_CAR2	'HBEGF	IDP dMRI TBSS ICVF Splenium of corpus callosum	ubm-a-488		0.89765	0.978705	chr5:139721351_C_T	C	T	0.0751	0.0145	2.25e-07	0.149	0.0175	2.4e-17		0.00510804	0.000508026	chr5:139265493_C_T	T	C	3.2529	0.86134	0.000178896	0.216	0.1423	0.128825		SomaScan	uncertain	unique to SOMAscan
'HB-EGF	SeId_14094_29	HB_EGF_CAR2	'HBEGF	IDP dMRI TBSS ICVF Posterior limb of internal capsule R	ubm-a-502		0.890625	0.985174	chr5:139721351_C_T	C	T	0.0751	0.0145	2.25e-07	0.1009	0.0174	6.61e-09		0.00497231	0.000560112	chr5:139265493_C_T	T	C	3.2529	0.86134	0.000178896	0.1259	0.1406	0.371535		SomaScan	uncertain	unique to SOMAscan
'HB-EGF	SeId_14094_29	HB_EGF_CAR2	'HBEGF	IDP dMRI TBSS ICVF Posterior limb of internal capsule L	ubm-a-503		0.885698	0.978705	chr5:139721351_C_T	C	T	0.0751	0.0145	2.25e-07	0.0975	0.0177	3.8e-08		0.00495508	0.000508026	chr5:139265493_C_T	T	C	3.2529	0.86134	0.000178896	0.1317	0.1433	0.354813		SomaScan	uncertain	unique to SOMAscan
'HB-EGF	SeId_14094_29	HB_EGF_CAR2	'HBEGF	IDP dMRI TBSS ICVF Posterior thalamic radiation R	ubm-a-512		0.891162	0.978705	chr5:139721351_C_T	C	T	0.0751	0.0145	2.25e-07	0.0848	0.017	6.61e-07		0.00492882	0.000508026	chr5:139265493_C_T	T	C	3.2529	0.86134	0.000178896	-0.1241	0.1378	0.371535		SomaScan	uncertain	unique to SOMAscan
'HB-EGF	SeId_14094_29	HB_EGF_CAR2	'HBEGF	IDP dMRI TBSS ICVF Cingulum cingulate gyrus R	ubm-a-518		0.89317	0.978705	chr5:139721351_C_T	C	T	0.0751	0.0145	2.25e-07	0.0886	0.0169	1.58e-07		0.0049523	0.000508026	chr5:139265493_C_T	T	C	3.2529	0.86134	0.000178896	0.2139	0.1365	0.11749		SomaScan	uncertain	unique to SOMAscan
'HB-EGF	SeId_14094_29	HB_EGF_CAR2	'HBEGF	IDP dMRI TBSS ICVF Fornix cres+Stria terminalis L	ubm-a-523		0.89001	1	chr5:139721351_C_T	C	T	0.0751	0.0145	2.25e-07	0.0924	0.0169	4.9e-08		0.00492376	0.000561822	chr5:139265493_C_T	T	C	3.2529	0.86134	0.000178896	0.0891	0.1369	0.512861		SomaScan	uncertain	unique to SOMAscan
'HB-EGF	SeId_14094_29	HB_EGF_CAR2	'HBEGF	IDP dMRI TBSS ICVF Superior longitudinal fasciculus R	ubm-a-524		0.891296	0.978705	chr5:139721351_C_T	C	T	0.0751	0.0145	2.25e-07	0.088	0.0176	5.89e-07		0.00491952	0.000508026	chr5:139265493_C_T	T	C	3.2529	0.86134	0.000178896	0.1379	0.1423	0.331131		SomaScan	uncertain	unique to SOMAscan
'HB-EGF	SeId_14094_29	HB_EGF_CAR2	'HBEGF	IDP dMRI TBSS ICVF Superior longitudinal fasciculus L	ubm-a-525		0.882784	0.978705	chr5:139721351_C_T	C	T	0.0751	0.0145	2.25e-07	0.0828	0.0174	2.04e-06		0.00465174	0.000508026	chr5:139265493_C_T	T	C	3.2529	0.86134	0.000178896	0.193	0.141	0.169824		SomaScan	uncertain	unique to SOMAscan
'HB-EGF	SeId_14094_29	HB_EGF_CAR2	'HBEGF	IDP dMRI ProbtrackX FA fmi	ubm-a-639		0.883486	0.985174	chr5:139721351_C_T	C	T	0.0751	0.0145	2.25e-07	0.0993	0.0174	1.26e-08		0.00486598	0.000560112	chr5:139265493_C_T	T	C	3.2529	0.86134	0.000178896	0.0979	0.141	0.489779		SomaScan	uncertain	unique to SOMAscan
'HB-EGF	SeId_14094_29	HB_EGF_CAR2	'HBEGF	IDP dMRI ProbtrackX MD fmi	ubm-a-666		0.889904	0.975698	chr5:139721351_C_T	C	T	0.0751	0.0145	2.25e-07	-0.0827	0.0163	3.72e-07		0.00488586	0.000605457	chr5:139265493_C_T	T	C	3.2529	0.86134	0.000178896	-0.1045	0.1314	0.426581		SomaScan	uncertain	unique to SOMAscan
'HB-EGF	SeId_14094_29	HB_EGF_CAR2	'HBEGF	IDP dMRI ProbtrackX L2 cst l	ubm-a-744		0.893198	1	chr5:139721351_C_T	C	T	0.0751	0.0145	2.25e-07	-0.0912	0.0174	1.74e-07		0.00496685	0.000561822	chr5:139265493_C_T	T	C	3.2529	0.86134	0.000178896	-0.1858	0.1411	0.186209		SomaScan	uncertain	unique to SOMAscan
'HB-EGF	SeId_14094_29	HB_EGF_CAR2	'HBEGF	IDP dMRI ProbtrackX L2 cst r	ubm-a-745		0.88748	0.978705	chr5:139721351_C_T	C	T	0.0751	0.0145	2.25e-07	-0.0822	0.0169	1.23e-06		0.00482061	0.000508026	chr5:139265493_C_T	T	C	3.2529	0.86134	0.000178896	-0.0313	0.1369	0.812831		SomaScan	uncertain	unique to SOMAscan
'HB-EGF	SeId_14094_29	HB_EGF_CAR2	'HBEGF	IDP dMRI ProbtrackX L2 fmi	ubm-a-747		0.889168	0.975698	chr5:139721351_C_T	C	T	0.0751	0.0145	2.25e-07	-0.0937	0.0168	2.45e-08		0.00495963	0.000605457	chr5:139265493_C_T	T	C	3.2529	0.86134	0.000178896	-0.1169	0.1358	0.389045		SomaScan	uncertain	unique to SOMAscan
'HB-EGF	SeId_14094_29	HB_EGF_CAR2	'HBEGF	IDP dMRI ProbtrackX L3 cst l	ubm-a-771		0.880588	0.985174	chr5:139721351_C_T	C	T	0.0751	0.0145	2.25e-07	-0.0868	0.0174	6.03e-07		0.00472078	0.000560112	chr5:139265493_C_T	T	C	3.2529	0.86134	0.000178896	-0.1235	0.1406	0.380189		SomaScan	uncertain	unique to SOMAscan
'HB-EGF	SeId_14094_29	HB_EGF_CAR2	'HBEGF	IDP dMRI ProbtrackX L3 fmi	ubm-a-774		0.889519	0.975698	chr5:139721351_C_T	C	T	0.0751	0.0145	2.25e-07	-0.0905	0.0171	1.15e-07		0.00493771	0.000605457	chr5:139265493_C_T	T	C	3.2529	0.86134	0.000178896	-0.0785	0.138	0.57544		SomaScan	uncertain	unique to SOMAscan
'HB-EGF	SeId_14094_29	HB_EGF_CAR2	'HBEGF	IDP dMRI ProbtrackX ICVF cst l	ubm-a-798		0.892819	0.978705	chr5:139721351_C_T	C	T	0.0751	0.0145	2.25e-07	0.0889	0.0176	4.68e-07		0.00487815	0.000508026	chr5:139265493_C_T	T	C	3.2529	0.86134	0.000178896	0.1678	0.1426	0.239883		SomaScan	uncertain	unique to SOMAscan
'HB-EGF	SeId_14094_29	HB_EGF_CAR2	'HBEGF	IDP dMRI ProbtrackX ICVF fma	ubm-a-800		0.897323	0.969661	chr5:139721351_C_T	C	T	0.0751	0.0145	2.25e-07	0.1205	0.0179	1.66e-11		0.00506122	0.000489366	chr5:139265493_C_T	T	C	3.2529	0.86134	0.000178896	0.0127	0.1447	0.933254		SomaScan	uncertain	unique to SOMAscan
'HB-EGF	SeId_14094_29	HB_EGF_CAR2	'HBEGF	IDP dMRI ProbtrackX ICVF fmi	ubm-a-801		0.896698	0.978705	chr5:139721351_C_T	C	T	0.0751	0.0145	2.25e-07	0.1232	0.0173	1.07e-12		0.00503028	0.000508026	chr5:139265493_C_T	T	C	3.2529	0.86134	0.000178896	0.1835	0.14	0.190546		SomaScan	uncertain	unique to SOMAscan
'HB-EGF	SeId_14094_29	HB_EGF_CAR2	'HBEGF	IDP dMRI ProbtrackX ICVF ilf l	ubm-a-804		0.885748	0.978705	chr5:139721351_C_T	C	T	0.0751	0.0145	2.25e-07	0.0855	0.0175	1.07e-06		0.00472561	0.000508026	chr5:139265493_C_T	T	C	3.2529	0.86134	0.000178896	0.0729	0.1417	0.60256		SomaScan	uncertain	unique to SOMAscan
'HB-EGF	SeId_14094_29	HB_EGF_CAR2	'HBEGF	IDP dMRI ProbtrackX ICVF slf r	ubm-a-812		0.885087	0.978705	chr5:139721351_C_T	C	T	0.0751	0.0145	2.25e-07	0.0839	0.0175	1.78e-06		0.0046541	0.000508026	chr5:139265493_C_T	T	C	3.2529	0.86134	0.000178896	0.1728	0.1419	0.223872		SomaScan	uncertain	unique to SOMAscan
'HB-EGF	SeId_14094_29	HB_EGF_CAR2	'HBEGF	Hip circumference	ukb-b-15590		0.885324	1	chr5:139721351_C_T	C	T	0.0751	0.0145	2.25e-07	-0.0149407	0.00226504	4.2e-11		0.00617545	0.00088331	chr5:139253388_C_T	C	T	1.8209	0.50001	0.000300123	0.000355137	0.0140504	0.98		SomaScan	uncertain	unique to SOMAscan
'HB-EGF	SeId_14094_29	HB_EGF_CAR2	'HBEGF	Leg fat mass (right)	ukb-b-18096		0.81343	1	chr5:139721351_C_T	C	T	0.0751	0.0145	2.25e-07	-0.00956238	0.00182205	1.5e-07		0.00707216	0.00088331	chr5:139253388_C_T	C	T	1.8209	0.50001	0.000300123	0.0059836	0.0113069	0.6		SomaScan	uncertain	unique to SOMAscan
'GAS-6	SeId_15391_114	GAS6_CAR	'GAS6	Red blood cell count	ebi-a-GCST004601		0.988806	1	chr13:114551993_C_T	T	C	0.2879	0.0136	6e-99	-0.0243583	0.00380824	1.59e-10		0.471825	0.0004982	chr13:114067912_C_T	T	C	2.7316	0.66362	4.53e-05	0.0223475	0.0461705	0.6284		SomaScan	uncertain	unique to SOMAscan
'GAS-6	SeId_15391_114	GAS6_CAR	'GAS6	Hematocrit	ebi-a-GCST004604		0.955563	1	chr13:114551993_C_T	T	C	0.2879	0.0136	6e-99	-0.0185426	0.00378013	9.33e-07		0.205429	0.0004982	chr13:114067912_C_T	T	C	2.7316	0.66362	4.53e-05	-0.00197203	0.0458197	0.9657		SomaScan	uncertain	unique to SOMAscan
'GAS-6	SeId_15391_114	GAS6_CAR	'GAS6	Hemoglobin concentration	ebi-a-GCST004615		0.963466	1	chr13:114551993_C_T	T	C	0.2879	0.0136	6e-99	-0.0188326	0.00379676	7.04e-07		0.234992	0.0004982	chr13:114067912_C_T	T	C	2.7316	0.66362	4.53e-05	0.0169641	0.0460528	0.7126		SomaScan	uncertain	unique to SOMAscan
'GAS-6	SeId_15391_114	GAS6_CAR	'GAS6	Sum basophil neutrophil counts	ebi-a-GCST004621		0.988733	1	chr13:114551993_C_T	T	C	0.2879	0.0136	6e-99	-0.031949	0.00378968	3.44e-17		0.48294	0.0004982	chr13:114067912_C_T	T	C	2.7316	0.66362	4.53e-05	-0.00956423	0.0458554	0.8348		SomaScan	uncertain	unique to SOMAscan
'GAS-6	SeId_15391_114	GAS6_CAR	'GAS6	Red cell distribution width	ebi-a-GCST006804		0.986161	1	chr13:114551993_C_T	T	C	0.2879	0.0136	6e-99	-0.025445	0.00425821	6.1e-10		0.457775	0.0004982	chr13:114067912_C_T	T	C	2.7316	0.66362	4.53e-05	0.0224526	0.0546251	0.66		SomaScan	uncertain	unique to SOMAscan
'GAS-6	SeId_15391_114	GAS6_CAR	'GAS6	Non-cancer illness code, self-reported: high cholesterol	ukb-b-10912		0.96107	0.840528	chr13:114551993_C_T	T	C	0.2879	0.0136	6e-99	-0.00393138	0.000723415	5.5e-08		0.294424	0.00196213	chr13:114634827_C_T	C	T	0.36372	0.091087	7.54e-05	-0.00130575	0.00103672	0.21		SomaScan	uncertain	unique to SOMAscan
'TIM-4	SeId_15449_33	TIMD4_CAR	'TIMD4	Low-density-lipoprotein cholesterol	bbj-a-31		0.867656	0.99775	chr5:156396003_C_T	C	T	0.217	0.0139	1.05e-54	-0.04204	0.007375	1.19e-08		0.152407	0.0721658	chr5:156419765_C_T	C	T	0.43582	0.093029	3.65e-06	-0.01985	0.005253	0.0001575		SomaScan	uncertain	unique to SOMAscan
'TIM-4	SeId_15449_33	TIMD4_CAR	'TIMD4	Triglycerides	ebi-a-GCST002216		0.873383	0.869709	chr5:156396003_C_T	C	T	0.217	0.0139	1.05e-54	-0.0253	0.0049	3.95e-07		0.181992	0.060949	chr5:156419765_C_T	C	T	0.43582	0.093029	3.65e-06	-0.0239	0.0054	0.000368002		SomaScan	uncertain	unique to SOMAscan
'TIM-4	SeId_15449_33	TIMD4_CAR	'TIMD4	Cholesterol, total	ebi-a-GCST002221		0.956435	0.99775	chr5:156396003_C_T	C	T	0.217	0.0139	1.05e-54	-0.0422	0.0051	1.84e-15		0.266128	0.0721658	chr5:156419765_C_T	C	T	0.43582	0.093029	3.65e-06	-0.0237	0.0057	7.85e-06		SomaScan	uncertain	unique to SOMAscan
'TIM-4	SeId_15449_33	TIMD4_CAR	'TIMD4	LDL cholesterol	ebi-a-GCST002222		0.954288	0.99775	chr5:156396003_C_T	C	T	0.217	0.0139	1.05e-54	-0.0356	0.0053	1.69e-10		0.266267	0.0721658	chr5:156419765_C_T	C	T	0.43582	0.093029	3.65e-06	-0.0225	0.006	4.93e-05		SomaScan	uncertain	unique to SOMAscan
'TIM-4	SeId_15449_33	TIMD4_CAR	'TIMD4	Total cholesterol	ieu-a-301		0.956435	0.99775	chr5:156396003_C_T	C	T	0.217	0.0139	1.05e-54	-0.0422	0.0051	1.84e-15		0.266061	0.0721658	chr5:156419765_C_T	C	T	0.43582	0.093029	3.65e-06	-0.0237	0.0057	7.85e-06		SomaScan	uncertain	unique to SOMAscan
'TIM-4	SeId_15449_33	TIMD4_CAR	'TIMD4	lymphocyte cell count	ieu-b-32		0.885796	0.991679	chr5:156396003_C_T	C	T	0.217	0.0139	1.05e-54	0.014087	0.001959	6.72e-13		0.16026	0.0716524	chr5:156419765_C_T	C	T	0.43582	0.093029	3.65e-06	0.002363	0.003066	0.440997		SomaScan	uncertain	unique to SOMAscan
'TIM-4	SeId_15449_33	TIMD4_CAR	'TIMD4	Apolipoprotein B	met-c-843		0.873166	0.997707	chr5:156396003_C_T	C	T	0.217	0.0139	1.05e-54	-0.056443	0.010579	1.5e-07		0.152531	0.0723471	chr5:156419765_C_T	C	T	0.43582	0.093029	3.65e-06	-0.032552	0.014224	0.0241568		SomaScan	uncertain	unique to SOMAscan
'TIM-4	SeId_15449_33	TIMD4_CAR	'TIMD4	Free cholesterol to esterified cholesterol ratio	met-c-853		0.865519	0.988751	chr5:156396003_C_T	C	T	0.217	0.0139	1.05e-54	-0.064214	0.013007	9.97e-07		0.150476	0.0713221	chr5:156419765_C_T	C	T	0.43582	0.093029	3.65e-06	-0.042125	0.017142	0.0148289		SomaScan	uncertain	unique to SOMAscan
'TIM-4	SeId_15449_33	TIMD4_CAR	'TIMD4	Free cholesterol in IDL	met-c-868		0.851226	0.988751	chr5:156396003_C_T	C	T	0.217	0.0139	1.05e-54	-0.054549	0.010376	2.12e-07		0.151366	0.0713221	chr5:156419765_C_T	C	T	0.43582	0.093029	3.65e-06	-0.040754	0.013925	0.00385603		SomaScan	uncertain	unique to SOMAscan
'TIM-4	SeId_15449_33	TIMD4_CAR	'TIMD4	Total lipids in IDL	met-c-869		0.840649	0.99775	chr5:156396003_C_T	C	T	0.217	0.0139	1.05e-54	-0.053388	0.010804	1.13e-06		0.148573	0.0721658	chr5:156419765_C_T	C	T	0.43582	0.093029	3.65e-06	-0.037178	0.014244	0.0101021		SomaScan	uncertain	unique to SOMAscan
'TIM-4	SeId_15449_33	TIMD4_CAR	'TIMD4	Concentration of IDL particles	met-c-870		0.846385	0.99775	chr5:156396003_C_T	C	T	0.217	0.0139	1.05e-54	-0.053921	0.010804	8.87e-07		0.148636	0.0721658	chr5:156419765_C_T	C	T	0.43582	0.093029	3.65e-06	-0.03678	0.014238	0.010924		SomaScan	uncertain	unique to SOMAscan
'TIM-4	SeId_15449_33	TIMD4_CAR	'TIMD4	Phospholipids in IDL	met-c-871		0.845347	0.991679	chr5:156396003_C_T	C	T	0.217	0.0139	1.05e-54	-0.05497	0.010379	1.71e-07		0.147957	0.0716524	chr5:156419765_C_T	C	T	0.43582	0.093029	3.65e-06	-0.040936	0.01393	0.003708		SomaScan	uncertain	unique to SOMAscan
'TIM-4	SeId_15449_33	TIMD4_CAR	'TIMD4	Serum total cholesterol	met-c-933		0.870689	0.997707	chr5:156396003_C_T	C	T	0.217	0.0139	1.05e-54	-0.056229	0.010383	8.31e-08		0.151213	0.0723471	chr5:156419765_C_T	C	T	0.43582	0.093029	3.65e-06	-0.030917	0.013932	0.0279531		SomaScan	uncertain	unique to SOMAscan
'TIM-4	SeId_15449_33	TIMD4_CAR	'TIMD4	Phospholipids in very small VLDL	met-c-955		0.832626	0.99775	chr5:156396003_C_T	C	T	0.217	0.0139	1.05e-54	-0.054777	0.010809	5.83e-07		0.136167	0.0721658	chr5:156419765_C_T	C	T	0.43582	0.093029	3.65e-06	-0.040573	0.014248	0.00496901		SomaScan	uncertain	unique to SOMAscan
'TIM-4	SeId_15449_33	TIMD4_CAR	'TIMD4	Non-cancer illness code, self-reported: high cholesterol	ukb-b-10912		0.875734	0.872025	chr5:156396003_C_T	C	T	0.217	0.0139	1.05e-54	-0.00695835	0.000703182	4.4e-23		0.150129	0.0572086	chr5:156419765_C_T	C	T	0.43582	0.093029	3.65e-06	-0.00468411	0.00109787	2e-05		SomaScan	uncertain	unique to SOMAscan
'Aminopeptidase N	SeId_15457_14	AP_N_CAR3	'ANPEP	Corneal hysteresis (right)	ukb-b-11480		0.00351161	0.0123603	chr15:90318446_C_G	C	G	0.0618	0.015	4.04e-05	0.000352211	0.00495146	0.94		0.898758	0.939263	chr15:90328305_C_T	C	T	0.83742	0.13058	3.4e-10	0.0484793	0.00950027	3.3e-07		Olink	uncertain	unique to Olink
'Aminopeptidase N	SeId_15457_14	AP_N_CAR3	'ANPEP	Corneal hysteresis (left)	ukb-b-11650		0.00377338	0.0124521	chr15:90318446_C_G	C	G	0.0618	0.015	4.04e-05	0.00449322	0.00495944	0.36		0.925176	1	chr15:90328305_C_T	C	T	0.83742	0.13058	3.4e-10	0.0540497	0.00951996	1.4e-08		Olink	uncertain	unique to Olink
'Aminopeptidase N	SeId_15457_14	AP_N_CAR3	'ANPEP	Intra-ocular pressure, Goldmann-correlated (left)	ukb-b-12440		0.00327966	0.0124521	chr15:90318446_C_G	C	G	0.0618	0.015	4.04e-05	0.000705344	0.0049836	0.89		0.948916	1	chr15:90328305_C_T	C	T	0.83742	0.13058	3.4e-10	0.071101	0.00956634	1.1e-13		Olink	uncertain	unique to Olink
'Aminopeptidase N	SeId_15457_14	AP_N_CAR3	'ANPEP	Intra-ocular pressure, Goldmann-correlated (right)	ukb-b-14146		0.00354611	0.0124521	chr15:90318446_C_G	C	G	0.0618	0.015	4.04e-05	0.00686789	0.00497587	0.17		0.928381	1	chr15:90328305_C_T	C	T	0.83742	0.13058	3.4e-10	0.0645744	0.00954711	1.3e-11		Olink	uncertain	unique to Olink
'Aminopeptidase N	SeId_15457_14	AP_N_CAR3	'ANPEP	Corneal resistance factor (right)	ukb-b-15178		0.00353635	0.0124521	chr15:90318446_C_G	C	G	0.0618	0.015	4.04e-05	0.00229194	0.00491782	0.64		0.927345	1	chr15:90328305_C_T	C	T	0.83742	0.13058	3.4e-10	0.0728049	0.00943572	1.2e-14		Olink	uncertain	unique to Olink
'Aminopeptidase N	SeId_15457_14	AP_N_CAR3	'ANPEP	Corneal resistance factor (left)	ukb-b-4717		0.00327787	0.0124521	chr15:90318446_C_G	C	G	0.0618	0.015	4.04e-05	0.00491351	0.00493217	0.32		0.949143	1	chr15:90328305_C_T	C	T	0.83742	0.13058	3.4e-10	0.0823569	0.00946762	3.4e-18		Olink	uncertain	unique to Olink
'PLTP	SeId_15475_4	PLTP_CAR	'PLTP	HDL cholesterol	ebi-a-GCST002223		0.974765	0.999833	chr20:44590298_C_G	C	G	0.7475	0.0159	<1E-300	0.0597	0.0044	1.48e-39		0.391649	0.00442848	chr20:44549022_G_T	G	T	1.2204	0.3158	0.000126445	0.0768	0.0214	0.00593704		SomaScan	unique to SOMAscan	unique to SOMAscan
'PLTP	SeId_15475_4	PLTP_CAR	'PLTP	C-Reactive protein level	ieu-b-35		0.931294	0.992902	chr20:44590298_C_G	C	G	0.7475	0.0159	<1E-300	0.023789	0.004632	2.87e-07		0.298356	1	chr20:44576502_C_T	T	C	0.29698	0.08117	0.00028132	0.023973	0.004632	2.32e-07		SomaScan	unique to SOMAscan	unique to SOMAscan
'PLTP	SeId_15475_4	PLTP_CAR	'PLTP	Free cholesterol in medium HDL	met-c-900		0.936722	1	chr20:44551855_C_T	T	C	0.7407	0.0154	<1E-300	-0.060967	0.01233	9.59e-07		0.269923	0.0337498	chr20:44547689_A_G	G	A	1.2239	0.31628	0.000123937	-0.078477	0.032252	0.0158478		SomaScan	unique to SOMAscan	unique to SOMAscan
'PLTP	SeId_15475_4	PLTP_CAR	'PLTP	Phospholipids in medium HDL	met-c-903		0.975888	1	chr20:44551855_C_T	T	C	0.7407	0.0154	<1E-300	-0.077692	0.012327	4.27e-10		0.37538	0.0337498	chr20:44547689_A_G	G	A	1.2239	0.31628	0.000123937	-0.105853	0.032269	0.00115001		SomaScan	unique to SOMAscan	unique to SOMAscan
'PLTP	SeId_15475_4	PLTP_CAR	'PLTP	Total lipids in small HDL	met-c-921		0.990099	1	chr20:44551855_C_T	T	C	0.7407	0.0154	<1E-300	-0.200125	0.012833	3.36e-54		0.472034	0.0337498	chr20:44547689_A_G	G	A	1.2239	0.31628	0.000123937	-0.282409	0.032699	9.26e-18		SomaScan	unique to SOMAscan	unique to SOMAscan
'PLTP	SeId_15475_4	PLTP_CAR	'PLTP	Concentration of small HDL particles	met-c-922		0.990099	1	chr20:44551855_C_T	T	C	0.7407	0.0154	<1E-300	-0.202344	0.012829	2.62e-55		0.472034	0.0337498	chr20:44547689_A_G	G	A	1.2239	0.31628	0.000123937	-0.281712	0.032686	1.15e-17		SomaScan	unique to SOMAscan	unique to SOMAscan
'PLTP	SeId_15475_4	PLTP_CAR	'PLTP	Cholesterol esters in very large HDL	met-c-943		0.973548	1	chr20:44551855_C_T	T	C	0.7407	0.0154	<1E-300	0.126877	0.0129	1.08e-22		0.307359	0.0337498	chr20:44547689_A_G	G	A	1.2239	0.31628	0.000123937	0.162893	0.032823	7.54e-07		SomaScan	unique to SOMAscan	unique to SOMAscan
'PLTP	SeId_15475_4	PLTP_CAR	'PLTP	Free cholesterol in very large HDL	met-c-944		0.977105	1	chr20:44551855_C_T	T	C	0.7407	0.0154	<1E-300	0.138973	0.012331	2.39e-29		0.325034	0.0337498	chr20:44547689_A_G	G	A	1.2239	0.31628	0.000123937	0.194975	0.032311	1.73e-09		SomaScan	unique to SOMAscan	unique to SOMAscan
'PLTP	SeId_15475_4	PLTP_CAR	'PLTP	Total lipids in very large HDL	met-c-945		0.984327	1	chr20:44551855_C_T	T	C	0.7407	0.0154	<1E-300	0.156166	0.012873	1.39e-33		0.375373	0.0337498	chr20:44547689_A_G	G	A	1.2239	0.31628	0.000123937	0.227623	0.032756	4.61e-12		SomaScan	unique to SOMAscan	unique to SOMAscan
'PLTP	SeId_15475_4	PLTP_CAR	'PLTP	Triglycerides in very large HDL	met-c-948		0.989502	1	chr20:44551855_C_T	T	C	0.7407	0.0154	<1E-300	0.145462	0.012315	1.68e-31		0.460492	0.0337498	chr20:44547689_A_G	G	A	1.2239	0.31628	0.000123937	0.248382	0.032247	2.67e-14		SomaScan	unique to SOMAscan	unique to SOMAscan
'CSPG3	SeId_15573_110	NCAN_NEU	'NCAN	Red blood cell count	ebi-a-GCST004601		0.944242	1	chr19:19329924_C_T	C	T	0.2873	0.0233	7.07e-35	-0.0341265	0.00679302	5.07e-07		0.0172059	1.58e-06	chr19:19632966_C_T	T	C	3.2741	0.81082	6.27e-05	-0.0220325	0.0449412	0.624001		SomaScan	uncertain	unique to SOMAscan
'HEXI1	SeId_15596_7	HEXIM1_IMR	'HEXIM1	Whole body fat-free mass	ukb-b-13354		0.88423	0.936491	chr17:43223292_A_G	A	G	0.1464	0.0133	3.6e-28	-0.0137828	0.00133707	6.5e-25		0.0127278	0.0198215	chr17:43073261_A_G	A	G	0.36507	0.1044	0.00051428	-0.00106286	0.0021072	0.61		SomaScan	uncertain	unique to SOMAscan
'HEXI1	SeId_15596_7	HEXIM1_IMR	'HEXIM1	Whole body water mass	ukb-b-14540		0.865458	0.936491	chr17:43223292_A_G	A	G	0.1464	0.0133	3.6e-28	-0.0137982	0.0013393	6.9e-25		0.0128148	0.0198215	chr17:43073261_A_G	A	G	0.36507	0.1044	0.00051428	-0.00119084	0.00211073	0.57		SomaScan	uncertain	unique to SOMAscan
'HEXI1	SeId_15596_7	HEXIM1_IMR	'HEXIM1	Trunk fat-free mass	ukb-b-17409		0.818203	0.936491	chr17:43223292_A_G	A	G	0.1464	0.0133	3.6e-28	-0.0155945	0.0013316	1.1e-31		0.0126168	0.0198215	chr17:43073261_A_G	A	G	0.36507	0.1044	0.00051428	-0.000595469	0.00209843	0.780001		SomaScan	uncertain	unique to SOMAscan
'HEXI1	SeId_15596_7	HEXIM1_IMR	'HEXIM1	Sleeplessness / insomnia	ukb-b-3957		0.973145	1	chr17:43223292_A_G	A	G	0.1464	0.0133	3.6e-28	0.0132051	0.00159687	1.3e-16		0.0123694	0.0197699	chr17:43073261_A_G	A	G	0.36507	0.1044	0.00051428	-0.000937006	0.00251592	0.709999		SomaScan	uncertain	unique to SOMAscan
'HEXI1	SeId_15596_7	HEXIM1_IMR	'HEXIM1	Overall health rating	ukb-b-6306		0.85028	0.870426	chr17:43223292_A_G	A	G	0.1464	0.0133	3.6e-28	0.0103578	0.00161393	1.4e-10		0.0109232	0.0207125	chr17:43073261_A_G	A	G	0.36507	0.1044	0.00051428	-0.00200642	0.0025427	0.43		SomaScan	uncertain	unique to SOMAscan
'HEXI1	SeId_15596_7	HEXIM1_IMR	'HEXIM1	Forced expiratory volume in 1-second (FEV1), predicted	ukb-b-8428		0.936502	0.936491	chr17:43223292_A_G	A	G	0.1464	0.0133	3.6e-28	-0.0135264	0.00250375	6.6e-08		0.013641	0.0198215	chr17:43073261_A_G	A	G	0.36507	0.1044	0.00051428	-0.00261709	0.00392315	0.5		SomaScan	uncertain	unique to SOMAscan
'HEXI1	SeId_15596_7	HEXIM1_IMR	'HEXIM1	Trunk predicted mass	ukb-b-9685		0.811543	0.936491	chr17:43223292_A_G	A	G	0.1464	0.0133	3.6e-28	-0.015408	0.00132735	3.8e-31		0.0126884	0.0198215	chr17:43073261_A_G	A	G	0.36507	0.1044	0.00051428	-0.00046719	0.00209175	0.82		SomaScan	uncertain	unique to SOMAscan
'IL-6 sRa	SeId_15602_43	IL_6RA_CAR3	'IL6R	C-reactive protein	bbj-a-14		0.899607	0.992134	chr1:154426970_A_C	C	A	1.1352	0.0082	<1E-300	-0.04016	0.005262	2.31e-14		0.787033	0.986334	chr1:154419892_A_G	A	G	1.0458	0.041703	1.71e-89	-0.04033	0.005383	6.72e-14		SomaScan	consistent	consistent
'IL-6 sRa	SeId_15602_43	IL_6RA_CAR3	'IL6R	Rheumatoid Arthritis	bbj-a-74		0.932291	0.995336	chr1:154426970_A_C	C	A	1.1352	0.0082	<1E-300	-0.07924	0.01342	3.47e-09		0.923193	0.990019	chr1:154419892_A_G	A	G	1.0458	0.041703	1.71e-89	-0.07932	0.01349	4.13e-09		SomaScan	consistent	consistent
'IL-6 sRa	SeId_15602_43	IL_6RA_CAR3	'IL6R	Granulocyte percentage of myeloid white cells	ebi-a-GCST004608		0.869597	0.992134	chr1:154426970_A_C	C	A	1.1352	0.0082	<1E-300	-0.0182811	0.00361414	4.23e-07		0.747579	0.986334	chr1:154419892_A_G	A	G	1.0458	0.041703	1.71e-89	-0.0176901	0.00363244	1.12e-06		SomaScan	consistent	consistent
'IL-6 sRa	SeId_15602_43	IL_6RA_CAR3	'IL6R	Monocyte percentage of white cells	ebi-a-GCST004609		0.921821	0.992134	chr1:154426970_A_C	C	A	1.1352	0.0082	<1E-300	0.0220771	0.00360346	8.98e-10		0.774078	0.986334	chr1:154419892_A_G	A	G	1.0458	0.041703	1.71e-89	0.0213248	0.00362176	3.91e-09		SomaScan	consistent	consistent
'IL-6 sRa	SeId_15602_43	IL_6RA_CAR3	'IL6R	Allergic disease (asthma, hay fever or eczema)	ebi-a-GCST005038		0.950633	1	chr1:154426970_A_C	C	A	1.1352	0.0082	<1E-300	0.0373	0.0058	1.1e-10		0.875426	0.987385	chr1:154419892_A_G	A	G	1.0458	0.041703	1.71e-89	0.0363	0.0058	5.6e-10		Both	consistent	consistent
'IL-6 sRa	SeId_15602_43	IL_6RA_CAR3	'IL6R	C-reactive protein levels	ebi-a-GCST005067		0.960949	0.993857	chr1:154426970_A_C	C	A	1.1352	0.0082	<1E-300	-0.11	0.02	1.96e-10		0.761099	0.991496	chr1:154419892_A_G	A	G	1.0458	0.041703	1.71e-89	-0.1	0.02	2.96e-10		SomaScan	consistent	consistent
'IL-6 sRa	SeId_15602_43	IL_6RA_CAR3	'IL6R	Asthma	ebi-a-GCST005212		0.611955	0.995336	chr1:154426970_A_C	C	A	1.1352	0.0082	<1E-300	0.0629437	0.0130464	1.4e-06		0.957144	1	chr1:154426264_C_T	T	C	1.0384	0.04161	6.55e-89	0.0646266	0.0120475	8.13e-08		Olink	consistent	consistent
'IL-6 sRa	SeId_15602_43	IL_6RA_CAR3	'IL6R	C-Reactive protein level	ieu-b-35		0.990099	1	chr1:154426264_C_T	T	C	1.1363	0.0083	<1E-300	-0.087519	0.003612	1.2e-129		0.990099	1	chr1:154426264_C_T	T	C	1.0384	0.04161	6.55e-89	-0.087519	0.003612	1.2e-129		Both	consistent	consistent
'IL-6 sRa	SeId_15602_43	IL_6RA_CAR3	'IL6R	Blood clot, DVT, bronchitis, emphysema, asthma, rhinitis, eczema, allergy diagnosed by doctor: Hayfever, allergic rhinitis or eczema	ukb-b-17241		0.971751	1	chr1:154426970_A_C	C	A	1.1352	0.0082	<1E-300	0.00695869	0.00088079	2.8e-15		0.915891	0.993857	chr1:154420087_A_G	A	G	1.0384	0.04161	6.55e-89	0.00680864	0.000882534	1.2e-14		Both	consistent	consistent
'IL-6 sRa	SeId_15602_43	IL_6RA_CAR3	'IL6R	Non-cancer illness code, self-reported: asthma	ukb-b-18113		0.808406	0.992134	chr1:154426970_A_C	C	A	1.1352	0.0082	<1E-300	0.00341949	0.000670716	3.4e-07		0.7792	0.992795	chr1:154420087_A_G	A	G	1.0384	0.04161	6.55e-89	0.00338025	0.000672044	4.9e-07		SomaScan	consistent	consistent
'IL-6 sRa	SeId_15602_43	IL_6RA_CAR3	'IL6R	Blood clot, DVT, bronchitis, emphysema, asthma, rhinitis, eczema, allergy diagnosed by doctor: None of the above	ukb-b-18200		0.96846	1	chr1:154426970_A_C	C	A	1.1352	0.0082	<1E-300	-0.00799717	0.000976612	2.6e-16		0.934611	0.993857	chr1:154420087_A_G	A	G	1.0384	0.04161	6.55e-89	-0.00789447	0.000978546	7.2e-16		Both	consistent	consistent
'IL-6 sRa	SeId_15602_43	IL_6RA_CAR3	'IL6R	Blood clot, DVT, bronchitis, emphysema, asthma, rhinitis, eczema, allergy diagnosed by doctor: Asthma	ukb-b-20296		0.823569	1	chr1:154426970_A_C	C	A	1.1352	0.0082	<1E-300	0.00342911	0.000670231	3.1e-07		0.765532	0.993857	chr1:154420087_A_G	A	G	1.0384	0.04161	6.55e-89	0.00336208	0.000671558	5.5e-07		SomaScan	consistent	consistent
'INHBC	SeId_15686_49	INHBC_DEV	'INHBC	Urate levels	ebi-a-GCST001791		0.988439	1	chr12:57844049_C_T	C	T	1.3065	0.0093	<1E-300	0.071	0.007	9.79e-22		0.947148	1	chr12:57844049_C_T	C	T	0.42674	0.073384	1.1e-08	0.071	0.007	9.79e-22		Both	consistent	consistent
'INHBC	SeId_15686_49	INHBC_DEV	'INHBC	Triglycerides	ebi-a-GCST002216		0.976509	0.980841	chr12:57844049_C_T	C	T	1.3065	0.0093	<1E-300	0.028	0.0039	1.44e-13		0.904894	0.979593	chr12:57843711_A_G	G	A	0.42676	0.07333	1.07e-08	0.0224	0.0054	2.28e-05		SomaScan	consistent	consistent
'INHBC	SeId_15686_49	INHBC_DEV	'INHBC	HDL cholesterol	ebi-a-GCST002223		0.989396	1	chr12:57844049_C_T	C	T	1.3065	0.0093	<1E-300	-0.0296	0.004	6.1e-14		0.93861	0.997786	chr12:57843711_A_G	G	A	0.42676	0.07333	1.07e-08	-0.0304	0.0056	4.48e-07		SomaScan	consistent	consistent
'INHBC	SeId_15686_49	INHBC_DEV	'INHBC	Urate	ieu-a-1055		0.988439	1	chr12:57844049_C_T	C	T	1.3065	0.0093	<1E-300	0.071	0.007	9.79e-22		0.947148	1	chr12:57844049_C_T	C	T	0.42674	0.073384	1.1e-08	0.071	0.007	9.79e-22		Both	consistent	consistent
'INHBC	SeId_15686_49	INHBC_DEV	'INHBC	Serum creatinine (eGFRcrea)	ieu-a-1104		0.622361	0.985367	chr12:57844049_C_T	C	T	1.3065	0.0093	<1E-300	-0.0055	0.0011	6.1e-07		0.88867	0.985367	chr12:57844049_C_T	C	T	0.42674	0.073384	1.1e-08	-0.0055	0.0011	6.1e-07		Olink	consistent	consistent
'INHBC	SeId_15686_49	INHBC_DEV	'INHBC	white blood cell count	ieu-b-30		0.834187	0.979896	chr12:57844049_C_T	C	T	1.3065	0.0093	<1E-300	0.014469	0.002156	2.01e-11		0.802445	0.978009	chr12:57843711_A_G	G	A	0.42676	0.07333	1.07e-08	0.01432	0.002156	3.22e-11		Both	consistent	consistent
'INHBC	SeId_15686_49	INHBC_DEV	'INHBC	monocyte cell count	ieu-b-31		0.903414	0.994932	chr12:57844049_C_T	C	T	1.3065	0.0093	<1E-300	0.02146	0.002192	1.34e-22		0.830991	0.99308	chr12:57843711_A_G	G	A	0.42676	0.07333	1.07e-08	0.021368	0.002192	1.98e-22		Both	consistent	consistent
'INHBC	SeId_15686_49	INHBC_DEV	'INHBC	Non-cancer illness code, self-reported: gout	ukb-b-13251		0.90487	0.997786	chr12:57844049_C_T	C	T	1.3065	0.0093	<1E-300	0.00240552	0.000284743	3e-17		0.836229	1	chr12:57843711_A_G	G	A	0.42676	0.07333	1.07e-08	0.00240776	0.000284659	2.7e-17		Both	consistent	consistent
'INHBC	SeId_15686_49	INHBC_DEV	'INHBC	Water intake	ukb-b-14898		0.923265	0.997786	chr12:57844049_C_T	C	T	1.3065	0.0093	<1E-300	0.0122091	0.00211566	7.9e-09		0.828267	1	chr12:57843711_A_G	G	A	0.42676	0.07333	1.07e-08	0.0122056	0.00211503	7.9e-09		Both	consistent	consistent
'INHBC	SeId_15686_49	INHBC_DEV	'INHBC	Treatment/medication code: allopurinol	ukb-b-15895		0.898384	0.997786	chr12:57844049_C_T	C	T	1.3065	0.0093	<1E-300	0.00187335	0.000255592	2.3e-13		0.832185	1	chr12:57843711_A_G	G	A	0.42676	0.07333	1.07e-08	0.00187688	0.000255517	2.1e-13		Both	consistent	consistent
'Soggy-1	SeId_16309_30	DKKL1_CRG	'DKKL1	multiple sclerosis	ieu-b-18		0.83237	0.975005	chr19:49845895_C_T	C	T	0.0984	0.0149	4.22e-11	-0.12409	0.0188226	4.32e-11		0.779521	0.947481	chr19:49869051_G_T	T	G	1.1335	0.044776	1.46e-90	-0.118558	0.0186112	1.89e-10		Both	consistent	consistent
'Cadherin-6	SeId_16312_45	CDH6_NEU	'CDH6	Tense / 'highly strung'	ukb-b-10093		0.00160033	3.99e-05	chr5:31583699_A_G	G	A	0.0628	0.0184	0.0006474	-0.000191692	0.00106706	0.86		0.824369	0.875644	chr5:30831387_C_T	T	C	0.44934	0.063881	6.95e-12	0.00413285	0.000805746	2.9e-07		Olink	unique to Olink	unique to Olink
'Cadherin-6	SeId_16312_45	CDH6_NEU	'CDH6	Frequency of friend/family visits	ukb-b-5379		0.000956004	5.38e-06	chr5:31583699_A_G	G	A	0.0628	0.0184	0.0006474	-0.00115223	0.00308968	0.709999		0.937404	1	chr5:30831387_C_T	T	C	0.44934	0.063881	6.95e-12	-0.0129809	0.00233271	2.6e-08		Olink	unique to Olink	unique to Olink
'HDGF	SeId_16758_96	HDGF_MET	'HDGF	HDL cholesterol	ebi-a-GCST002223		0.976318	1	chr1:156700651_G_T	T	G	0.11	0.0127	5.69e-18	-0.0203	0.0036	1.8e-08		0.960785	0.995429	chr1:156718448_C_G	C	G	0.70522	0.061126	2.3e-27	0.0137	0.005	0.001439		SomaScan	direct_incon	direct_incon
'HDGF	SeId_16758_96	HDGF_MET	'HDGF	Operation code: hysterectomy	ukb-b-3700		0.794466	0.98982	chr1:156700651_G_T	T	G	0.11	0.0127	5.69e-18	0.00325585	0.000627485	2.1e-07		0.819278	0.989047	chr1:156713558_A_G	A	G	0.70744	0.061121	1.63e-27	-0.00323517	0.000627324	2.5e-07		Olink	direct_incon	direct_incon
'OMGP	SeId_16908_5	OMG_CRG	'OMG	Worry	ebi-a-GCST006478		0.873169	0.874992	chr17:29616516_G_T	G	T	0.1355	0.0193	2.4e-12	-0.01841	0.003459	1.04e-07		0.0293622	0.00233381	chr17:29219309_A_G	A	G	0.62972	0.19609	0.00140896	-0.002837	0.007794	0.715899		SomaScan	uncertain	unique to SOMAscan
'OMGP	SeId_16908_5	OMG_CRG	'OMG	Feeling nervous	ebi-a-GCST006948		0.885522	0.981493	chr17:29616516_G_T	G	T	0.1355	0.0193	2.4e-12	-0.0187115	0.00342513	4.69e-08		0.0293474	0.00236935	chr17:29219309_A_G	A	G	0.62972	0.19609	0.00140896	0.00355637	0.00724312	0.6236		SomaScan	uncertain	unique to SOMAscan
'OMGP	SeId_16908_5	OMG_CRG	'OMG	Nervous feelings	ukb-b-20544		0.863555	0.981493	chr17:29616516_G_T	G	T	0.1355	0.0193	2.4e-12	-0.00712489	0.00129291	3.6e-08		0.0271784	0.00236935	chr17:29219309_A_G	A	G	0.62972	0.19609	0.00140896	0.00321049	0.00280125	0.25		SomaScan	uncertain	unique to SOMAscan
'OMGP	SeId_16908_5	OMG_CRG	'OMG	Oily fish intake	ukb-b-2209		0.894934	0.811092	chr17:29616516_G_T	G	T	0.1355	0.0193	2.4e-12	0.0176553	0.00278072	2.2e-10		0.0322799	0.00253842	chr17:29219309_A_G	A	G	0.62972	0.19609	0.00140896	-0.000559433	0.0060278	0.93		SomaScan	uncertain	unique to SOMAscan
'TLR3	SeId_16918_198	TLR3_ONC2	'TLR3	Non-cancer illness code, self-reported: hypothyroidism/myxoedema	ukb-b-19732		0.989503	1	chr4:187004074_C_T	C	T	0.8082	0.013	<1E-300	0.00402589	0.000484199	9.2e-17		0.989503	1	chr4:187004074_C_T	C	T	1.0613	0.046265	2.9e-79	0.00402589	0.000484199	9.2e-17		Both	consistent	consistent
'TPP1	SeId_17691_1	TPP1_DEV	'TPP1	Impedance of arm (left)	ukb-b-19379		0.841725	0.956938	chr11:6641668_C_G	G	C	0.1913	0.0136	9.58e-45	0.00923822	0.0014635	2.7e-10		0.00435904	0.00701063	chr11:6844927_A_G	A	G	0.75773	0.22381	0.000768245	0.00781995	0.00447236	0.08		SomaScan	uncertain	unique to SOMAscan
'NUDT5	SeId_17761_2	NUDT5_DEV	'NUDT5	Hemoglobin A1c	bbj-a-26		0.907559	0.984375	chr10:12250620_C_T	C	T	0.109	0.0156	3.29e-12	0.05169	0.008167	2.47e-10		0.00370778	0.000160725	chr10:12510713_C_T	T	C	0.19567	0.063239	0.00208737	-0.007284	0.008266	0.3782		SomaScan	uncertain	unique to SOMAscan
'NUDT5	SeId_17761_2	NUDT5_DEV	'NUDT5	Non-cancer illness code, self-reported: diabetes	ukb-b-12948		0.936509	0.986661	chr10:12250620_C_T	C	T	0.109	0.0156	3.29e-12	0.00342685	0.000471298	3.6e-13		0.00357628	1.23e-06	chr10:12717311_A_G	A	G	0.58977	0.17745	0.000956093	-7.47e-05	0.00108721	0.95		SomaScan	uncertain	unique to SOMAscan
'NUDT5	SeId_17761_2	NUDT5_DEV	'NUDT5	Diagnoses - secondary ICD10: E11.9 Without complications	ukb-b-970		0.919429	0.833382	chr10:12250620_C_T	C	T	0.109	0.0156	3.29e-12	0.00224041	0.000386614	6.8e-09		0.00359062	2.89e-06	chr10:12717311_A_G	A	G	0.58977	0.17745	0.000956093	0.000968526	0.000891813	0.28		SomaScan	uncertain	unique to SOMAscan
'UBE2F	SeId_18213_30	UBE2F_NEX	'UBE2F	eosinophil cell count	ieu-b-33		0.933015	0.941604	chr2:238869884_C_T	T	C	0.1071	0.0128	6.26e-17	-0.012989	0.001996	7.86e-11		0.0636671	0.442954	chr2:239019791_C_T	C	T	0.24514	0.060024	5.18e-05	-0.012138	0.001996	1.22e-09		SomaScan	uncertain	unique to SOMAscan
'Catechol O-methyltransferase	SeId_18382_109	COMT_MET	'COMT	X-01911	met-a-507		0.963628	0.975867	chr22:19948863_C_G	G	C	0.1217	0.0136	4.69e-19	0.0662	0.0109	1.08e-09		0.850734	0.707403	chr22:19951207_C_G	G	C	0.32615	0.061778	1.96e-07	0.0422	0.0111	0.000148399		SomaScan	consistent	consistent
'Catechol O-methyltransferase	SeId_18382_109	COMT_MET	'COMT	X-11452	met-a-518		0.959151	0.975867	chr22:19948863_C_G	G	C	0.1217	0.0136	4.69e-19	-0.0376	0.0102	0.000236102		0.822453	0.707403	chr22:19951207_C_G	G	C	0.32615	0.061778	1.96e-07	-0.0313	0.0104	0.00260801		SomaScan	consistent	consistent
'Catechol O-methyltransferase	SeId_18382_109	COMT_MET	'COMT	X-11593--O-methylascorbate*	met-a-536		0.963723	0.975867	chr22:19948863_C_G	G	C	0.1217	0.0136	4.69e-19	0.0492	0.0033	1.07e-50		0.851118	0.707403	chr22:19951207_C_G	G	C	0.32615	0.061778	1.96e-07	0.0359	0.0034	2.08e-25		SomaScan	consistent	consistent
'Catechol O-methyltransferase	SeId_18382_109	COMT_MET	'COMT	X-12231	met-a-594		0.950852	0.975867	chr22:19948863_C_G	G	C	0.1217	0.0136	4.69e-19	-0.0424	0.0092	4.26e-06		0.804057	0.707403	chr22:19951207_C_G	G	C	0.32615	0.061778	1.96e-07	-0.0342	0.0093	0.000249402		SomaScan	consistent	consistent
'Catechol O-methyltransferase	SeId_18382_109	COMT_MET	'COMT	Leg fat-free mass (right)	ukb-b-12828		0.877996	1	chr22:19948863_C_G	G	C	0.1217	0.0136	4.69e-19	-0.00844296	0.00131565	1.4e-10		0.431083	0.626002	chr22:19952168_A_G	A	G	0.33172	0.06118	9.32e-08	-0.00725754	0.00132788	4.6e-08		SomaScan	consistent	consistent
'Catechol O-methyltransferase	SeId_18382_109	COMT_MET	'COMT	Whole body fat-free mass	ukb-b-13354		0.900352	1	chr22:19948863_C_G	G	C	0.1217	0.0136	4.69e-19	-0.00816383	0.00125622	8.1e-11		0.497798	0.626002	chr22:19952168_A_G	A	G	0.33172	0.06118	9.32e-08	-0.00716785	0.00126786	1.6e-08		SomaScan	consistent	consistent
'Catechol O-methyltransferase	SeId_18382_109	COMT_MET	'COMT	Leg predicted mass (right)	ukb-b-14310		0.855109	1	chr22:19948863_C_G	G	C	0.1217	0.0136	4.69e-19	-0.00822384	0.00130717	3.1e-10		0.384788	0.626002	chr22:19952168_A_G	A	G	0.33172	0.06118	9.32e-08	-0.00704663	0.00131932	9.2e-08		SomaScan	consistent	consistent
'Catechol O-methyltransferase	SeId_18382_109	COMT_MET	'COMT	Whole body water mass	ukb-b-14540		0.882541	1	chr22:19948863_C_G	G	C	0.1217	0.0136	4.69e-19	-0.0080518	0.00125828	1.6e-10		0.453531	0.626002	chr22:19952168_A_G	A	G	0.33172	0.06118	9.32e-08	-0.00700543	0.00126994	3.5e-08		SomaScan	consistent	consistent
'Catechol O-methyltransferase	SeId_18382_109	COMT_MET	'COMT	Hip circumference	ukb-b-15590		0.93927	0.975867	chr22:19948863_C_G	G	C	0.1217	0.0136	4.69e-19	-0.0102252	0.00201227	3.7e-07		0.67212	0.615868	chr22:19952168_A_G	A	G	0.33172	0.06118	9.32e-08	-0.00919297	0.00203086	6e-06		SomaScan	consistent	consistent
'Catechol O-methyltransferase	SeId_18382_109	COMT_MET	'COMT	Leg fat-free mass (left)	ukb-b-16099		0.904369	1	chr22:19948863_C_G	G	C	0.1217	0.0136	4.69e-19	-0.00805266	0.00131634	9.5e-10		0.530057	0.626002	chr22:19952168_A_G	A	G	0.33172	0.06118	9.32e-08	-0.00720975	0.00132858	5.7e-08		SomaScan	consistent	consistent
'Catechol O-methyltransferase	SeId_18382_109	COMT_MET	'COMT	Basal metabolic rate	ukb-b-16446		0.940645	1	chr22:19948863_C_G	G	C	0.1217	0.0136	4.69e-19	-0.00853112	0.00132081	1.1e-10		0.650954	0.626002	chr22:19952168_A_G	A	G	0.33172	0.06118	9.32e-08	-0.00761812	0.00133305	1.1e-08		SomaScan	consistent	consistent
'Catechol O-methyltransferase	SeId_18382_109	COMT_MET	'COMT	Arm predicted mass (right)	ukb-b-16698		0.941973	1	chr22:19948863_C_G	G	C	0.1217	0.0136	4.69e-19	-0.00835422	0.00124477	1.9e-11		0.624215	0.626002	chr22:19952168_A_G	A	G	0.33172	0.06118	9.32e-08	-0.00701707	0.00125636	2.3e-08		SomaScan	consistent	consistent
'Catechol O-methyltransferase	SeId_18382_109	COMT_MET	'COMT	Leg predicted mass (left)	ukb-b-17271		0.899925	1	chr22:19948863_C_G	G	C	0.1217	0.0136	4.69e-19	-0.00788242	0.00130779	1.7e-09		0.517151	0.626002	chr22:19952168_A_G	A	G	0.33172	0.06118	9.32e-08	-0.00701092	0.00131995	1.1e-07		SomaScan	consistent	consistent
'Catechol O-methyltransferase	SeId_18382_109	COMT_MET	'COMT	Trunk fat-free mass	ukb-b-17409		0.871908	1	chr22:19948863_C_G	G	C	0.1217	0.0136	4.69e-19	-0.00783341	0.00125119	3.8e-10		0.442254	0.626002	chr22:19952168_A_G	A	G	0.33172	0.06118	9.32e-08	-0.0068655	0.00126285	5.4e-08		SomaScan	consistent	consistent
'Catechol O-methyltransferase	SeId_18382_109	COMT_MET	'COMT	Arm fat-free mass (right)	ukb-b-19520		0.930723	1	chr22:19948863_C_G	G	C	0.1217	0.0136	4.69e-19	-0.00790502	0.00124902	2.5e-10		0.578353	0.626002	chr22:19952168_A_G	A	G	0.33172	0.06118	9.32e-08	-0.00641987	0.00126065	3.5e-07		SomaScan	consistent	consistent
'Catechol O-methyltransferase	SeId_18382_109	COMT_MET	'COMT	Arm fat-free mass (left)	ukb-b-19925		0.943045	1	chr22:19948863_C_G	G	C	0.1217	0.0136	4.69e-19	-0.00809051	0.00127339	2.1e-10		0.664053	0.626002	chr22:19952168_A_G	A	G	0.33172	0.06118	9.32e-08	-0.00722239	0.00128524	1.9e-08		SomaScan	consistent	consistent
'Catechol O-methyltransferase	SeId_18382_109	COMT_MET	'COMT	Body mass index (BMI)	ukb-b-19953		0.950982	0.987747	chr22:19948863_C_G	G	C	0.1217	0.0136	4.69e-19	-0.0108679	0.00199716	5.3e-08		0.714756	0.620579	chr22:19952168_A_G	A	G	0.33172	0.06118	9.32e-08	-0.00955895	0.00201555	2.1e-06		SomaScan	consistent	consistent
'Catechol O-methyltransferase	SeId_18382_109	COMT_MET	'COMT	Arm predicted mass (left)	ukb-b-9093		0.952013	0.975867	chr22:19948863_C_G	G	C	0.1217	0.0136	4.69e-19	-0.00810388	0.00126839	1.7e-10		0.714141	0.615868	chr22:19952168_A_G	A	G	0.33172	0.06118	9.32e-08	-0.00720502	0.00128021	1.8e-08		SomaScan	consistent	consistent
'Catechol O-methyltransferase	SeId_18382_109	COMT_MET	'COMT	Waist circumference	ukb-b-9405		0.959593	1	chr22:19948863_C_G	G	C	0.1217	0.0136	4.69e-19	-0.0103041	0.00180539	1.1e-08		0.708329	0.626002	chr22:19952168_A_G	A	G	0.33172	0.06118	9.32e-08	-0.00779644	0.00182206	1.9e-05		SomaScan	consistent	consistent
'Catechol O-methyltransferase	SeId_18382_109	COMT_MET	'COMT	Trunk predicted mass	ukb-b-9685		0.910075	1	chr22:19948863_C_G	G	C	0.1217	0.0136	4.69e-19	-0.00791016	0.00124717	2.3e-10		0.539409	0.626002	chr22:19952168_A_G	A	G	0.33172	0.06118	9.32e-08	-0.00691807	0.00125879	3.9e-08		SomaScan	consistent	consistent
'LRIG1	SeId_18831_6	LRIG1_MET	'LRIG1	Atrial fibrillation	ebi-a-GCST006061		0.946876	1	chr3:66434643_C_T	T	C	0.7865	0.0121	<1E-300	-0.0512	0.0078	4.54e-11		0.879128	0.96278	chr3:66444697_A_C	A	C	0.7358	0.063372	1.17e-27	-0.0505	0.0079	1.42e-10		Both	consistent	consistent
'LRIG1	SeId_18831_6	LRIG1_MET	'LRIG1	Heel bone mineral density	ebi-a-GCST006979		0.981575	1	chr3:66434643_C_T	T	C	0.7865	0.0121	<1E-300	-0.0116798	0.00203917	1.4e-07		0.968645	0.96278	chr3:66444697_A_C	A	C	0.7358	0.063372	1.17e-27	-0.0114938	0.00204735	1.7e-07		Both	consistent	consistent
'LRIG1	SeId_18831_6	LRIG1_MET	'LRIG1	Leg fat-free mass (left)	ukb-b-16099		0.962384	1	chr3:66434643_C_T	T	C	0.7865	0.0121	<1E-300	-0.00832228	0.00143536	6.7e-09		0.876127	0.96278	chr3:66444697_A_C	A	C	0.7358	0.063372	1.17e-27	-0.00792717	0.00144168	3.8e-08		Both	consistent	consistent
'LRIG1	SeId_18831_6	LRIG1_MET	'LRIG1	Leg predicted mass (left)	ukb-b-17271		0.963911	1	chr3:66434643_C_T	T	C	0.7865	0.0121	<1E-300	-0.00823439	0.00142595	7.7e-09		0.882713	0.96278	chr3:66444697_A_C	A	C	0.7358	0.063372	1.17e-27	-0.00784831	0.00143224	4.3e-08		Both	consistent	consistent
'LRIG1	SeId_18831_6	LRIG1_MET	'LRIG1	Heel bone mineral density (BMD) T-score, automated (right)	ukb-b-20032		0.975156	1	chr3:66434643_C_T	T	C	0.7865	0.0121	<1E-300	-0.0192827	0.00380167	3.9e-07		0.935044	0.96278	chr3:66444697_A_C	A	C	0.7358	0.063372	1.17e-27	-0.0183964	0.0038178	1.4e-06		Both	consistent	consistent
'LRIG1	SeId_18831_6	LRIG1_MET	'LRIG1	Heel bone mineral density (BMD) (right)	ukb-b-4657		0.97874	1	chr3:66434643_C_T	T	C	0.7865	0.0121	<1E-300	-0.0195452	0.00380221	2.7e-07		0.943523	0.96278	chr3:66444697_A_C	A	C	0.7358	0.063372	1.17e-27	-0.0186617	0.00381838	1e-06		Both	consistent	consistent
'LRIG1	SeId_18831_6	LRIG1_MET	'LRIG1	Heel quantitative ultrasound index (QUI), direct entry (right)	ukb-b-5463		0.975158	1	chr3:66434643_C_T	T	C	0.7865	0.0121	<1E-300	-0.0192829	0.00380168	3.9e-07		0.935064	0.96278	chr3:66444697_A_C	A	C	0.7358	0.063372	1.17e-27	-0.0183969	0.00381781	1.4e-06		Both	consistent	consistent
'LRIG1	SeId_18831_6	LRIG1_MET	'LRIG1	Heel broadband ultrasound attenuation (right)	ukb-b-6027		0.985587	1	chr3:66434643_C_T	T	C	0.7865	0.0121	<1E-300	-0.0203419	0.00373755	5.3e-08		0.951176	0.96278	chr3:66444697_A_C	A	C	0.7358	0.063372	1.17e-27	-0.0192625	0.0037534	2.9e-07		Both	consistent	consistent
'SPB8	SeId_19130_81	SERPINB8_MET	'SERPINB8	NKeff:%314-158a+	met-b-241		0.979491	1	chr18:61631447_C_T	C	T	0.3854	0.0153	3.56e-140	0.107791	0.0213336	4.36e-07		0.0286311	0.0358768	chr18:61641670_A_G	G	A	0.26763	0.077761	0.000628348	-0.0431291	0.0255839	0.0918354		SomaScan	cond_snp|consistent	unique to SOMAscan
'SPB8	SeId_19130_81	SERPINB8_MET	'SERPINB8	MDC:%32+	met-b-266		0.984551	1	chr18:61631447_C_T	C	T	0.3854	0.0153	3.56e-140	0.12632	0.0205963	8.62e-10		0.0372729	0.0358768	chr18:61641670_A_G	G	A	0.26763	0.077761	0.000628348	-0.0188112	0.0258782	0.46728		SomaScan	cond_snp|consistent	unique to SOMAscan
'L-VEGF165	SeId_19437_61	VEGFA_INF	'VEGFA	Vascular endothelial growth factor levels	ebi-a-GCST004422		0.962221	0.936911	chr6:43925607_A_G	G	A	0.8073	0.0107	<1E-300	0.49	0.0175	2.09e-171		0.962221	0.936911	chr6:43925607_A_G	G	A	0.73206	0.054977	1.16e-34	0.49	0.0175	2.09e-171		Both	consistent	consistent
'L-VEGF165	SeId_19437_61	VEGFA_INF	'VEGFA	Interleukin-12p70 levels	ebi-a-GCST004439		0.958028	0.93856	chr6:43925607_A_G	G	A	0.8073	0.0107	<1E-300	0.38	0.016	7.35e-124		0.958028	0.93856	chr6:43925607_A_G	G	A	0.73206	0.054977	1.16e-34	0.38	0.016	7.35e-124		Both	consistent	consistent
'L-VEGF165	SeId_19437_61	VEGFA_INF	'VEGFA	Interleukin-10 levels	ebi-a-GCST004444		0.965258	1	chr6:43925607_A_G	G	A	0.8073	0.0107	<1E-300	0.2878	0.0166	7.64e-67		0.965258	1	chr6:43925607_A_G	G	A	0.73206	0.054977	1.16e-34	0.2878	0.0166	7.64e-67		Both	consistent	consistent
'Coagulation Factor XI	SeId_2190_55	F11_CAR	'F11	Activated partial thromboplastin time	bbj-a-7		0.920928	0.973285	chr4:187207381_C_T	T	C	0.4622	0.0131	2.1e-272	-0.08326	0.007641	1.21e-27		0.939018	0.977044	chr4:187206249_A_C	A	C	0.40881	0.060467	3.96e-11	-0.08391	0.007662	6.48e-28		SomaScan	distinct	unique to SOMAscan
'Coagulation Factor XI	SeId_2190_55	F11_CAR	'F11	Ischemic stroke (cardioembolic)	ebi-a-GCST005842		0.89083	0.977545	chr4:187207381_C_T	T	C	0.4622	0.0131	2.1e-272	0.0897	0.0176	3.63e-07		0.926447	0.977844	chr4:187206249_A_C	A	C	0.40881	0.060467	3.96e-11	0.091	0.0176	2.53e-07		SomaScan	distinct	unique to SOMAscan
'Coagulation Factor XI	SeId_2190_55	F11_CAR	'F11	Diagnoses - main ICD10: I80.2 Phlebitis and thrombophlebitis of other deep vessels of lower extremities	ukb-b-12267		0.953968	0.973285	chr4:187207381_C_T	T	C	0.4622	0.0131	2.1e-272	0.000886673	0.000133142	2.7e-11		0.943406	0.977044	chr4:187206249_A_C	A	C	0.40881	0.060467	3.96e-11	0.000883787	0.000133187	3.2e-11		SomaScan	distinct	unique to SOMAscan
'Coagulation Factor XI	SeId_2190_55	F11_CAR	'F11	Blood clot, DVT, bronchitis, emphysema, asthma, rhinitis, eczema, allergy diagnosed by doctor: Blood clot in the lung	ukb-b-13704		0.928771	0.979688	chr4:187207381_C_T	T	C	0.4622	0.0131	2.1e-272	0.00180381	0.000192257	6.5e-21		0.946046	0.984078	chr4:187206249_A_C	A	C	0.40881	0.060467	3.96e-11	0.0018131	0.000192321	4.2e-21		SomaScan	distinct	unique to SOMAscan
'Coagulation Factor XI	SeId_2190_55	F11_CAR	'F11	Non-cancer illness code, self-reported: pulmonary embolism +/- dvt	ukb-b-16048		0.930148	0.979688	chr4:187207381_C_T	T	C	0.4622	0.0131	2.1e-272	0.00181533	0.000191973	3.2e-21		0.944932	0.984078	chr4:187206249_A_C	A	C	0.40881	0.060467	3.96e-11	0.00182246	0.000192037	2.3e-21		SomaScan	distinct	unique to SOMAscan
'Coagulation Factor XI	SeId_2190_55	F11_CAR	'F11	Diagnoses - main ICD10: I26.9 Pulmonary embolism without mention of acute cor pulmonale	ukb-b-18366		0.978542	1	chr4:187207381_C_T	T	C	0.4622	0.0131	2.1e-272	0.00123542	0.000133654	2.4e-20		0.95363	0.99475	chr4:187206249_A_C	A	C	0.40881	0.060467	3.96e-11	0.00121333	0.000133699	1.1e-19		SomaScan	distinct	unique to SOMAscan
'6Ckine	SeId_2516_57	CCL21_DEV	'CCL21	Rheumatoid arthritis	ebi-a-GCST002318		0.979353	1	chr9:34723035_A_C	C	A	0.0996	0.0145	7.14e-12	-0.10436	0.0136062	3.4e-10		0.0116751	9.05e-05	chr9:34456270_G_T	G	T	1.5021	0.45945	0.00115505	-0.0392207	0.0303181	0.23		SomaScan	uncertain	unique to SOMAscan
'IGFBP-3	SeId_2571_12	IGFBP3_CAR	'IGFBP3	Waist circumference	ieu-a-66		0.984823	1	chr7:46008110_A_G	A	G	0.2188	0.0124	6.8e-70	-0.018	0.0034	9.9e-08		0.98482	1	chr7:46008110_A_G	A	G	0.49123	0.059564	1.54e-15	-0.018	0.0034	9.9e-08		Olink	cond_snp|consistent	unique to Olink
'IGFBP-3	SeId_2571_12	IGFBP3_CAR	'IGFBP3	systolic blood pressure	ieu-b-38		2.65e-20	0.00741368	chr7:45954465_A_G	A	G	1.2659	0.0551	1.05e-116	-0.0628	0.1356	0.643101		0.988601	1	chr7:46008110_A_G	A	G	0.49123	0.059564	1.54e-15	-0.3213	0.0312	6.62e-25		Olink	cond_snp|consistent	unique to Olink
'IGFBP-3	SeId_2571_12	IGFBP3_CAR	'IGFBP3	diastolic blood pressure	ieu-b-39		6.67e-07	0.00932225	chr7:45954465_A_G	A	G	1.2659	0.0551	1.05e-116	-0.0727	0.0774	0.3477		0.925619	0.85361	chr7:46008110_A_G	A	G	0.49123	0.059564	1.54e-15	0.1093	0.0179	9.95e-10		Olink	cond_snp|consistent	unique to Olink
'IGFBP-3	SeId_2571_12	IGFBP3_CAR	'IGFBP3	Diastolic blood pressure, automated reading	ukb-b-7992		2.68e-12	0.00932225	chr7:45954465_A_G	A	G	1.2659	0.0551	1.05e-116	-0.00650071	0.00903126	0.47		0.97414	0.85361	chr7:46008110_A_G	A	G	0.49123	0.059564	1.54e-15	0.0168825	0.00210962	1.2e-15		Olink	cond_snp|consistent	unique to Olink
'VEGF	SeId_2597_8	VEGFA_INF	'VEGFA	Vascular endothelial growth factor levels	ebi-a-GCST004422		0.962221	0.936911	chr6:43925607_A_G	G	A	0.4989	0.0123	<1E-300	0.49	0.0175	2.09e-171		0.962221	0.936911	chr6:43925607_A_G	G	A	0.73206	0.054977	1.16e-34	0.49	0.0175	2.09e-171		Both	consistent	consistent
'VEGF	SeId_2597_8	VEGFA_INF	'VEGFA	Interleukin-12p70 levels	ebi-a-GCST004439		0.958028	0.93856	chr6:43925607_A_G	G	A	0.4989	0.0123	<1E-300	0.38	0.016	7.35e-124		0.958028	0.93856	chr6:43925607_A_G	G	A	0.73206	0.054977	1.16e-34	0.38	0.016	7.35e-124		Both	consistent	consistent
'VEGF	SeId_2597_8	VEGFA_INF	'VEGFA	Interleukin-10 levels	ebi-a-GCST004444		0.965258	1	chr6:43925607_A_G	G	A	0.4989	0.0123	<1E-300	0.2878	0.0166	7.64e-67		0.965258	1	chr6:43925607_A_G	G	A	0.73206	0.054977	1.16e-34	0.2878	0.0166	7.64e-67		Both	consistent	consistent
'IL-10 Rb	SeId_2631_50	IL_10RB_INF	'IL10RB	NET25 0087	ubm-a-1033		0.589673	0.771351	chr21:34657151_A_T	A	T	0.1303	0.0137	2.44e-21	0.072	0.0158	5.13e-06		0.869601	0.991478	chr21:34664590_A_G	A	G	0.53115	0.059453	8.77e-18	0.0772	0.0157	9.77e-07		Olink	consistent	consistent
'IL-16	SeId_2774_10	IL16_CAR2	'IL16	Interleukin-16 levels	ebi-a-GCST004430		0.83927	0.982675	chr15:81598225_A_C	C	A	1.0743	0.0212	<1E-300	0.7263	0.0634	1.27e-30		0.838119	0.951075	chr15:81600451_G_T	T	G	0.74494	0.10502	4.7e-12	0.7314	0.0639	1.62e-30		Both	consistent	consistent
'IL-16	SeId_2774_10	IL16_CAR2	'IL16	Lymphocyte counts	ebi-a-GCST004627		0.810403	0.969004	chr15:81595358_A_G	G	A	1.0744	0.0212	<1E-300	-0.0304968	0.00622359	9.57e-07		0.775684	0.94321	chr15:81600451_G_T	T	G	0.74494	0.10502	4.7e-12	-0.0283237	0.00626566	6.17e-06		SomaScan	consistent	consistent
'IL-16	SeId_2774_10	IL16_CAR2	'IL16	lymphocyte cell count	ieu-b-32		0.884973	0.981892	chr15:81598225_A_C	C	A	1.0743	0.0212	<1E-300	-0.030335	0.003341	1.15e-19		0.819929	0.94321	chr15:81600451_G_T	T	G	0.74494	0.10502	4.7e-12	-0.028657	0.003372	2.02e-17		Both	consistent	consistent
'sTie-1	SeId_2844_53	TIE1_CAR	'TIE1	Age started wearing glasses or contact lenses	ukb-b-5801		0.822969	0.981202	chr1:43779564_C_T	C	T	0.2584	0.0133	1.52e-83	0.0118487	0.00229931	2.6e-07		0.0502266	0.554423	chr1:43759733_G_T	G	T	0.2147	0.06227	0.000614186	0.00846585	0.00231131	0.00025		SomaScan	uncertain	unique to SOMAscan
'DAN	SeId_2944_66	NBL1_NEU	'NBL1	3mm weak meridian (right)	ukb-b-13506		0.80712	0.910426	chr1:19973920_A_G	A	G	0.0872	0.0156	2.43e-08	0.0292699	0.00513343	1.2e-08		0.0256841	1.43e-05	chr1:19564157_A_G	A	G	1.1632	0.34372	0.000772147	0.054066	0.0231677	0.02		SomaScan	uncertain	unique to SOMAscan
'ENA-78	SeId_2979_8	CXCL5_INF	'CXCL5	Ulcerative colitis	ebi-a-GCST004133		0.85471	0.997955	chr4:74864687_G_T	T	G	0.6692	0.0191	3.08e-268	-0.1315	0.0257	3.14e-07		0.795508	1	chr4:74863997_C_T	T	C	0.66062	0.091092	1.65e-12	-0.133	0.0257	2.22e-07		SomaScan	consistent	consistent
'Siglec-9	SeId_3007_7	Siglec_9_NEU	'SIGLEC9	Granulocyte percentage of myeloid white cells	ebi-a-GCST004608		0.957173	0.987473	chr19:51628529_A_G	A	G	1.1729	0.0077	<1E-300	0.0225382	0.0035869	3.31e-10		0.961888	0.987473	chr19:51628529_A_G	A	G	0.54742	0.059178	7.38e-19	0.0225382	0.0035869	3.31e-10		Both	consistent	consistent
'Siglec-9	SeId_3007_7	Siglec_9_NEU	'SIGLEC9	Monocyte percentage of white cells	ebi-a-GCST004609		0.95024	0.987473	chr19:51628529_A_G	A	G	1.1729	0.0077	<1E-300	-0.0241788	0.00357666	1.38e-11		0.960293	0.987473	chr19:51628529_A_G	A	G	0.54742	0.059178	7.38e-19	-0.0241788	0.00357666	1.38e-11		Both	consistent	consistent
'Siglec-9	SeId_3007_7	Siglec_9_NEU	'SIGLEC9	Monocyte count	ebi-a-GCST004625		0.909528	0.987473	chr19:51628529_A_G	A	G	1.1729	0.0077	<1E-300	-0.0198446	0.00358697	3.16e-08		0.936437	0.987473	chr19:51628529_A_G	A	G	0.54742	0.059178	7.38e-19	-0.0198446	0.00358697	3.16e-08		Both	consistent	consistent
'DC-SIGN	SeId_3029_52	CD209_DEV	'CD209	Granulocyte percentage of myeloid white cells	ebi-a-GCST004608		0.988432	1	chr19:7772173_C_G	G	C	0.4199	0.016	1.16e-151	-0.0238035	0.00436234	4.85e-08		0.979085	1	chr19:7772173_C_G	G	C	0.39248	0.073146	1.25e-07	-0.0238035	0.00436234	4.85e-08		Both	consistent	consistent
'DC-SIGN	SeId_3029_52	CD209_DEV	'CD209	Monocyte percentage of white cells	ebi-a-GCST004609		0.984579	1	chr19:7772173_C_G	G	C	0.4199	0.016	1.16e-151	0.0226893	0.00435202	1.85e-07		0.972213	1	chr19:7772173_C_G	G	C	0.39248	0.073146	1.25e-07	0.0226893	0.00435202	1.85e-07		Both	consistent	consistent
'FGF-5	SeId_3065_65	FGF_5_INF	'FGF5	Urate levels	ebi-a-GCST001791		0.00112565	0.0036501	chr4:81110851_G_T	T	G	0.1174	0.0401	0.003453	-0.0007	0.017	0.967846		0.94329	0.98416	chr4:81164723_C_T	T	C	0.33225	0.06689	9.46e-07	-0.032	0.0062	1.53e-06		Olink	uncertain	unique to Olink
'FGF-5	SeId_3065_65	FGF_5_INF	'FGF5	Red blood cell count	ebi-a-GCST004601		0.000947296	0.000377053	chr4:81554152_C_T	C	T	0.8117	0.2217	0.0002512	0.0197456	0.0580193	0.733599		0.882346	0.957817	chr4:81170475_D_I	D	I	0.34723	0.068026	4.79e-07	0.0240706	0.00390651	7.2e-10		Olink	uncertain	unique to Olink
'FGF-5	SeId_3065_65	FGF_5_INF	'FGF5	Hematocrit	ebi-a-GCST004604		0.000948736	0.00036484	chr4:81554152_C_T	C	T	0.8117	0.2217	0.0002512	-0.0355894	0.0576342	0.5369		0.885803	0.95931	chr4:81170475_D_I	D	I	0.34723	0.068026	4.79e-07	0.0225155	0.0038795	6.49e-09		Olink	uncertain	unique to Olink
'FGF-5	SeId_3065_65	FGF_5_INF	'FGF5	Hemoglobin concentration	ebi-a-GCST004615		0.000970685	0.00036484	chr4:81554152_C_T	C	T	0.8117	0.2217	0.0002512	-0.019578	0.0579646	0.735501		0.88396	0.95931	chr4:81170475_D_I	D	I	0.34723	0.068026	4.79e-07	0.0211593	0.00389671	5.63e-08		Olink	uncertain	unique to Olink
'FGF-5	SeId_3065_65	FGF_5_INF	'FGF5	Coronary artery disease	ebi-a-GCST005194		0.0011188	0.0170303	chr4:81206013_A_G	G	A	0.1114	0.036	0.00199	0.0071	0.0128	0.576301		0.896382	0.975726	chr4:81164723_C_T	T	C	0.33225	0.06689	9.46e-07	0.0382	0.0056	1.35e-11		Olink	uncertain	unique to Olink
'FGF-5	SeId_3065_65	FGF_5_INF	'FGF5	Atrial fibrillation	ebi-a-GCST006414		0.000997107	0.000398629	chr4:81645040_A_G	G	A	0.5782	0.1647	0.0004485	0.0577	0.0991	0.5602		0.904557	1	chr4:81164723_C_T	T	C	0.33225	0.06689	9.46e-07	0.0434	0.0072	1.74e-09		Olink	uncertain	unique to Olink
'FGF-5	SeId_3065_65	FGF_5_INF	'FGF5	Urate	ieu-a-1055		0.00112561	0.0036501	chr4:81110851_G_T	T	G	0.1174	0.0401	0.003453	-0.0007	0.017	0.967846		0.943288	0.98416	chr4:81164723_C_T	T	C	0.33225	0.06689	9.46e-07	-0.032	0.0062	1.53e-06		Olink	uncertain	unique to Olink
'FGF-5	SeId_3065_65	FGF_5_INF	'FGF5	Estimated glomerular filtration rate (eGFR)	ieu-a-1284		0.00121221	0.017119	chr4:81206013_A_G	G	A	0.1114	0.036	0.00199	0.01151	0.004098	0.00498999		0.887509	0.975664	chr4:81164723_C_T	T	C	0.33225	0.06689	9.46e-07	0.0256	0.003933	7.61e-11		Olink	uncertain	unique to Olink
'FGF-5	SeId_3065_65	FGF_5_INF	'FGF5	Coronary heart disease	ieu-a-7		0.000927903	0.0170303	chr4:81206013_A_G	G	A	0.1114	0.036	0.00199	0.012766	0.0176531	0.469583		0.865468	0.975726	chr4:81164723_C_T	T	C	0.33225	0.06689	9.46e-07	0.046091	0.0102045	6.28e-06		Olink	uncertain	unique to Olink
'FGF-5	SeId_3065_65	FGF_5_INF	'FGF5	Age high blood pressure diagnosed	ukb-b-1061		0.00109416	0.0170628	chr4:81206013_A_G	G	A	0.1114	0.036	0.00199	-0.0251567	0.0119226	0.0350002		0.889616	0.963066	chr4:81164723_C_T	T	C	0.33225	0.06689	9.46e-07	-0.0410488	0.00461524	5.9e-19		Olink	uncertain	unique to Olink
'FGF-5	SeId_3065_65	FGF_5_INF	'FGF5	Non-cancer illness code, self-reported: high cholesterol	ukb-b-10912		0.00079398	0.0170303	chr4:81206013_A_G	G	A	0.1114	0.036	0.00199	0.00351588	0.0018884	0.0629999		0.863206	0.975726	chr4:81164723_C_T	T	C	0.33225	0.06689	9.46e-07	0.00382077	0.000748413	3.3e-07		Olink	uncertain	unique to Olink
'FGF-5	SeId_3065_65	FGF_5_INF	'FGF5	Treatment/medication code: simvastatin	ukb-b-11268		0.00111247	0.0170303	chr4:81206013_A_G	G	A	0.1114	0.036	0.00199	0.00305648	0.00182313	0.0940005		0.903629	0.975726	chr4:81164723_C_T	T	C	0.33225	0.06689	9.46e-07	0.00436994	0.000722544	1.5e-09		Olink	uncertain	unique to Olink
'FGF-5	SeId_3065_65	FGF_5_INF	'FGF5	Treatment/medication code: atenolol	ukb-b-11632		0.00118336	0.0170303	chr4:81206013_A_G	G	A	0.1114	0.036	0.00199	0.000993201	0.00111514	0.37		0.899324	0.975726	chr4:81164723_C_T	T	C	0.33225	0.06689	9.46e-07	0.00346982	0.000441954	4.1e-15		Olink	uncertain	unique to Olink
'FGF-5	SeId_3065_65	FGF_5_INF	'FGF5	Medication for cholesterol, blood pressure or diabetes: Cholesterol lowering medication	ukb-b-11740		0.00108957	0.0170303	chr4:81206013_A_G	G	A	0.1114	0.036	0.00199	-0.000452795	0.00361034	0.9		0.899707	0.975726	chr4:81164723_C_T	T	C	0.33225	0.06689	9.46e-07	0.00799726	0.00143376	2.4e-08		Olink	uncertain	unique to Olink
'FGF-5	SeId_3065_65	FGF_5_INF	'FGF5	Treatment/medication code: ramipril	ukb-b-11895		0.00116778	0.0157381	chr4:81206013_A_G	G	A	0.1114	0.036	0.00199	0.000353411	0.00121334	0.77		0.906764	1	chr4:81164723_C_T	T	C	0.33225	0.06689	9.46e-07	0.00333667	0.000480872	4e-12		Olink	uncertain	unique to Olink
'FGF-5	SeId_3065_65	FGF_5_INF	'FGF5	Medication for cholesterol, blood pressure or diabetes: None of the above	ukb-b-12014		0.00106181	0.0170303	chr4:81206013_A_G	G	A	0.1114	0.036	0.00199	-0.00400412	0.00402916	0.32		0.903867	0.975726	chr4:81164723_C_T	T	C	0.33225	0.06689	9.46e-07	-0.0186094	0.00160008	2.9e-31		Olink	uncertain	unique to Olink
'FGF-5	SeId_3065_65	FGF_5_INF	'FGF5	Treatment/medication code: lisinopril	ukb-b-12095		0.00121186	0.0158207	chr4:81206013_A_G	G	A	0.1114	0.036	0.00199	0.000222837	0.000948399	0.81		0.906914	0.982913	chr4:81164723_C_T	T	C	0.33225	0.06689	9.46e-07	0.00303831	0.00037587	6.3e-16		Olink	uncertain	unique to Olink
'FGF-5	SeId_3065_65	FGF_5_INF	'FGF5	Diagnoses - secondary ICD10: I10 Essential (primary) hypertension	ukb-b-12493		0.00111495	0.0158207	chr4:81206013_A_G	G	A	0.1114	0.036	0.00199	0.00352997	0.00185478	0.0569994		0.902353	0.982913	chr4:81164723_C_T	T	C	0.33225	0.06689	9.46e-07	0.00933504	0.000735103	6e-37		Olink	uncertain	unique to Olink
'FGF-5	SeId_3065_65	FGF_5_INF	'FGF5	Treatment/medication code: candesartan cilexetil	ukb-b-13079		0.00119648	0.000510592	chr4:81549972_A_G	A	G	0.043	0.0175	0.014	-5.79e-05	0.000276709	0.83		0.895325	0.975726	chr4:81164723_C_T	T	C	0.33225	0.06689	9.46e-07	0.00138752	0.000235701	3.9e-09		Olink	uncertain	unique to Olink
'FGF-5	SeId_3065_65	FGF_5_INF	'FGF5	Vascular/heart problems diagnosed by doctor: None of the above	ukb-b-13352		0.00107989	0.0158207	chr4:81206013_A_G	G	A	0.1114	0.036	0.00199	-0.00360185	0.00260281	0.17		0.904587	0.982913	chr4:81164723_C_T	T	C	0.33225	0.06689	9.46e-07	-0.0202641	0.00103171	6.9e-86		Olink	uncertain	unique to Olink
'FGF-5	SeId_3065_65	FGF_5_INF	'FGF5	Non-cancer illness code, self-reported: hypertension	ukb-b-14057		0.00108706	0.0158207	chr4:81206013_A_G	G	A	0.1114	0.036	0.00199	0.00372041	0.00249897	0.14		0.905031	0.982913	chr4:81164723_C_T	T	C	0.33225	0.06689	9.46e-07	0.0209675	0.000990394	1.8e-99		Olink	uncertain	unique to Olink
'FGF-5	SeId_3065_65	FGF_5_INF	'FGF5	Vascular/heart problems diagnosed by doctor: High blood pressure	ukb-b-14177		0.00108908	0.0158207	chr4:81206013_A_G	G	A	0.1114	0.036	0.00199	0.00481849	0.00253289	0.0569994		0.904964	0.982913	chr4:81164723_C_T	T	C	0.33225	0.06689	9.46e-07	0.0211946	0.00100399	6.4e-99		Olink	uncertain	unique to Olink
'FGF-5	SeId_3065_65	FGF_5_INF	'FGF5	Medication for cholesterol, blood pressure or diabetes: Blood pressure medication	ukb-b-14395		0.00109512	0.0170303	chr4:81206013_A_G	G	A	0.1114	0.036	0.00199	0.00603165	0.00368772	0.1		0.902385	0.975726	chr4:81164723_C_T	T	C	0.33225	0.06689	9.46e-07	0.0222634	0.00146449	3.4e-52		Olink	uncertain	unique to Olink
'FGF-5	SeId_3065_65	FGF_5_INF	'FGF5	Illnesses of father: None of the above (group 1)	ukb-b-15169		0.000980998	0.017119	chr4:81206013_A_G	G	A	0.1114	0.036	0.00199	-0.00427706	0.00300243	0.15		0.875699	0.975664	chr4:81164723_C_T	T	C	0.33225	0.06689	9.46e-07	-0.00621988	0.00118829	1.7e-07		Olink	uncertain	unique to Olink
'FGF-5	SeId_3065_65	FGF_5_INF	'FGF5	Treatment/medication code: enalapril	ukb-b-15746		0.000946418	0.000406602	chr4:81549972_A_G	A	G	0.043	0.0175	0.014	0.000179854	0.000234312	0.44		0.872008	0.988191	chr4:81164723_C_T	T	C	0.33225	0.06689	9.46e-07	0.00109123	0.000199588	4.6e-08		Olink	uncertain	unique to Olink
'FGF-5	SeId_3065_65	FGF_5_INF	'FGF5	Illnesses of siblings: None of the above (group 1)	ukb-b-17360		0.0010872	0.0158207	chr4:81206013_A_G	G	A	0.1114	0.036	0.00199	-0.00713828	0.00305529	0.0189998		0.905105	0.982913	chr4:81164723_C_T	T	C	0.33225	0.06689	9.46e-07	-0.00830976	0.00121013	6.6e-12		Olink	uncertain	unique to Olink
'FGF-5	SeId_3065_65	FGF_5_INF	'FGF5	Medication for cholesterol, blood pressure, diabetes, or take exogenous hormones: Blood pressure medication	ukb-b-18009		0.00115142	0.0158207	chr4:81206013_A_G	G	A	0.1114	0.036	0.00199	0.0048474	0.00296895	0.1		0.90665	0.982913	chr4:81164723_C_T	T	C	0.33225	0.06689	9.46e-07	0.0149101	0.00117401	5.9e-37		Olink	uncertain	unique to Olink
'FGF-5	SeId_3065_65	FGF_5_INF	'FGF5	Illnesses of mother: High blood pressure	ukb-b-18167		0.00108074	0.017119	chr4:81206013_A_G	G	A	0.1114	0.036	0.00199	0.00277771	0.00277792	0.32		0.896532	0.975664	chr4:81164723_C_T	T	C	0.33225	0.06689	9.46e-07	0.00786327	0.00109922	8.5e-13		Olink	uncertain	unique to Olink
'FGF-5	SeId_3065_65	FGF_5_INF	'FGF5	Diastolic blood pressure, manual reading	ukb-b-18240		0.00113324	0.017119	chr4:81206013_A_G	G	A	0.1114	0.036	0.00199	0.0443888	0.0195276	0.0230001		0.885663	0.975664	chr4:81164723_C_T	T	C	0.33225	0.06689	9.46e-07	0.0408732	0.00769436	1.1e-07		Olink	uncertain	unique to Olink
'FGF-5	SeId_3065_65	FGF_5_INF	'FGF5	Treatment/medication code: bendroflumethiazide	ukb-b-18799		0.001161	0.0170303	chr4:81206013_A_G	G	A	0.1114	0.036	0.00199	0.00242866	0.00132763	0.0669993		0.902937	0.975726	chr4:81164723_C_T	T	C	0.33225	0.06689	9.46e-07	0.00397331	0.000526167	4.3e-14		Olink	uncertain	unique to Olink
'FGF-5	SeId_3065_65	FGF_5_INF	'FGF5	Illnesses of father: High blood pressure	ukb-b-19456		0.00109115	0.0170628	chr4:81206013_A_G	G	A	0.1114	0.036	0.00199	0.00384539	0.00260039	0.14		0.891294	0.963066	chr4:81164723_C_T	T	C	0.33225	0.06689	9.46e-07	0.00850872	0.00102888	1.3e-16		Olink	uncertain	unique to Olink
'FGF-5	SeId_3065_65	FGF_5_INF	'FGF5	Systolic blood pressure, automated reading	ukb-b-20175		0.0010813	0.0158207	chr4:81206013_A_G	G	A	0.1114	0.036	0.00199	0.0126718	0.00577507	0.0280001		0.903494	0.982913	chr4:81164723_C_T	T	C	0.33225	0.06689	9.46e-07	0.0364462	0.00228868	4.3e-57		Olink	uncertain	unique to Olink
'FGF-5	SeId_3065_65	FGF_5_INF	'FGF5	Medication for cholesterol, blood pressure, diabetes, or take exogenous hormones: None of the above	ukb-b-20379		0.00108645	0.0158207	chr4:81206013_A_G	G	A	0.1114	0.036	0.00199	-0.0054768	0.00364406	0.13		0.905147	0.982913	chr4:81164723_C_T	T	C	0.33225	0.06689	9.46e-07	-0.0122652	0.00144096	1.7e-17		Olink	uncertain	unique to Olink
'FGF-5	SeId_3065_65	FGF_5_INF	'FGF5	Number of self-reported non-cancer illnesses	ukb-b-4063		0.00108038	0.0158207	chr4:81206013_A_G	G	A	0.1114	0.036	0.00199	0.00301371	0.00475574	0.53		0.904593	0.982913	chr4:81164723_C_T	T	C	0.33225	0.06689	9.46e-07	0.0118926	0.0018848	2.8e-10		Olink	uncertain	unique to Olink
'FGF-5	SeId_3065_65	FGF_5_INF	'FGF5	Systolic blood pressure, manual reading	ukb-b-6503		0.00109042	0.0157657	chr4:81206013_A_G	G	A	0.1114	0.036	0.00199	-0.00165762	0.019522	0.93		0.890726	0.988191	chr4:81164723_C_T	T	C	0.33225	0.06689	9.46e-07	0.0382166	0.00769216	6.8e-07		Olink	uncertain	unique to Olink
'FGF-5	SeId_3065_65	FGF_5_INF	'FGF5	Diastolic blood pressure, automated reading	ukb-b-7992		0.00109254	0.0158207	chr4:81206013_A_G	G	A	0.1114	0.036	0.00199	0.0140387	0.00576079	0.015		0.903696	0.982913	chr4:81164723_C_T	T	C	0.33225	0.06689	9.46e-07	0.0340281	0.00228304	3.1e-50		Olink	uncertain	unique to Olink
'FGF-5	SeId_3065_65	FGF_5_INF	'FGF5	Illnesses of siblings: High blood pressure	ukb-b-8746		0.00110454	0.0158207	chr4:81206013_A_G	G	A	0.1114	0.036	0.00199	0.00665205	0.00266038	0.012		0.906231	0.982913	chr4:81164723_C_T	T	C	0.33225	0.06689	9.46e-07	0.0103089	0.00105355	1.3e-22		Olink	uncertain	unique to Olink
'FGF-5	SeId_3065_65	FGF_5_INF	'FGF5	Treatment/medication code: amlodipine	ukb-b-9207		0.00117186	0.0170303	chr4:81206013_A_G	G	A	0.1114	0.036	0.00199	0.000248202	0.00113777	0.83		0.902542	0.975726	chr4:81164723_C_T	T	C	0.33225	0.06689	9.46e-07	0.00293781	0.000450923	7.3e-11		Olink	uncertain	unique to Olink
'IL-2 sRa	SeId_3151_6	IL2_RA_CAR3	'IL2RA	Interleukin-2 receptor antagonist levels	ebi-a-GCST004454		0.988754	1	chr10:6095928_A_C	A	C	0.1616	0.0242	2.65e-11	0.6279	0.0485	1.57e-38		0.988231	1	chr10:6095928_A_C	A	C	0.88705	0.10841	2.48e-15	0.6279	0.0485	1.57e-38		Both	consistent	consistent
'IL-2 sRa	SeId_3151_6	IL2_RA_CAR3	'IL2RA	Operation code: tonsillectomy +/- adenoids	ukb-b-11497		0.963244	1	chr10:6095928_A_C	A	C	0.1616	0.0242	2.65e-11	0.00702435	0.00133336	1.4e-07		0.963476	1	chr10:6095928_A_C	A	C	0.88705	0.10841	2.48e-15	0.00702435	0.00133336	1.4e-07		Both	consistent	consistent
'Siglec-3	SeId_3166_92	CD33_NEX	'CD33	Alzheimer's disease (late onset)	ebi-a-GCST002245		0.971901	0.998937	chr19:51728477_C_T	C	T	0.9373	0.0108	<1E-300	0.0945	0.0175	6.49e-08		0.153894	0.343924	chr19:51726911_A_C	C	A	1.2048	0.034762	3.31e-133	0.0701	0.0161	1.4e-05		SomaScan	distinct	unique to SOMAscan
'Siglec-3	SeId_3166_92	CD33_NEX	'CD33	Platelet count	ebi-a-GCST004603		0.877979	0.344645	chr19:51728477_C_T	C	T	0.9373	0.0108	<1E-300	0.0223983	0.00388813	8.38e-09		0.886091	0.998875	chr19:51726911_A_C	C	A	1.2048	0.034762	3.31e-133	0.0211968	0.00367657	8.15e-09		Olink	distinct	unique to SOMAscan
'Siglec-3	SeId_3166_92	CD33_NEX	'CD33	Plateletcrit	ebi-a-GCST004607		0.97456	0.998937	chr19:51728477_C_T	C	T	0.9373	0.0108	<1E-300	0.0250702	0.00390114	1.31e-10		0.40828	0.343924	chr19:51726911_A_C	C	A	1.2048	0.034762	3.31e-133	0.0212961	0.00368818	7.73e-09		SomaScan	distinct	unique to SOMAscan
'Siglec-3	SeId_3166_92	CD33_NEX	'CD33	White blood cell count	ebi-a-GCST004610		0.971935	0.998937	chr19:51728477_C_T	C	T	0.9373	0.0108	<1E-300	0.0243471	0.00382266	1.9e-10		0.00104121	0.343924	chr19:51726911_A_C	C	A	1.2048	0.034762	3.31e-133	0.0159713	0.00361426	9.92e-06		SomaScan	distinct	unique to SOMAscan
'Siglec-3	SeId_3166_92	CD33_NEX	'CD33	Alzheimer's disease	ieu-a-297		0.971902	0.998937	chr19:51728477_C_T	C	T	0.9373	0.0108	<1E-300	0.0945	0.0175	6.49e-08		0.1539	0.343924	chr19:51726911_A_C	C	A	1.2048	0.034762	3.31e-133	0.0701	0.0161	1.4e-05		SomaScan	distinct	unique to SOMAscan
'Siglec-3	SeId_3166_92	CD33_NEX	'CD33	Alzheimer<U+2019>s disease	ieu-b-2		0.97008	0.998937	chr19:51728477_C_T	C	T	0.9373	0.0108	<1E-300	0.08	0.0159	4.51e-07		0.160867	0.343924	chr19:51726911_A_C	C	A	1.2048	0.034762	3.31e-133	0.0572	0.0147	0.000102901		SomaScan	distinct	unique to SOMAscan
'Siglec-3	SeId_3166_92	CD33_NEX	'CD33	basophil cell count	ieu-b-29		0.979716	1	chr19:51728477_C_T	C	T	0.9373	0.0108	<1E-300	0.016693	0.002188	2.44e-14		8.9e-07	0.343559	chr19:51726911_A_C	C	A	1.2048	0.034762	3.31e-133	0.009759	0.002067	2.39e-06		SomaScan	distinct	unique to SOMAscan
'Siglec-3	SeId_3166_92	CD33_NEX	'CD33	white blood cell count	ieu-b-30		0.985316	1	chr19:51728477_C_T	C	T	0.9373	0.0108	<1E-300	0.027106	0.001964	2.79e-43		1.48e-27	0.343559	chr19:51726911_A_C	C	A	1.2048	0.034762	3.31e-133	0.014157	0.00186	2.81e-14		SomaScan	distinct	unique to SOMAscan
'Siglec-3	SeId_3166_92	CD33_NEX	'CD33	lymphocyte cell count	ieu-b-32		0.982622	1	chr19:51728477_C_T	C	T	0.9373	0.0108	<1E-300	0.024063	0.002015	7.76e-33		3.18e-20	0.343559	chr19:51726911_A_C	C	A	1.2048	0.034762	3.31e-133	0.012729	0.001904	2.4e-11		SomaScan	distinct	unique to SOMAscan
'Siglec-3	SeId_3166_92	CD33_NEX	'CD33	neutrophil cell count	ieu-b-34		0.983419	1	chr19:51728477_C_T	C	T	0.9373	0.0108	<1E-300	0.019244	0.002053	7.37e-21		1.12e-12	0.343559	chr19:51726911_A_C	C	A	1.2048	0.034762	3.31e-133	0.009644	0.00194	6.77e-07		SomaScan	distinct	unique to SOMAscan
'GPVI	SeId_3194_36	GP6_CAR3	'GP6	Mean platelet volume	ebi-a-GCST004599		0.917503	0.997415	chr19:55538980_C_T	C	T	0.4047	0.0162	2.67e-137	0.0436423	0.00449453	2.73e-22		0.81291	0.905493	chr19:55544203_A_C	A	C	0.41018	0.0866	2.86e-06	0.0444692	0.00466633	1.58e-21		SomaScan	consistent	consistent
'GPVI	SeId_3194_36	GP6_CAR3	'GP6	Platelet distribution width	ebi-a-GCST004616		0.917523	0.997415	chr19:55538980_C_T	C	T	0.4047	0.0162	2.67e-137	0.0576969	0.00446582	3.48e-38		0.813738	0.905493	chr19:55544203_A_C	A	C	0.41018	0.0866	2.86e-06	0.0580908	0.00463658	5.19e-36		SomaScan	consistent	consistent
'GPVI	SeId_3194_36	GP6_CAR3	'GP6	Reticulocyte fraction of red cells	ebi-a-GCST004619		0.797569	0.887247	chr19:55538980_C_T	C	T	0.4047	0.0162	2.67e-137	0.0242286	0.00446798	5.87e-08		0.695006	0.800588	chr19:55544203_A_C	A	C	0.41018	0.0866	2.86e-06	0.0247878	0.00463803	9.07e-08		SomaScan	consistent	consistent
'GPVI	SeId_3194_36	GP6_CAR3	'GP6	neutrophil cell count	ieu-b-34		0.863213	0.905297	chr19:55538980_C_T	C	T	0.4047	0.0162	2.67e-137	0.014611	0.002626	2.69e-08		0.795587	1	chr19:55544203_A_C	A	C	0.41018	0.0866	2.86e-06	0.015876	0.002701	4.29e-09		SomaScan	consistent	consistent
'URB	SeId_3234_23	CCDC80_MET	'CCDC80	Trunk fat percentage	ukb-b-16407		0.830444	0.899958	chr3:112362188_A_G	A	G	0.1218	0.0137	6.49e-19	0.00954795	0.00191302	6e-07		0.00469094	0.00233051	chr3:112742701_A_G	A	G	1.2928	0.41895	0.00214635	0.0145937	0.0145361	0.32		SomaScan	uncertain	unique to SOMAscan
'URB	SeId_3234_23	CCDC80_MET	'CCDC80	Body fat percentage	ukb-b-8909		0.818537	0.899958	chr3:112362188_A_G	A	G	0.1218	0.0137	6.49e-19	0.00783565	0.0015936	8.8e-07		0.00411158	0.00233051	chr3:112742701_A_G	A	G	1.2928	0.41895	0.00214635	0.0118856	0.0121047	0.33		SomaScan	uncertain	unique to SOMAscan
'Aggrecan	SeId_3280_49	ACAN_DEV	'ACAN	Leg fat-free mass (right)	ukb-b-12828		0.988741	1	chr15:89386652_A_G	G	A	0.224	0.017	1.28e-39	0.0154034	0.00167403	3.5e-20		0.0101516	0.000269034	chr15:89720946_A_T	T	A	0.21024	0.063395	0.000980618	-0.00188352	0.00131577	0.15		SomaScan	uncertain	unique to SOMAscan
'Aggrecan	SeId_3280_49	ACAN_DEV	'ACAN	Leg predicted mass (right)	ukb-b-14310		0.988534	1	chr15:89386652_A_G	G	A	0.224	0.017	1.28e-39	0.0152284	0.00166321	5.4e-20		0.0102157	0.000269034	chr15:89720946_A_T	T	A	0.21024	0.063395	0.000980618	-0.00195881	0.00130727	0.13		SomaScan	uncertain	unique to SOMAscan
'FCG2A	SeId_3309_2	FCGR2A_CAR	'FCGR2A	Rheumatoid Arthritis	bbj-a-73		0.87182	1	chr1:161478859_C_T	C	T	1.2187	0.0071	<1E-300	-0.08485	0.01592	9.84e-08		0.660605	0.144867	chr1:161476949_C_G	C	G	1.2434	0.08235	1.73e-42	-0.11559	0.02276	3.76e-07		SomaScan	distinct	unique to SOMAscan
'FCG2A	SeId_3309_2	FCGR2A_CAR	'FCGR2A	Rheumatoid arthritis	ebi-a-GCST002318		0.0167958	0.142796	chr1:161478859_C_T	C	T	1.2187	0.0071	<1E-300	-0.076961	0.0143729	3.5e-07		0.849049	0.991926	chr1:161476949_C_G	C	G	1.2434	0.08235	1.73e-42	-0.113329	0.0222832	3.7e-07		Olink	distinct	unique to Olink
'FCG2A	SeId_3309_2	FCGR2A_CAR	'FCGR2A	Systemic lupus erythematosus	ebi-a-GCST003156		0.826114	0.90314	chr1:161478859_C_T	C	T	1.2187	0.0071	<1E-300	0.186314	0.0286301	7.63e-11		7.28e-09	0.128316	chr1:161476949_C_G	C	G	1.2434	0.08235	1.73e-42	-0.0198026	0.0412407	0.631106		SomaScan	distinct	unique to SOMAscan
'FCG2A	SeId_3309_2	FCGR2A_CAR	'FCGR2A	Ankylosing spondylitis	ebi-a-GCST005529		0.988575	1	chr1:161470042_C_T	C	T	1.1572	0.008	<1E-300	-0.0230639	0.00420977	4.29e-08		0.00700577	0.127102	chr1:161477204_C_T	C	T	1.2434	0.08235	1.73e-42	-0.0203907	0.00655233	0.0018584		SomaScan	distinct	unique to SOMAscan
'FCG2A	SeId_3309_2	FCGR2A_CAR	'FCGR2A	basophil cell count	ieu-b-29		0.946218	0.986749	chr1:161478859_C_T	C	T	1.2187	0.0071	<1E-300	0.016129	0.00206	5.08e-15		1.77e-08	0.142196	chr1:161476949_C_G	C	G	1.2434	0.08235	1.73e-42	0.013906	0.003181	1.25e-05		SomaScan	distinct	unique to SOMAscan
'FCG2A	SeId_3309_2	FCGR2A_CAR	'FCGR2A	CD32 on pDC	met-b-143		0.989461	1	chr1:161479745_A_G	G	A	1.2188	0.0072	<1E-300	0.116312	0.0195919	2.91e-09		0.00288307	0.142196	chr1:161476949_C_G	C	G	1.2434	0.08235	1.73e-42	0.103049	0.0278225	0.000212373		SomaScan	distinct	unique to SOMAscan
'FCG2A	SeId_3309_2	FCGR2A_CAR	'FCGR2A	CD27 on IgA+B	met-b-144		0.987011	1	chr1:161479745_A_G	G	A	1.2188	0.0072	<1E-300	-0.128407	0.0196573	6.48e-11		2.06e-05	0.142196	chr1:161476949_C_G	C	G	1.2434	0.08235	1.73e-42	-0.0941496	0.0279336	0.000750378		SomaScan	distinct	unique to SOMAscan
'FCG2A	SeId_3309_2	FCGR2A_CAR	'FCGR2A	CD27 on IgG+B	met-b-146		0.989396	1	chr1:161479745_A_G	G	A	1.2188	0.0072	<1E-300	-0.135905	0.0197101	5.38e-12		1.25e-06	0.142196	chr1:161476949_C_G	C	G	1.2434	0.08235	1.73e-42	-0.0890223	0.0280774	0.00152121		SomaScan	distinct	unique to SOMAscan
'FCG2A	SeId_3309_2	FCGR2A_CAR	'FCGR2A	CD161 on CD4mem	met-b-147		0.988605	1	chr1:161479745_A_G	G	A	1.2188	0.0072	<1E-300	-0.130923	0.0196415	2.64e-11		0.000101595	0.142196	chr1:161476949_C_G	C	G	1.2434	0.08235	1.73e-42	-0.112877	0.0280239	5.63e-05		SomaScan	distinct	unique to SOMAscan
'FCG2A	SeId_3309_2	FCGR2A_CAR	'FCGR2A	PD1 on CD4mem	met-b-148		0.989323	1	chr1:161479745_A_G	G	A	1.2188	0.0072	<1E-300	-0.115482	0.0196552	4.22e-09		0.000584487	0.142196	chr1:161476949_C_G	C	G	1.2434	0.08235	1.73e-42	-0.0880319	0.0281948	0.00179461		SomaScan	distinct	unique to SOMAscan
'FCG2A	SeId_3309_2	FCGR2A_CAR	'FCGR2A	CD27 on CD4 T	met-b-155		0.985629	1	chr1:161479745_A_G	G	A	1.2188	0.0072	<1E-300	-0.145366	0.0193274	5.43e-14		1.17e-09	0.142196	chr1:161476949_C_G	C	G	1.2434	0.08235	1.73e-42	-0.0642355	0.0276716	0.020268		SomaScan	distinct	unique to SOMAscan
'FCG2A	SeId_3309_2	FCGR2A_CAR	'FCGR2A	CD27 on CD8 T	met-b-157		0.987363	1	chr1:161479745_A_G	G	A	1.2188	0.0072	<1E-300	-0.186207	0.0194914	1.26e-21		2.75e-15	0.142196	chr1:161476949_C_G	C	G	1.2434	0.08235	1.73e-42	-0.10195	0.027824	0.000248205		SomaScan	distinct	unique to SOMAscan
'FCG2A	SeId_3309_2	FCGR2A_CAR	'FCGR2A	CD8:%TM-like	met-b-165		0.989812	1	chr1:161479745_A_G	G	A	1.2188	0.0072	<1E-300	0.151382	0.0198019	2.09e-14		2.74e-10	0.142196	chr1:161476949_C_G	C	G	1.2434	0.08235	1.73e-42	0.0531482	0.0281031	0.058599		SomaScan	distinct	unique to SOMAscan
'FCG2A	SeId_3309_2	FCGR2A_CAR	'FCGR2A	Non-cancer illness code, self-reported: ulcerative colitis	ukb-b-7584		0.953473	0.986749	chr1:161478859_C_T	C	T	1.2187	0.0071	<1E-300	-0.000885902	0.000151242	4.7e-09		3.8e-06	0.0211745	chr1:161395026_G_T	G	T	0.8364	0.081912	2.67e-22	-0.000332322	0.000197649	0.0929994		SomaScan	distinct	unique to SOMAscan
'FCG2B	SeId_3310_62	IgG_Fc_receptor_II_b_CAR2	'FCGR2B	Systemic lupus erythematosus	ebi-a-GCST003156		1.44e-06	0.103045	chr1:161644871_A_C	C	A	1.302	0.0128	<1E-300	0.131028	0.0389895	0.000777732		0.840724	0.90314	chr1:161478859_C_T	C	T	0.95662	0.04529	1.5e-70	0.186314	0.0286301	7.63e-11		Olink	distinct	unique to Olink
'FCG2B	SeId_3310_62	IgG_Fc_receptor_II_b_CAR2	'FCGR2B	Ulcerative colitis	ieu-a-970		5.94e-37	0.105255	chr1:161646824_A_C	A	C	1.1358	0.0127	<1E-300	-0.0380276	0.0167867	0.023492		0.990097	1	chr1:161479745_A_G	G	A	0.95601	0.045344	2.29e-70	-0.170896	0.012653	1.43e-41		Olink	distinct	unique to Olink
'FCG2B	SeId_3310_62	IgG_Fc_receptor_II_b_CAR2	'FCGR2B	basophil cell count	ieu-b-29		5.36e-10	0.0910091	chr1:161644871_A_C	C	A	1.302	0.0128	<1E-300	0.009405	0.002677	0.000445995		0.967718	0.986749	chr1:161478859_C_T	C	T	0.95662	0.04529	1.5e-70	0.016129	0.00206	5.08e-15		Olink	distinct	unique to Olink
'FCG2B	SeId_3310_62	IgG_Fc_receptor_II_b_CAR2	'FCGR2B	CD32 on pDC	met-b-143		3.86e-06	0.105255	chr1:161646824_A_C	A	C	1.1358	0.0127	<1E-300	0.00333619	0.0269731	0.901564		0.989461	1	chr1:161479745_A_G	G	A	0.95601	0.045344	2.29e-70	0.116312	0.0195919	2.91e-09		Olink	distinct	unique to Olink
'FCG2B	SeId_3310_62	IgG_Fc_receptor_II_b_CAR2	'FCGR2B	CD27 on IgA+B	met-b-144		0.000195191	0.105255	chr1:161646824_A_C	A	C	1.1358	0.0127	<1E-300	-0.108908	0.0271542	6.05e-05		0.987011	1	chr1:161479745_A_G	G	A	0.95601	0.045344	2.29e-70	-0.128407	0.0196573	6.48e-11		Olink	distinct	unique to Olink
'FCG2B	SeId_3310_62	IgG_Fc_receptor_II_b_CAR2	'FCGR2B	CD27 on IgG+B	met-b-146		7.87e-07	0.105255	chr1:161646824_A_C	A	C	1.1358	0.0127	<1E-300	-0.0824698	0.0271576	0.00239177		0.989396	1	chr1:161479745_A_G	G	A	0.95601	0.045344	2.29e-70	-0.135905	0.0197101	5.38e-12		Olink	distinct	unique to Olink
'FCG2B	SeId_3310_62	IgG_Fc_receptor_II_b_CAR2	'FCGR2B	CD161 on CD4mem	met-b-147		5.6e-07	0.105255	chr1:161646824_A_C	A	C	1.1358	0.0127	<1E-300	-0.0633289	0.0269572	0.0188118		0.988605	1	chr1:161479745_A_G	G	A	0.95601	0.045344	2.29e-70	-0.130923	0.0196415	2.64e-11		Olink	distinct	unique to Olink
'FCG2B	SeId_3310_62	IgG_Fc_receptor_II_b_CAR2	'FCGR2B	PD1 on CD4mem	met-b-148		7.75e-06	0.105255	chr1:161646824_A_C	A	C	1.1358	0.0127	<1E-300	-0.023372	0.0269208	0.385299		0.989323	1	chr1:161479745_A_G	G	A	0.95601	0.045344	2.29e-70	-0.115482	0.0196552	4.22e-09		Olink	distinct	unique to Olink
'FCG2B	SeId_3310_62	IgG_Fc_receptor_II_b_CAR2	'FCGR2B	CD27 on CD4 T	met-b-155		4.94e-08	0.105255	chr1:161646824_A_C	A	C	1.1358	0.0127	<1E-300	-0.0963928	0.0264	0.00026097		0.985629	1	chr1:161479745_A_G	G	A	0.95601	0.045344	2.29e-70	-0.145366	0.0193274	5.43e-14		Olink	distinct	unique to Olink
'FCG2B	SeId_3310_62	IgG_Fc_receptor_II_b_CAR2	'FCGR2B	CD27 on CD8 T	met-b-157		6.45e-15	0.105255	chr1:161646824_A_C	A	C	1.1358	0.0127	<1E-300	-0.105331	0.0267149	8.05e-05		0.987363	1	chr1:161479745_A_G	G	A	0.95601	0.045344	2.29e-70	-0.186207	0.0194914	1.26e-21		Olink	distinct	unique to Olink
'FCG2B	SeId_3310_62	IgG_Fc_receptor_II_b_CAR2	'FCGR2B	CD8:%TM-like	met-b-165		8.44e-08	0.105255	chr1:161646824_A_C	A	C	1.1358	0.0127	<1E-300	0.107931	0.0273391	7.89e-05		0.989812	1	chr1:161479745_A_G	G	A	0.95601	0.045344	2.29e-70	0.151382	0.0198019	2.09e-14		Olink	distinct	unique to Olink
'FCG2B	SeId_3310_62	IgG_Fc_receptor_II_b_CAR2	'FCGR2B	Non-cancer illness code, self-reported: ulcerative colitis	ukb-b-7584		1.36e-06	0.0910091	chr1:161644871_A_C	C	A	1.302	0.0128	<1E-300	-0.000168815	0.000195915	0.39		0.961953	0.986749	chr1:161478859_C_T	C	T	0.95662	0.04529	1.5e-70	-0.000885902	0.000151242	4.7e-09		Olink	distinct	unique to Olink
'LY9	SeId_3324_51	LY9_ONC2	'LY9	Eosinophil percentage of white cells	ebi-a-GCST004600		0.749599	0.910227	chr1:160762784_G_T	G	T	0.4098	0.0151	3.01e-161	-0.0216006	0.00434704	6.73e-07		0.855941	0.934545	chr1:160787705_C_T	C	T	0.66439	0.075066	1.66e-17	-0.0226994	0.00432302	1.51e-07		Olink	consistent	consistent
'LY9	SeId_3324_51	LY9_ONC2	'LY9	Eosinophil counts	ebi-a-GCST004606		0.637094	0.964734	chr1:160762784_G_T	G	T	0.4098	0.0151	3.01e-161	-0.0196078	0.00435049	6.57e-06		0.823682	0.987727	chr1:160787705_C_T	C	T	0.66439	0.075066	1.66e-17	-0.0211402	0.00432644	1.03e-06		Olink	consistent	consistent
'LY9	SeId_3324_51	LY9_ONC2	'LY9	Lymphocyte percentage of white cells	ebi-a-GCST004632		0.341074	0.946129	chr1:160762784_G_T	G	T	0.4098	0.0151	3.01e-161	0.0264647	0.00434637	1.14e-09		0.802226	0.988774	chr1:160787705_C_T	C	T	0.66439	0.075066	1.66e-17	0.0282875	0.0043222	5.96e-11		Olink	consistent	consistent
'TSP4	SeId_3340_53	THBS4_CAR	'THBS4	Corneal hysteresis (right)	ukb-b-11480		0.984847	1	chr5:79370247_G_T	T	G	0.4853	0.0218	7.5e-110	-0.0547541	0.00753323	3.6e-13		0.200324	0.159888	chr5:79392193_G_T	T	G	0.26029	0.063295	4.6e-05	-0.0222997	0.00455203	9.6e-07		SomaScan	uncertain	unique to SOMAscan
'TSP4	SeId_3340_53	THBS4_CAR	'THBS4	Corneal hysteresis (left)	ukb-b-11650		0.980858	1	chr5:79370247_G_T	T	G	0.4853	0.0218	7.5e-110	-0.0597274	0.00755293	2.6e-15		0.201497	0.159888	chr5:79392193_G_T	T	G	0.26029	0.063295	4.6e-05	-0.019852	0.00456282	1.4e-05		SomaScan	uncertain	unique to SOMAscan
'TSP4	SeId_3340_53	THBS4_CAR	'THBS4	Corneal resistance factor (right)	ukb-b-15178		0.977766	0.975361	chr5:79370247_G_T	T	G	0.4853	0.0218	7.5e-110	-0.0584528	0.00748019	5.5e-15		0.202613	0.165956	chr5:79392193_G_T	T	G	0.26029	0.063295	4.6e-05	-0.0305664	0.00451998	1.4e-11		SomaScan	uncertain	unique to SOMAscan
'TSP4	SeId_3340_53	THBS4_CAR	'THBS4	Corneal resistance factor (left)	ukb-b-4717		0.981303	1	chr5:79370247_G_T	T	G	0.4853	0.0218	7.5e-110	-0.0570635	0.00750813	3e-14		0.201337	0.159888	chr5:79392193_G_T	T	G	0.26029	0.063295	4.6e-05	-0.0285586	0.00453576	3e-10		SomaScan	uncertain	unique to SOMAscan
'LYNB	SeId_3381_24	LYN_ONC2	'LYN	monocyte cell count	ieu-b-31		0.829519	1	chr8:56785685_C_T	C	T	0.0823	0.0134	7.24e-10	0.016117	0.001921	5.16e-17		0.0033813	0.0141118	chr8:56964219_A_G	G	A	1.2987	0.30615	2.66e-05	-0.024275	0.009978	0.0149941		SomaScan	uncertain	unique to SOMAscan
'PCI	SeId_3389_7	SERPINA5_CAR	'SERPINA5	Albumin	bbj-a-9		0.985262	1	chr14:95054012_A_G	G	A	0.5644	0.0216	6.86e-150	-0.03882	0.005178	6.51e-14		0.0261298	0.00148588	chr14:94943281_C_T	T	C	0.47563	0.1526	0.00193731	0.008844	0.00459	0.0539796		SomaScan	unique to SOMAscan	unique to SOMAscan
'LYN	SeId_3453_87	LYN_ONC2	'LYN	Intra-ocular pressure, Goldmann-correlated (right)	ukb-b-14146		0.919512	0.9928	chr8:56793239_A_G	G	A	0.1176	0.0161	2.78e-13	-0.0309129	0.00574605	7.5e-08		0.00282986	0.0053538	chr8:56964219_A_G	G	A	1.2987	0.30615	2.66e-05	-0.0245722	0.0220139	0.26		SomaScan	uncertain	unique to SOMAscan
'Chitotriosidase-1	SeId_3600_2	CHIT1_CAR3	'CHIT1	DKTatlas lh rostralmiddlefrontal thickness	ubm-a-2951		0.775346	0.956901	chr1:203184766_C_T	T	C	1.0618	0.0127	<1E-300	0.0782	0.0171	4.79e-06		0.845679	0.956901	chr1:203184766_C_T	T	C	1.0844	0.05548	4.09e-63	0.0782	0.0171	4.79e-06		Olink	consistent	consistent
'sTie-2	SeId_3773_15	TIE2_CAR2	'TEK	Hemoglobin concentration	ebi-a-GCST004615		0.869901	0.985912	chr9:27201551_G_T	G	T	0.5758	0.0301	1.38e-81	0.0406391	0.00832885	1.07e-06		0.885708	0.972159	chr9:27197486_G_T	T	G	1.04	0.12927	6.78e-15	0.0409562	0.00833906	9.04e-07		Both	consistent	consistent
'ANGL4	SeId_3796_79	ANGPTL4_DEV	'ANGPTL4	Coronary artery disease	ebi-a-GCST005194		0.990063	1	chr19:8429323_A_G	G	A	0.3266	0.0529	6.66e-10	0.1402	0.0224	3.57e-10		5.03e-05	0.0396845	chr19:8439424_C_T	T	C	0.34854	0.063234	5.78e-08	-0.0095	0.0062	0.125		SomaScan	uncertain	unique to SOMAscan
'ANGL4	SeId_3796_79	ANGPTL4_DEV	'ANGPTL4	Total cholesterol in HDL	met-c-864		0.988771	1	chr19:8429323_A_G	G	A	0.3266	0.0529	6.66e-10	-0.190524	0.035022	7.17e-08		0.00990433	0.0396845	chr19:8439424_C_T	T	C	0.34854	0.063234	5.78e-08	0.034336	0.010421	0.00109999		SomaScan	uncertain	unique to SOMAscan
'ANGL4	SeId_3796_79	ANGPTL4_DEV	'ANGPTL4	Total lipids in large HDL	met-c-877		0.981666	1	chr19:8429323_A_G	G	A	0.3266	0.0529	6.66e-10	-0.176396	0.035034	6.62e-07		0.0120431	0.0396845	chr19:8439424_C_T	T	C	0.34854	0.063234	5.78e-08	0.031758	0.010771	0.00358402		SomaScan	uncertain	unique to SOMAscan
'ANGL4	SeId_3796_79	ANGPTL4_DEV	'ANGPTL4	Concentration of large HDL particles	met-c-878		0.98481	1	chr19:8429323_A_G	G	A	0.3266	0.0529	6.66e-10	-0.179957	0.03503	3.95e-07		0.0126536	0.0396845	chr19:8439424_C_T	T	C	0.34854	0.063234	5.78e-08	0.032446	0.010771	0.00293103		SomaScan	uncertain	unique to SOMAscan
'ANGL4	SeId_3796_79	ANGPTL4_DEV	'ANGPTL4	Phospholipids in large HDL	met-c-879		0.98908	1	chr19:8429323_A_G	G	A	0.3266	0.0529	6.66e-10	-0.192275	0.035011	6.09e-08		0.0038672	0.0396845	chr19:8439424_C_T	T	C	0.34854	0.063234	5.78e-08	0.032775	0.010765	0.00266698		SomaScan	uncertain	unique to SOMAscan
'ANGL4	SeId_3796_79	ANGPTL4_DEV	'ANGPTL4	Cholesterol esters in large VLDL	met-c-887		0.98951	1	chr19:8429323_A_G	G	A	0.3266	0.0529	6.66e-10	0.195947	0.035302	4.17e-08		5.5e-05	0.0396845	chr19:8439424_C_T	T	C	0.34854	0.063234	5.78e-08	-0.006842	0.010862	0.533429		SomaScan	uncertain	unique to SOMAscan
'ANGL4	SeId_3796_79	ANGPTL4_DEV	'ANGPTL4	Triglycerides in large VLDL	met-c-892		0.980433	1	chr19:8429323_A_G	G	A	0.3266	0.0529	6.66e-10	0.176337	0.035292	7.22e-07		0.000188431	0.0396845	chr19:8439424_C_T	T	C	0.34854	0.063234	5.78e-08	-0.01031	0.010508	0.330149		SomaScan	uncertain	unique to SOMAscan
'ANGL4	SeId_3796_79	ANGPTL4_DEV	'ANGPTL4	Total cholesterol in medium HDL	met-c-898		0.988288	1	chr19:8429323_A_G	G	A	0.3266	0.0529	6.66e-10	-0.182528	0.034989	2.39e-07		0.00704182	0.0396845	chr19:8439424_C_T	T	C	0.34854	0.063234	5.78e-08	0.02909	0.010411	0.00563897		SomaScan	uncertain	unique to SOMAscan
'ANGL4	SeId_3796_79	ANGPTL4_DEV	'ANGPTL4	Cholesterol esters in medium HDL	met-c-899		0.987854	1	chr19:8429323_A_G	G	A	0.3266	0.0529	6.66e-10	-0.179101	0.03499	4.04e-07		0.00392439	0.0396845	chr19:8439424_C_T	T	C	0.34854	0.063234	5.78e-08	0.02911	0.010753	0.00733804		SomaScan	uncertain	unique to SOMAscan
'ANGL4	SeId_3796_79	ANGPTL4_DEV	'ANGPTL4	Free cholesterol in medium HDL	met-c-900		0.989263	1	chr19:8429323_A_G	G	A	0.3266	0.0529	6.66e-10	-0.187453	0.034981	1.1e-07		0.0171624	0.0396845	chr19:8439424_C_T	T	C	0.34854	0.063234	5.78e-08	0.032821	0.010411	0.00178		SomaScan	uncertain	unique to SOMAscan
'ANGL4	SeId_3796_79	ANGPTL4_DEV	'ANGPTL4	Total cholesterol in medium VLDL	met-c-909		0.984484	1	chr19:8429323_A_G	G	A	0.3266	0.0529	6.66e-10	0.179051	0.035021	4.17e-07		0.000118991	0.0396845	chr19:8439424_C_T	T	C	0.34854	0.063234	5.78e-08	-0.001851	0.010427	0.860382		SomaScan	uncertain	unique to SOMAscan
'ANGL4	SeId_3796_79	ANGPTL4_DEV	'ANGPTL4	Free cholesterol in medium VLDL	met-c-911		0.980115	1	chr19:8429323_A_G	G	A	0.3266	0.0529	6.66e-10	0.181824	0.035307	3.41e-07		9.19e-05	0.0396845	chr19:8439424_C_T	T	C	0.34854	0.063234	5.78e-08	-0.003104	0.01051	0.769772		SomaScan	uncertain	unique to SOMAscan
'ANGL4	SeId_3796_79	ANGPTL4_DEV	'ANGPTL4	Total lipids in medium VLDL	met-c-912		0.988704	1	chr19:8429323_A_G	G	A	0.3266	0.0529	6.66e-10	0.204716	0.035	7.32e-09		4.19e-05	0.0396845	chr19:8439424_C_T	T	C	0.34854	0.063234	5.78e-08	-0.00387	0.010764	0.722035		SomaScan	uncertain	unique to SOMAscan
'ANGL4	SeId_3796_79	ANGPTL4_DEV	'ANGPTL4	Concentration of medium VLDL particles	met-c-913		0.987988	1	chr19:8429323_A_G	G	A	0.3266	0.0529	6.66e-10	0.204316	0.035031	8.84e-09		4.16e-05	0.0396845	chr19:8439424_C_T	T	C	0.34854	0.063234	5.78e-08	-0.006227	0.010772	0.568337		SomaScan	uncertain	unique to SOMAscan
'ANGL4	SeId_3796_79	ANGPTL4_DEV	'ANGPTL4	Phospholipids in medium VLDL	met-c-914		0.986114	1	chr19:8429323_A_G	G	A	0.3266	0.0529	6.66e-10	0.195099	0.035329	4.57e-08		5.18e-05	0.0396845	chr19:8439424_C_T	T	C	0.34854	0.063234	5.78e-08	-0.004919	0.010522	0.643231		SomaScan	uncertain	unique to SOMAscan
'ANGL4	SeId_3796_79	ANGPTL4_DEV	'ANGPTL4	Triglycerides in medium VLDL	met-c-915		0.987763	1	chr19:8429323_A_G	G	A	0.3266	0.0529	6.66e-10	0.210239	0.035299	3.44e-09		4.14e-05	0.0396845	chr19:8439424_C_T	T	C	0.34854	0.063234	5.78e-08	-0.011159	0.010514	0.291956		SomaScan	uncertain	unique to SOMAscan
'ANGL4	SeId_3796_79	ANGPTL4_DEV	'ANGPTL4	Concentration of small VLDL particles	met-c-930		0.986446	1	chr19:8429323_A_G	G	A	0.3266	0.0529	6.66e-10	0.184575	0.03501	2.04e-07		8.55e-05	0.0396845	chr19:8439424_C_T	T	C	0.34854	0.063234	5.78e-08	-0.005553	0.010767	0.610988		SomaScan	uncertain	unique to SOMAscan
'ANGL4	SeId_3796_79	ANGPTL4_DEV	'ANGPTL4	Triglycerides in small VLDL	met-c-932		0.97763	1	chr19:8429323_A_G	G	A	0.3266	0.0529	6.66e-10	0.211441	0.035005	2.49e-09		3.82e-05	0.0396845	chr19:8439424_C_T	T	C	0.34854	0.063234	5.78e-08	-0.008172	0.010424	0.438691		SomaScan	uncertain	unique to SOMAscan
'ANGL4	SeId_3796_79	ANGPTL4_DEV	'ANGPTL4	Mean diameter for VLDL particles	met-c-941		0.988153	1	chr19:8429323_A_G	G	A	0.3266	0.0529	6.66e-10	0.22268	0.034938	2.8e-10		3.87e-05	0.0396845	chr19:8439424_C_T	T	C	0.34854	0.063234	5.78e-08	-0.009817	0.010749	0.365572		SomaScan	uncertain	unique to SOMAscan
'ANGL4	SeId_3796_79	ANGPTL4_DEV	'ANGPTL4	Non-cancer illness code, self-reported: high cholesterol	ukb-b-10912		0.988563	1	chr19:8429323_A_G	G	A	0.3266	0.0529	6.66e-10	0.0136789	0.00245525	2.5e-08		4.13e-05	0.0396845	chr19:8439424_C_T	T	C	0.34854	0.063234	5.78e-08	-0.000457351	0.000731356	0.53		SomaScan	uncertain	unique to SOMAscan
'ANGL4	SeId_3796_79	ANGPTL4_DEV	'ANGPTL4	Medication for pain relief, constipation, heartburn: Aspirin	ukb-b-7137		0.986951	1	chr19:8429323_A_G	G	A	0.3266	0.0529	6.66e-10	0.0141716	0.0026131	5.9e-08		6.98e-05	0.0396845	chr19:8439424_C_T	T	C	0.34854	0.063234	5.78e-08	-0.00143284	0.00077865	0.0659994		SomaScan	uncertain	unique to SOMAscan
'ANGL4	SeId_3796_79	ANGPTL4_DEV	'ANGPTL4	Treatment/medication code: aspirin	ukb-b-8755		0.982986	1	chr19:8429323_A_G	G	A	0.3266	0.0529	6.66e-10	0.0133942	0.00253944	1.3e-07		7.33e-05	0.0396845	chr19:8439424_C_T	T	C	0.34854	0.063234	5.78e-08	-0.00136572	0.000756435	0.0710003		SomaScan	uncertain	unique to SOMAscan
'FGR	SeId_3810_50	FGR_ORG	'FGR	Treatment/medication code: amlodipine	ukb-b-9207		0.923831	1	chr1:27960792_A_G	G	A	0.499	0.0249	1.89e-89	0.00410459	0.000794747	2.4e-07		0.0342746	0.00327778	chr1:27958245_A_G	G	A	0.60938	0.1162	2.35e-07	-0.000682899	0.000807053	0.4		SomaScan	uncertain	unique to SOMAscan
'sRAGE	SeId_4125_52	RAGE_CAR2	'AGER	Diagnoses - secondary ICD10: K57.3 Diverticular disease of large intestine without perforation or abscess	ukb-b-13392		0.823151	0.888206	chr6:32151443_C_T	C	T	0.6511	0.0287	1.24e-113	-0.00262774	0.000523751	5.2e-07		0.00211097	0.0101307	chr6:32469927_A_G	A	G	0.36712	0.11188	0.00110815	-0.000565339	0.000404434	0.16		SomaScan	uncertain	unique to SOMAscan
'IP-10	SeId_4141_79	CXCL10_INF	'CXCL10	lymphocyte cell count	ieu-b-32		0.988658	1	chr4:76943947_A_G	A	G	2.0426	0.0865	3e-123	0.060216	0.011435	1.43e-07		0.261783	1	chr4:76943947_A_G	A	G	2.2586	0.32784	1.76e-11	0.060216	0.011435	1.43e-07		SomaScan	uncertain	consistent
'IL-1 R4	SeId_4234_8	ST2_CAR3	'IL1RL1	Crohn's disease	ieu-a-12		0.0187235	0.570474	chr2:102921783_G_T	T	G	0.7333	0.0102	<1E-300	0.107762	0.0120585	4.01e-19		0.940898	0.997236	chr2:102931826_C_G	C	G	0.70655	0.048737	8.45e-40	0.120561	0.0125843	9.68e-22		Olink	distinct	unique to Olink
'IL-1 R4	SeId_4234_8	ST2_CAR3	'IL1RL1	Inflammatory bowel disease	ieu-a-294		0.00554023	0.46796	chr2:102921783_G_T	T	G	0.7333	0.0102	<1E-300	0.0836674	0.00998632	5.37e-17		0.831166	0.863719	chr2:102931826_C_G	C	G	0.70655	0.048737	8.45e-40	0.0938857	0.0103649	1.33e-19		Olink	distinct	unique to Olink
'sICAM-1	SeId_4342_10	ICAM1_CAR	'ICAM1	Lymphocyte counts	ebi-a-GCST004627		0.976822	1	chr19:10395683_A_G	A	G	1.1941	0.0075	<1E-300	0.0411527	0.00362553	7.35e-30		0.733275	0.82494	chr19:10393234_A_G	G	A	0.47747	0.059774	1.01e-14	-0.0397005	0.00372959	1.85e-26		SomaScan	direct_incon	direct_incon
'sICAM-1	SeId_4342_10	ICAM1_CAR	'ICAM1	lymphocyte cell count	ieu-b-32		0.989693	1	chr19:10395683_A_G	A	G	1.1941	0.0075	<1E-300	0.043577	0.001983	6.05e-107		0.904984	0.82494	chr19:10393234_A_G	G	A	0.47747	0.059774	1.01e-14	-0.042042	0.002027	1.8e-95		Both	direct_incon	direct_incon
'MIC-1	SeId_4374_45	GDF_15_CAR3	'GDF15	Comparative body size at age 10	ukb-b-4650		0.886999	0.851853	chr19:18495908_A_G	A	G	0.3944	0.014	3.21e-175	0.0113396	0.00163155	3.6e-12		3.18e-09	0.0551722	chr19:18497903_A_G	A	G	0.59156	0.070726	6.53e-16	-0.00521212	0.00197735	0.00840001		SomaScan	cond_snp|consistent	unique to SOMAscan
'MIC-1	SeId_4374_45	GDF_15_CAR3	'GDF15	Coffee intake	ukb-b-5237		0.970502	1	chr19:18495908_A_G	A	G	0.3944	0.014	3.21e-175	0.0104504	0.00187898	2.7e-08		1.31e-05	0.0554952	chr19:18497903_A_G	A	G	0.59156	0.070726	6.53e-16	-0.00172432	0.00228011	0.450001		SomaScan	cond_snp|consistent	unique to SOMAscan
'FCRL3	SeId_4440_15	FCRL3_IMR	'FCRL3	Rheumatoid arthritis	ebi-a-GCST002318		0.000165554	0.894533	chr1:157668390_C_T	C	T	0.8073	0.0112	<1E-300	0.0725707	0.0110918	4.6e-08		0.968068	0.997551	chr1:157669278_C_T	T	C	0.819	0.050017	2.83e-48	0.076961	0.00936181	4e-08		Olink	consistent	consistent
'FCRL3	SeId_4440_15	FCRL3_IMR	'FCRL3	eosinophil cell count	ieu-b-33		0.657422	0.894313	chr1:157668390_C_T	C	T	0.8073	0.0112	<1E-300	-0.009267	0.001981	2.95e-06		0.866001	0.997305	chr1:157669278_C_T	T	C	0.819	0.050017	2.83e-48	-0.009749	0.001985	9.16e-07		Olink	consistent	consistent
'FCRL3	SeId_4440_15	FCRL3_IMR	'FCRL3	Non-cancer illness code, self-reported: hypothyroidism/myxoedema	ukb-b-19732		0.847865	0.982776	chr1:157668390_C_T	C	T	0.8073	0.0112	<1E-300	0.00225632	0.000443182	3.6e-07		0.797597	0.882259	chr1:157669278_C_T	T	C	0.819	0.050017	2.83e-48	0.00223149	0.000444542	5.2e-07		SomaScan	consistent	consistent
'sL-Selectin	SeId_4831_4	SELL_CAR	'SELL	Eosinophil percentage of white cells	ebi-a-GCST004600		0.673452	0.764769	chr1:169666597_A_T	A	T	0.5546	0.0136	<1E-300	-0.0183683	0.00402064	4.91e-06		0.882752	0.951486	chr1:169666987_A_G	G	A	0.52481	0.062035	3.19e-16	-0.0189897	0.00385294	8.28e-07		Olink	consistent	consistent
'sL-Selectin	SeId_4831_4	SELL_CAR	'SELL	Neutrophil percentage of granulocytes	ebi-a-GCST004623		0.7104	0.764769	chr1:169666597_A_T	A	T	0.5546	0.0136	<1E-300	0.0190074	0.00403991	2.54e-06		0.879504	0.951486	chr1:169666987_A_G	G	A	0.52481	0.062035	3.19e-16	0.0193648	0.0038713	5.67e-07		Olink	consistent	consistent
'sL-Selectin	SeId_4831_4	SELL_CAR	'SELL	monocyte cell count	ieu-b-31		0.000170038	0.799178	chr1:169666597_A_T	A	T	0.5546	0.0136	<1E-300	0.020259	0.0021	5.49e-22		0.942134	1	chr1:169666987_A_G	G	A	0.52481	0.062035	3.19e-16	0.021886	0.002015	1.93e-27		Olink	consistent	consistent
'sL-Selectin	SeId_4831_4	SELL_CAR	'SELL	eosinophil cell count	ieu-b-33		0.108465	0.799178	chr1:169666597_A_T	A	T	0.5546	0.0136	<1E-300	-0.011322	0.00223	3.9e-07		0.949181	1	chr1:169666987_A_G	G	A	0.52481	0.062035	3.19e-16	-0.013105	0.002141	9.49e-10		Olink	consistent	consistent
'Epithelial cell kinase	SeId_4834_61	EPHA2_ONC2	'EPHA2	Gamma glutamyl transferase	bbj-a-23		0.928564	0.951474	chr1:16513926_A_G	A	G	0.1269	0.013	2.27e-22	-0.06182	0.005317	3e-31		0.082286	0.994282	chr1:16505320_A_G	A	G	0.16802	0.060524	0.00571479	-0.06494	0.005207	1.08e-35		SomaScan	uncertain	consistent
'Epithelial cell kinase	SeId_4834_61	EPHA2_ONC2	'EPHA2	eosinophil cell count	ieu-b-33		0.847747	0.946351	chr1:16513926_A_G	A	G	0.1269	0.013	2.27e-22	0.009851	0.002017	1.05e-06		0.0239931	0.00271868	chr1:16051102_A_G	A	G	1.0732	0.31562	0.000729122	-0.00141	0.012555	0.910533		SomaScan	uncertain	unique to SOMAscan
'Epithelial cell kinase	SeId_4834_61	EPHA2_ONC2	'EPHA2	Medication for cholesterol, blood pressure, diabetes, or take exogenous hormones: Cholesterol lowering medication	ukb-b-17805		0.844663	0.951474	chr1:16513926_A_G	A	G	0.1269	0.013	2.27e-22	-0.00505057	0.000956726	1.3e-07		0.0318309	0.00386504	chr1:16038384_C_T	C	T	0.66724	0.23377	0.00450091	-0.00103815	0.0035248	0.77		SomaScan	uncertain	unique to SOMAscan
'VEGF121	SeId_4867_15	VEGFA_INF	'VEGFA	Vascular endothelial growth factor levels	ebi-a-GCST004422		0.962221	0.936911	chr6:43925607_A_G	G	A	0.8058	0.011	<1E-300	0.49	0.0175	2.09e-171		0.962221	0.936911	chr6:43925607_A_G	G	A	0.73206	0.054977	1.16e-34	0.49	0.0175	2.09e-171		Both	consistent	consistent
'VEGF121	SeId_4867_15	VEGFA_INF	'VEGFA	Interleukin-12p70 levels	ebi-a-GCST004439		0.958028	0.93856	chr6:43925607_A_G	G	A	0.8058	0.011	<1E-300	0.38	0.016	7.35e-124		0.958028	0.93856	chr6:43925607_A_G	G	A	0.73206	0.054977	1.16e-34	0.38	0.016	7.35e-124		Both	consistent	consistent
'VEGF121	SeId_4867_15	VEGFA_INF	'VEGFA	Interleukin-10 levels	ebi-a-GCST004444		0.965258	1	chr6:43925607_A_G	G	A	0.8058	0.011	<1E-300	0.2878	0.0166	7.64e-67		0.965258	1	chr6:43925607_A_G	G	A	0.73206	0.054977	1.16e-34	0.2878	0.0166	7.64e-67		Both	consistent	consistent
'GP1BA	SeId_4990_87	GP1BA_CAR	'GP1BA	Platelet count	bbj-a-49		0.950831	0.970257	chr17:4840868_A_G	A	G	0.3197	0.0247	3.02e-38	0.1077	0.006605	8.19e-60		0.00613239	0.000880171	chr17:4640565_A_G	A	G	0.19293	0.062942	0.00229721	-0.002343	0.00469	0.617401		SomaScan	uncertain	unique to SOMAscan
'GP1BA	SeId_4990_87	GP1BA_CAR	'GP1BA	Plateletcrit	ebi-a-GCST004607		0.966631	0.996703	chr17:4840868_A_G	A	G	0.3197	0.0247	3.02e-38	0.0499512	0.00703263	1.22e-12		0.00464488	0.000360633	chr17:4586554_C_G	G	C	2.1447	0.61714	0.000556288	-0.0136782	0.0391091	0.726501		SomaScan	uncertain	unique to SOMAscan
'GP1BA	SeId_4990_87	GP1BA_CAR	'GP1BA	Platelet distribution width	ebi-a-GCST004616		0.963971	1	chr17:4840868_A_G	A	G	0.3197	0.0247	3.02e-38	-0.0733729	0.0069086	2.39e-26		0.00461279	0.000355952	chr17:4586554_C_G	G	C	2.1447	0.61714	0.000556288	-0.0125338	0.0384266	0.7443		SomaScan	uncertain	unique to SOMAscan
'GPC5	SeId_4991_12	GCP5_NEU	'GPC5	Thyroid cancer	ieu-a-1082		0.000104207	0.92493	chr13:92417058_C_T	T	C	0.7847	0.0131	<1E-300	-0.0916672	0.09048	0.311		0.91159	0.92493	chr13:92417058_C_T	T	C	0.84423	0.06621	2.83e-32	-0.0916672	0.09048	0.311		Olink	consistent	consistent
'B7-H2	SeId_5061_27	ICOSLG_ONC2	'ICOSLG	Rheumatoid arthritis	ebi-a-GCST002318		8.14e-06	0.29107	chr21:45653764_C_G	G	C	0.1066	0.0153	3.01e-12	0.0861777	0.0190753	6.4e-07		0.888004	0.916513	chr21:45649778_A_G	A	G	0.42473	0.065127	1.76e-10	-0.0725707	0.0167295	1.9e-07		Olink	uncertain	unique to Olink
'DcR3	SeId_5070_76	TNFRSF6B_ONC2	'TNFRSF6B	neutrophil cell count	ieu-b-34		0.775402	0.947551	chr20:62337406_A_G	A	G	0.1101	0.0146	3.93e-14	-0.015748	0.002061	2.26e-14		0.781896	0.94797	chr20:62336258_C_T	C	T	0.36544	0.06263	9.89e-09	-0.015753	0.002061	2.22e-14		Olink	consistent	consistent
'DcR3	SeId_5070_76	TNFRSF6B_ONC2	'TNFRSF6B	C-Reactive protein level	ieu-b-35		0.928664	0.947551	chr20:62337406_A_G	A	G	0.1101	0.0146	3.93e-14	-0.022933	0.003881	3.55e-09		0.920925	0.947551	chr20:62337406_A_G	A	G	0.36437	0.062798	1.19e-08	-0.022933	0.003881	3.55e-09		Both	consistent	consistent
'DcR3	SeId_5070_76	TNFRSF6B_ONC2	'TNFRSF6B	Wheeze or whistling in the chest in last year	ukb-b-18335		0.889953	1	chr20:62337406_A_G	A	G	0.1101	0.0146	3.93e-14	-0.00553741	0.000899202	7.4e-10		0.826672	0.997294	chr20:62336258_C_T	C	T	0.36544	0.06263	9.89e-09	-0.00547316	0.000899209	1.2e-09		Both	consistent	consistent
'IL-7 Ra	SeId_5089_11	IL7R_CAR	'IL7R	Allergic disease (asthma, hay fever or eczema)	ebi-a-GCST005038		1.05e-14	0.25977	chr5:35866218_A_G	G	A	0.1647	0.0135	4.83e-34	0.0274	0.0058	2.31e-06		0.898459	1	chr5:35881443_A_G	G	A	0.67342	0.06548	1.43e-22	0.0709	0.0064	2.32e-28		Olink	distinct	unique to Olink
'IL-7 Ra	SeId_5089_11	IL7R_CAR	'IL7R	Type 1 diabetes	ebi-a-GCST005536		0.937217	1	chr5:35883804_C_T	C	T	0.163	0.0136	3.41e-33	0.103008	0.0190014	5.92e-08		0.159841	0.256221	chr5:35881443_A_G	G	A	0.67342	0.06548	1.43e-22	0.0939811	0.0209958	7.6e-06		SomaScan	distinct	unique to SOMAscan
'IL-7 Ra	SeId_5089_11	IL7R_CAR	'IL7R	Primary biliary cirrhosis	ebi-a-GCST005581		9.88e-10	0.262507	chr5:35883804_C_T	C	T	0.163	0.0136	3.41e-33	0.0741794	0.0308141	0.0160702		0.857072	0.961038	chr5:35881443_A_G	G	A	0.67342	0.06548	1.43e-22	0.262274	0.0362091	4.38e-13		Olink	distinct	unique to Olink
'IL-7 Ra	SeId_5089_11	IL7R_CAR	'IL7R	Multiple sclerosis	ieu-a-1025		4.96e-07	0.255083	chr5:35883251_C_G	G	C	0.1631	0.0136	3e-33	-0.00796817	0.016954	0.64		0.901045	0.996878	chr5:35881443_A_G	G	A	0.67342	0.06548	1.43e-22	0.110647	0.0189559	5.36e-09		Olink	distinct	unique to Olink
'IL-7 Ra	SeId_5089_11	IL7R_CAR	'IL7R	basophil cell count	ieu-b-29		3.45e-07	0.242016	chr5:35866218_A_G	G	A	0.1647	0.0135	4.83e-34	0.012287	0.002084	3.82e-09		0.788248	0.958959	chr5:35881443_A_G	G	A	0.67342	0.06548	1.43e-22	0.018846	0.002297	2.45e-16		Olink	distinct	unique to Olink
'IL-7 Ra	SeId_5089_11	IL7R_CAR	'IL7R	Blood clot, DVT, bronchitis, emphysema, asthma, rhinitis, eczema, allergy diagnosed by doctor: Hayfever, allergic rhinitis or eczema	ukb-b-17241		2.25e-14	0.262025	chr5:35866218_A_G	G	A	0.1647	0.0135	4.83e-34	0.00652571	0.000884764	1.6e-13		0.924284	0.994177	chr5:35881443_A_G	G	A	0.67342	0.06548	1.43e-22	0.016077	0.000976187	6.1e-61		Olink	distinct	unique to Olink
'IL-7 Ra	SeId_5089_11	IL7R_CAR	'IL7R	Treatment/medication code: levothyroxine sodium	ukb-b-17918		0.887754	1	chr5:35866218_A_G	G	A	0.1647	0.0135	4.83e-34	0.00235543	0.000415506	1.4e-08		0.531833	0.25977	chr5:35881443_A_G	G	A	0.67342	0.06548	1.43e-22	0.00242257	0.000458438	1.3e-07		SomaScan	distinct	unique to SOMAscan
'IL-7 Ra	SeId_5089_11	IL7R_CAR	'IL7R	Blood clot, DVT, bronchitis, emphysema, asthma, rhinitis, eczema, allergy diagnosed by doctor: None of the above	ukb-b-18200		2.36e-14	0.263094	chr5:35866218_A_G	G	A	0.1647	0.0135	4.83e-34	-0.00780505	0.000980937	1.8e-15		0.920907	0.992843	chr5:35881443_A_G	G	A	0.67342	0.06548	1.43e-22	-0.0163428	0.0010823	1.6e-51		Olink	distinct	unique to Olink
'IL-7 Ra	SeId_5089_11	IL7R_CAR	'IL7R	Doctor diagnosed hayfever or allergic rhinitis	ukb-b-7178		3.83e-12	0.248031	chr5:35866218_A_G	G	A	0.1647	0.0135	4.83e-34	0.00879635	0.00179287	9.3e-07		0.860161	0.961038	chr5:35881443_A_G	G	A	0.67342	0.06548	1.43e-22	0.0176819	0.0019807	4.4e-19		Olink	distinct	unique to Olink
'ILT-2	SeId_5090_49	LILRB1_CAR	'LILRB1	HDL cholesterol	ieu-a-299		6.25e-29	7.44e-05	chr19:55132807_G_T	T	G	1.7937	0.0264	<1E-300	-0.0045	0.0116	0.9557		0.955905	0.973255	chr19:54800500_A_G	A	G	0.74763	0.070397	7.98e-24	-0.0514	0.0058	2.14e-15		Olink	distinct	unique to Olink
'ILT-2	SeId_5090_49	LILRB1_CAR	'LILRB1	Total cholesterol	ieu-a-301		7.4e-09	7.44e-05	chr19:55132807_G_T	T	G	1.7937	0.0264	<1E-300	0.0015	0.0125	0.713099		0.956386	0.973255	chr19:54800500_A_G	A	G	0.74763	0.070397	7.98e-24	-0.0368	0.0058	1.02e-08		Olink	distinct	unique to Olink
'TAJ	SeId_5131_15	TNFRSF19_ONC2	'TNFRSF19	Standing height	ukb-b-10787		0.844339	1	chr13:24175452_A_G	G	A	0.1383	0.0144	8.19e-22	-0.00740572	0.00142955	2.2e-07		0.0875119	0.12956	chr13:24160217_A_G	G	A	0.39855	0.067162	5.65e-09	-0.000175119	0.00158376	0.91		SomaScan	uncertain	unique to SOMAscan
'PCSK9	SeId_5231_79	PCSK9_CAR3	'PCSK9	Cholesterol, total	ebi-a-GCST002221		0.990099	1	chr1:55505647_G_T	G	T	0.8827	0.0521	2.41e-64	0.3341	0.0173	8.83e-86		0.301603	1	chr1:55505647_G_T	G	T	1.1534	0.21015	6.55e-08	0.3341	0.0173	8.83e-86		SomaScan	consistent	consistent
'PCSK9	SeId_5231_79	PCSK9_CAR3	'PCSK9	LDL cholesterol	ebi-a-GCST002222		0.990099	1	chr1:55505647_G_T	G	T	0.8827	0.0521	2.41e-64	0.497	0.018	8.57e-143		0.301637	1	chr1:55505647_G_T	G	T	1.1534	0.21015	6.55e-08	0.497	0.018	8.57e-143		SomaScan	consistent	consistent
'PCSK9	SeId_5231_79	PCSK9_CAR3	'PCSK9	Coronary artery disease	ebi-a-GCST005194		0.990099	1	chr1:55505647_G_T	G	T	0.8827	0.0521	2.41e-64	0.2406	0.0247	1.85e-22		0.0489602	1	chr1:55505647_G_T	G	T	1.1534	0.21015	6.55e-08	0.2406	0.0247	1.85e-22		SomaScan	consistent	consistent
'PCSK9	SeId_5231_79	PCSK9_CAR3	'PCSK9	Total cholesterol	ieu-a-301		0.990099	1	chr1:55505647_G_T	G	T	0.8827	0.0521	2.41e-64	0.3341	0.0173	8.83e-86		0.301595	1	chr1:55505647_G_T	G	T	1.1534	0.21015	6.55e-08	0.3341	0.0173	8.83e-86		SomaScan	consistent	consistent
'PCSK9	SeId_5231_79	PCSK9_CAR3	'PCSK9	Myocardial infarction	ieu-a-798		0.983209	1	chr1:55505647_G_T	G	T	0.8827	0.0521	2.41e-64	0.354653	0.0685546	2.3e-07		0.0296276	1	chr1:55505647_G_T	G	T	1.1534	0.21015	6.55e-08	0.354653	0.0685546	2.3e-07		SomaScan	consistent	consistent
'PCSK9	SeId_5231_79	PCSK9_CAR3	'PCSK9	Description of average fatty acid chain length, not actual carbon number	met-c-854		0.981784	1	chr1:55505647_G_T	G	T	0.8827	0.0521	2.41e-64	0.20229	0.039883	4.71e-07		0.0608531	1	chr1:55505647_G_T	G	T	1.1534	0.21015	6.55e-08	0.20229	0.039883	4.71e-07		SomaScan	consistent	consistent
'PCSK9	SeId_5231_79	PCSK9_CAR3	'PCSK9	Total cholesterol in small VLDL	met-c-927		0.978181	1	chr1:55505647_G_T	G	T	0.8827	0.0521	2.41e-64	0.33771	0.034863	1.04e-21		0.0226248	1	chr1:55505647_G_T	G	T	1.1534	0.21015	6.55e-08	0.33771	0.034863	1.04e-21		SomaScan	consistent	consistent
'PCSK9	SeId_5231_79	PCSK9_CAR3	'PCSK9	Non-cancer illness code, self-reported: high cholesterol	ukb-b-10912		0.990099	1	chr1:55505647_G_T	G	T	0.8827	0.0521	2.41e-64	0.0470181	0.0025856	6.8e-74		0.0489366	1	chr1:55505647_G_T	G	T	1.1534	0.21015	6.55e-08	0.0470181	0.0025856	6.8e-74		SomaScan	consistent	consistent
'PCSK9	SeId_5231_79	PCSK9_CAR3	'PCSK9	Treatment/medication code: simvastatin	ukb-b-11268		0.990099	1	chr1:55505647_G_T	G	T	0.8827	0.0521	2.41e-64	0.0297996	0.00249708	7.9e-33		0.0489557	1	chr1:55505647_G_T	G	T	1.1534	0.21015	6.55e-08	0.0297996	0.00249708	7.9e-33		SomaScan	consistent	consistent
'PCSK9	SeId_5231_79	PCSK9_CAR3	'PCSK9	Medication for cholesterol, blood pressure or diabetes: Cholesterol lowering medication	ukb-b-11740		0.990099	1	chr1:55505647_G_T	G	T	0.8827	0.0521	2.41e-64	0.072924	0.00496521	7.8e-49		0.0489631	1	chr1:55505647_G_T	G	T	1.1534	0.21015	6.55e-08	0.072924	0.00496521	7.8e-49		SomaScan	consistent	consistent
'PCSK9	SeId_5231_79	PCSK9_CAR3	'PCSK9	Medication for cholesterol, blood pressure or diabetes: None of the above	ukb-b-12014		0.990099	1	chr1:55505647_G_T	G	T	0.8827	0.0521	2.41e-64	-0.0445405	0.00554118	9.1e-16		0.0488565	1	chr1:55505647_G_T	G	T	1.1534	0.21015	6.55e-08	-0.0445405	0.00554118	9.1e-16		SomaScan	consistent	consistent
'PCSK9	SeId_5231_79	PCSK9_CAR3	'PCSK9	Diagnoses - secondary ICD10: E78.0 Pure hypercholesterolaemia	ukb-b-12651		0.989899	1	chr1:55505647_G_T	G	T	0.8827	0.0521	2.41e-64	0.0132784	0.00170505	6.8e-15		0.0481797	1	chr1:55505647_G_T	G	T	1.1534	0.21015	6.55e-08	0.0132784	0.00170505	6.8e-15		SomaScan	consistent	consistent
'PCSK9	SeId_5231_79	PCSK9_CAR3	'PCSK9	Medication for cholesterol, blood pressure, diabetes, or take exogenous hormones: Cholesterol lowering medication	ukb-b-17805		0.990099	1	chr1:55505647_G_T	G	T	0.8827	0.0521	2.41e-64	0.0325758	0.00357901	8.9e-20		0.048999	1	chr1:55505647_G_T	G	T	1.1534	0.21015	6.55e-08	0.0325758	0.00357901	8.9e-20		SomaScan	consistent	consistent
'PCSK9	SeId_5231_79	PCSK9_CAR3	'PCSK9	Illnesses of father: Heart disease	ukb-b-18408		0.990065	1	chr1:55505647_G_T	G	T	0.8827	0.0521	2.41e-64	0.0243457	0.00396351	8.1e-10		0.0487842	1	chr1:55505647_G_T	G	T	1.1534	0.21015	6.55e-08	0.0243457	0.00396351	8.1e-10		SomaScan	consistent	consistent
'CBPE	SeId_5343_74	CPE_ONC2	'CPE	Heel bone mineral density	ebi-a-GCST006979		0.441519	0.00134087	chr4:166886080_A_C	A	C	0.4677	0.1164	5.87e-05	0.0146828	0.0140283	0.58		0.967943	1	chr4:166261800_C_T	C	T	0.33227	0.064893	4.42e-07	0.0161526	0.00201971	7.3e-15		Olink	uncertain	unique to Olink
'CBPE	SeId_5343_74	CPE_ONC2	'CPE	Heel bone mineral density (BMD), manual entry	ukb-b-11364		0.308987	0.0775924	chr4:166251068_A_G	A	G	0.0545	0.014	0.0001009	0.00783012	0.00699514	0.26		0.884325	0.923401	chr4:166261800_C_T	C	T	0.33227	0.064893	4.42e-07	0.0361059	0.00740515	1.1e-06		Olink	uncertain	unique to Olink
'CBPE	SeId_5343_74	CPE_ONC2	'CPE	Heel Broadband ultrasound attenuation, direct entry	ukb-b-15851		0.228583	0.00134087	chr4:166886080_A_C	A	C	0.4677	0.1164	5.87e-05	0.0491878	0.0187641	0.00879995		0.900075	1	chr4:166261800_C_T	C	T	0.33227	0.064893	4.42e-07	0.0136203	0.00275639	7.8e-07		Olink	uncertain	unique to Olink
'CBPE	SeId_5343_74	CPE_ONC2	'CPE	Heel quantitative ultrasound index (QUI), manual entry	ukb-b-17848		0.304067	0.0775924	chr4:166251068_A_G	A	G	0.0545	0.014	0.0001009	0.00803916	0.00700318	0.25		0.88744	0.923401	chr4:166261800_C_T	C	T	0.33227	0.064893	4.42e-07	0.0360983	0.00741366	1.1e-06		Olink	uncertain	unique to Olink
'CBPE	SeId_5343_74	CPE_ONC2	'CPE	Heel quantitative ultrasound index (QUI), direct entry	ukb-b-19234		0.343065	0.00134087	chr4:166886080_A_C	A	C	0.4677	0.1164	5.87e-05	0.0454197	0.0190219	0.017		0.944942	1	chr4:166261800_C_T	C	T	0.33227	0.064893	4.42e-07	0.0145034	0.00279415	2.1e-07		Olink	uncertain	unique to Olink
'CBPE	SeId_5343_74	CPE_ONC2	'CPE	Heel bone mineral density (BMD) T-score, automated	ukb-b-20124		0.343405	0.00134087	chr4:166886080_A_C	A	C	0.4677	0.1164	5.87e-05	0.0454105	0.0190218	0.017		0.945017	1	chr4:166261800_C_T	C	T	0.33227	0.064893	4.42e-07	0.0145063	0.00279413	2.1e-07		Olink	uncertain	unique to Olink
'CBPE	SeId_5343_74	CPE_ONC2	'CPE	Heel bone mineral density (BMD)	ukb-b-8875		0.327732	0.00134087	chr4:166886080_A_C	A	C	0.4677	0.1164	5.87e-05	0.0433747	0.019013	0.0230001		0.941773	1	chr4:166261800_C_T	C	T	0.33227	0.064893	4.42e-07	0.0143794	0.00279347	2.6e-07		Olink	uncertain	unique to Olink
'IL-1Ra	SeId_5353_89	IL_1ra_CAR2	'IL1RN	White blood cell count	ebi-a-GCST004610		0.855554	0.847257	chr2:113867288_C_T	T	C	0.212	0.0135	1.33e-55	-0.0307098	0.0036184	2.12e-17		0.307624	0.979442	chr2:113844174_D_I	I	D	0.25037	0.062479	7.12e-05	-0.0309468	0.00364918	2.24e-17		SomaScan	consistent	consistent
'IL-1Ra	SeId_5353_89	IL_1ra_CAR2	'IL1RN	neutrophil cell count	ieu-b-34		0.846778	0.847257	chr2:113867288_C_T	T	C	0.212	0.0135	1.33e-55	-0.038761	0.001934	2.58e-89		0.636972	1	chr2:113841030_A_G	A	G	0.24639	0.062233	8.66e-05	-0.03936	0.00195	1.58e-90		SomaScan	consistent	consistent
'LIGHT	SeId_5355_69	TNFSF14_INF	'TNFSF14	Monocyte count	ebi-a-GCST004625		0.98598	1	chr19:6675989_A_G	A	G	0.3783	0.0194	1.47e-84	-0.0426084	0.0052576	5.31e-16		0.0156294	0.00986595	chr19:6665020_C_T	C	T	0.84003	0.13364	7.32e-10	-0.00986254	0.00782236	0.2074		SomaScan	uncertain	unique to SOMAscan
'LIGHT	SeId_5355_69	TNFSF14_INF	'TNFSF14	white blood cell count	ieu-b-30		0.990024	1	chr19:6675989_A_G	A	G	0.3783	0.0194	1.47e-84	-0.020279	0.002718	9.02e-14		0.0224559	0.00986595	chr19:6665020_C_T	C	T	0.84003	0.13364	7.32e-10	-0.003988	0.004	0.318749		SomaScan	uncertain	unique to SOMAscan
'LIGHT	SeId_5355_69	TNFSF14_INF	'TNFSF14	monocyte cell count	ieu-b-31		0.990099	1	chr19:6675989_A_G	A	G	0.3783	0.0194	1.47e-84	-0.043013	0.002764	1.42e-54		0.0226069	0.00986595	chr19:6665020_C_T	C	T	0.84003	0.13364	7.32e-10	-0.016069	0.004074	8.07e-05		SomaScan	uncertain	unique to SOMAscan
'LIGHT	SeId_5355_69	TNFSF14_INF	'TNFSF14	lymphocyte cell count	ieu-b-32		0.990099	1	chr19:6675989_A_G	A	G	0.3783	0.0194	1.47e-84	-0.026632	0.002789	1.41e-21		0.0226067	0.00986595	chr19:6665020_C_T	C	T	0.84003	0.13364	7.32e-10	-0.00976	0.004111	0.0176052		SomaScan	uncertain	unique to SOMAscan
'ASGR1	SeId_5452_71	ASGR1_NEX	'ASGR1	Non-cancer illness code, self-reported: high cholesterol	ukb-b-10912		9.62e-05	0.00147602	chr17:7080316_C_T	C	T	0.1676	0.0166	5.3e-24	0.00465953	0.000862936	6.7e-08		0.00123183	0.00182337	chr17:7073747_A_G	G	A	0.37494	0.073192	4.36e-07	0.00450544	0.000849934	1.2e-07		Olink	consistent	consistent
'RGMA	SeId_5483_1	RGMA_NEU	'RGMA	Thyroid cancer	ieu-a-1082		0.0190244	0.643155	chr15:93610139_A_G	A	G	0.2062	0.0135	1.46e-52	0.0266419	0.0876	0.759401		0.963052	0.986303	chr15:93603525_G_T	G	T	0.38559	0.061542	8.27e-10	0.0751075	0.08796	0.3931		Olink	uncertain	unique to Olink
'Cathepsin D	SeId_5508_62	CTSD_CAR3	'CTSD	IDP dMRI ProbtrackX OD cst l	ubm-a-825		0.948303	1	chr11:1783757_A_G	A	G	0.4704	0.0216	2.73e-105	0.1206	0.0245	8.32e-07		0.685437	0.787717	chr11:1795948_C_G	C	G	0.66779	0.095728	1e-11	0.1023	0.0264	0.000109648		SomaScan	consistent	consistent
'AMD	SeId_5620_13	PAM_CAR	'PAM	Intelligence	ebi-a-GCST006250		0.885702	0.935276	chr5:102338811_A_G	A	G	1.3439	0.0285	<1E-300	-0.0396061	0.00716853	3.29e-08		0.00289376	0.935276	chr5:102338811_A_G	A	G	1.0828	0.1411	9.25e-14	-0.0396061	0.00716853	3.29e-08		SomaScan	consistent	consistent
'AMD	SeId_5620_13	PAM_CAR	'PAM	Standing height	ukb-b-10787		0.904199	0.997821	chr5:102338811_A_G	A	G	1.3439	0.0285	<1E-300	0.0215522	0.00291456	1.4e-13		0.00243854	0.997821	chr5:102338811_A_G	A	G	1.0828	0.1411	9.25e-14	0.0215522	0.00291456	1.4e-13		SomaScan	consistent	consistent
'AMD	SeId_5620_13	PAM_CAR	'PAM	Treatment/medication code: metformin	ukb-b-14609		0.853972	0.92603	chr5:102338811_A_G	A	G	1.3439	0.0285	<1E-300	-0.00531535	0.000723221	2e-13		0.0017594	0.92603	chr5:102338811_A_G	A	G	1.0828	0.1411	9.25e-14	-0.00531535	0.000723221	2e-13		SomaScan	consistent	consistent
'AMD	SeId_5620_13	PAM_CAR	'PAM	Basal metabolic rate	ukb-b-16446		0.847029	0.968159	chr5:102338811_A_G	A	G	1.3439	0.0285	<1E-300	0.0142756	0.00291463	9.7e-07		0.00147263	0.968159	chr5:102338811_A_G	A	G	1.0828	0.1411	9.25e-14	0.0142756	0.00291463	9.7e-07		SomaScan	consistent	consistent
'AMD	SeId_5620_13	PAM_CAR	'PAM	Illnesses of mother: Diabetes	ukb-b-16451		0.866385	0.997821	chr5:102338811_A_G	A	G	1.3439	0.0285	<1E-300	-0.00801198	0.00141895	1.6e-08		0.00174495	0.997821	chr5:102338811_A_G	A	G	1.0828	0.1411	9.25e-14	-0.00801198	0.00141895	1.6e-08		SomaScan	consistent	consistent
'AMD	SeId_5620_13	PAM_CAR	'PAM	Diagnoses - secondary ICD10: E11.9 Without complications	ukb-b-970		0.892645	0.970939	chr5:102338811_A_G	A	G	1.3439	0.0285	<1E-300	-0.00458877	0.000738284	5.1e-10		0.00216154	0.970939	chr5:102338811_A_G	A	G	1.0828	0.1411	9.25e-14	-0.00458877	0.000738284	5.1e-10		SomaScan	consistent	consistent
'CLM1	SeId_5623_11	CLM_1_NEU	'CD300LF	C-Reactive protein level	ieu-b-35		0.00377879	8.14e-05	chr17:72332155_A_G	G	A	0.0472	0.0144	0.001039	-0.000399	0.003666	0.913223		0.990081	1	chr17:72699833_C_T	C	T	1.2761	0.050482	2.91e-90	0.036931	0.00489	4.44e-14		Olink	unique to Olink	unique to Olink
'TRML2	SeId_5736_1	TLT_2_CAR3	'TREML2	Monocyte count	ebi-a-GCST004625		0.962698	1	chr6:41167763_A_G	G	A	1.0654	0.0166	<1E-300	-0.0335762	0.00520325	1.1e-10		0.000994709	0.0491308	chr6:41167097_A_C	A	C	0.37832	0.074492	5.44e-07	0.00301276	0.00420031	0.4732		SomaScan	cond_snp|consistent	unique to SOMAscan
'TRML2	SeId_5736_1	TLT_2_CAR3	'TREML2	white blood cell count	ieu-b-30		0.886085	0.968192	chr6:41167763_A_G	G	A	1.0654	0.0166	<1E-300	-0.022962	0.002721	3.4e-17		0.000994882	0.0488893	chr6:41167097_A_C	A	C	0.37832	0.074492	5.44e-07	-0.001341	0.00219	0.540503		SomaScan	cond_snp|consistent	unique to SOMAscan
'TRML2	SeId_5736_1	TLT_2_CAR3	'TREML2	monocyte cell count	ieu-b-31		0.956217	0.968192	chr6:41167763_A_G	G	A	1.0654	0.0166	<1E-300	-0.026508	0.002759	7.86e-22		0.000977572	0.0488893	chr6:41167097_A_C	A	C	0.37832	0.074492	5.44e-07	0.003438	0.002222	0.121838		SomaScan	cond_snp|consistent	unique to SOMAscan
'Epo	SeId_5813_58	EPO_ORG	'EPO	Mean corpuscular volume	ebi-a-GCST004602		0.942242	1	chr7:100235970_A_C	A	C	0.0772	0.0136	1.33e-08	0.0711532	0.00364697	8.99e-85		0.00309358	0.000405588	chr7:100646199_C_T	T	C	0.27318	0.082402	0.000984918	-0.010849	0.0046146	0.0187202		SomaScan	uncertain	unique to SOMAscan
'Epo	SeId_5813_58	EPO_ORG	'EPO	Mean corpuscular hemoglobin concentration	ebi-a-GCST004605		0.937158	0.995886	chr7:100235970_A_C	A	C	0.0772	0.0136	1.33e-08	0.0486179	0.00357897	4.96e-42		0.00309819	0.000389633	chr7:100646199_C_T	T	C	0.27318	0.082402	0.000984918	-0.00348041	0.00452989	0.4423		SomaScan	uncertain	unique to SOMAscan
'Epo	SeId_5813_58	EPO_ORG	'EPO	Sum basophil neutrophil counts	ebi-a-GCST004621		0.941532	1	chr7:100235970_A_C	A	C	0.0772	0.0136	1.33e-08	-0.0462596	0.00365788	1.17e-36		0.00307779	0.000405632	chr7:100646199_C_T	T	C	0.27318	0.082402	0.000984918	0.00860714	0.00462602	0.0628001		SomaScan	uncertain	unique to SOMAscan
'Epo	SeId_5813_58	EPO_ORG	'EPO	Mean corpuscular hemoglobin	ebi-a-GCST004630		0.942378	1	chr7:100235970_A_C	A	C	0.0772	0.0136	1.33e-08	0.0838295	0.00365686	2.68e-116		0.00309668	0.000405588	chr7:100646199_C_T	T	C	0.27318	0.082402	0.000984918	-0.010999	0.00462491	0.0174		SomaScan	uncertain	unique to SOMAscan
'Epo	SeId_5813_58	EPO_ORG	'EPO	Red cell distribution width	ebi-a-GCST006804		0.93911	1	chr7:100235970_A_C	A	C	0.0772	0.0136	1.33e-08	-0.0436946	0.00410311	7e-28		0.00303294	0.000405588	chr7:100646199_C_T	T	C	0.27318	0.082402	0.000984918	0.0117956	0.00511231	0.021		SomaScan	uncertain	unique to SOMAscan
'Epo	SeId_5813_58	EPO_ORG	'EPO	Mean cell haemoglobin	ieu-a-271		0.974973	0.995886	chr7:100235970_A_C	A	C	0.0772	0.0136	1.33e-08	0.0844	0.0111	3.12e-16		0.00413079	0.00511429	chr7:100695058_C_T	T	C	0.22566	0.072298	0.00190941	-0.0151	0.0108	0.1509		SomaScan	uncertain	unique to SOMAscan
'Epo	SeId_5813_58	EPO_ORG	'EPO	Mean cell volume	ieu-a-273		0.975332	1	chr7:100235970_A_C	A	C	0.0772	0.0136	1.33e-08	0.2158	0.0286	1.79e-15		0.00431965	0.00523316	chr7:100695058_C_T	T	C	0.22566	0.072298	0.00190941	-0.0378	0.0277	0.1907		SomaScan	uncertain	unique to SOMAscan
'Epo	SeId_5813_58	EPO_ORG	'EPO	white blood cell count	ieu-b-30		0.896461	1	chr7:100235970_A_C	A	C	0.0772	0.0136	1.33e-08	-0.009788	0.001901	2.67e-07		0.00343175	0.00346109	chr7:100725065_A_G	A	G	0.2288	0.071983	0.00157543	-0.002018	0.002095	0.335313		SomaScan	uncertain	unique to SOMAscan
'S100A12	SeId_5852_6	EN_RAGE_INF	'S100A12	neutrophil cell count	ieu-b-34		0.957019	1	chr1:153337943_A_G	G	A	0.2694	0.015	1.69e-72	-0.012124	0.002182	2.81e-08		0.032673	0.00326779	chr1:153375931_C_T	C	T	1.1612	0.33316	0.000536414	0.005075	0.01142	0.656782		SomaScan	uncertain	unique to SOMAscan
'S100A12	SeId_5852_6	EN_RAGE_INF	'S100A12	Mouth/teeth dental problems: None of the above	ukb-b-17601		0.963855	1	chr1:153337943_A_G	G	A	0.2694	0.015	1.69e-72	0.00596028	0.00114912	2.1e-07		0.0218128	0.00326779	chr1:153375931_C_T	C	T	1.1612	0.33316	0.000536414	-0.00835934	0.00587007	0.15		SomaScan	uncertain	unique to SOMAscan
'PILRA isoform FDF03-deltaTM	SeId_6402_8	PILRA_DEV	'PILRA	Family history of Alzheimer's disease	ebi-a-GCST005921		0.932644	0.984948	chr7:99971834_A_G	A	G	1.2588	0.0081	<1E-300	-0.0635	0.01	2.43e-10		0.930075	0.984948	chr7:99971834_A_G	G	A	0.74009	0.061724	3.48e-29	0.0635	0.01	2.43e-10		Both	direct_incon	direct_incon
'PILRA isoform FDF03-deltaTM	SeId_6402_8	PILRA_DEV	'PILRA	Illnesses of mother: Alzheimer's disease/dementia	ukb-b-14699		0.895375	0.984948	chr7:99971834_A_G	A	G	1.2588	0.0081	<1E-300	-0.00343941	0.000654418	1.5e-07		0.888076	0.984948	chr7:99971834_A_G	G	A	0.74009	0.061724	3.48e-29	0.00343941	0.000654418	1.5e-07		Both	direct_incon	direct_incon
'DLK1	SeId_6496_60	DLK_1_CAR3	'DLK1	Platelet distribution width	ebi-a-GCST004616		0.891504	0.958014	chr14:101176212_C_G	C	G	0.5327	0.0131	<1E-300	0.0199397	0.00384401	2.14e-07		0.768824	0.205765	chr14:101224922_A_G	A	G	0.53106	0.080145	9.2e-11	0.0164418	0.00463602	0.000390301		SomaScan	uncertain	unique to SOMAscan
'DLK1	SeId_6496_60	DLK_1_CAR3	'DLK1	white blood cell count	ieu-b-30		0.811549	0.881926	chr14:101176212_C_G	C	G	0.5327	0.0131	<1E-300	0.014876	0.001979	5.93e-14		0.836717	0.185378	chr14:101224922_A_G	A	G	0.53106	0.080145	9.2e-11	0.007165	0.00238	0.002618		SomaScan	uncertain	consistent
'DLK1	SeId_6496_60	DLK_1_CAR3	'DLK1	neutrophil cell count	ieu-b-34		0.810717	0.881926	chr14:101176212_C_G	C	G	0.5327	0.0131	<1E-300	0.014229	0.002058	4.91e-12		0.843845	0.185378	chr14:101224922_A_G	A	G	0.53106	0.080145	9.2e-11	0.007126	0.002468	0.00389099		SomaScan	uncertain	consistent
'LRP11	SeId_6713_4	LRP11_MET	'LRP11	Feeling hurt	ebi-a-GCST006951		0.920446	1	chr6:150184882_C_G	C	G	0.8699	0.0108	<1E-300	0.0123125	0.00238107	2.33e-07		0.0247706	0.594895	chr6:149985215_G_T	G	T	0.54443	0.057838	1.97e-19	0.00898388	0.00240532	0.0001874		SomaScan	consistent	consistent
'LRP11	SeId_6713_4	LRP11_MET	'LRP11	Sensitivity / hurt feelings	ukb-b-9981		0.87935	1	chr6:150184882_C_G	C	G	0.8699	0.0108	<1E-300	0.00559271	0.00105362	1.1e-07		0.0288219	0.594895	chr6:149985215_G_T	G	T	0.54443	0.057838	1.97e-19	0.00432284	0.00107175	5.5e-05		SomaScan	consistent	consistent
'ADAM 23	SeId_7049_2	ADAM_23_NEU	'ADAM23	Operation code: tonsillectomy +/- adenoids	ukb-b-11497		9.54e-10	0.0481304	chr2:207313203_C_G	C	G	0.3781	0.0134	5.97e-174	0.00212651	0.000809579	0.00860003		0.945149	0.92014	chr2:207311349_A_T	A	T	0.79785	0.093666	2.11e-16	0.00905026	0.00124677	3.9e-13		Olink	consistent	consistent
'ADAM 23	SeId_7049_2	ADAM_23_NEU	'ADAM23	Interpolated Age of participant when operation took place	ukb-b-5666		0.000240989	0.0523494	chr2:207313203_C_G	C	G	0.3781	0.0134	5.97e-174	-0.00496808	0.00253304	0.05		0.939018	1	chr2:207311349_A_T	A	T	0.79785	0.093666	2.11e-16	-0.0196307	0.00388898	4.5e-07		Olink	consistent	consistent
'ADAM 23	SeId_7049_2	ADAM_23_NEU	'ADAM23	Interpolated Year when operation took place	ukb-b-671		0.000146953	0.0481304	chr2:207313203_C_G	C	G	0.3781	0.0134	5.97e-174	-0.00727955	0.00251717	0.00379997		0.962706	0.92014	chr2:207311349_A_T	A	T	0.79785	0.093666	2.11e-16	-0.0217672	0.0038646	1.8e-08		Olink	consistent	consistent
'CDSN	SeId_7085_81	CDSN_IMR	'CDSN	IDP dMRI ProbtrackX ICVF atr l	ubm-a-792		0.00088778	0.0797687	chr6:31347144_A_G	A	G	0.0611	0.0149	3.89e-05	-0.0303	0.0165	0.0660693		0.856239	0.857589	chr6:31071254_C_T	C	T	0.55842	0.060722	1.1e-18	-0.0739	0.0148	6.31e-07		Olink	unique to Olink	unique to Olink
'Poliovirus receptor	SeId_8064_125	PVR_NEU	'PVR	Mean platelet volume	ebi-a-GCST004599		0.000956323	6.67e-05	chr19:45304808_C_T	T	C	0.6775	0.1689	6.03e-05	0.038024	0.0369231	0.3031		0.934195	0.995053	chr19:45142851_G_T	G	T	0.84454	0.065043	2.99e-33	0.036103	0.00420613	9.21e-18		Olink	unique to Olink	unique to Olink
'Poliovirus receptor	SeId_8064_125	PVR_NEU	'PVR	Platelet distribution width	ebi-a-GCST004616		0.000941926	2.6e-05	chr19:45304808_C_T	T	C	0.6775	0.1689	6.03e-05	0.0475984	0.0366692	0.1943		0.929894	0.834544	chr19:45142851_G_T	G	T	0.84454	0.065043	2.99e-33	0.0264686	0.00417971	2.41e-10		Olink	unique to Olink	unique to Olink
'Poliovirus receptor	SeId_8064_125	PVR_NEU	'PVR	white blood cell count	ieu-b-30		0.00105765	1.42e-05	chr19:45626550_C_T	C	T	0.6242	0.1874	0.000865	0.047799	0.030461	0.1166		0.927521	0.995053	chr19:45142851_G_T	G	T	0.84454	0.065043	2.99e-33	-0.014336	0.002139	2.15e-11		Olink	unique to Olink	unique to Olink
'Poliovirus receptor	SeId_8064_125	PVR_NEU	'PVR	monocyte cell count	ieu-b-31		0.00097707	1.41e-05	chr19:45626550_C_T	C	T	0.6242	0.1874	0.000865	0.045468	0.030622	0.137579		0.941875	0.998691	chr19:45142851_G_T	G	T	0.84454	0.065043	2.99e-33	-0.020002	0.002175	3.98e-20		Olink	unique to Olink	unique to Olink
'Poliovirus receptor	SeId_8064_125	PVR_NEU	'PVR	lymphocyte cell count	ieu-b-32		0.000999733	1.42e-05	chr19:45626550_C_T	C	T	0.6242	0.1874	0.000865	0.028251	0.030856	0.359881		0.947924	0.995053	chr19:45142851_G_T	G	T	0.84454	0.065043	2.99e-33	-0.015613	0.002195	1.18e-12		Olink	unique to Olink	unique to Olink
'SPON2	SeId_8099_42	SPON2_CAR2	'SPON2	Pain type(s) experienced in last month: Back pain	ukb-b-9838		0.859574	0.997474	chr4:1122634_A_G	A	G	0.3062	0.0134	8.92e-115	-0.00549708	0.000982135	2.2e-08		0.146673	0.000609179	chr4:1625240_C_T	C	T	0.91659	0.26831	0.00068897	0.00131798	0.00457072	0.77		SomaScan	uncertain	unique to SOMAscan
'FUT8	SeId_8244_16	FUT8_NEX	'FUT8	Plateletcrit	ebi-a-GCST004607		0.870212	0.976217	chr14:65796846_C_G	G	C	1.1531	0.0116	<1E-300	-0.0298807	0.00454202	4.74e-11		0.917765	0.976217	chr14:65796846_C_G	G	C	0.70889	0.070872	1.55e-21	-0.0298807	0.00454202	4.74e-11		Both	consistent	consistent
'Cathepsin H	SeId_8465_52	CTSH_MET	'CTSH	Type 1 diabetes	ebi-a-GCST005536		0.982897	1	chr15:79234957_A_G	G	A	1.2909	0.0183	<1E-300	0.246028	0.0330038	9.02e-14		7.66e-11	0.0279875	chr15:79230389_G_T	G	T	1.0257	0.063193	1.35e-47	-0.00300451	0.0240361	0.900524		SomaScan	distinct	unique to SOMAscan
'FBLN3	SeId_8480_29	EFEMP1_CAR	'EFEMP1	Optic cup area	ebi-a-GCST004137		0.92475	1	chr2:56096892_A_G	G	A	0.2633	0.0152	6.31e-67	-0.0136	0.0027	7.65e-07		0.0237883	0.0500075	chr2:56102744_A_G	A	G	0.35069	0.08057	1.64e-05	-0.0054	0.0034	0.1077		SomaScan	cond_snp|consistent	unique to SOMAscan
'FBLN3	SeId_8480_29	EFEMP1_CAR	'EFEMP1	Hip circumference	ieu-a-54		0.981151	1	chr2:56096892_A_G	G	A	0.2633	0.0152	6.31e-67	-0.04	0.0041	2e-22		0.0398789	0.0500075	chr2:56102744_A_G	A	G	0.35069	0.08057	1.64e-05	-0.029	0.0053	3.4e-08		SomaScan	cond_snp|consistent	unique to SOMAscan
'FBLN3	SeId_8480_29	EFEMP1_CAR	'EFEMP1	Waist circumference	ieu-a-70		0.988358	1	chr2:56096892_A_G	G	A	0.2633	0.0152	6.31e-67	-0.053	0.0055	6.2e-22		0.0353716	0.0500075	chr2:56102744_A_G	A	G	0.35069	0.08057	1.64e-05	-0.044	0.0071	4.7e-10		SomaScan	cond_snp|consistent	unique to SOMAscan
'FBLN3	SeId_8480_29	EFEMP1_CAR	'EFEMP1	Extreme height	ieu-a-86		0.847864	0.9396	chr2:56096892_A_G	G	A	0.2633	0.0152	6.31e-67	-0.2	0.033	8.2e-10		0.0163249	0.0537007	chr2:56102744_A_G	A	G	0.35069	0.08057	1.64e-05	-0.066	0.029	0.0230001		SomaScan	cond_snp|consistent	unique to SOMAscan
'FBLN3	SeId_8480_29	EFEMP1_CAR	'EFEMP1	Standing height	ukb-b-10787		0.86935	0.991656	chr2:56096892_A_G	G	A	0.2633	0.0152	6.31e-67	-0.0498403	0.00154715	1.1e-227		0.035006	0.0514089	chr2:56102744_A_G	A	G	0.35069	0.08057	1.64e-05	-0.0372443	0.00178865	2.7e-96		SomaScan	cond_snp|consistent	unique to SOMAscan
'FBLN3	SeId_8480_29	EFEMP1_CAR	'EFEMP1	Forced expiratory volume in 1-second (FEV1), Best measure	ukb-b-11141		0.987054	1	chr2:56096892_A_G	G	A	0.2633	0.0152	6.31e-67	-0.0320527	0.00226923	2.7e-45		0.0275596	0.0500075	chr2:56102744_A_G	A	G	0.35069	0.08057	1.64e-05	-0.0194212	0.00262024	1.2e-13		SomaScan	cond_snp|consistent	unique to SOMAscan
'FBLN3	SeId_8480_29	EFEMP1_CAR	'EFEMP1	Weight	ukb-b-11842		0.969397	0.991656	chr2:56096892_A_G	G	A	0.2633	0.0152	6.31e-67	-0.0215248	0.00206162	1.6e-25		0.0323311	0.0514089	chr2:56102744_A_G	A	G	0.35069	0.08057	1.64e-05	-0.0132633	0.00238312	2.6e-08		SomaScan	cond_snp|consistent	unique to SOMAscan
'FBLN3	SeId_8480_29	EFEMP1_CAR	'EFEMP1	Peak expiratory flow (PEF)	ukb-b-12019		0.914014	1	chr2:56096892_A_G	G	A	0.2633	0.0152	6.31e-67	-0.0121126	0.00218671	3e-08		0.295686	0.0500075	chr2:56102744_A_G	A	G	0.35069	0.08057	1.64e-05	-0.0137033	0.00253034	6.1e-08		SomaScan	cond_snp|consistent	unique to SOMAscan
'FBLN3	SeId_8480_29	EFEMP1_CAR	'EFEMP1	Leg fat-free mass (right)	ukb-b-12828		0.961878	0.991656	chr2:56096892_A_G	G	A	0.2633	0.0152	6.31e-67	-0.018329	0.00154666	2.1e-32		0.0330212	0.0514089	chr2:56102744_A_G	A	G	0.35069	0.08057	1.64e-05	-0.0121093	0.00178808	1.3e-11		SomaScan	cond_snp|consistent	unique to SOMAscan
'FBLN3	SeId_8480_29	EFEMP1_CAR	'EFEMP1	Whole body fat-free mass	ukb-b-13354		0.963813	0.991656	chr2:56096892_A_G	G	A	0.2633	0.0152	6.31e-67	-0.0182962	0.00147501	2.5e-35		0.0328673	0.0514089	chr2:56102744_A_G	A	G	0.35069	0.08057	1.64e-05	-0.00953831	0.00170529	2.2e-08		SomaScan	cond_snp|consistent	unique to SOMAscan
'FBLN3	SeId_8480_29	EFEMP1_CAR	'EFEMP1	Leg predicted mass (right)	ukb-b-14310		0.961946	0.991656	chr2:56096892_A_G	G	A	0.2633	0.0152	6.31e-67	-0.0182173	0.00153668	2e-32		0.0330162	0.0514089	chr2:56102744_A_G	A	G	0.35069	0.08057	1.64e-05	-0.0118942	0.00177655	2.2e-11		SomaScan	cond_snp|consistent	unique to SOMAscan
'FBLN3	SeId_8480_29	EFEMP1_CAR	'EFEMP1	Whole body water mass	ukb-b-14540		0.967721	0.991656	chr2:56096892_A_G	G	A	0.2633	0.0152	6.31e-67	-0.0181021	0.00147742	1.6e-34		0.0325084	0.0514089	chr2:56102744_A_G	A	G	0.35069	0.08057	1.64e-05	-0.0096475	0.00170808	1.6e-08		SomaScan	cond_snp|consistent	unique to SOMAscan
'FBLN3	SeId_8480_29	EFEMP1_CAR	'EFEMP1	Forced vital capacity (FVC), Best measure	ukb-b-14713		0.986198	1	chr2:56096892_A_G	G	A	0.2633	0.0152	6.31e-67	-0.0429926	0.00214278	1.5e-89		0.0280798	0.0500075	chr2:56102744_A_G	A	G	0.35069	0.08057	1.64e-05	-0.0264901	0.00247423	9.5e-27		SomaScan	cond_snp|consistent	unique to SOMAscan
'FBLN3	SeId_8480_29	EFEMP1_CAR	'EFEMP1	Operation code: varicose vein surgery	ukb-b-15592		0.969043	1	chr2:56096892_A_G	G	A	0.2633	0.0152	6.31e-67	-0.00305887	0.000487659	3.6e-10		0.0355122	0.0500075	chr2:56102744_A_G	A	G	0.35069	0.08057	1.64e-05	-0.00119874	0.000563771	0.0329997		SomaScan	cond_snp|consistent	unique to SOMAscan
'FBLN3	SeId_8480_29	EFEMP1_CAR	'EFEMP1	Leg fat-free mass (left)	ukb-b-16099		0.966585	0.991656	chr2:56096892_A_G	G	A	0.2633	0.0152	6.31e-67	-0.0187346	0.00154743	9.7e-34		0.0326252	0.0514089	chr2:56102744_A_G	A	G	0.35069	0.08057	1.64e-05	-0.0120264	0.00178898	1.8e-11		SomaScan	cond_snp|consistent	unique to SOMAscan
'FBLN3	SeId_8480_29	EFEMP1_CAR	'EFEMP1	Basal metabolic rate	ukb-b-16446		0.965922	0.991656	chr2:56096892_A_G	G	A	0.2633	0.0152	6.31e-67	-0.0191087	0.00155152	7.4e-35		0.0326846	0.0514089	chr2:56102744_A_G	A	G	0.35069	0.08057	1.64e-05	-0.0105804	0.00179372	3.7e-09		SomaScan	cond_snp|consistent	unique to SOMAscan
'FBLN3	SeId_8480_29	EFEMP1_CAR	'EFEMP1	Arm predicted mass (right)	ukb-b-16698		0.972753	0.991656	chr2:56096892_A_G	G	A	0.2633	0.0152	6.31e-67	-0.0137913	0.00146328	4.3e-21		0.0314477	0.0514089	chr2:56102744_A_G	A	G	0.35069	0.08057	1.64e-05	-0.00656586	0.00169168	0.0001		SomaScan	cond_snp|consistent	unique to SOMAscan
'FBLN3	SeId_8480_29	EFEMP1_CAR	'EFEMP1	Sitting height	ukb-b-16881		0.949062	0.991656	chr2:56096892_A_G	G	A	0.2633	0.0152	6.31e-67	-0.0288196	0.00178202	7.9e-59		0.0337256	0.0514089	chr2:56102744_A_G	A	G	0.35069	0.08057	1.64e-05	-0.0258585	0.00206016	3.9e-36		SomaScan	cond_snp|consistent	unique to SOMAscan
'FBLN3	SeId_8480_29	EFEMP1_CAR	'EFEMP1	Leg predicted mass (left)	ukb-b-17271		0.965265	0.991656	chr2:56096892_A_G	G	A	0.2633	0.0152	6.31e-67	-0.0186098	0.0015373	9.9e-34		0.0327481	0.0514089	chr2:56102744_A_G	A	G	0.35069	0.08057	1.64e-05	-0.0120786	0.00177727	1.1e-11		SomaScan	cond_snp|consistent	unique to SOMAscan
'FBLN3	SeId_8480_29	EFEMP1_CAR	'EFEMP1	Trunk fat-free mass	ukb-b-17409		0.966086	0.991656	chr2:56096892_A_G	G	A	0.2633	0.0152	6.31e-67	-0.0182921	0.00146922	1.4e-35		0.0326603	0.0514089	chr2:56102744_A_G	A	G	0.35069	0.08057	1.64e-05	-0.00814773	0.0016986	1.6e-06		SomaScan	cond_snp|consistent	unique to SOMAscan
'FBLN3	SeId_8480_29	EFEMP1_CAR	'EFEMP1	Whole body fat mass	ukb-b-19393		0.963285	0.991656	chr2:56096892_A_G	G	A	0.2633	0.0152	6.31e-67	-0.0155437	0.00232223	2.2e-11		0.0328027	0.0514089	chr2:56102744_A_G	A	G	0.35069	0.08057	1.64e-05	-0.0120326	0.002685	7.4e-06		SomaScan	cond_snp|consistent	unique to SOMAscan
'FBLN3	SeId_8480_29	EFEMP1_CAR	'EFEMP1	Arm fat-free mass (right)	ukb-b-19520		0.973647	0.991656	chr2:56096892_A_G	G	A	0.2633	0.0152	6.31e-67	-0.0135664	0.0014682	2.5e-20		0.0312048	0.0514089	chr2:56102744_A_G	A	G	0.35069	0.08057	1.64e-05	-0.00644828	0.00169737	0.00015		SomaScan	cond_snp|consistent	unique to SOMAscan
'FBLN3	SeId_8480_29	EFEMP1_CAR	'EFEMP1	Forced expiratory volume in 1-second (FEV1)	ukb-b-19657		0.985817	1	chr2:56096892_A_G	G	A	0.2633	0.0152	6.31e-67	-0.0318929	0.00206608	9.3e-54		0.0282486	0.0500075	chr2:56102744_A_G	A	G	0.35069	0.08057	1.64e-05	-0.0202598	0.00239076	2.4e-17		SomaScan	cond_snp|consistent	unique to SOMAscan
'FBLN3	SeId_8480_29	EFEMP1_CAR	'EFEMP1	Arm fat-free mass (left)	ukb-b-19925		0.974941	0.991656	chr2:56096892_A_G	G	A	0.2633	0.0152	6.31e-67	-0.0141764	0.00149694	2.8e-21		0.0308994	0.0514089	chr2:56102744_A_G	A	G	0.35069	0.08057	1.64e-05	-0.00641647	0.00173061	0.00021		SomaScan	cond_snp|consistent	unique to SOMAscan
'FBLN3	SeId_8480_29	EFEMP1_CAR	'EFEMP1	Trunk fat mass	ukb-b-20044		0.966456	0.991656	chr2:56096892_A_G	G	A	0.2633	0.0152	6.31e-67	-0.0213028	0.0023951	5.9e-19		0.0327201	0.0514089	chr2:56102744_A_G	A	G	0.35069	0.08057	1.64e-05	-0.0178103	0.00276901	1.3e-10		SomaScan	cond_snp|consistent	unique to SOMAscan
'FBLN3	SeId_8480_29	EFEMP1_CAR	'EFEMP1	Operation code: inguinal hernia repair	ukb-b-20332		0.89097	0.9396	chr2:56096892_A_G	G	A	0.2633	0.0152	6.31e-67	-0.00240971	0.000293535	2.2e-16		0.0785183	0.0537007	chr2:56102744_A_G	A	G	0.35069	0.08057	1.64e-05	-0.00238108	0.000339348	2.3e-12		SomaScan	cond_snp|consistent	unique to SOMAscan
'FBLN3	SeId_8480_29	EFEMP1_CAR	'EFEMP1	Number of measurements made	ukb-b-3376		0.979149	1	chr2:56096892_A_G	G	A	0.2633	0.0152	6.31e-67	-0.00656958	0.00113994	8.3e-09		0.0360622	0.0500075	chr2:56102744_A_G	A	G	0.35069	0.08057	1.64e-05	-0.00335633	0.00131908	0.0109999		SomaScan	cond_snp|consistent	unique to SOMAscan
'FBLN3	SeId_8480_29	EFEMP1_CAR	'EFEMP1	Diagnoses - main ICD10: G56.0 Carpal tunnel syndrome	ukb-b-3965		0.861266	0.839114	chr2:56096892_A_G	G	A	0.2633	0.0152	6.31e-67	0.00217044	0.000328274	3.8e-11		0.0544457	0.0449124	chr2:56102744_A_G	A	G	0.35069	0.08057	1.64e-05	0.0011911	0.00037951	0.0017		SomaScan	cond_snp|consistent	unique to SOMAscan
'FBLN3	SeId_8480_29	EFEMP1_CAR	'EFEMP1	Ankle spacing width	ukb-b-4080		0.977768	1	chr2:56096892_A_G	G	A	0.2633	0.0152	6.31e-67	-0.0164944	0.00268738	8.4e-10		0.0285285	0.0500075	chr2:56102744_A_G	A	G	0.35069	0.08057	1.64e-05	-0.00750257	0.00310787	0.016		SomaScan	cond_snp|consistent	unique to SOMAscan
'FBLN3	SeId_8480_29	EFEMP1_CAR	'EFEMP1	Operative procedures - main OPCS: A65.1 Carpal tunnel release	ukb-b-4518		0.92359	1	chr2:56096892_A_G	G	A	0.2633	0.0152	6.31e-67	0.00220496	0.000327083	1.6e-11		0.058629	0.0500075	chr2:56102744_A_G	A	G	0.35069	0.08057	1.64e-05	0.0012597	0.000378132	0.000860003		SomaScan	cond_snp|consistent	unique to SOMAscan
'FBLN3	SeId_8480_29	EFEMP1_CAR	'EFEMP1	Diagnoses - main ICD10: K40.9 Unilateral or unspecified inguinal hernia, without obstruction or gangrene	ukb-b-5369		0.957711	0.991656	chr2:56096892_A_G	G	A	0.2633	0.0152	6.31e-67	-0.00449525	0.000385735	2.2e-31		0.0368159	0.0514089	chr2:56102744_A_G	A	G	0.35069	0.08057	1.64e-05	-0.003526	0.000445938	2.6e-15		SomaScan	cond_snp|consistent	unique to SOMAscan
'FBLN3	SeId_8480_29	EFEMP1_CAR	'EFEMP1	Reason for glasses/contact lenses: For short-sightedness, i.e. only or mainly for distance viewing such as driving, cinema etc (called 'myopia')	ukb-b-6353		0.930065	1	chr2:56096892_A_G	G	A	0.2633	0.0152	6.31e-67	-0.00356998	0.000675364	1.3e-07		0.0183477	0.0500075	chr2:56102744_A_G	A	G	0.35069	0.08057	1.64e-05	-0.00289889	0.00078069	0.0002		SomaScan	cond_snp|consistent	unique to SOMAscan
'FBLN3	SeId_8480_29	EFEMP1_CAR	'EFEMP1	Operative procedures - main OPCS: T20.2 Primary repair of inguinal hernia using insert of prosthetic material	ukb-b-7278		0.941934	0.991656	chr2:56096892_A_G	G	A	0.2633	0.0152	6.31e-67	-0.00428423	0.000370041	5.3e-31		0.0670566	0.0514089	chr2:56102744_A_G	A	G	0.35069	0.08057	1.64e-05	-0.00348459	0.000427795	3.8e-16		SomaScan	cond_snp|consistent	unique to SOMAscan
'FBLN3	SeId_8480_29	EFEMP1_CAR	'EFEMP1	Forced vital capacity (FVC)	ukb-b-7953		0.985215	1	chr2:56096892_A_G	G	A	0.2633	0.0152	6.31e-67	-0.0417426	0.00195359	2.7e-101		0.0285594	0.0500075	chr2:56102744_A_G	A	G	0.35069	0.08057	1.64e-05	-0.0266418	0.00226059	4.6e-32		SomaScan	cond_snp|consistent	unique to SOMAscan
'FBLN3	SeId_8480_29	EFEMP1_CAR	'EFEMP1	Forced expiratory volume in 1-second (FEV1), predicted	ukb-b-8428		0.984364	1	chr2:56096892_A_G	G	A	0.2633	0.0152	6.31e-67	-0.0247421	0.00276563	3.7e-19		0.0292699	0.0500075	chr2:56102744_A_G	A	G	0.35069	0.08057	1.64e-05	-0.02153	0.00320345	1.8e-11		SomaScan	cond_snp|consistent	unique to SOMAscan
'FBLN3	SeId_8480_29	EFEMP1_CAR	'EFEMP1	Arm predicted mass (left)	ukb-b-9093		0.97704	0.991656	chr2:56096892_A_G	G	A	0.2633	0.0152	6.31e-67	-0.013963	0.00149103	7.6e-21		0.0303707	0.0514089	chr2:56102744_A_G	A	G	0.35069	0.08057	1.64e-05	-0.00663017	0.00172378	0.00012		SomaScan	cond_snp|consistent	unique to SOMAscan
'FBLN3	SeId_8480_29	EFEMP1_CAR	'EFEMP1	Operation code: inguinal/femoral hernia repair	ukb-b-9263		0.907492	0.991656	chr2:56096892_A_G	G	A	0.2633	0.0152	6.31e-67	-0.00587054	0.000440791	1.8e-40		0.0375447	0.0514089	chr2:56102744_A_G	A	G	0.35069	0.08057	1.64e-05	-0.00600471	0.000509587	4.7e-32		SomaScan	cond_snp|consistent	unique to SOMAscan
'FBLN3	SeId_8480_29	EFEMP1_CAR	'EFEMP1	Trunk predicted mass	ukb-b-9685		0.965416	0.991656	chr2:56096892_A_G	G	A	0.2633	0.0152	6.31e-67	-0.0180908	0.0014645	4.7e-35		0.0327192	0.0514089	chr2:56102744_A_G	A	G	0.35069	0.08057	1.64e-05	-0.00794663	0.00169323	2.7e-06		SomaScan	cond_snp|consistent	unique to SOMAscan
'DPEP1	SeId_8794_13	DPEP1_NEX	'DPEP1	6mm weak meridian (left)	ukb-b-13538		0.957896	0.918222	chr16:89682350_A_G	G	A	0.5277	0.0129	<1E-300	0.0233683	0.00469688	6.5e-07		0.0187146	0.246237	chr16:89704365_C_G	G	C	0.86458	0.063085	2.34e-36	0.0192181	0.00537167	0.000350002		SomaScan	distinct	unique to SOMAscan
'DPEP1	SeId_8794_13	DPEP1_NEX	'DPEP1	Hands-free device/speakerphone use with mobile phone in last 3 month	ukb-b-20432		3.29e-05	0.225104	chr16:89682350_A_G	G	A	0.5277	0.0129	<1E-300	0.00178961	0.00193774	0.36		0.823439	1	chr16:89704365_C_G	G	C	0.86458	0.063085	2.34e-36	0.0119376	0.00221294	6.9e-08		Olink	distinct	unique to Olink
'PILRA	SeId_8825_4	PILRA_DEV	'PILRA	Family history of Alzheimer's disease	ebi-a-GCST005921		0.000964269	0.00170158	chr7:100478320_C_G	C	G	0.1535	0.0644	0.0171	0.0147	0.0097	0.1295		0.930075	0.984948	chr7:99971834_A_G	G	A	0.74009	0.061724	3.48e-29	0.0635	0.01	2.43e-10		Olink	unique to Olink	unique to Olink
'PILRA	SeId_8825_4	PILRA_DEV	'PILRA	Illnesses of mother: Alzheimer's disease/dementia	ukb-b-14699		0.000771533	0.00170158	chr7:100478320_C_G	C	G	0.1535	0.0644	0.0171	0.00448484	0.00269137	0.0959997		0.888076	0.984948	chr7:99971834_A_G	G	A	0.74009	0.061724	3.48e-29	0.00343941	0.000654418	1.5e-07		Olink	unique to Olink	unique to Olink
'PEAR1	SeId_8892_14	PEAR1_DEV	'PEAR1	Platelet count	bbj-a-49		0.988969	1	chr1:156869714_A_G	G	A	0.1608	0.0227	1.31e-12	-0.03112	0.004268	3.07e-13		0.0362052	0.000911111	chr1:157360622_A_T	A	T	0.22462	0.082043	0.0064121	-0.006523	0.004401	0.1383		SomaScan	uncertain	unique to SOMAscan
'PEAR1	SeId_8892_14	PEAR1_DEV	'PEAR1	Mean platelet volume	ebi-a-GCST004599		0.984932	1	chr1:156869714_A_G	G	A	0.1608	0.0227	1.31e-12	0.0783561	0.00644809	5.61e-34		0.0302693	2.44e-05	chr1:157330880_C_G	C	G	3.0255	0.7182	3.01e-05	0.102396	0.0409515	0.0124		SomaScan	uncertain	unique to SOMAscan
'PEAR1	SeId_8892_14	PEAR1_DEV	'PEAR1	Platelet distribution width	ebi-a-GCST004616		0.978169	1	chr1:156869714_A_G	G	A	0.1608	0.0227	1.31e-12	0.0469361	0.00641215	2.48e-13		0.0280906	2.44e-05	chr1:157330880_C_G	C	G	3.0255	0.7182	3.01e-05	0.0540306	0.0407171	0.1845		SomaScan	uncertain	unique to SOMAscan
'ENTP6	SeId_8932_1	ENTPD6_CRG	'ENTPD6	Leg fat-free mass (right)	ukb-b-12828		0.926774	1	chr20:25195509_A_G	G	A	0.6378	0.0386	2.95e-61	0.0216364	0.00369817	4.9e-09		0.9066	0.985575	chr20:25197982_C_T	C	T	1.8611	0.16499	2.38e-26	0.0212972	0.00370959	9.4e-09		Both	consistent	consistent
'ENTP6	SeId_8932_1	ENTPD6_CRG	'ENTPD6	Childhood sunburn occasions	ukb-b-13246		0.926429	0.900016	chr20:25195509_A_G	G	A	0.6378	0.0386	2.95e-61	-0.03525	0.00604507	5.5e-09		0.940449	0.925962	chr20:25197982_C_T	C	T	1.8611	0.16499	2.38e-26	-0.0357339	0.0060624	3.8e-09		Both	consistent	consistent
'ENTP6	SeId_8932_1	ENTPD6_CRG	'ENTPD6	Leg predicted mass (right)	ukb-b-14310		0.926334	1	chr20:25195509_A_G	G	A	0.6378	0.0386	2.95e-61	0.0213615	0.0036743	6.1e-09		0.905144	0.985575	chr20:25197982_C_T	C	T	1.8611	0.16499	2.38e-26	0.0210005	0.00368565	1.2e-08		Both	consistent	consistent
'ENTP6	SeId_8932_1	ENTPD6_CRG	'ENTPD6	Basal metabolic rate	ukb-b-16446		0.942422	1	chr20:25195509_A_G	G	A	0.6378	0.0386	2.95e-61	0.023119	0.00371148	4.7e-10		0.92333	0.985575	chr20:25197982_C_T	C	T	1.8611	0.16499	2.38e-26	0.0227209	0.00372294	1e-09		Both	consistent	consistent
'ENTP6	SeId_8932_1	ENTPD6_CRG	'ENTPD6	Skin colour	ukb-b-19560		0.71734	0.898258	chr20:25195509_A_G	G	A	0.6378	0.0386	2.95e-61	0.0317642	0.00339626	8.5e-21		0.841712	0.924286	chr20:25197982_C_T	C	T	1.8611	0.16499	2.38e-26	0.0318313	0.0034068	9.3e-21		Olink	consistent	consistent
'ENTP6	SeId_8932_1	ENTPD6_CRG	'ENTPD6	Ease of skin tanning	ukb-b-533		0.0537394	0.900016	chr20:25195509_A_G	G	A	0.6378	0.0386	2.95e-61	-0.0574094	0.00567673	4.8e-24		0.814262	0.925962	chr20:25197982_C_T	C	T	1.8611	0.16499	2.38e-26	-0.058399	0.00569427	1.1e-24		Olink	consistent	consistent
'SREC-II	SeId_8956_96	SCARF2_NEU	'SCARF2	Forced expiratory volume in 1-second (FEV1), Best measure	ukb-b-11141		0.840966	0.99373	chr22:20778066_A_G	G	A	0.255	0.0159	3.88e-58	0.0117272	0.00241041	1.1e-06		0.810561	0.973376	chr22:20773521_C_G	C	G	0.50255	0.072614	1.44e-11	0.0115281	0.00241308	1.8e-06		Both	consistent	consistent
'SREC-II	SeId_8956_96	SCARF2_NEU	'SCARF2	Leg fat-free mass (right)	ukb-b-12828		0.900584	1	chr22:20778066_A_G	G	A	0.255	0.0159	3.88e-58	0.00908311	0.00165495	4.1e-08		0.885601	0.981068	chr22:20773521_C_G	C	G	0.50255	0.072614	1.44e-11	0.00897682	0.00165694	6e-08		Both	consistent	consistent
'SREC-II	SeId_8956_96	SCARF2_NEU	'SCARF2	Whole body fat-free mass	ukb-b-13354		0.902458	0.990594	chr22:20778066_A_G	G	A	0.255	0.0159	3.88e-58	0.00956266	0.00158018	1.4e-09		0.888556	0.970184	chr22:20773521_C_G	C	G	0.50255	0.072614	1.44e-11	0.00944483	0.00158208	2.4e-09		Both	consistent	consistent
'SREC-II	SeId_8956_96	SCARF2_NEU	'SCARF2	Impedance of leg (left)	ukb-b-14068		0.904956	0.989971	chr22:20778066_A_G	G	A	0.255	0.0159	3.88e-58	-0.0167426	0.00230815	4.1e-13		0.888173	0.985382	chr22:20773521_C_G	C	G	0.50255	0.072614	1.44e-11	-0.0166082	0.00231092	6.6e-13		Both	consistent	consistent
'SREC-II	SeId_8956_96	SCARF2_NEU	'SCARF2	Leg predicted mass (right)	ukb-b-14310		0.900458	1	chr22:20778066_A_G	G	A	0.255	0.0159	3.88e-58	0.00912144	0.00164428	2.9e-08		0.886596	0.981068	chr22:20773521_C_G	C	G	0.50255	0.072614	1.44e-11	0.00903717	0.00164625	4e-08		Both	consistent	consistent
'SREC-II	SeId_8956_96	SCARF2_NEU	'SCARF2	Whole body water mass	ukb-b-14540		0.903124	0.990594	chr22:20778066_A_G	G	A	0.255	0.0159	3.88e-58	0.00976429	0.00158277	6.9e-10		0.888627	0.970184	chr22:20773521_C_G	C	G	0.50255	0.072614	1.44e-11	0.00963964	0.00158467	1.2e-09		Both	consistent	consistent
'SREC-II	SeId_8956_96	SCARF2_NEU	'SCARF2	Leg fat-free mass (left)	ukb-b-16099		0.895887	1	chr22:20778066_A_G	G	A	0.255	0.0159	3.88e-58	0.00877301	0.00165584	1.2e-07		0.879263	0.981068	chr22:20773521_C_G	C	G	0.50255	0.072614	1.44e-11	0.00866515	0.00165782	1.7e-07		Both	consistent	consistent
'SREC-II	SeId_8956_96	SCARF2_NEU	'SCARF2	Basal metabolic rate	ukb-b-16446		0.89878	1	chr22:20778066_A_G	G	A	0.255	0.0159	3.88e-58	0.00895137	0.00166144	7.1e-08		0.882263	0.981068	chr22:20773521_C_G	C	G	0.50255	0.072614	1.44e-11	0.00880032	0.00166343	1.2e-07		Both	consistent	consistent
'SREC-II	SeId_8956_96	SCARF2_NEU	'SCARF2	Arm predicted mass (right)	ukb-b-16698		0.906687	0.990594	chr22:20778066_A_G	G	A	0.255	0.0159	3.88e-58	0.009576	0.00156582	9.6e-10		0.889514	0.970184	chr22:20773521_C_G	C	G	0.50255	0.072614	1.44e-11	0.00941457	0.0015677	1.9e-09		Both	consistent	consistent
'SREC-II	SeId_8956_96	SCARF2_NEU	'SCARF2	Leg predicted mass (left)	ukb-b-17271		0.89116	1	chr22:20778066_A_G	G	A	0.255	0.0159	3.88e-58	0.00858194	0.00164507	1.8e-07		0.874388	0.981068	chr22:20773521_C_G	C	G	0.50255	0.072614	1.44e-11	0.00848204	0.00164705	2.6e-07		Both	consistent	consistent
'SREC-II	SeId_8956_96	SCARF2_NEU	'SCARF2	Trunk fat-free mass	ukb-b-17409		0.899334	0.993379	chr22:20778066_A_G	G	A	0.255	0.0159	3.88e-58	0.00931966	0.00157394	3.2e-09		0.887835	0.978721	chr22:20773521_C_G	C	G	0.50255	0.072614	1.44e-11	0.0091987	0.00157583	5.3e-09		Both	consistent	consistent
'SREC-II	SeId_8956_96	SCARF2_NEU	'SCARF2	Impedance of arm (left)	ukb-b-19379		0.904408	0.993379	chr22:20778066_A_G	G	A	0.255	0.0159	3.88e-58	-0.0131577	0.00179245	2.1e-13		0.888602	0.978721	chr22:20773521_C_G	C	G	0.50255	0.072614	1.44e-11	-0.0129075	0.0017946	6.4e-13		Both	consistent	consistent
'SREC-II	SeId_8956_96	SCARF2_NEU	'SCARF2	Arm fat-free mass (right)	ukb-b-19520		0.907977	0.990594	chr22:20778066_A_G	G	A	0.255	0.0159	3.88e-58	0.00980535	0.00157116	4.4e-10		0.8893	0.970184	chr22:20773521_C_G	C	G	0.50255	0.072614	1.44e-11	0.00962352	0.00157305	9.5e-10		Both	consistent	consistent
'SREC-II	SeId_8956_96	SCARF2_NEU	'SCARF2	Impedance of whole body	ukb-b-19921		0.907486	0.993379	chr22:20778066_A_G	G	A	0.255	0.0159	3.88e-58	-0.0148504	0.00192439	1.2e-14		0.888508	0.978721	chr22:20773521_C_G	C	G	0.50255	0.072614	1.44e-11	-0.0146228	0.0019267	3.2e-14		Both	consistent	consistent
'SREC-II	SeId_8956_96	SCARF2_NEU	'SCARF2	Arm fat-free mass (left)	ukb-b-19925		0.907019	0.990594	chr22:20778066_A_G	G	A	0.255	0.0159	3.88e-58	0.00971248	0.00160182	1.3e-09		0.888047	0.970184	chr22:20773521_C_G	C	G	0.50255	0.072614	1.44e-11	0.00950882	0.00160375	3e-09		Both	consistent	consistent
'SREC-II	SeId_8956_96	SCARF2_NEU	'SCARF2	Impedance of leg (right)	ukb-b-7376		0.902845	0.995979	chr22:20778066_A_G	G	A	0.255	0.0159	3.88e-58	-0.0164087	0.00228871	7.5e-13		0.888971	0.979875	chr22:20773521_C_G	C	G	0.50255	0.072614	1.44e-11	-0.0163234	0.00229146	1.1e-12		Both	consistent	consistent
'SREC-II	SeId_8956_96	SCARF2_NEU	'SCARF2	Impedance of arm (right)	ukb-b-7859		0.9084	0.993379	chr22:20778066_A_G	G	A	0.255	0.0159	3.88e-58	-0.0140051	0.00178591	4.4e-15		0.889411	0.978721	chr22:20773521_C_G	C	G	0.50255	0.072614	1.44e-11	-0.0137362	0.00178806	1.6e-14		Both	consistent	consistent
'SREC-II	SeId_8956_96	SCARF2_NEU	'SCARF2	Arm predicted mass (left)	ukb-b-9093		0.906863	0.990594	chr22:20778066_A_G	G	A	0.255	0.0159	3.88e-58	0.00959652	0.00159557	1.8e-09		0.888364	0.970184	chr22:20773521_C_G	C	G	0.50255	0.072614	1.44e-11	0.00943836	0.00159748	3.5e-09		Both	consistent	consistent
'SREC-II	SeId_8956_96	SCARF2_NEU	'SCARF2	Trunk predicted mass	ukb-b-9685		0.899177	0.993379	chr22:20778066_A_G	G	A	0.255	0.0159	3.88e-58	0.00935134	0.00156889	2.5e-09		0.887892	0.978721	chr22:20773521_C_G	C	G	0.50255	0.072614	1.44e-11	0.00923611	0.00157077	4.1e-09		Both	consistent	consistent
'SLAMF8	SeId_8994_65	SLAMF8_CRG	'SLAMF8	Crohn's disease	ebi-a-GCST004132		0.0016426	0.00122772	chr1:159317009_C_T	T	C	0.1037	0.0286	0.0002951	-0.0285	0.0347	0.4119		0.989995	1	chr1:159799910_A_G	G	A	1.1515	0.088774	3.27e-33	0.1649	0.0288	1.06e-08		Olink	unique to Olink	unique to Olink
'CATF	SeId_9212_22	CTSF_DEV	'CTSF	Potassium	bbj-a-29		0.846645	1	chr11:66340039_C_T	C	T	0.2639	0.0154	1.35e-65	0.02235	0.004624	1.34e-06		0.0163716	0.99834	chr11:66335308_C_T	C	T	0.16791	0.072099	0.0202768	0.0226	0.004578	7.95e-07		SomaScan	uncertain	consistent
'PLXB2	SeId_9216_100	PLXNB2_CAR	'PLXNB2	systolic blood pressure	ieu-b-38		0.972949	1	chr22:50727921_C_T	C	T	0.5949	0.0124	<1E-300	-0.2066	0.0327	2.53e-10		0.00268643	0.0853915	chr22:50722134_C_T	T	C	0.30624	0.064468	2.68e-06	-0.074	0.0342	0.0307999		SomaScan	cond_snp|consistent	unique to SOMAscan
'IL-2 sRb	SeId_9343_16	IL_2RB_INF	'IL2RB	Asthma	ieu-a-44		0.989617	1	chr22:37534034_A_G	A	G	0.0963	0.013	1.56e-13	-0.113329	0.0204191	1.15e-08		0.00418414	7.07e-06	chr22:37140797_A_G	G	A	0.20954	0.088806	0.0186982	-0.0110609	0.0298645	0.69288		SomaScan	uncertain	unique to SOMAscan
'Uromodulin	SeId_9451_20	UMOD_CAR	'UMOD	Estimated glomerular filtration rate (eGFR)	ieu-a-1284		0.000982819	0.0758136	chr16:20347156_A_G	A	G	0.0451	0.0136	0.0009004	0.006088	0.009736	0.5318		0.941596	1	chr16:20392332_A_G	G	A	0.92781	0.064157	1.18e-39	-0.07328	0.004526	5.81e-59		Olink	unique to Olink	unique to Olink
'Uromodulin	SeId_9451_20	UMOD_CAR	'UMOD	systolic blood pressure	ieu-b-38		0.00142881	0.0758136	chr16:20347156_A_G	A	G	0.0451	0.0136	0.0009004	0.1505	0.0325	3.65e-06		0.985611	1	chr16:20392332_A_G	G	A	0.92781	0.064157	1.18e-39	0.4081	0.039	1.12e-25		Olink	unique to Olink	unique to Olink
'Uromodulin	SeId_9451_20	UMOD_CAR	'UMOD	diastolic blood pressure	ieu-b-39		0.00111848	0.0758136	chr16:20347156_A_G	A	G	0.0451	0.0136	0.0009004	0.1225	0.0187	5.97e-11		0.985896	1	chr16:20392332_A_G	G	A	0.92781	0.064157	1.18e-39	0.3163	0.0224	3.72e-45		Olink	unique to Olink	unique to Olink
'Uromodulin	SeId_9451_20	UMOD_CAR	'UMOD	Diagnoses - secondary ICD10: I10 Essential (primary) hypertension	ukb-b-12493		0.00726329	0.0758136	chr16:20347156_A_G	A	G	0.0451	0.0136	0.0009004	0.000767486	0.000694129	0.27		0.96776	1	chr16:20392332_A_G	G	A	0.92781	0.064157	1.18e-39	0.00516325	0.000845642	1e-09		Olink	unique to Olink	unique to Olink
'Uromodulin	SeId_9451_20	UMOD_CAR	'UMOD	Vascular/heart problems diagnosed by doctor: None of the above	ukb-b-13352		0.00128542	0.0758136	chr16:20347156_A_G	A	G	0.0451	0.0136	0.0009004	-0.00290457	0.000974762	0.00290001		0.985523	1	chr16:20392332_A_G	G	A	0.92781	0.064157	1.18e-39	-0.0117385	0.00118751	4.8e-23		Olink	unique to Olink	unique to Olink
'Uromodulin	SeId_9451_20	UMOD_CAR	'UMOD	Non-cancer illness code, self-reported: hypertension	ukb-b-14057		0.0025319	0.0758136	chr16:20347156_A_G	A	G	0.0451	0.0136	0.0009004	0.00333689	0.000935734	0.000359998		0.982667	1	chr16:20392332_A_G	G	A	0.92781	0.064157	1.18e-39	0.0119344	0.00113999	1.2e-25		Olink	unique to Olink	unique to Olink
'Uromodulin	SeId_9451_20	UMOD_CAR	'UMOD	Vascular/heart problems diagnosed by doctor: High blood pressure	ukb-b-14177		0.0018755	0.0758136	chr16:20347156_A_G	A	G	0.0451	0.0136	0.0009004	0.00332622	0.000948704	0.000449997		0.984356	1	chr16:20392332_A_G	G	A	0.92781	0.064157	1.18e-39	0.0121322	0.00115576	8.9e-26		Olink	unique to Olink	unique to Olink
'Uromodulin	SeId_9451_20	UMOD_CAR	'UMOD	Medication for cholesterol, blood pressure or diabetes: Blood pressure medication	ukb-b-14395		0.00792153	0.0758136	chr16:20347156_A_G	A	G	0.0451	0.0136	0.0009004	0.00378691	0.00138385	0.00619998		0.968914	1	chr16:20392332_A_G	G	A	0.92781	0.064157	1.18e-39	0.012704	0.00168595	4.9e-14		Olink	unique to Olink	unique to Olink
'Uromodulin	SeId_9451_20	UMOD_CAR	'UMOD	Medication for cholesterol, blood pressure, diabetes, or take exogenous hormones: Blood pressure medication	ukb-b-18009		0.00254789	0.0758136	chr16:20347156_A_G	A	G	0.0451	0.0136	0.0009004	0.00386359	0.00110915	0.0005		0.982088	1	chr16:20392332_A_G	G	A	0.92781	0.064157	1.18e-39	0.0133291	0.00135109	5.9e-23		Olink	unique to Olink	unique to Olink
'Uromodulin	SeId_9451_20	UMOD_CAR	'UMOD	Systolic blood pressure, automated reading	ukb-b-20175		0.00100777	0.0758136	chr16:20347156_A_G	A	G	0.0451	0.0136	0.0009004	0.00226774	0.00216401	0.29		0.979109	1	chr16:20392332_A_G	G	A	0.92781	0.064157	1.18e-39	0.0148028	0.00263583	2e-08		Olink	unique to Olink	unique to Olink
'Uromodulin	SeId_9451_20	UMOD_CAR	'UMOD	Medication for cholesterol, blood pressure, diabetes, or take exogenous hormones: None of the above	ukb-b-20379		0.00263049	0.0758136	chr16:20347156_A_G	A	G	0.0451	0.0136	0.0009004	-0.00375832	0.00136108	0.00580003		0.983108	1	chr16:20392332_A_G	G	A	0.92781	0.064157	1.18e-39	-0.0116649	0.00165797	2e-12		Olink	unique to Olink	unique to Olink
'Uromodulin	SeId_9451_20	UMOD_CAR	'UMOD	Diastolic blood pressure, automated reading	ukb-b-7992		0.000981861	0.0758136	chr16:20347156_A_G	A	G	0.0451	0.0136	0.0009004	0.00586745	0.00215888	0.00659994		0.98597	1	chr16:20392332_A_G	G	A	0.92781	0.064157	1.18e-39	0.0209784	0.00262959	1.5e-15		Olink	unique to Olink	unique to Olink
'IGSF3	SeId_9715_15	IGSF3_CRG	'IGSF3	Heart rate response to recovery post exercise (50 sec)	ebi-a-GCST005848		0.802946	0.962851	chr1:117132178_C_T	C	T	0.0834	0.0131	2.22e-10	-0.0285899	0.00599149	1.8e-06		0.00760921	0.00288747	chr1:117534181_C_T	C	T	1.0974	0.26369	3.75e-05	0.0270115	0.0249441	0.28		SomaScan	uncertain	unique to SOMAscan
'DNER	SeId_9769_48	DNER_INF	'DNER	Ankle spacing width (right)	ukb-b-8607		0.849305	0.997907	chr2:230592777_A_G	A	G	0.1749	0.0139	2.57e-36	-0.0172815	0.00333101	2.1e-07		0.709944	1	chr2:230592359_A_T	A	T	0.33033	0.063569	3.01e-07	-0.0173009	0.00333106	2.1e-07		SomaScan	consistent	consistent
'SULT 2A1	SeId_9829_91	SULT2A1_CRG	'SULT2A1	X-18601	met-a-396		0.932715	0.94442	chr19:48389002_A_T	T	A	0.2469	0.0176	1.29e-44	0.0381	0.0067	1.09e-08		0.902732	1	chr19:48371102_C_T	T	C	0.40737	0.084664	2.01e-06	0.039	0.0067	4.83e-09		SomaScan	consistent	consistent
'SULT 2A1	SeId_9829_91	SULT2A1_CRG	'SULT2A1	X-11445--5-alpha-pregnan-3beta,20alpha-disulfate	met-a-517		0.890098	0.94442	chr19:48389002_A_T	T	A	0.2469	0.0176	1.29e-44	0.0634	0.0117	5.62e-08		0.90501	1	chr19:48371102_C_T	T	C	0.40737	0.084664	2.01e-06	0.0663	0.0117	1.35e-08		SomaScan	consistent	consistent
'SULT 2A1	SeId_9829_91	SULT2A1_CRG	'SULT2A1	X-12063	met-a-570		0.888027	0.921745	chr19:48389002_A_T	T	A	0.2469	0.0176	1.29e-44	0.0379	0.0067	1.53e-08		0.8957	0.975144	chr19:48371102_C_T	T	C	0.40737	0.084664	2.01e-06	0.0398	0.0067	2.87e-09		SomaScan	consistent	consistent
'SULT 2A1	SeId_9829_91	SULT2A1_CRG	'SULT2A1	X-12456	met-a-613		0.970551	0.996292	chr19:48389002_A_T	T	A	0.2469	0.0176	1.29e-44	0.0395	0.0068	4.99e-09		0.895609	0.941419	chr19:48371102_C_T	T	C	0.40737	0.084664	2.01e-06	0.0412	0.0068	1.02e-09		SomaScan	consistent	consistent
'SULT 2A1	SeId_9829_91	SULT2A1_CRG	'SULT2A1	X-12850	met-a-667		0.972712	0.996292	chr19:48389002_A_T	T	A	0.2469	0.0176	1.29e-44	0.0553	0.0072	1.74e-14		0.902436	0.941419	chr19:48371102_C_T	T	C	0.40737	0.084664	2.01e-06	0.0572	0.0072	2.57e-15		SomaScan	consistent	consistent
'SULT 2A1	SeId_9829_91	SULT2A1_CRG	'SULT2A1	X-13429	met-a-683		0.878279	0.94442	chr19:48389002_A_T	T	A	0.2469	0.0176	1.29e-44	0.0486	0.0082	3.24e-09		0.920751	1	chr19:48371102_C_T	T	C	0.40737	0.084664	2.01e-06	0.053	0.0082	1.07e-10		SomaScan	consistent	consistent
'SULT 2A1	SeId_9829_91	SULT2A1_CRG	'SULT2A1	5alpha-androstan-3beta,17beta-diol disulfate	met-a-746		0.926248	0.921745	chr19:48389002_A_T	T	A	0.2469	0.0176	1.29e-44	0.0826	0.0088	9.38e-21		0.889241	0.975144	chr19:48371102_C_T	T	C	0.40737	0.084664	2.01e-06	0.0833	0.0088	4.33e-21		SomaScan	consistent	consistent
'SULT 2A1	SeId_9829_91	SULT2A1_CRG	'SULT2A1	Non-cancer illness code, self-reported: cholelithiasis/gall stones	ukb-b-18700		0.810643	1	chr19:48389002_A_T	T	A	0.2469	0.0176	1.29e-44	0.00291039	0.000357992	4.3e-16		0.693526	0.966769	chr19:48376995_C_T	C	T	0.41447	0.084603	1.32e-06	0.00287454	0.000357902	9.6e-16		SomaScan	consistent	consistent
'SULT 2A1	SeId_9829_91	SULT2A1_CRG	'SULT2A1	Operation code: cholecystectomy/gall bladder removal	ukb-b-6235		0.844393	1	chr19:48389002_A_T	T	A	0.2469	0.0176	1.29e-44	0.00699745	0.000544219	7.8e-38		0.708942	0.966769	chr19:48376995_C_T	C	T	0.41447	0.084603	1.32e-06	0.00695443	0.000544082	2.1e-37		SomaScan	consistent	consistent
'SULT 2A1	SeId_9829_91	SULT2A1_CRG	'SULT2A1	Diagnoses - main ICD10: K80.1 Calculus of gallbladder with other cholecystitis	ukb-b-8988		0.812529	0.992707	chr19:48389002_A_T	T	A	0.2469	0.0176	1.29e-44	0.00159432	0.000257455	5.9e-10		0.682074	0.96254	chr19:48376995_C_T	C	T	0.41447	0.084603	1.32e-06	0.0015695	0.00025739	1.1e-09		SomaScan	consistent	consistent
'ADA15	SeId_9956_7	ADAM15_NEX	'ADAM15	Operation code: varicose vein surgery	ukb-b-15592		0.00303277	0.00387984	chr1:155012545_A_G	G	A	0.1794	0.0479	0.0001811	-0.000468995	0.00131886	0.719999		0.990097	1	chr1:155033308_A_G	A	G	1.0118	0.063401	2.26e-46	0.00390094	0.000548902	1.2e-12		Olink	unique to Olink	unique to Olink
