# Supplementary material for: Synergistic insights into human health from aptamer- and antibody-based proteomic profiling
Source: Nat Commun. 2021 Nov 24;12:6822. doi: 10.1038/s41467-021-27164-0 (PMC8613205; doi:10.1038/s41467-021-27164-0)
Supplement: Supplementary file 16 — Source Data [file 41467_2021_27164_MOESM16_ESM.xlsx]

## Sheet: Figure 2b
	AMN data							Non-normalised data
Variable	Minimum	25th percentile	Median	Mean	75th percentile	Maximum		Minimum	25th percentile	Median	Mean	75th percentile	Maximum
percent_outliers	29.9122	33.4378	34.4149	34.4328	35.3962	38.3048		32.4255	36.3491	37.3276	37.2888	38.0892	42.4009
percent_below_lod	23.5403	26.3248	27.0446	27.0262	27.706	30.2344		15.7507	18.3485	18.9076	18.9394	19.5443	21.6953
ApparentKdM	19.3402	21.3258	22.067	22.0588	22.7595	25.2231		18.7886	21.7706	22.4364	22.4972	23.2407	25.9393
Missing_data_percent	14.664	16.111	16.6267	16.6909	17.3047	19.3329		15.9867	18.4661	19.0145	19.0277	19.6783	21.7703
Transmembrane.domains	8.63558	11.2103	11.7933	11.8218	12.5373	14.508		9.75189	11.5119	12.2112	12.1629	12.7268	14.6679
dilution	8.1828	9.86541	10.4978	10.4913	11.0528	13.906		5.4538	7.95955	8.58244	8.5771	9.14852	11.2099
TotalCVPlasma	4.87252	8.04892	8.70754	8.64292	9.26406	11.4094		5.65176	8.53686	9.23463	9.27711	9.99226	12.5578
percent_outliers.olink	5.39749	7.62538	8.23434	8.2624	8.88786	11.771		5.16966	7.56891	8.26476	8.32458	8.98097	12.6232
Length	3.24584	5.44299	6.08399	6.09842	6.73733	9.34195		2.4127	4.55636	5.19026	5.23083	5.88611	7.73925
Mass	3.27225	5.06673	5.67994	5.69051	6.31292	8.05641		2.34269	4.51789	5.18481	5.19491	5.82205	9.32624
myristoylation	2.55993	4.08622	4.41621	4.42892	4.76244	5.90617		5.37789	6.78972	7.2065	7.20527	7.62054	9.29663
Disulfide.bonds	1.31833	3.72034	4.41137	4.36409	5.05355	7.09358		3.24379	5.90047	6.54153	6.50006	7.16906	8.83049
panelshortname	1.53976	3.64964	4.37809	4.3746	5.07746	7.05421		0.342075	3.01686	3.71564	3.68841	4.33317	6.68055
a.helix.domains	0.545222	3.52542	4.16166	4.191	4.87019	7.30684		4.64023	6.88922	7.57958	7.57401	8.20443	10.9035
DNA.binding.domains	0.329845	3.16399	3.67715	3.6248	4.13913	5.52272		-0.245396	2.01337	2.47122	2.39625	2.96075	4.03225
ubiquitination	0.36997	2.76826	3.29493	3.3121	3.92239	5.54329		-0.674087	1.33106	1.86628	1.80105	2.35206	3.70938
Turn.domains	0.267561	2.33806	2.98332	2.99782	3.68014	5.78481		1.7816	3.39501	4.04542	4.06993	4.72465	6.46707
Beta.strand.domains	-0.27929	2.22516	2.94257	2.91671	3.61383	5.71685		2.93803	5.23836	5.83791	5.90661	6.54148	8.56084
Zinc.finger.domains	0.0163067	2.34292	2.89036	2.81215	3.38502	4.58106		-0.0374305	1.92432	2.42475	2.34568	2.85704	4.32805
Number_of_isoforms	-1.35388	1.78955	2.53009	2.4521	3.17973	6.15887		-1.78804	1.50883	2.33337	2.24684	2.96063	5.2446
eLOD	-0.562394	1.82422	2.50164	2.52671	3.23222	5.25778		0.981307	3.71791	4.47892	4.41761	5.17061	7.4481
methylation	-0.251024	1.17628	1.70765	1.55754	2.03765	2.84414		-1.001	-0.208174	0.279174	0.307369	1.12104	1.41698
S.nitrosylation	-0.383937	1.00617	1.39172	1.51358	1.95781	3.11326		-1.14879	-0.496664	-0.323437	0.104234	0.82572	1.91912
glycosaminoglycan.chains	-1.52921	0.221599	0.98937	0.715859	1.39785	2.24439		-2.40036	-0.856278	0.000282565	-0.288888	0.300566	0.996223
glycosylation	-1.12637	0.32812	0.835901	0.83483	1.19999	2.50746		-1.23647	-0.17579	0.0475722	0.345245	1.10847	1.36033
palmitoylation	-1.6069	-0.458856	0.690736	0.406035	1.08446	1.93192		-1.72008	-0.766803	-0.0908665	-0.124363	0.816621	1.21567
phosphorylation	-1.5545	0.131396	0.595427	0.625494	1.196	2.16937		-1.25951	0.0285206	0.912734	0.918351	1.63383	2.89688
acylation	-2.02845	-0.038937	0.420265	0.241661	0.810071	1.61428		-1.96924	0.0292829	0.174719	0.0441731	0.429426	0.949221
LOD	-1.15848	-0.675762	0.168885	0.0218452	0.494663	1.10369		-1.89347	-0.909173	-0.239848	0.0573785	0.743977	2.83309
Coiled.coil.domains	-3.19115	-1.14784	-0.343613	-0.501557	0.242046	1.43082		-2.12212	-0.843807	0.0498844	-0.205587	0.375919	0.964883
acetylation	-1.8182	-1.35663	-0.867188	-0.579284	0.355701	1.24222		-1.84926	-1.27159	-0.72425	-0.526318	0.345364	0.698798
acetylglucosmination	-2.16118	-1.57737	-0.904303	-0.872508	-0.257672	0.514165		-1.50012	-1.11213	-0.248825	-0.302914	0.629931	1.01165
sulfated	-3.21207	-1.90594	-1.37661	-1.50191	-0.995709	-0.157066		-1.58546	-0.891844	-0.190337	-0.0795455	0.737975	1.58541

## Sheet: Figure 3d
								Correlation coefficient
Protein	Olink-ID	SomaScan-ID	rsID	MarkerName	EA	OA	MAF	Overall	Homozygous major	Heterozygous	Homozygous minor
YKL-40	CHI3L1_CAR3	SeqId_11104_13	rs2071579	chr1:203153634_C_G	C	G	0.456701	0.453878	0.803877	0.820253	0.959357
Gro-a	CXCL1_CAR2	SeqId_2985_35	rs3097411	chr4:74738454_C_G	G	C	0.257732	0.638495	0.449628	0.696176	0.829545
YKL-40	CHI3L1_CAR3	SeqId_11104_13	rs4950928	chr1:203155882_C_G	G	C	0.191753	0.453878	0.561072	0.656244	0.823529
Siglec-9	Siglec_9_NEU	SeqId_3007_7	rs62276455	chr3:98417481_A_T	A	T	0.465979	0.512604	0.350263	0.581257	0.559383
Siglec-3	CD33_NEX	SeqId_3166_92	rs1710398	chr19:51726911_A_C	C	A	0.412371	0.600616	0.87914	0.324109	0.38181
FOLR3	FR_gamma_ONC2	SeqId_15495_9	rs71891516	chr11:71850156_D_I	I	D	0.071134	0.323886	-0.0258808	0.47865
KI2L3	KIR2DL3_NEX	SeqId_17153_46	rs17207383	chr19:55248107_G_T	T	G	0.363918	0.709506	0.563557	0.714882	0.811009
TCL1A	TCL1A_ONC2	SeqId_17210_2	rs17056298	chr5:158268679_C_G	G	C	0.0752577	0.818471	0.837373	0.725291
VEGF121	VEGFA_INF	SeqId_4867_15	rs6921438	chr6:43925607_A_G	A	G	0.484536	0.705498	0.73918	0.570477	0.318109
Proteinase-3	PRTN3_CAR3	SeqId_13720_95	rs73402206	chr6:31383960_A_G	G	A	0.0226804	0.730563	0.721415	0.833992
IL-16	IL16_CAR2	SeqId_2774_10	rs58754882	chr15:81595358_A_G	A	G	0.0835052	0.576443	0.48838	0.744239	0.5
INHBC	INHBC_DEV	SeqId_15686_49	rs3741414	chr12:57844049_C_T	T	C	0.214433	0.649141	0.792686	0.863463	-0.1
Endothelin-converting enzyme 1	ECE1_NEX	SeqId_8767_44	rs9501393	chr6:31974849_C_G	G	C	0.135052	0.0730192	0.00864016	0.232184	0.4
TECK	CCL25_INF	SeqId_2705_5	rs281379	chr19:49214274_A_G	A	G	0.490722	0.171689	-0.0719778	0.227945	0.294674
Granzyme B	GZMB_ONC2	SeqId_4133_54	rs35013088	chr14:25096469_D_I	D	I	0.146392	0.694643	0.680155	0.720085	0.75
ISLR2	ISLR2_NEX	SeqId_13124_20	rs751527	chr15:74611189_C_T	C	T	0.369072	0.525393	0.439382	0.512882	0.705188
MRC2	MRC2_CRG	SeqId_3041_55	rs146385050	chr17:60637258_A_C	A	C	0.191753	0.483705	0.428133	0.588259	0.671827
K6PF	PFKM_CRG	SeqId_17384_110	rs4760682	chr12:48512285_A_C	C	A	0.2	0.583538	0.607371	0.59525	0.440613
SARP-2	SFRP1_NEX	SeqId_3221_54	rs779860630	chr9:136138765_D_I	D	I	0.184536	0.479279	0.399855	0.567191	0.918182
TAJ	TNFRSF19_ONC2	SeqId_5131_15	rs754106586	chr13:24147620_D_I	I	D	0.290722	0.266698	0.384859	0.107069	0.224953
TRYB1	TPSAB1_IMR	SeqId_9409_11	rs113690116	chr16:1372070_A_C	C	A	0.0195876	0.545549	0.498214	0.766667
VEGF sR3	VEGFR_3_ONC2	SeqId_16035_8	rs10935473	chr3:98416900_G_T	T	G	0.457732	0.210774	-0.0811612	0.12029	0.141232

## Sheet: Figure 5a
							SeqID - 6402-8			SeqID - 10816-150			PILRA (Olink)			Alzheimer's disease
MarkerName	rsID	Chromosome	Position	MAF	EA	NEA	Effect	SE	P-value	Effect	SE	P-value	Effect	SE	P-value	Effect	SE	P-value
chr7:99472313_A_G	rs73403507	7	99472313	0.0027	A	G	0.432	0.1385	0.001818	0.4129	0.1385	0.002878	0.49559	0.55768	0.374628	0.0225612	0.012987	0.08235
chr7:99472686_C_T	rs35649099	7	99472686	0.0579	T	C	-0.4181	0.0301	8.07e-44	-0.4115	0.0301	1.919e-42	0.59707	0.12554	2.60795e-06	0.00432639	0.00436278	0.321364
chr7:99472857_A_G	rs35405904	7	99472857	0.0571	A	G	-0.4071	0.0288	3.131e-45	-0.4055	0.0289	7.496e-45	0.59707	0.12554	2.60795e-06	0.00443084	0.00440889	0.314907
chr7:99473229_A_G	rs2572024	7	99473229	0.4092	A	G	-0.3738	0.0134	1.49e-171	-0.3677	0.0134	1.12e-165	0.10168	0.062956	0.10696	0.00626386	0.00219521	0.00432513
chr7:99473407_C_G	rs77650157	7	99473407	0.0404	C	G	-0.0266	0.0351	0.4493	-0.0195	0.0351	0.5793	-0.19277	0.17304	0.265815	-0.0047269	0.00592636	0.425099
chr7:99473486_A_T	rs79583549	7	99473486	0.0686	A	T	-0.0852	0.0268	0.001498	-0.0843	0.0268	0.001688	0.0078743	0.13079	0.952015	0.0021723	0.00469191	0.643372
chr7:99473624_G_T	rs1025576	7	99473624	0.4073	T	G	-0.3705	0.0134	1.84e-168	-0.3644	0.0134	1.47e-162	0.10681	0.062616	0.0886748	0.00658838	0.0021975	0.00271646
chr7:99473650_C_T	rs57619271	7	99473650	0.0027	T	C	0.4336	0.1385	0.00175	0.4141	0.1385	0.002794	0.49559	0.55768	0.374628	0.0225193	0.0129629	0.08235
chr7:99473801_A_G	rs73403577	7	99473801	0.0027	A	G	0.4325	0.1385	0.001795	0.4132	0.1385	0.002857	0.49559	0.55768	0.374628	0.0189807	0.0129749	0.1435
chr7:99473858_C_G	rs17161997	7	99473858	0.0576	C	G	-0.4013	0.0287	2.65e-44	-0.4014	0.0288	2.732e-44	0.59707	0.12554	2.60795e-06	0.00451425	0.00435752	0.300217
chr7:99474007_C_T	rs60737583	7	99474007	0.0022	T	C	0.4441	0.1546	0.004066	0.4277	0.1547	0.005682	0.49559	0.55768	0.374628	0.0206417	0.0129628	0.1113
chr7:99474143_A_G	rs114518763	7	99474143	0.0026	A	G	-0.3932	0.1413	0.005388	-0.405	0.1413	0.004145	-0.49559	0.55768	0.374628	-0.0334813	0.0205704	0.1036
chr7:99474158_G_T	rs115450325	7	99474158	0.0024	T	G	-0.3348	0.1542	0.02988	-0.4343	0.1541	0.00483	-0.49559	0.55768	0.374628	-0.0423915	0.023837	0.07534
chr7:99474427_A_G	rs2572023	7	99474427	0.4756	A	G	-0.3805	0.0131	1.75e-184	-0.3744	0.0132	3.73e-178	0.10656	0.062174	0.0871967	0.00638721	0.00216338	0.00315295
chr7:99474438_A_G	rs139077767	7	99474438	0.0061	A	G	0.3376	0.0928	0.000275	0.2359	0.0928	0.01107	0.12254	0.61788	0.842875	-0.0271739	0.0156484	0.08247
chr7:99474729_C_T	rs2572022	7	99474729	0.4073	T	C	-0.3698	0.0134	6.49e-168	-0.3636	0.0134	6.01e-162	0.10701	0.062613	0.0880643	0.00650982	0.00219776	0.00305623
chr7:99475138_A_G	rs73403583	7	99475138	0.0276	A	G	-0.4247	0.0412	6.066e-25	-0.4581	0.0412	8.803e-29	0.53442	0.16166	0.00101765	0.0108265	0.00708254	0.126359
chr7:99475198_A_C	rs73403584	7	99475198	0.0027	A	C	0.4751	0.1402	0.0007035	0.4521	0.1402	0.001262	0.49559	0.55768	0.374628	0.0209942	0.0129395	0.1047
chr7:99475473_C_T	rs2060452	7	99475473	0.4072	T	C	-0.3704	0.0134	2.02e-168	-0.3641	0.0134	2.39e-162	0.10685	0.062621	0.0885727	0.00657873	0.00219877	0.00277154
chr7:99475587_A_C	rs66629054	7	99475587	0.0572	A	C	-0.409	0.0288	1.171e-45	-0.4073	0.0288	2.848e-45	0.59709	0.12554	2.60735e-06	0.0042892	0.00434719	0.323809
chr7:99475718_A_G	rs2527881	7	99475718	0.4646	A	G	0.4743	0.0128	2.04e-299	0.4676	0.0128	6.01e-290	-0.2386	0.061086	0.000107226	-0.00706346	0.00217073	0.00113812
chr7:99475880_C_T	rs185321741	7	99475880	0.0125	T	C	0.5919	0.0616	7.088e-22	0.5637	0.0616	5.741e-20	-0.601	0.25016	0.0166571	-0.0240585	0.0110673	0.0297175
chr7:99476160_A_T	rs10230329	7	99476160	0.373	A	T	0.3517	0.0139	1.82e-141	0.3484	0.0139	1.04e-138	-0.11394	0.063127	0.0716968	-0.0360522	0.0107873	0.0008315
chr7:99476174_A_T	rs10230336	7	99476174	0.3784	A	T	0.3505	0.0139	4.78e-141	0.3466	0.0139	1.01e-137	-0.11248	0.063116	0.0753529	-0.0360615	0.0107873	0.0008289
chr7:99476662_G_T	rs77422230	7	99476662	0.0021	T	G	-0.4385	0.1605	0.006294	-0.4873	0.1605	0.00239	-0.49559	0.55768	0.374628	-0.0212968	0.0157239	0.1756
chr7:99477076_A_C	rs142063455	7	99477076	0.002	A	C	-0.3859	0.1651	0.01942	-0.4836	0.165	0.003386	-0.49559	0.55768	0.374628	-0.0553169	0.0337985	0.1017
chr7:99477399_C_G	rs189610732	7	99477399	0.0057	C	G	0.3366	0.096	0.0004548	0.3798	0.096	7.598e-05	0.09412	0.53864	0.861359	-0.0375533	0.0183402	0.0406
chr7:99477426_A_G	rs2527927	7	99477426	0.4577	A	G	0.4736	0.0128	1.75e-297	0.4686	0.0129	2.53e-290	-0.23712	0.061329	0.000125574	-0.00719803	0.00216907	0.000905082
chr7:99477524_A_G	rs2527926	7	99477524	0.416	A	G	0.3691	0.0133	1.29e-168	0.3647	0.0133	2.21e-164	-0.10589	0.062765	0.0922359	-0.0063493	0.00218817	0.00371203
chr7:99477801_D_I	rs551950451	7	99477801	0.4965	D	I	-0.3839	0.0137	2.04e-173	-0.3773	0.0137	4.11e-167	0.12013	0.062938	0.0568853	0.0342184	0.0107153	0.001406
chr7:99477832_A_T	rs533941113	7	99477832	0.0053	A	T	-0.4281	0.0974	1.108e-05	-0.4736	0.0974	1.165e-06	0.20464	0.41209	0.619698	0.0177736	0.0177733	0.3173
chr7:99477878_C_T	rs142157695	7	99477878	0.002	T	C	-0.384	0.1648	0.01978	-0.4807	0.1647	0.003516	-0.49559	0.55768	0.374628	-0.0422716	0.0333742	0.2053
chr7:99478371_C_T	rs117168341	7	99478371	0.0173	T	C	0.3759	0.0557	1.554e-11	0.3476	0.0558	4.607e-10	0.13211	0.22911	0.564482	-0.0142271	0.00871003	0.102381
chr7:99478804_C_T	rs2572019	7	99478804	0.4141	T	C	-0.3665	0.0133	3.81e-166	-0.3617	0.0134	1.92e-161	0.11448	0.062378	0.0670811	0.00663239	0.00218881	0.00244448
chr7:99478898_C_T	rs369052001	7	99478898	0.002	T	C	0.3863	0.165	0.01923	0.4832	0.1649	0.003391	0.49559	0.55768	0.374628	0.0539526	0.0329649	0.1017
chr7:99479111_A_G	rs11505840	7	99479111	0.0574	A	G	0.4013	0.0288	4.256e-44	0.3986	0.0288	1.716e-43	-0.56922	0.12581	7.62255e-06	-0.00511414	0.00424188	0.22796
chr7:99479638_A_G	rs2527925	7	99479638	0.414	A	G	0.3663	0.0133	5.59e-166	0.3615	0.0134	2.48e-161	-0.11618	0.062263	0.062647	-0.00667776	0.00218879	0.00228163
chr7:99480193_C_T	rs2572018	7	99480193	0.4141	T	C	-0.3662	0.0133	6.85e-166	-0.3613	0.0134	3.12e-161	0.1121	0.062111	0.0717299	0.00665146	0.00218854	0.00237195
chr7:99480301_A_G	rs76986916	7	99480301	0.0696	A	G	0.084	0.0266	0.001599	0.0838	0.0266	0.001638	-0.0055459	0.13078	0.966193	-0.000573304	0.00439418	0.896195
chr7:99480766_G_T	rs10272125	7	99480766	0.0587	T	G	-0.407	0.0285	2.005e-46	-0.4072	0.0285	1.888e-46	0.50464	0.12168	3.97283e-05	0.00386912	0.00420607	0.357631
chr7:99480833_A_G	rs181601681	7	99480833	0.005	A	G	-0.197	0.1066	0.06462	-0.2575	0.1066	0.01574	0.22678	0.30782	0.461647	0.0105402	0.0170773	0.5371
chr7:99480906_D_I	rs111796078	7	99480906	0.0699	D	I	0.0912	0.0267	0.0006291	0.0895	0.0267	0.0007894	-0.0061077	0.13085	0.962789	0.0281984	0.0178086	0.113326
chr7:99481007_A_G	rs11505841	7	99481007	0.0291	A	G	0.3775	0.0404	9.747e-21	0.335	0.0405	1.243e-16	-0.58529	0.20005	0.00359749	0.000293902	0.00552606	0.957585
chr7:99481344_G_T	rs2082745	7	99481344	0.4138	T	G	-0.366	0.0133	1.3e-165	-0.3609	0.0134	9e-161	0.11618	0.062263	0.062647	0.00672474	0.00218985	0.00213431
chr7:99481416_C_T	rs2082744	7	99481416	0.4138	T	C	0.366	0.0133	1.16e-165	0.361	0.0134	7.91e-161	-0.11619	0.062263	0.0626325	-0.00664103	0.00218978	0.00242347
chr7:99481492_A_C	rs2572015	7	99481492	0.4141	A	C	-0.3661	0.0133	7.25e-166	-0.3613	0.0134	3.27e-161	0.11211	0.062111	0.0717133	0.00665486	0.00218854	0.00235966
chr7:99481516_C_T	rs76265464	7	99481516	0.0138	T	C	0.5391	0.0653	1.552e-16	0.5403	0.0653	1.341e-16	-0.50605	0.27485	0.0662064	-0.0166961	0.0093698	0.074765
chr7:99481637_A_G	rs2099445	7	99481637	0.4575	A	G	0.4729	0.0129	2.25e-296	0.468	0.0129	1.97e-289	-0.24151	0.061389	9.57414e-05	-0.00718078	0.00216958	0.000933785
chr7:99482054_A_G	rs193150367	7	99482054	0.002	A	G	0.384	0.1649	0.01983	0.4805	0.1648	0.003547	0.49559	0.55768	0.374628	0.0542841	0.0331674	0.1017
chr7:99482594_C_T	rs2082743	7	99482594	0.0587	T	C	-0.4072	0.0284	1.798e-46	-0.4074	0.0285	1.713e-46	0.50464	0.12168	3.97283e-05	0.00387578	0.00420607	0.356803
chr7:99482615_A_C	rs559615908	7	99482615	0.0024	A	C	-0.4257	0.1468	0.003732	-0.4435	0.1468	0.002523	-0.12554	0.57993	0.828707	-0.0155574	0.0252497	0.5378
chr7:99483037_A_G	rs144945766	7	99483037	0.0262	A	G	0.7335	0.044	1.721e-62	0.754	0.0439	5.253e-66	-0.3144	0.16433	0.0563119	-0.0107722	0.00828552	0.193558
chr7:99483496_A_G	rs34288759	7	99483496	0.0587	A	G	-0.4068	0.0285	2.207e-46	-0.407	0.0285	2.077e-46	0.50464	0.12168	3.97283e-05	0.0040307	0.00420574	0.337871
chr7:99483731_D_I	rs58306841	7	99483731	0.4131	D	I	0.3664	0.0134	7.87e-165	0.3617	0.0134	2.81e-160	-0.1143	0.062602	0.0684857	-0.0334767	0.0109145	0.002161
chr7:99483867_A_G	rs28449324	7	99483867	0.0587	A	G	0.407	0.0285	2.09e-46	0.4072	0.0285	1.909e-46	-0.50464	0.12168	3.97283e-05	-0.00389036	0.00420574	0.354959
chr7:99484204_D_I	rs113213485	7	99484204	0.0572	D	I	-0.4064	0.0289	7.34e-45	-0.4031	0.0289	3.976e-44	0.56922	0.12581	7.62255e-06	0.0116439	0.0234166	0.619011
chr7:99484295_A_G	rs2572013	7	99484295	0.4142	A	G	0.3664	0.0133	3.96e-166	0.3615	0.0134	2.34e-161	-0.10874	0.062196	0.0810401	-0.0066306	0.00218809	0.00244299
chr7:99484473_A_G	rs2572012	7	99484473	0.4142	A	G	0.3665	0.0133	3.61e-166	0.3615	0.0134	2.12e-161	-0.10874	0.062196	0.0810401	-0.00662536	0.00218808	0.00246226
chr7:99485000_C_T	rs10245581	7	99485000	0.0589	T	C	0.4034	0.0285	1.613e-45	0.4041	0.0285	1.201e-45	-0.50464	0.12168	3.97283e-05	-0.0097745	0.0208867	0.639801
chr7:99485263_C_T	rs144564269	7	99485263	0.0701	T	C	0.0878	0.0266	0.0009716	0.0868	0.0266	0.001123	-0.0052462	0.1308	0.968024	0.0169189	0.0112669	0.133188
chr7:99485895_A_G	rs542536022	7	99485895	0.002	A	G	-0.3882	0.1651	0.01868	-0.4891	0.165	0.003032	-0.49559	0.55768	0.374628	-0.0541643	0.033374	0.1046
chr7:99486000_C_T	rs13311259	7	99486000	0.4137	T	C	-0.3662	0.0134	5.14e-165	-0.3616	0.0134	1.46e-160	0.11228	0.062443	0.0727612	0.0328172	0.0107163	0.002196
chr7:99486032_C_T	rs151012614	7	99486032	0.4731	T	C	0.4467	0.0129	1.11e-261	0.4423	0.0129	6.53e-256	-0.23348	0.060643	0.000133906	-0.0112768	0.00528775	0.032956
chr7:99486165_C_T	rs4727436	7	99486165	0.416	T	C	0.3688	0.0134	3.16e-167	0.3641	0.0134	9.73e-163	-0.11214	0.062665	0.0741481	-0.0119099	0.00529233	0.0244226
chr7:99486175_C_T	rs4727437	7	99486175	0.4154	T	C	0.3676	0.0134	6.08e-166	0.3632	0.0134	1.11e-161	-0.10717	0.062692	0.0880035	-0.0100217	0.00529178	0.0582471
chr7:99486193_C_T	rs185308056	7	99486193	0.0301	T	C	-0.3812	0.0401	1.947e-21	-0.3392	0.0401	2.876e-17	0.58438	0.20004	0.00364838	-0.0227713	0.0343595	0.5075
chr7:99486216_A_G	rs146776617	7	99486216	0.0665	A	G	-0.3839	0.0277	1.037e-43	-0.3861	0.0277	3.532e-44	0.52601	0.11938	1.29658e-05	0.00971275	0.0201693	0.630119
chr7:99486238_C_T	rs4727438	7	99486238	0.4149	T	C	-0.3682	0.0134	1.35e-166	-0.3636	0.0134	3.66e-162	0.11025	0.062481	0.0782708	0.0129831	0.00529491	0.0142066
chr7:99486291_C_T	rs182879947	7	99486291	0.0696	T	C	-0.0879	0.0267	0.0009939	-0.0871	0.0267	0.00111	0.0052868	0.1309	0.967799	-0.0284037	0.0198343	0.15213
chr7:99486434_A_G	rs188497893	7	99486434	0.0287	A	G	-0.3825	0.041	1.118e-20	-0.3427	0.0411	7.166e-17	0.62271	0.20833	0.00294103	-0.0219095	0.0343596	0.5237
chr7:99486438_A_G	rs192232295	7	99486438	0.0697	A	G	-0.0877	0.0267	0.001012	-0.0864	0.0267	0.001205	0.0052868	0.1309	0.967799	-0.0282026	0.0198339	0.155044
chr7:99486784_A_G	rs556118629	7	99486784	0.0073	A	G	0.3355	0.0876	0.0001271	0.3212	0.0876	0.0002455	-0.42572	0.3941	0.280576	0.0595886	0.0817399	0.466
chr7:99487071_C_T	rs2572011	7	99487071	0.4574	T	C	0.4729	0.0129	1.76e-296	0.468	0.0129	1.8e-289	-0.2371	0.061317	0.000125343	-0.00707353	0.00216899	0.00110936
chr7:99487152_D_I	rs59413551	7	99487152	0.4136	D	I	-0.3663	0.0134	4.43e-165	-0.3611	0.0134	4.64e-160	0.11239	0.062444	0.0724937	0.03328	0.0109146	0.002295
chr7:99488543_C_T	rs2572010	7	99488543	0.4144	T	C	0.3662	0.0133	6.32e-166	0.3613	0.0134	3.47e-161	-0.10874	0.062196	0.0810401	-0.00654032	0.00218789	0.00279588
chr7:99488940_A_T	rs1048705	7	99488940	0.4143	A	T	-0.3664	0.0133	5.16e-166	-0.3615	0.0134	2.82e-161	0.11281	0.062349	0.0710232	0.00659923	0.00218814	0.00256208
chr7:99489005_A_G	rs2572009	7	99489005	0.414	A	G	-0.3662	0.0133	8.29e-166	-0.3611	0.0134	6.78e-161	0.11281	0.062349	0.0710232	0.0066188	0.00218916	0.00249918
chr7:99489018_A_G	rs180807851	7	99489018	0.002	A	G	-0.3843	0.1649	0.01975	-0.4807	0.1648	0.003533	-0.49559	0.55768	0.374628	-0.0450355	0.0327661	0.1693
chr7:99489289_A_G	rs144009655	7	99489289	0.0048	A	G	-0.3325	0.1015	0.00106	-0.3105	0.1016	0.00224	0.55374	0.49457	0.263421	0.0318627	0.0207859	0.1253
chr7:99489571_A_G	rs17277546	7	99489571	0.0478	A	G	-0.4078	0.0327	1.274e-35	-0.4203	0.0327	9.451e-38	0.22942	0.12885	0.0756136	0.0118984	0.00518357	0.0217096
chr7:99489868_C_G	rs33998596	7	99489868	0.0697	C	G	-0.0852	0.0266	0.001362	-0.0846	0.0266	0.001466	0.0055459	0.13078	0.966193	0.000722905	0.00440044	0.869511
chr7:99490190_A_G	rs35432946	7	99490190	0.0696	A	G	-0.0854	0.0266	0.001324	-0.0848	0.0266	0.001441	0.0055459	0.13078	0.966193	0.00100423	0.004398	0.819383
chr7:99490501_A_T	rs6957718	7	99490501	0.0554	A	T	-0.417	0.0296	4.556e-45	-0.4134	0.0296	2.69e-44	0.55074	0.1266	1.6592e-05	0.00589092	0.00435358	0.176017
chr7:99490956_A_T	rs2572008	7	99490956	0.4142	A	T	-0.3664	0.0133	4.25e-166	-0.3616	0.0134	1.9e-161	0.11281	0.062349	0.0710232	0.00656797	0.00218834	0.00268786
chr7:99491186_C_T	rs141890007	7	99491186	0.0012	T	C	0.9038	0.2332	0.0001063	0.907	0.2334	0.0001017	0.67246	0.95792	0.483014	0.0287149	0.0362043	0.4277
chr7:99491545_A_G	rs117578328	7	99491545	0.0272	A	G	-0.3403	0.0422	7.042e-16	-0.3208	0.0422	2.909e-14	0.25137	0.20145	0.212711	-0.000377094	0.00647533	0.953561
chr7:99492037_C_T	rs143421330	7	99492037	0.0695	T	C	-0.0847	0.0266	0.001459	-0.0846	0.0266	0.001489	0.0055459	0.13078	0.966193	0.000640813	0.00445164	0.88554
chr7:99492295_A_C	rs530861593	7	99492295	0.0626	A	C	-0.0854	0.0297	0.004079	-0.1003	0.0297	0.000737	0.024357	0.14403	0.865779	-0.0351985	0.0256031	0.1692
chr7:99492705_A_T	rs76384158	7	99492705	0.0695	A	T	0.0845	0.0266	0.001508	0.0843	0.0266	0.001539	-0.0055459	0.13078	0.966193	-0.00205047	0.00470194	0.662771
chr7:99492756_A_G	rs2527922	7	99492756	0.4142	A	G	-0.3666	0.0133	2.89e-166	-0.3617	0.0134	1.43e-161	0.11281	0.062349	0.0710232	0.00649323	0.0021883	0.00300481
chr7:99493042_C_T	rs118033517	7	99493042	0.0084	T	C	-0.2796	0.0783	0.0003521	-0.3997	0.0782	3.226e-07	0.23321	0.33167	0.482292	0.00266277	0.01335	0.841905
chr7:99493270_C_G	rs2527921	7	99493270	0.4142	C	G	0.3666	0.0133	2.92e-166	0.3617	0.0134	1.4e-161	-0.11281	0.062349	0.0710232	-0.00654743	0.00218829	0.00277132
chr7:99493660_A_G	rs7787525	7	99493660	0.0571	A	G	-0.4076	0.0289	3.05e-45	-0.4044	0.0289	1.563e-44	0.54796	0.12518	1.47163e-05	0.00477262	0.00424894	0.261331
chr7:99493811_A_G	rs2572006	7	99493811	0.4145	A	G	0.3663	0.0133	6.09e-166	0.3612	0.0134	5.46e-161	-0.11281	0.062349	0.0710232	-0.0065572	0.00218807	0.0027283
chr7:99493880_C_G	rs2527920	7	99493880	0.4574	C	G	0.4732	0.0129	1.15e-296	0.4683	0.0129	1.12e-289	-0.2371	0.061317	0.000125343	-0.00717697	0.00216901	0.000936756
chr7:99494030_A_G	rs2572005	7	99494030	0.4141	A	G	0.3656	0.0134	6.24e-165	0.361	0.0134	1.54e-160	-0.11281	0.062349	0.0710232	-0.00659297	0.00218801	0.00258491
chr7:99494326_A_G	rs543764546	7	99494326	0.0046	A	G	-0.2364	0.1128	0.03606	-0.3043	0.1128	0.006989	0.26334	0.32568	0.41916	0.0229563	0.019104	0.2295
chr7:99494505_C_T	rs59996356	7	99494505	0.0273	T	C	-0.422	0.0415	2.769e-24	-0.4543	0.0415	6.621e-28	0.51485	0.1639	0.00178525	0.0113187	0.0069435	0.103078
chr7:99494513_C_T	rs2527919	7	99494513	0.4144	T	C	0.3664	0.0133	4.53e-166	0.3615	0.0134	2.04e-161	-0.1126	0.06235	0.0715484	-0.00656465	0.0023242	0.00473572
chr7:99494608_A_G	rs77834981	7	99494608	0.0696	A	G	0.0853	0.0266	0.001345	0.0849	0.0266	0.001417	-0.0055459	0.13078	0.966193	-0.000749449	0.00439815	0.864695
chr7:99495472_G_T	rs2527918	7	99495472	0.4575	T	G	-0.4736	0.0129	3.82e-297	-0.4685	0.0129	7.08e-290	0.23701	0.061328	0.000126445	0.00662655	0.00230414	0.00402835
chr7:99495559_C_G	rs566298988	7	99495559	0.0056	C	G	0.4898	0.1196	4.225e-05	0.4385	0.1196	0.0002467	-0.44503	0.53582	0.406631	-0.0473188	0.0238085	0.04687
chr7:99495732_A_G	rs76108580	7	99495732	0.048	A	G	0.4076	0.0327	1.381e-35	0.4215	0.0327	5.885e-38	-0.21878	0.12965	0.0921722	-0.0120068	0.00517232	0.020268
chr7:99496177_A_G	rs2897031	7	99496177	0.0695	A	G	-0.0854	0.0266	0.001324	-0.0855	0.0266	0.001314	0.0055459	0.13078	0.966193	0.000611466	0.00445268	0.890774
chr7:99496667_A_G	rs892752	7	99496667	0.0695	A	G	-0.0851	0.0266	0.001382	-0.0846	0.0266	0.001474	0.0055459	0.13078	0.966193	0.000752421	0.00439766	0.864149
chr7:99497267_A_G	rs76972859	7	99497267	0.0695	A	G	0.085	0.0266	0.001394	0.0847	0.0266	0.001468	-0.0055459	0.13078	0.966193	-0.000753538	0.00439766	0.863949
chr7:99497957_A_T	rs2527916	7	99497957	0.4839	A	T	0.3811	0.0131	3.01e-185	0.376	0.0131	7.92e-180	-0.11326	0.062196	0.069215	-0.00656524	0.0021583	0.00235119
chr7:99498018_A_C	rs2527915	7	99498018	0.4144	A	C	-0.3664	0.0133	4.21e-166	-0.3616	0.0134	1.87e-161	0.11267	0.062357	0.0714167	0.00656368	0.00218806	0.00270184
chr7:99498145_A_G	rs2527914	7	99498145	0.4141	A	G	0.3661	0.0133	8.88e-166	0.361	0.0134	6.18e-161	-0.11279	0.06235	0.0710886	-0.00665719	0.00218906	0.00235703
chr7:99498499_A_T	rs10808114	7	99498499	0.4143	A	T	-0.3664	0.0133	4.53e-166	-0.3615	0.0134	2.1e-161	0.11279	0.06235	0.0710886	0.00655619	0.00218805	0.00273215
chr7:99498552_D_I	rs561584275	7	99498552	0.3802	D	I	-0.4771	0.0142	5.03e-247	-0.4713	0.0142	2.08e-240	0.22126	0.066304	0.000911801	0.0244229	0.0108555	0.02446
chr7:99498557_D_I	rs142024611	7	99498557	0.3914	D	I	-0.4886	0.0141	6.32e-263	-0.4824	0.0141	2.06e-255	0.21738	0.065578	0.000986052	0.0244229	0.0108555	0.02446
chr7:99498989_C_T	rs145419408	7	99498989	0.0048	T	C	0.4243	0.1017	3.029e-05	0.4862	0.1017	1.749e-06	-0.19745	0.40122	0.622859	-0.0220295	0.0210799	0.296
chr7:99499109_C_T	rs186203188	7	99499109	0.002	T	C	0.3876	0.1648	0.01868	0.4826	0.1648	0.0034	0.49559	0.55768	0.374628	0.0542841	0.0331674	0.1017
chr7:99499799_C_T	rs117674278	7	99499799	0.0261	T	C	0.3791	0.0428	8.427e-19	0.3655	0.0428	1.429e-17	-0.026138	0.25277	0.917682	-0.00352961	0.00676759	0.601987
chr7:99499872_A_T	rs2527913	7	99499872	0.4143	A	T	-0.3663	0.0133	4.56e-166	-0.3615	0.0134	1.95e-161	0.11279	0.06235	0.0710886	0.0065735	0.00232424	0.00468061
chr7:99500042_G_T	rs2527912	7	99500042	0.4575	T	G	-0.4742	0.0129	4.94e-298	-0.4688	0.0129	2.44e-290	0.23698	0.061327	0.000126619	0.00714309	0.00216978	0.000994482
chr7:99500323_C_G	rs79810349	7	99500323	0.0694	C	G	0.0863	0.0266	0.001195	0.0847	0.0266	0.001469	-0.0055772	0.13079	0.966004	-0.000855827	0.004398	0.84571
chr7:99500405_G_T	rs112221624	7	99500405	0.002	T	G	0.3877	0.1648	0.01867	0.4827	0.1648	0.003397	0.49559	0.55768	0.374628	0.0539526	0.0329649	0.1017
chr7:99500512_A_C	rs2572004	7	99500512	0.0102	A	C	0.3235	0.0744	1.374e-05	0.2727	0.0744	0.0002473	-0.59484	0.32489	0.067733	-0.014598	0.0109454	0.1823
chr7:99500597_A_G	rs41280953	7	99500597	0.0695	A	G	-0.0843	0.0266	0.001529	-0.0828	0.0266	0.001872	0.0055459	0.13078	0.966193	0.000947064	0.00439897	0.82954
chr7:99500899_C_T	rs2247762	7	99500899	0.4575	T	C	-0.4743	0.0129	3.53e-298	-0.4689	0.0129	1.57e-290	0.23694	0.061337	0.000127262	0.00692817	0.00216978	0.00140788
chr7:99500911_A_G	rs2247761	7	99500911	0.4144	A	G	-0.3664	0.0133	3.83e-166	-0.3616	0.0134	1.82e-161	0.11254	0.062365	0.0717794	0.00652382	0.00218809	0.0028683
chr7:99501189_A_G	rs112871293	7	99501189	0.002	A	G	-0.38	0.1648	0.02114	-0.4753	0.1648	0.003923	-0.49559	0.55768	0.374628	-0.0539526	0.0329649	0.1017
chr7:99501313_A_T	rs2572003	7	99501313	0.4144	A	T	-0.3664	0.0133	4.01e-166	-0.3616	0.0134	1.9e-161	0.11254	0.062365	0.0717794	0.00666045	0.00218809	0.00233493
chr7:99501476_C_T	rs187734694	7	99501476	0.003	T	C	-0.3504	0.1329	0.008351	-0.2253	0.1329	0.08998	0.39925	0.73576	0.587625	0.0129772	0.0248147	0.601
chr7:99501935_A_T	rs140270136	7	99501935	0.0273	A	T	0.3415	0.0424	7.579e-16	0.3236	0.0424	2.293e-14	-0.25365	0.20173	0.209218	0.000782061	0.0063853	0.90252
chr7:99502587_A_G	rs79533752	7	99502587	0.0696	A	G	-0.0852	0.0266	0.001352	-0.0848	0.0266	0.001428	0.0055709	0.13078	0.96604	0.00221652	0.00464329	0.633106
chr7:99502673_D_I	rs57743736	7	99502673	0.4673	D	I	0.447	0.013	6.02e-259	0.4432	0.013	4.93e-254	-0.23584	0.06074	0.000117625	-0.0273338	0.0107833	0.01125
chr7:99503140_C_T	rs117490236	7	99503140	0.0072	T	C	-0.3687	0.085	1.436e-05	-0.4155	0.085	1.01e-06	-0.23077	0.37149	0.534761	-0.0103763	0.0141524	0.463446
chr7:99503542_C_T	rs11980179	7	99503542	0.057	T	C	-0.408	0.0289	2.701e-45	-0.4045	0.0289	1.602e-44	0.54796	0.12518	1.47163e-05	0.0036399	0.00423943	0.390571
chr7:99503625_A_G	rs2527911	7	99503625	0.4139	A	G	-0.3671	0.0133	1.17e-166	-0.362	0.0134	9.39e-162	0.11008	0.062285	0.0778037	0.00653629	0.00218918	0.00282904
chr7:99504976_A_C	rs187273255	7	99504976	0.0695	A	C	0.0856	0.0266	0.00129	0.0856	0.0266	0.001297	-0.0057387	0.13077	0.965015	-0.00207338	0.00470195	0.65924
chr7:99505054_A_G	rs2572002	7	99505054	0.4576	A	G	0.4748	0.0128	6.51e-299	0.4696	0.0129	1.25e-291	-0.23383	0.061206	0.000150626	-0.00706848	0.00216993	0.00112413
chr7:99505223_A_G	rs7781442	7	99505223	0.4576	A	G	0.4747	0.0129	9.66e-299	0.4695	0.0129	2.37e-291	-0.23381	0.061207	0.000150834	-0.00706058	0.00216996	0.0011388
chr7:99506148_C_G	rs34395561	7	99506148	0.0285	C	G	-0.3767	0.0409	2.977e-20	-0.3337	0.0409	3.417e-16	0.58455	0.20444	0.00442996	-0.00161647	0.00610905	0.791315
chr7:99506756_D_I	rs140032652	7	99506756	0.4492	D	I	-0.4895	0.0131	7.21e-306	-0.4826	0.0131	3.83e-296	0.22489	0.062179	0.000329534	0.0190535	0.0107036	0.07506
chr7:99506780_C_T	rs547751972	7	99506780	0.0262	T	C	0.3295	0.0449	2.253e-13	0.3268	0.0449	3.538e-13	-0.20033	0.24427	0.412563	0.0208977	0.0392892	0.5948
chr7:99506800_G_T	rs66953435	7	99506800	0.0283	T	G	0.3843	0.0409	5.998e-21	0.342	0.041	7.04e-17	-0.58649	0.20465	0.0043411	0.00162094	0.00613282	0.791544
chr7:99507352_D_I	rs548621158	7	99507352	0.4205	D	I	0.3603	0.0134	3.15e-158	0.3542	0.0135	1.53e-152	-0.093544	0.062675	0.13621	-0.0302454	0.0108804	0.005439
chr7:99507354_G_T	rs77711029	7	99507354	0.4194	T	G	-0.3617	0.0134	1.72e-159	-0.3559	0.0135	4.42e-154	0.092761	0.062683	0.139566	0.0297765	0.0107117	0.005439
chr7:99507660_D_I	rs149716453	7	99507660	0.0699	D	I	-0.0844	0.0267	0.001575	-0.0826	0.0267	0.00199	0.006137	0.13087	0.962618	-0.0250116	0.017809	0.160188
chr7:99508651_C_T	rs79915538	7	99508651	0.0696	T	C	0.0853	0.0266	0.001337	0.0849	0.0266	0.001411	-0.0057387	0.13077	0.965015	-0.000790538	0.00439815	0.857354
chr7:99508741_A_G	rs75227933	7	99508741	0.0694	A	G	0.0852	0.0266	0.001374	0.0851	0.0266	0.001402	-0.0057387	0.13077	0.965015	-0.000724926	0.00445267	0.87067
chr7:99509324_C_T	rs2572000	7	99509324	0.4576	T	C	0.4745	0.0129	2.44e-298	0.4692	0.0129	9.64e-291	-0.23375	0.061203	0.000151286	-0.00691832	0.00216993	0.00143129
chr7:99510154_C_T	rs75457755	7	99510154	0.0619	T	C	0.1282	0.0291	1.081e-05	0.1227	0.0291	2.562e-05	-0.0080847	0.14376	0.955177	0.0522	0.0978	0.5938
chr7:99510167_A_T	rs34277597	7	99510167	0.3985	A	T	0.3592	0.0136	1.51e-154	0.3521	0.0136	3.98e-148	-0.10565	0.063604	0.0973644	-0.0307626	0.0107399	0.004179
chr7:99510234_A_C	rs4727439	7	99510234	0.4579	A	C	-0.4747	0.0129	1.62e-298	-0.4692	0.0129	8.36e-291	0.23371	0.061199	0.000151496	0.00704946	0.0021691	0.00115427
chr7:99510850_A_T	rs2571999	7	99510850	0.4141	A	T	0.3672	0.0133	8.76e-167	0.3623	0.0134	4.82e-162	-0.11015	0.06228	0.077589	-0.00642063	0.00218826	0.00334483
chr7:99511293_D_I	rs148475353	7	99511293	0.454	D	I	-0.4779	0.0129	4.1e-299	-0.4716	0.013	2.98e-290	0.24637	0.061811	7.7589e-05	0.0168123	0.0107022	0.1162
chr7:99511372_A_G	rs2571998	7	99511372	0.4141	A	G	-0.3673	0.0133	7.1e-167	-0.3623	0.0134	4.32e-162	0.11017	0.062278	0.0775175	0.00638396	0.00218823	0.00352955
chr7:99511563_A_T	rs1865472	7	99511563	0.4578	A	T	-0.4751	0.0129	4.11e-299	-0.4695	0.0129	3.14e-291	0.23369	0.061198	0.000151705	0.00697884	0.00216995	0.00129932
chr7:99512224_G_T	rs2527909	7	99512224	0.4141	T	G	0.3672	0.0133	7.3e-167	0.3623	0.0134	4.33e-162	-0.11013	0.062275	0.0776068	-0.00640692	0.00218821	0.00341229
chr7:99512746_C_T	rs184755530	7	99512746	0.002	T	C	0.3877	0.1648	0.01865	0.4826	0.1648	0.003399	0.49559	0.55768	0.374628	0.0455873	0.0331675	0.1693
chr7:99513687_A_G	rs547714806	7	99513687	0.002	A	G	-0.3896	0.1655	0.01858	-0.4868	0.1655	0.003263	-0.49559	0.55768	0.374628	-0.0455873	0.0331675	0.1693
chr7:99513715_A_G	rs181864095	7	99513715	0.0052	A	G	0.7245	0.0993	2.939e-13	0.752	0.0993	3.578e-14	-0.026941	0.4932	0.95646	-0.0178943	0.0166502	0.2825
chr7:99514097_C_T	rs117656934	7	99514097	0.0693	T	C	0.0857	0.0266	0.001298	0.0843	0.0266	0.001557	-0.0057387	0.13077	0.965015	-0.000915527	0.0044551	0.837181
chr7:99514417_A_C	rs2571997	7	99514417	0.4142	A	C	-0.3675	0.0133	4.45e-167	-0.3624	0.0134	3.46e-162	0.11049	0.062287	0.0767185	0.0063309	0.00218817	0.00381287
chr7:99515100_C_T	rs2571996	7	99515100	0.4139	T	C	-0.367	0.0133	1.38e-166	-0.3618	0.0134	1.28e-161	0.11013	0.062275	0.0776068	0.0064691	0.00218918	0.00312637
chr7:99515136_A_C	rs577791728	7	99515136	0.002	A	C	0.3877	0.1648	0.01867	0.4826	0.1648	0.003401	0.49559	0.55768	0.374628	0.0455873	0.0331675	0.1693
chr7:99515982_C_G	rs7809747	7	99515982	0.4139	C	G	-0.367	0.0133	1.38e-166	-0.3618	0.0134	1.28e-161	0.11013	0.062275	0.0776068	0.00646985	0.00218917	0.00312269
chr7:99518021_A_C	rs74608266	7	99518021	0.0695	A	C	0.0845	0.0266	0.001495	0.0843	0.0266	0.001548	-0.0057387	0.13077	0.965015	-0.00100002	0.00439914	0.820173
chr7:99518091_C_G	rs2571995	7	99518091	0.4578	C	G	-0.475	0.0129	5.32e-299	-0.4695	0.0129	3.43e-291	0.23369	0.061198	0.000151705	0.00702133	0.00216995	0.00121341
chr7:99518271_A_C	rs2571994	7	99518271	0.4141	A	C	0.3673	0.0133	6.52e-167	0.3624	0.0134	4.21e-162	-0.11004	0.062275	0.0778753	-0.00639656	0.00218806	0.00346245
chr7:99519413_A_C	rs7798789	7	99519413	0.0558	A	C	-0.4065	0.0292	3.692e-44	-0.3996	0.0292	1.143e-42	0.55447	0.12684	1.51252e-05	0.00394108	0.00451214	0.382423
chr7:99519575_C_T	rs2571993	7	99519575	0.4141	T	C	-0.3673	0.0133	6.65e-167	-0.3624	0.0134	4.27e-162	0.11004	0.062275	0.0778753	0.00642455	0.00218807	0.00332291
chr7:99519916_A_G	rs2571992	7	99519916	0.4141	A	G	-0.3674	0.0133	5.32e-167	-0.3625	0.0134	2.99e-162	0.11004	0.062275	0.0778753	0.00642197	0.00218807	0.00333559
chr7:99519952_C_G	rs187487452	7	99519952	0.002	C	G	0.3821	0.1648	0.02044	0.4784	0.1648	0.003691	0.49559	0.55768	0.374628	0.0455873	0.0331675	0.1693
chr7:99519995_G_T	rs11761383	7	99519995	0.0546	T	G	-0.3836	0.0308	1.462e-35	-0.3882	0.0308	2.293e-36	0.19137	0.12215	0.11785	0.00977141	0.00481956	0.0426164
chr7:99520082_C_T	rs2571991	7	99520082	0.4142	T	C	0.3667	0.0133	3.16e-166	0.3618	0.0134	1.76e-161	-0.10964	0.062287	0.0789951	-0.00622684	0.0021887	0.00444116
chr7:99520233_A_G	rs148611662	7	99520233	0.0186	A	G	-0.3942	0.0544	4.388e-13	-0.3972	0.0544	2.933e-13	0.079242	0.25179	0.753113	0.0216487	0.00886103	0.0145603
chr7:99520300_D_I	rs35824732	7	99520300	0.4515	D	I	-0.437	0.0138	2.95e-221	-0.4339	0.0138	1.01e-217	0.14695	0.065674	0.025704	0.0266467	0.0107354	0.01306
chr7:99520555_C_T	rs74412207	7	99520555	0.0696	T	C	0.0882	0.0266	0.000918	0.0865	0.0266	0.00115	-0.0057387	0.13077	0.965015	-0.00088805	0.00435296	0.838345
chr7:99520563_A_G	rs2527908	7	99520563	0.4575	A	G	0.4745	0.0129	4.55e-298	0.4692	0.0129	1.75e-290	-0.23338	0.06122	0.000155489	-0.00696025	0.00217084	0.00134478
chr7:99521208_A_G	rs118082856	7	99521208	0.0273	A	G	-0.32	0.045	1.121e-12	-0.3552	0.045	2.814e-15	0.23167	0.21983	0.292462	0.0148976	0.00663186	0.02468
chr7:99521256_A_T	rs139529001	7	99521256	0.0094	A	T	0.64	0.1072	2.412e-09	0.6518	0.1073	1.222e-09	-0.61602	0.64683	0.341382	0.0489661	0.0367479	0.1827
chr7:99521286_A_G	rs145250156	7	99521286	0.0207	A	G	-0.3771	0.0516	2.831e-13	-0.3651	0.0517	1.586e-12	0.082412	0.20089	0.68182	0.0161072	0.00901431	0.0739617
chr7:99521448_C_T	rs2527907	7	99521448	0.4143	T	C	0.3671	0.0133	1.63e-166	0.3621	0.0134	9.18e-162	-0.10964	0.062287	0.0789951	-0.00662223	0.0021887	0.00248098
chr7:99521689_C_T	rs75126895	7	99521689	0.0396	T	C	0.3631	0.0354	1.238e-24	0.3717	0.0354	9.918e-26	-0.1325	0.16901	0.433441	-0.00105924	0.00581975	0.855576
chr7:99521698_C_T	rs2527906	7	99521698	0.4143	T	C	0.3674	0.0133	1.02e-166	0.3623	0.0134	7.71e-162	-0.1076	0.062355	0.085055	-0.00633691	0.0021887	0.00378807
chr7:99522152_A_G	rs114119358	7	99522152	0.0693	A	G	0.0853	0.0266	0.001372	0.0838	0.0267	0.001666	-0.01051	0.1304	0.935798	-0.000919805	0.00439999	0.834411
chr7:99522183_A_G	rs117213436	7	99522183	0.0694	A	G	-0.0851	0.0266	0.001398	-0.0836	0.0267	0.0017	0.01051	0.1304	0.935798	0.0010596	0.00439952	0.809675
chr7:99522651_D_I	rs56677764	7	99522651	0.0551	D	I	-0.3726	0.0327	3.835e-30	-0.3536	0.0327	2.806e-27	0.11567	0.14282	0.418408	0.0157221	0.0277563	0.5711
chr7:99523519_C_T	rs79290209	7	99523519	0.0693	T	C	-0.0852	0.0266	0.001387	-0.0837	0.0267	0.001687	0.01051	0.1304	0.935798	0.000938335	0.00439954	0.831108
chr7:99523631_C_T	rs1121592	7	99523631	0.4576	T	C	-0.4748	0.0129	3.08e-298	-0.4692	0.0129	2.48e-290	0.23288	0.061304	0.000163946	0.00700583	0.00217008	0.00124495
chr7:99523716_A_G	rs116441192	7	99523716	0.0693	A	G	-0.0853	0.0266	0.001372	-0.0837	0.0267	0.001684	0.01051	0.1304	0.935798	0.000959794	0.00440004	0.827325
chr7:99523793_D_I	rs200074138	7	99523793	0.0291	D	I	0.3085	0.0412	7.458e-14	0.2951	0.0413	8.544e-13	-0.13787	0.22591	0.541963	0.0161559	0.0300799	0.5912
chr7:99524420_C_T	rs35609229	7	99524420	0.1827	T	C	-0.7747	0.0166	2.63e-477	-0.7815	0.0165	2.77e-487	0.37034	0.079681	4.33212e-06	0.011814	0.00290282	4.70437e-05
chr7:99524489_C_T	rs2527904	7	99524489	0.4577	T	C	0.4751	0.0129	1.62e-298	0.4695	0.0129	1.34e-290	-0.23288	0.061304	0.000163908	-0.0069555	0.00217009	0.00134988
chr7:99524533_G_T	rs113352444	7	99524533	0.0693	T	G	-0.0852	0.0266	0.001389	-0.0836	0.0267	0.0017	0.01051	0.1304	0.935798	0.00101539	0.00438447	0.816859
chr7:99524694_A_G	rs2527903	7	99524694	0.414	A	G	-0.3672	0.0134	1.72e-166	-0.3619	0.0134	2.02e-161	0.10771	0.062355	0.0847423	0.00638442	0.00219003	0.00355433
chr7:99525071_A_G	rs2527902	7	99525071	0.4578	A	G	0.4747	0.0129	4.91e-298	0.4691	0.0129	3.82e-290	-0.23288	0.061308	0.000164097	-0.00700149	0.00217036	0.00125551
chr7:99525112_A_T	7:99525112_A_T	7	99525112	0.4143	A	T	-0.3713	0.0134	3.3e-169	-0.3658	0.0134	7.78e-164	0.10372	0.062687	0.0986734	0.00374163	0.00529511	0.479803
chr7:99525125_C_T	rs78828444	7	99525125	0.0693	T	C	0.0856	0.0267	0.001326	0.0842	0.0267	0.001579	-0.01051	0.1304	0.935798	-0.00104827	0.00444959	0.813753
chr7:99525175_C_T	rs193178793	7	99525175	0.002	T	C	0.3878	0.1649	0.0187	0.4824	0.1649	0.003433	0.49559	0.55768	0.374628	0.0450903	0.0331677	0.174
chr7:99525241_A_G	rs2527900	7	99525241	0.4576	A	G	-0.4754	0.0129	6.98e-299	-0.4698	0.0129	6.62e-291	0.23282	0.061307	0.000164627	0.0069464	0.00217336	0.00139269
chr7:99525261_D_I	rs111852447	7	99525261	0.0742	D	I	0.3073	0.0268	2.007e-30	0.2986	0.0268	8.62e-29	-0.44235	0.11847	0.000210911	0.0395198	0.0260604	0.1294
chr7:99525421_G_T	rs117289510	7	99525421	0.0121	T	G	-0.6249	0.0628	2.546e-23	-0.6001	0.0628	1.317e-21	0.63321	0.25873	0.0147469	0.020406	0.0112365	0.0693641
chr7:99525428_A_G	rs80322430	7	99525428	0.0693	A	G	-0.0855	0.0267	0.001341	-0.0841	0.0267	0.001605	0.01051	0.1304	0.935798	0.00091235	0.00445128	0.837601
chr7:99526316_A_G	rs11977827	7	99526316	0.0813	A	G	-0.4114	0.0247	2.718e-62	-0.412	0.0247	1.866e-62	0.47452	0.11199	2.71144e-05	-0.000716992	0.0041566	0.863049
chr7:99527892_C_G	rs76061798	7	99527892	0.0048	C	G	0.4353	0.1084	5.95e-05	0.5293	0.1084	1.042e-06	0.45787	0.49378	0.354242	0.018236	0.0181154	0.3141
chr7:99527977_A_G	rs11974610	7	99527977	0.1951	A	G	-0.2073	0.018	1.16e-30	-0.199	0.018	2.482e-28	0.22067	0.074425	0.00317614	-0.00234363	0.00271319	0.387704
chr7:99528761_A_G	rs10243988	7	99528761	0.1965	A	G	-0.2064	0.017	7.671e-34	-0.2051	0.017	2.022e-33	0.20687	0.073542	0.00510858	-0.00291169	0.00269066	0.279187
chr7:99528869_A_T	rs191453371	7	99528869	0.0104	A	T	0.7814	0.0686	4.773e-30	0.7517	0.0687	6.687e-28	-0.64717	0.28336	0.0228087	-0.0254316	0.012562	0.04292
chr7:99529181_A_G	rs2527899	7	99529181	0.416	A	G	-0.3639	0.0134	4.04e-163	-0.3584	0.0134	5.72e-158	0.10168	0.062511	0.104491	0.00654447	0.00219609	0.00288198
chr7:99529847_C_T	rs113647680	7	99529847	0.023	T	C	-0.4276	0.0502	1.73e-17	-0.4184	0.0503	8.439e-17	0.31038	0.19842	0.118413	-0.0096196	0.007828	0.21912
chr7:99531018_A_G	rs118051601	7	99531018	0.0266	A	G	0.4202	0.0422	2.126e-23	0.4582	0.0421	1.522e-27	-0.52314	0.16503	0.00162144	-0.0132931	0.00753425	0.0776711
chr7:99531026_C_T	rs117791102	7	99531026	0.0265	T	C	-0.4205	0.0423	2.508e-23	-0.4585	0.0422	1.851e-27	0.5244	0.16523	0.00160029	0.0132092	0.00755065	0.0802194
chr7:99531503_A_G	rs149303786	7	99531503	0.0329	A	G	-0.2832	0.0398	1.06e-12	-0.2812	0.0398	1.542e-12	0.13114	0.19971	0.511694	0.00129351	0.00638081	0.839355
chr7:99531755_A_G	rs148490894	7	99531755	0.0229	A	G	0.3719	0.0477	6.057e-15	0.3912	0.0477	2.289e-16	-0.16941	0.235	0.471314	0.00353254	0.00910848	0.698142
chr7:99532376_C_T	rs79982004	7	99532376	0.0728	T	C	0.1046	0.0262	6.373e-05	0.1027	0.0262	8.725e-05	-0.067948	0.12896	0.598508	-0.00269366	0.00438922	0.539414
chr7:99532482_A_T	rs10275719	7	99532482	0.1939	A	T	-0.2043	0.0171	9.381e-33	-0.2037	0.0171	1.472e-32	0.22077	0.074726	0.00328625	-0.00298681	0.00272336	0.272755
chr7:99533111_C_T	rs2525549	7	99533111	0.3845	T	C	-0.5275	0.0131	3.31e-356	-0.5278	0.0131	1.34e-356	0.29253	0.06516	8.93923e-06	0.00762998	0.00222164	0.000593905
chr7:99533178_C_T	rs2525550	7	99533178	0.355	T	C	0.5912	0.0131	4.97e-447	0.5896	0.0131	5.60e-444	-0.28968	0.064954	1.02094e-05	-0.0082957	0.00226016	0.000242166
chr7:99533406_C_T	rs116925552	7	99533406	0.0271	T	C	-0.4258	0.0417	1.773e-24	-0.4578	0.0417	4.655e-28	0.52138	0.16382	0.0015531	0.0132751	0.00747782	0.0758551
chr7:99533563_C_G	rs13230989	7	99533563	0.1945	C	G	0.202	0.0171	3.404e-32	0.201	0.0171	7.001e-32	-0.22072	0.074673	0.00327039	0.00262282	0.00271795	0.334546
chr7:99533770_C_G	rs145322031	7	99533770	0.0073	C	G	0.9462	0.0931	3.067e-24	0.9645	0.0932	4.099e-25	-0.40582	0.41946	0.333787	0.122069	0.0748886	0.1031
chr7:99533784_D_I	rs560419398	7	99533784	0.146	D	I	-0.1816	0.021	4.73e-18	-0.1686	0.021	9.411e-16	0.00014827	0.10296	0.998852	0.00153002	0.0142341	0.9144
chr7:99534030_C_G	rs2527898	7	99534030	0.2865	C	G	-0.6901	0.0135	8.57e-568	-0.6879	0.0135	3.57e-563	0.33355	0.068086	1.31644e-06	0.00916301	0.00238336	0.00012076
chr7:99534080_A_G	rs2527897	7	99534080	0.4211	A	G	-0.3798	0.0133	7.11e-180	-0.3805	0.0133	1.65e-180	0.11171	0.063822	0.0807049	0.00882253	0.00219145	5.67599e-05
chr7:99534660_D_I	rs549207733	7	99534660	0.3731	D	I	-0.5262	0.0134	9.89e-337	-0.5272	0.0134	4.15e-338	0.27397	0.065762	3.67113e-05	0.0219175	0.0109962	0.04624
chr7:99534725_A_G	rs188501206	7	99534725	0.0022	A	G	-0.4744	0.1549	0.002199	-0.503	0.155	0.00117	-0.12141	0.58705	0.836248	9.34172e-05	0.02662	0.9972
chr7:99534902_C_T	rs4336540	7	99534902	0.1946	T	C	-0.2018	0.0171	3.846e-32	-0.2009	0.0171	7.602e-32	0.2209	0.074653	0.00323817	-0.0027084	0.00271712	0.318867
chr7:99535357_A_C	rs2525558	7	99535357	0.3844	A	C	-0.528	0.0131	1.35e-356	-0.5281	0.0131	9.26e-357	0.29253	0.06516	8.93923e-06	0.00773583	0.00221811	0.000487426
chr7:99535951_C_T	rs2107351	7	99535951	0.4196	T	C	-0.3754	0.014	5.95e-158	-0.3783	0.014	2e-160	0.11157	0.063918	0.0815455	0.0093044	0.00218735	2.10239e-05
chr7:99536317_A_G	rs73156680	7	99536317	0.0923	A	G	-0.3775	0.0238	1.641e-56	-0.3932	0.0238	3.045e-61	0.13921	0.10316	0.177803	0.0140706	0.00380809	0.000219943
chr7:99537653_A_G	rs2527896	7	99537653	0.2865	A	G	-0.6902	0.0135	7.16e-568	-0.688	0.0135	3.48e-563	0.33355	0.068086	1.31644e-06	0.00938338	0.00238127	8.1314e-05
chr7:99537733_A_G	rs11979058	7	99537733	0.2637	A	G	-0.1898	0.0153	2.272e-35	-0.1885	0.0153	6.936e-35	0.19581	0.068081	0.00420339	-0.00193907	0.00246006	0.43057
chr7:99538120_A_T	rs187658387	7	99538120	0.0071	A	T	0.3884	0.0861	6.42e-06	0.439	0.0861	3.363e-07	0.2265	0.37194	0.542825	0.00823542	0.0144553	0.568869
chr7:99538312_D_I	rs554512702	7	99538312	0.446	D	I	-0.3834	0.0136	9.2e-176	-0.3868	0.0136	6.14e-179	0.056044	0.066383	0.398942	0.0162703	0.0106982	0.1283
chr7:99538538_A_C	rs144776523	7	99538538	0.0126	A	C	0.543	0.0776	2.556e-12	0.5471	0.0776	1.784e-12	-0.39976	0.3229	0.216312	-0.0749152	0.0509036	0.1411
chr7:99538594_A_G	rs2527895	7	99538594	0.4209	A	G	-0.3803	0.0133	3.04e-180	-0.3809	0.0133	8.27e-181	0.11153	0.063825	0.0812082	0.00928769	0.00218753	2.17872e-05
chr7:99538694_A_G	rs57075121	7	99538694	0.1946	A	G	-0.2018	0.0171	3.7e-32	-0.2009	0.0171	7.356e-32	0.2209	0.074653	0.00323817	-0.00260859	0.00271584	0.3368
chr7:99538789_C_T	rs141822133	7	99538789	0.0188	T	C	-0.4023	0.0543	1.249e-13	-0.4101	0.0543	4.175e-14	0.08872	0.25089	0.723786	0.0186015	0.00937538	0.0472473
chr7:99538841_A_G	rs2527894	7	99538841	0.4208	A	G	-0.3788	0.0133	3.01e-179	-0.3792	0.0133	1.37e-179	0.10544	0.063811	0.099106	0.00927537	0.0021874	2.23152e-05
chr7:99539786_A_G	rs2527893	7	99539786	0.4208	A	G	-0.3781	0.0133	1.47e-178	-0.3787	0.0133	4.78e-179	0.1055	0.063814	0.0989236	0.00919614	0.00218824	2.63947e-05
chr7:99540317_A_G	rs2404975	7	99540317	0.3842	A	G	0.5275	0.0131	5.31e-356	0.5275	0.0131	5.98e-356	-0.28981	0.065174	1.08243e-05	-0.00768452	0.00221879	0.000533417
chr7:99540454_A_G	rs74614215	7	99540454	0.0287	A	G	-0.3856	0.0408	3.746e-21	-0.3698	0.0409	1.424e-19	-0.0064965	0.22013	0.976468	0.00383357	0.00642656	0.550829
chr7:99541078_A_G	rs139246880	7	99541078	0.0087	A	G	-0.4149	0.0782	1.117e-07	-0.3587	0.0782	4.525e-06	0.43218	0.32798	0.188226	-0.0183496	0.0141056	0.1933
chr7:99541360_C_T	rs1981548	7	99541360	0.4209	T	C	-0.3784	0.0133	8.22e-179	-0.379	0.0133	2.42e-179	0.10549	0.063854	0.0991745	0.00928289	0.00218814	2.21177e-05
chr7:99541636_A_G	rs1981549	7	99541636	0.2864	A	G	-0.69	0.0135	4.17e-568	-0.6876	0.0135	7.20e-563	0.33409	0.068121	1.28233e-06	0.00934386	0.00238139	8.72007e-05
chr7:99541952_A_G	rs1981550	7	99541952	0.2881	A	G	0.6915	0.0136	2.56e-564	0.6891	0.0136	2.04e-559	-0.33202	0.068202	1.52686e-06	-0.0267683	0.0118812	0.02426
chr7:99542949_A_G	rs2527892	7	99542949	0.4209	A	G	-0.3788	0.0133	4.03e-179	-0.3793	0.0133	1.43e-179	0.11148	0.063661	0.0805564	0.00925817	0.00218862	2.33551e-05
chr7:99543002_C_T	rs2525534	7	99543002	0.4206	T	C	-0.3779	0.0133	2.48e-178	-0.3786	0.0133	5.69e-179	0.11111	0.063589	0.0812082	0.00932449	0.00218887	2.04464e-05
chr7:99543177_A_G	rs2525535	7	99543177	0.2864	A	G	0.6902	0.0135	2.26e-568	0.6877	0.0135	3.75e-563	-0.3341	0.068121	1.28115e-06	-0.00929116	0.00238147	9.56201e-05
chr7:99543313_C_T	rs35286301	7	99543313	0.1948	T	C	-0.2036	0.0171	8.645e-33	-0.2025	0.0171	1.873e-32	0.21801	0.074511	0.00359667	-0.00285626	0.00271229	0.292304
chr7:99543627_C_T	rs140104968	7	99543627	0.0281	T	C	0.9393	0.0444	3.01e-99	0.9257	0.0445	2.72e-96	-0.37793	0.22145	0.0885319	-0.00414907	0.00834927	0.619233
chr7:99544344_C_T	rs2525536	7	99544344	0.3846	T	C	-0.5277	0.0131	9.72e-357	-0.5278	0.0131	7.34e-357	0.2917	0.065199	9.57635e-06	0.00774673	0.00221792	0.000478001
chr7:99544633_C_T	rs2525537	7	99544633	0.4206	T	C	-0.3779	0.0133	2.59e-178	-0.3786	0.0133	5.95e-179	0.11113	0.063587	0.0811335	0.00924104	0.00218889	2.42375e-05
chr7:99544821_A_G	rs2527891	7	99544821	0.4207	A	G	-0.3781	0.0133	1.43e-178	-0.3787	0.0133	4.54e-179	0.11111	0.063587	0.0811895	0.00924534	0.00218846	2.39385e-05
chr7:99544894_A_C	rs2040787	7	99544894	0.2864	A	C	-0.6901	0.0135	2.59e-568	-0.6876	0.0135	4.75e-563	0.33409	0.068121	1.28174e-06	0.00928564	0.00238145	9.65323e-05
chr7:99545309_A_G	rs2525539	7	99545309	0.2865	A	G	0.6902	0.0135	2.24e-568	0.6877	0.0135	3.64e-563	-0.33409	0.068121	1.28174e-06	-0.00934741	0.00238143	8.66822e-05
chr7:99545614_A_C	rs2525540	7	99545614	0.3847	A	C	-0.5275	0.0131	1.68e-356	-0.5276	0.0131	1.48e-356	0.28282	0.065025	1.6661e-05	0.00762669	0.00221797	0.000584746
chr7:99545715_A_G	rs10215184	7	99545715	0.056	A	G	-0.415	0.0292	5.953e-46	-0.4089	0.0292	1.302e-44	0.54859	0.12572	1.56423e-05	0.00220257	0.0045708	0.629892
chr7:99545792_C_T	rs111771582	7	99545792	0.0692	T	C	-0.085	0.0267	0.001442	-0.0837	0.0267	0.001716	0.051594	0.12958	0.690685	0.000633625	0.00443362	0.886358
chr7:99546221_C_T	rs76733125	7	99546221	0.0291	T	C	0.3875	0.0406	1.341e-21	0.3717	0.0406	5.557e-20	0.017657	0.21506	0.934596	-0.00369338	0.00629721	0.557533
chr7:99546472_A_G	rs77611862	7	99546472	0.0692	A	G	-0.0849	0.0267	0.001463	-0.0831	0.0267	0.001851	0.051594	0.12958	0.690685	0.000626712	0.00443513	0.887628
chr7:99546479_A_G	rs150025868	7	99546479	0.0156	A	G	0.3596	0.0648	2.829e-08	0.4104	0.0648	2.342e-10	-0.40055	0.23572	0.0899083	0.0197568	0.0429345	0.6454
chr7:99546938_A_G	rs2057766	7	99546938	0.4201	A	G	0.3776	0.0133	7.13e-178	0.3781	0.0133	3.27e-178	-0.10334	0.063432	0.103937	-0.00932533	0.00218985	2.05863e-05
chr7:99547090_A_C	rs140949434	7	99547090	0.029	A	C	0.3857	0.0407	2.383e-21	0.3694	0.0407	1.087e-19	-0.050563	0.21033	0.810123	-0.00378785	0.0063988	0.553875
chr7:99547332_A_G	rs74627010	7	99547332	0.029	A	G	-0.3892	0.0407	1.148e-21	-0.3744	0.0407	3.773e-20	0.050663	0.21037	0.809787	0.00358568	0.00629482	0.568933
chr7:99547530_A_G	rs2525541	7	99547530	0.4202	A	G	0.3776	0.0133	7.65e-178	0.3781	0.0133	3.54e-178	-0.1033	0.063433	0.104071	-0.00931547	0.00219	2.10324e-05
chr7:99548236_C_T	rs138095954	7	99548236	0.013	T	C	-0.3933	0.0608	1.015e-10	-0.3871	0.0609	2.017e-10	0.65218	0.28054	0.0205022	0.0186467	0.0106005	0.0785701
chr7:99548381_C_T	rs113773536	7	99548381	0.0692	T	C	0.0851	0.0267	0.001432	0.0833	0.0267	0.001821	-0.051594	0.12958	0.690685	-0.000708341	0.00443622	0.873139
chr7:99548569_A_G	rs2525542	7	99548569	0.4496	A	G	-0.4159	0.0131	1.07e-222	-0.4148	0.0131	2.34e-221	0.10592	0.062545	0.0910123	0.00959759	0.00216967	9.71018e-06
chr7:99548648_A_G	rs2525543	7	99548648	0.3846	A	G	-0.5273	0.0131	4.28e-356	-0.5274	0.0131	3.55e-356	0.28279	0.065028	1.67032e-05	0.00754348	0.00221786	0.000670817
chr7:99548798_A_G	rs115637492	7	99548798	0.0291	A	G	0.3862	0.0406	1.678e-21	0.372	0.0406	4.785e-20	-0.050563	0.21033	0.810123	-0.00359145	0.00629235	0.56816
chr7:99548855_C_G	rs2527890	7	99548855	0.4207	C	G	0.3782	0.0133	1.1e-178	0.3787	0.0133	4.42e-179	-0.10448	0.063506	0.100575	-0.00926795	0.00218637	2.24557e-05
chr7:99549040_C_G	rs2527889	7	99549040	0.3556	C	G	-0.5914	0.013	8.53e-449	-0.5896	0.0131	1.59e-445	0.28743	0.06494	1.18686e-05	0.00821772	0.00225863	0.000274376
chr7:99549166_C_T	rs147486097	7	99549166	0.0147	T	C	0.3501	0.0562	4.776e-10	0.3528	0.0562	3.56e-10	-0.63721	0.27124	0.0192132	-0.00800942	0.00915496	0.381643
chr7:99549210_C_T	rs113780351	7	99549210	0.0692	T	C	-0.0854	0.0267	0.001388	-0.0837	0.0267	0.001732	0.051237	0.12959	0.69274	0.00057749	0.00443461	0.89639
chr7:99550477_A_G	rs2525545	7	99550477	0.2865	A	G	0.6904	0.0135	1.78e-568	0.688	0.0135	2.86e-563	-0.33428	0.068132	1.2697e-06	-0.00927403	0.00237978	9.73879e-05
chr7:99550661_A_G	rs2527888	7	99550661	0.3846	A	G	0.5276	0.0131	1.48e-356	0.5276	0.0131	1.57e-356	-0.28286	0.06503	1.6638e-05	-0.00767146	0.00221714	0.000540016
chr7:99550687_A_G	rs80136678	7	99550687	0.029	A	G	0.3859	0.0407	2.361e-21	0.3698	0.0407	1.008e-19	-0.050404	0.21034	0.810722	-0.00414845	0.00640052	0.516892
chr7:99550801_C_G	rs10953292	7	99550801	0.1948	C	G	0.203	0.0171	1.274e-32	0.2021	0.0171	2.464e-32	-0.21803	0.074503	0.00359005	0.00290261	0.00271448	0.284932
chr7:99550954_A_T	rs2527887	7	99550954	0.3847	A	T	0.5273	0.0131	3.13e-356	0.5274	0.0131	3.03e-356	-0.28282	0.065025	1.6661e-05	-0.00758078	0.00221708	0.000627906
chr7:99551019_C_T	rs75298748	7	99551019	0.0693	T	C	-0.0869	0.0267	0.001122	-0.0854	0.0267	0.001353	0.051661	0.12958	0.690303	0.000580799	0.00444587	0.896062
chr7:99551706_C_G	rs77151545	7	99551706	0.0692	C	G	0.085	0.0267	0.001448	0.0832	0.0267	0.001838	-0.051594	0.12958	0.690685	-0.00079843	0.00443609	0.857164
chr7:99551776_C_T	rs28421731	7	99551776	0.2292	T	C	-0.2488	0.0163	7.806e-53	-0.2456	0.0163	1.83e-51	0.21822	0.072145	0.00261999	0.00311082	0.0128973	0.8094
chr7:99551806_D_I	rs35727905	7	99551806	0.223	D	I	0.2485	0.0163	1.91e-52	0.2457	0.0163	2.767e-51	-0.2136	0.072804	0.0035059	-0.001713	0.0126756	0.8925
chr7:99551944_C_T	rs2525546	7	99551944	0.2861	T	C	0.6945	0.0137	3.40e-562	0.6921	0.0137	3.27e-557	-0.31343	0.069493	8.13392e-06	-0.0205948	0.00587509	0.000455855
chr7:99551945_A_G	rs2525547	7	99551945	0.4226	A	G	-0.3765	0.0133	1.22e-175	-0.3774	0.0133	1.83e-176	0.11073	0.063829	0.0834257	0.0293577	0.0107442	0.006287
chr7:99552168_C_T	rs2527886	7	99552168	0.4205	T	C	-0.3772	0.0133	9.87e-178	-0.3778	0.0133	2.78e-178	0.10452	0.063505	0.100445	0.00933388	0.00218821	1.99431e-05
chr7:99552747_G_T	rs186507523	7	99552747	0.0058	T	G	0.3355	0.0974	0.0005695	0.375	0.0974	0.000117	0.093063	0.54936	0.86555	-0.0283435	0.0188073	0.1318
chr7:99552789_C_T	rs138229375	7	99552789	0.0691	T	C	-0.0854	0.0267	0.001397	-0.084	0.0267	0.001676	0.053568	0.1297	0.679783	0.000732732	0.00445043	0.869225
chr7:99552805_C_T	rs35656988	7	99552805	0.4874	T	C	0.3738	0.0134	2.96e-171	0.3665	0.0134	3.78e-164	-0.19221	0.062241	0.0021301	-0.0025602	0.00217729	0.239648
chr7:99552806_A_G	rs117296927	7	99552806	0.0208	A	G	-0.4152	0.0502	1.325e-16	-0.3959	0.0502	3.157e-15	0.1982	0.26579	0.456205	0.00306233	0.00767742	0.689986
chr7:99552892_C_T	rs13223723	7	99552892	0.2245	T	C	0.2538	0.017	2.326e-50	0.2455	0.017	3.936e-47	-0.20654	0.071429	0.00400682	0.00206916	0.00256971	0.420698
chr7:99552907_C_T	rs116877216	7	99552907	0.0069	T	C	-0.3951	0.0879	6.938e-06	-0.4645	0.0879	1.242e-07	-0.22431	0.37498	0.549997	-0.00964598	0.0150832	0.522487
chr7:99553066_C_T	rs117268080	7	99553066	0.1369	T	C	-0.0772	0.0198	9.465e-05	-0.0778	0.0198	8.463e-05	0.033777	0.084709	0.690256	-0.0055986	0.00347382	0.107037
chr7:99553092_A_G	rs79335386	7	99553092	0.0692	A	G	0.0849	0.0267	0.001476	0.0835	0.0267	0.001755	-0.053568	0.1297	0.679783	-0.000737383	0.0044376	0.868026
chr7:99553167_C_G	rs2525548	7	99553167	0.4205	C	G	-0.3782	0.0133	3.14e-178	-0.3787	0.0133	1.06e-178	0.1041	0.063542	0.102009	0.00913554	0.00219572	3.17395e-05
chr7:99554472_A_C	rs73156683	7	99554472	0.0863	A	C	-0.4156	0.0246	6.735e-64	-0.4379	0.0246	6.299e-71	0.15185	0.10745	0.158234	0.0153022	0.00398858	0.000124798
chr7:99555636_D_I	rs79506449	7	99555636	0.3586	D	I	0.0957	0.0178	7.913e-08	0.1008	0.0178	1.575e-08	-0.10207	0.082714	0.217791	0.000605499	0.0111778	0.9568
chr7:99555703_C_G	rs181650669	7	99555703	0.0043	C	G	-0.242	0.1151	0.03541	-0.315	0.1151	0.006206	0.36563	0.3257	0.262168	0.029237	0.0204396	0.1526
chr7:99555870_C_T	rs79250696	7	99555870	0.0682	T	C	0.0699	0.0274	0.01078	0.0627	0.0274	0.02221	0.13354	0.13868	0.336086	-0.000350585	0.00473482	0.940975
chr7:99556286_G_T	rs10269419	7	99556286	0.068	T	G	0.0688	0.0274	0.01215	0.0616	0.0274	0.02472	0.15291	0.13673	0.263998	-0.000753609	0.00444423	0.865348
chr7:99557102_A_G	rs182990323	7	99557102	0.0069	A	G	-0.3575	0.086	3.211e-05	-0.37	0.086	1.686e-05	0.65614	0.44665	0.142479	0.00173757	0.0149542	0.9075
chr7:99557152_A_C	rs77220350	7	99557152	0.1461	A	C	-0.4371	0.0193	3.91e-113	-0.4477	0.0193	8.24e-119	0.2043	0.088141	0.0208737	0.0113326	0.00314917	0.000319919
chr7:99557217_C_T	rs6962405	7	99557217	0.4117	T	C	0.4522	0.0133	6.72e-255	0.4564	0.0133	5.83e-260	-0.14738	0.063453	0.0206158	-0.0101343	0.00221768	4.8825e-06
chr7:99557891_A_G	rs74551420	7	99557891	0.0037	A	G	-0.5993	0.1469	4.514e-05	-0.5814	0.147	7.665e-05	0.17576	0.69228	0.799694	0.0605664	0.0648188	0.3501
chr7:99558440_C_T	rs2107349	7	99558440	0.0299	T	C	0.4051	0.0401	5.817e-24	0.3883	0.0402	4.068e-22	-0.043393	0.21038	0.836675	-0.00173827	0.00662549	0.793043
chr7:99558593_C_T	rs372055178	7	99558593	0.0049	T	C	-0.5683	0.105	6.249e-08	-0.4368	0.1051	3.246e-05	-1.1159	0.59425	0.0610099	0.0129279	0.0209407	0.537
chr7:99559869_A_C	rs76364362	7	99559869	0.0666	A	C	-0.0623	0.0277	0.02456	-0.0548	0.0277	0.04792	-0.11332	0.14121	0.422669	0.00205742	0.00452007	0.648984
chr7:99560429_C_T	rs79726343	7	99560429	0.0248	T	C	-0.7963	0.046	4.073e-67	-0.8069	0.046	7.119e-69	0.47374	0.24573	0.0544628	0.00329653	0.00659504	0.617181
chr7:99560806_C_G	rs2525552	7	99560806	0.0966	C	G	-0.1838	0.0232	2.476e-15	-0.1728	0.0232	1.038e-13	-0.069991	0.12171	0.56551	0.00204156	0.00368695	0.579767
chr7:99560866_C_G	rs2527885	7	99560866	0.4921	C	G	0.4975	0.0128	2.53e-329	0.4978	0.0128	1.51e-329	-0.12596	0.062998	0.0461105	-0.0100069	0.00217554	4.22995e-06
chr7:99560926_D_I	rs35306828	7	99560926	0.31	D	I	-0.3961	0.0161	5.98e-134	-0.3956	0.0161	1.48e-133	0.23137	0.078258	0.00326287	-0.00505266	0.0120307	0.6745
chr7:99561158_C_G	rs113626228	7	99561158	0.0669	C	G	-0.0616	0.0277	0.02599	-0.0552	0.0277	0.04615	-0.12903	0.14009	0.357495	0.00170176	0.00478767	0.722254
chr7:99561243_A_T	rs75152020	7	99561243	0.0668	A	T	-0.0628	0.0277	0.02338	-0.055	0.0277	0.04712	-0.1131	0.14119	0.423487	0.00216842	0.00449853	0.629786
chr7:99561548_C_T	rs2525553	7	99561548	0.4922	T	C	-0.4966	0.0128	2.10e-328	-0.497	0.0128	8.56e-329	0.12221	0.06287	0.0524928	0.00985859	0.00217424	5.78028e-06
chr7:99561561_G_T	rs55938707	7	99561561	0.0298	T	G	-0.4128	0.0405	2.157e-24	-0.398	0.0405	9.104e-23	0.064469	0.21424	0.763607	0.0605509	0.0270463	0.02517
chr7:99561589_A_G	rs73156689	7	99561589	0.0662	A	G	0.8938	0.0282	4.63e-221	0.8872	0.0282	2.03e-217	-0.53138	0.13639	0.000111558	-0.00757354	0.00448608	0.0913669
chr7:99562155_A_C	rs2404976	7	99562155	0.2561	A	C	-0.2778	0.0156	1.591e-70	-0.275	0.0157	4.353e-69	0.03618	0.072237	0.616709	0.00380744	0.0025006	0.127856
chr7:99562258_C_T	rs2404977	7	99562258	0.404	T	C	-0.4417	0.0133	3.25e-241	-0.445	0.0133	5.36e-245	0.12735	0.06312	0.0441876	0.00882258	0.0022194	7.03199e-05
chr7:99562328_C_T	rs2404978	7	99562328	0.4042	T	C	0.4418	0.0133	2.6e-241	0.4451	0.0133	3.24e-245	-0.12722	0.063115	0.0443915	-0.0088884	0.00221939	6.20454e-05
chr7:99562824_D_I	rs35915583	7	99562824	0.4917	D	I	-0.4967	0.0129	2.64e-325	-0.4966	0.0129	4.47e-325	0.13043	0.063321	0.0399485	0.0236661	0.0106964	0.02693
chr7:99562842_A_G	rs2527884	7	99562842	0.491	A	G	0.497	0.0128	5.11e-329	0.4973	0.0128	2.41e-329	-0.12242	0.062606	0.0511093	-0.00949419	0.00217306	1.2479e-05
chr7:99562984_C_G	rs2107350	7	99562984	0.1061	C	G	0.2027	0.0222	7.993e-20	0.1962	0.0223	1.182e-18	0.029715	0.1142	0.794822	-0.00334708	0.00356351	0.347595
chr7:99563571_A_C	rs76286169	7	99563571	0.0334	A	C	-0.3459	0.0387	3.9e-19	-0.3382	0.0387	2.388e-18	0.17128	0.20063	0.393704	0.00554557	0.00661248	0.401665
chr7:99563961_A_G	rs2527882	7	99563961	0.4908	A	G	0.4973	0.0128	1.40e-329	0.4977	0.0128	5.23e-330	-0.12243	0.062601	0.0510623	-0.00942552	0.00217262	1.43572e-05
chr7:99565754_G_T	rs187130073	7	99565754	0.006	T	G	0.3572	0.0951	0.0001732	0.2492	0.0952	0.008833	0.12066	0.58174	0.835782	-0.0270672	0.016207	0.0949
chr7:99566007_A_G	rs8192465	7	99566007	0.0211	A	G	-0.4442	0.0512	3.863e-18	-0.4506	0.0512	1.303e-18	0.012651	0.264	0.961801	-0.0026391	0.0091617	0.773302
chr7:99566407_A_G	rs2525554	7	99566407	0.4908	A	G	0.4973	0.0128	1.32e-329	0.4977	0.0128	5.17e-330	-0.12243	0.062605	0.0510858	-0.00950129	0.00217126	1.2091e-05
chr7:99566855_A_G	rs564480036	7	99566855	0.0016	A	G	-0.3833	0.1893	0.04285	-0.4284	0.1892	0.02358	-0.49678	0.55768	0.373482	-0.058477	0.0364658	0.1088
chr7:99567031_D_I	rs34635346	7	99567031	0.3992	D	I	0.3626	0.0156	3.86e-119	0.3699	0.0156	4.2e-124	-0.15427	0.071048	0.0303879	-0.0104173	0.0111094	0.3484
chr7:99567455_C_T	rs2527923	7	99567455	0.4907	T	C	0.4972	0.0128	1.35e-329	0.4976	0.0128	5.15e-330	-0.12243	0.062601	0.0510623	-0.00950621	0.00217043	1.18747e-05
chr7:99567858_D_I	rs140897498	7	99567858	0.488	D	I	0.5044	0.0129	2.50e-335	0.5042	0.0129	6.29e-335	-0.13461	0.06299	0.0330979	-0.0251177	0.0106962	0.01886
chr7:99567908_C_T	rs2527917	7	99567908	0.4907	T	C	0.498	0.0128	3.16e-330	0.4984	0.0128	9.18e-331	-0.12261	0.062618	0.0507925	-0.00962176	0.00217002	9.25268e-06
chr7:99568496_A_G	rs146314754	7	99568496	0.0275	A	G	0.4032	0.0422	1.129e-21	0.3707	0.0422	1.551e-18	-0.60287	0.20945	0.00417542	0.00143144	0.00631611	0.820709
chr7:99568501_A_G	rs139527091	7	99568501	0.0273	A	G	0.4105	0.0423	2.842e-22	0.3786	0.0423	3.781e-19	-0.56959	0.20598	0.00590609	0.00126571	0.00631423	0.841126
chr7:99568736_C_T	rs2525555	7	99568736	0.3057	T	C	-0.2588	0.0146	2.69e-70	-0.255	0.0146	3.15e-68	0.19455	0.065315	0.00304089	-0.000748456	0.0023584	0.750972
chr7:99568753_G_T	rs2527910	7	99568753	0.3039	T	G	-0.2573	0.0146	3.763e-69	-0.2528	0.0146	9.143e-67	0.20464	0.06578	0.00197515	-0.000391422	0.00236075	0.868311
chr7:99569061_A_G	rs149019802	7	99569061	0.013	A	G	-0.4058	0.0642	2.56e-10	-0.3997	0.0642	4.824e-10	0.2895	0.3046	0.342373	-0.00322588	0.0103401	0.755057
chr7:99569225_C_T	rs2074567	7	99569225	0.399	T	C	0.4385	0.0133	1.82e-238	0.4429	0.0133	1.09e-243	-0.15275	0.063434	0.0164097	-0.0090034	0.00221018	4.62926e-05
chr7:99569394_A_G	rs17295356	7	99569394	0.3876	A	G	-0.4253	0.0134	6.68e-221	-0.4314	0.0134	1.05e-227	0.12863	0.062946	0.0415528	0.00951065	0.00222396	1.89899e-05
chr7:99570586_A_C	rs1987580	7	99570586	0.2959	A	C	-0.7604	0.0129	5.09e-752	-0.7624	0.0129	8.84e-757	0.37444	0.065527	1.92797e-08	0.00932113	0.00236218	7.94709e-05
chr7:99570941_A_G	rs77958198	7	99570941	0.0266	A	G	0.3505	0.045	6.931e-15	0.3714	0.045	1.571e-16	-0.40985	0.1778	0.0215824	-0.0108021	0.00682637	0.113558
chr7:99573192_C_T	rs3020558	7	99573192	0.036	T	C	0.4268	0.0369	5.939e-31	0.4257	0.0369	8.815e-31	-0.23949	0.19721	0.225201	-0.00755467	0.00593706	0.20321
chr7:99573259_A_G	rs73156698	7	99573259	0.1459	A	G	0.4265	0.0193	6.28e-108	0.4399	0.0193	6.04e-115	-0.19299	0.088276	0.0292752	-0.0125584	0.00318197	7.92181e-05
chr7:99573962_A_G	rs188243493	7	99573962	0.0128	A	G	-0.7008	0.0631	1.275e-28	-0.6891	0.0632	1.037e-27	0.61724	0.28512	0.0308887	0.0273675	0.0112452	0.0149457
chr7:99574132_A_C	rs4727442	7	99574132	0.3896	A	C	-0.4275	0.0134	1.84e-224	-0.4339	0.0133	1.13e-231	0.13673	0.062829	0.0300193	0.0100259	0.00235277	2.03231e-05
chr7:99574606_A_G	rs114984379	7	99574606	0.0143	A	G	0.7892	0.0654	1.585e-33	0.7871	0.0654	2.431e-33	-0.64545	0.32599	0.0482725	0.0148289	0.0467899	0.7513
chr7:99574738_A_T	rs2247607	7	99574738	0.3148	A	T	0.2684	0.0144	1.455e-77	0.2631	0.0144	1.819e-74	-0.20151	0.063971	0.0017334	0.00128895	0.00233313	0.580636
chr7:99574758_A_G	rs2283017	7	99574758	0.3898	A	G	0.4253	0.0134	2.49e-222	0.432	0.0133	7.22e-230	-0.13385	0.062599	0.0330065	-0.00953124	0.00221225	1.64439e-05
chr7:99575835_C_T	rs142645340	7	99575835	0.0131	T	C	0.4427	0.0653	1.166e-11	0.4616	0.0653	1.503e-12	-0.025317	0.28599	0.929497	-0.00415771	0.0109902	0.7052
chr7:99575979_C_T	rs183576230	7	99575979	0.0059	T	C	-0.4598	0.1026	7.39e-06	-0.558	0.1026	5.283e-08	-0.25457	0.4899	0.603559	0.174191	0.0928935	0.06077
chr7:99576068_A_G	rs12673005	7	99576068	0.3897	A	G	-0.4257	0.0134	9.78e-223	-0.4322	0.0133	3.92e-230	0.13383	0.062599	0.0330217	0.0102182	0.00235317	1.40982e-05
chr7:99577744_C_T	rs2525556	7	99577744	0.3899	T	C	0.4252	0.0134	2.22e-222	0.4317	0.0133	9.66e-230	-0.1332	0.062626	0.0339313	-0.00925517	0.00225604	4.08899e-05
chr7:99578167_G_T	rs13309270	7	99578167	0.1106	T	G	0.3546	0.0238	2.92e-50	0.3594	0.0238	1.317e-51	-0.43172	0.10486	4.50817e-05	-0.0169395	0.00863955	0.0499155
chr7:99578199_A_G	rs2525557	7	99578199	0.0397	A	G	-0.4311	0.0349	4.295e-35	-0.4229	0.0349	8.439e-34	0.18006	0.17871	0.314181	0.00425219	0.00564751	0.451491
chr7:99578589_A_G	rs148264780	7	99578589	0.0438	A	G	-0.0658	0.0394	0.09454	-0.05	0.0394	0.2044	-0.15185	0.16238	0.350179	0.0334315	0.0213047	0.1166
chr7:99578594_C_T	rs527780014	7	99578594	0.0269	T	C	-0.2542	0.0606	2.736e-05	-0.1995	0.0607	0.001004	-0.42251	0.27757	0.128612	0.0143764	0.0250933	0.5667
chr7:99578920_C_T	rs117678194	7	99578920	0.0768	T	C	-0.0966	0.0259	0.0001894	-0.0844	0.0259	0.001122	-0.016504	0.13189	0.900474	-0.00114799	0.00423937	0.78655
chr7:99579032_A_G	rs10953293	7	99579032	0.136	A	G	0.0831	0.0198	2.748e-05	0.084	0.0198	2.253e-05	-0.06706	0.083771	0.423799	0.00581699	0.00320094	0.0691755
chr7:99579152_G_T	rs4729560	7	99579152	0.3895	T	G	0.4263	0.0134	3.32e-223	0.4327	0.0134	1.9e-230	-0.13407	0.062658	0.03287	-0.00967015	0.002217	1.28987e-05
chr7:99580371_A_G	rs6944766	7	99580371	0.1975	A	G	-0.2171	0.0169	8.009e-38	-0.2169	0.0169	9.733e-38	0.25483	0.073699	0.000592789	-0.00271643	0.00269675	0.313792
chr7:99580426_A_C	rs12672695	7	99580426	0.3896	A	C	-0.4266	0.0134	1.93e-223	-0.4329	0.0134	1.19e-230	0.13407	0.062658	0.03287	0.00966172	0.00221775	1.32132e-05
chr7:99580907_C_G	rs2301806	7	99580907	0.3895	C	G	0.427	0.0134	9.31e-224	0.4334	0.0134	5.54e-231	-0.13407	0.062658	0.03287	-0.00979111	0.00221863	1.01887e-05
chr7:99581041_A_G	rs193175067	7	99581041	0.0016	A	G	0.3911	0.1893	0.03882	0.4407	0.1892	0.01987	0.49254	0.5577	0.37759	0.0527297	0.036468	0.1482
chr7:99581408_A_C	rs11771266	7	99581408	0.3895	A	C	-0.4268	0.0134	7.34e-224	-0.4332	0.0133	5.38e-231	0.1342	0.062667	0.0327341	0.00983245	0.00222305	9.73612e-06
chr7:99581469_C_T	rs11761882	7	99581469	0.3895	T	C	0.4269	0.0134	6.82e-224	0.4332	0.0133	4.7e-231	-0.1342	0.062667	0.0327341	-0.00982672	0.00222231	9.78625e-06
chr7:99581799_A_G	rs10275052	7	99581799	0.2954	A	G	0.7607	0.0129	6.21e-753	0.7629	0.0129	1.56e-758	-0.37425	0.065375	1.82138e-08	-0.0095439	0.00236239	5.3467e-05
chr7:99581861_C_T	rs10274976	7	99581861	0.1167	T	C	0.233	0.0215	2.01e-27	0.2238	0.0215	2.162e-25	-0.02095	0.10717	0.845098	-0.01042	0.00806341	0.196268
chr7:99581874_C_G	rs10274982	7	99581874	0.4136	C	G	0.5618	0.0128	7.52e-421	0.5672	0.0128	3.79e-430	-0.32187	0.062365	3.59005e-07	-0.0138844	0.0053569	0.00954542
chr7:99581979_C_T	rs10231649	7	99581979	0.2166	T	C	0.2309	0.0163	2.112e-45	0.2287	0.0163	1.479e-44	-0.22521	0.070271	0.00144046	0.00126294	0.00262705	0.630698
chr7:99582199_C_T	rs6955111	7	99582199	0.3195	T	C	0.2465	0.0146	2.142e-64	0.2433	0.0146	1.099e-62	-0.1444	0.063509	0.0234153	-0.0102067	0.00578043	0.0774414
chr7:99582212_A_G	rs6954978	7	99582212	0.3909	A	G	0.4489	0.0134	1.38e-245	0.4543	0.0134	4.01e-252	-0.17857	0.063584	0.00518084	-0.00791246	0.0053744	0.140954
chr7:99582863_A_T	rs58358798	7	99582863	0.2704	A	T	0.2027	0.0153	2.845e-40	0.1995	0.0153	4.745e-39	-0.15577	0.06693	0.020361	0.00214587	0.00246446	0.383904
chr7:99583219_C_T	rs6960542	7	99583219	0.04	T	C	0.4267	0.0347	9.632e-35	0.4222	0.0347	5.037e-34	-0.094913	0.17623	0.590419	-0.00513549	0.0054635	0.347237
chr7:99583286_C_T	rs4729561	7	99583286	0.3355	T	C	0.6447	0.013	1.47e-536	0.6477	0.013	1.78e-542	-0.34967	0.064928	1.12902e-07	-0.0074285	0.00227579	0.00109798
chr7:99583565_A_G	rs150377473	7	99583565	0.0106	A	G	-0.362	0.0688	1.395e-07	-0.3364	0.0688	1.002e-06	0.38997	0.30812	0.206243	-0.0190452	0.0114226	0.09545
chr7:99583650_A_G	rs4729562	7	99583650	0.3346	A	G	-0.6444	0.0131	5.74e-532	-0.6471	0.013	2.79e-537	0.34814	0.065091	1.37025e-07	0.00634118	0.00242572	0.00894521
chr7:99584210_A_G	rs368439248	7	99584210	0.0049	A	G	-0.3568	0.1001	0.0003667	-0.341	0.1002	0.0006657	0.56373	0.48312	0.243843	0.0400005	0.0206703	0.05297
chr7:99584350_C_T	rs183269260	7	99584350	0.0027	T	C	0.6771	0.1375	8.518e-07	0.4726	0.1376	0.0005947	0.081049	0.96463	0.933074	-0.0431616	0.026717	0.1062
chr7:99584410_A_G	rs118126374	7	99584410	0.0169	A	G	0.2881	0.0553	1.864e-07	0.303	0.0553	4.229e-08	-0.10885	0.22383	0.626975	-0.00404199	0.00733682	0.58169
chr7:99585045_A_G	rs117092118	7	99585045	0.0303	A	G	0.9173	0.0416	5.35e-108	0.9058	0.0416	3.76e-105	-0.39287	0.20373	0.0543876	-0.00509589	0.0077741	0.512149
chr7:99585150_G_T	rs7803714	7	99585150	0.3926	T	G	-0.4361	0.0133	1.93e-235	-0.4409	0.0133	4.89e-241	0.17646	0.063118	0.00538394	0.0093218	0.00222271	2.74203e-05
chr7:99585198_A_C	rs189967571	7	99585198	0.0016	A	C	-0.3862	0.1881	0.04007	-0.4243	0.1881	0.02406	-0.49559	0.55768	0.374628	-0.0511496	0.0356803	0.1517
chr7:99585441_A_C	rs1076237	7	99585441	0.2959	A	C	-0.7643	0.0129	1.21e-764	-0.7666	0.0129	1.41e-770	0.36979	0.065308	2.5633e-08	0.00929464	0.00235392	7.86163e-05
chr7:99585798_C_G	rs6975827	7	99585798	0.4326	C	G	-0.4902	0.0129	5.08e-315	-0.4944	0.0129	4.35e-321	0.18224	0.06186	0.00337443	0.0100664	0.00218969	4.28216e-06
chr7:99586162_C_T	rs148138890	7	99586162	0.0017	T	C	-0.3031	0.1789	0.09024	-0.3417	0.1789	0.05608	-0.49698	0.55768	0.373285	-0.0513821	0.0295668	0.08224
chr7:99587515_C_T	rs7809835	7	99587515	0.0662	T	C	-0.4492	0.0271	8.58e-62	-0.4604	0.0271	7.504e-65	0.34047	0.1216	0.00531496	0.00799431	0.00449917	0.0755943
chr7:99587523_C_T	rs10953294	7	99587523	0.1534	T	C	0.1209	0.0188	1.356e-10	0.1194	0.0188	2.291e-10	-0.052961	0.077743	0.496055	0.00477838	0.00305309	0.11756
chr7:99587874_C_T	rs114126799	7	99587874	0.0017	T	C	-0.3225	0.1784	0.07065	-0.366	0.1783	0.04014	-0.49698	0.55768	0.373285	-0.0478653	0.0300086	0.1107
chr7:99587980_C_T	rs6465759	7	99587980	0.4326	T	C	-0.4903	0.0129	4.83e-315	-0.4946	0.0129	3.39e-321	0.18224	0.06186	0.00337443	0.0100812	0.00218974	4.14722e-06
chr7:99588225_A_G	rs886453	7	99588225	0.3926	A	G	-0.436	0.0133	3.02e-235	-0.4408	0.0133	8.39e-241	0.17658	0.063112	0.00535057	0.0093325	0.00222276	2.68552e-05
chr7:99589125_C_T	rs6946204	7	99589125	0.2958	T	C	-0.764	0.0129	6.05e-764	-0.7663	0.0129	8.86e-770	0.36979	0.065308	2.5633e-08	0.00927951	0.00235412	8.08675e-05
chr7:99589404_A_G	rs6964754	7	99589404	0.2957	A	G	0.7641	0.0129	3.40e-764	0.7664	0.0129	4.97e-770	-0.36979	0.065308	2.5633e-08	-0.00933044	0.00235421	7.39197e-05
chr7:99589835_A_G	rs142598580	7	99589835	0.0017	A	G	-0.3434	0.1785	0.05432	-0.365	0.1784	0.04083	-0.49698	0.55768	0.373285	-0.0516709	0.0295674	0.08054
chr7:99589843_A_G	rs66748925	7	99589843	0.39	A	G	0.4301	0.0134	1.58e-227	0.437	0.0133	1.82e-235	-0.17627	0.063049	0.00538394	-0.00926416	0.0022247	3.12395e-05
chr7:99590246_A_G	rs117996395	7	99590246	0.0768	A	G	-0.097	0.0259	0.0001808	-0.0864	0.0259	0.0008576	0.00081443	0.13239	0.995094	-0.00158211	0.00422762	0.708232
chr7:99590893_C_G	rs6974373	7	99590893	0.39	C	G	0.4299	0.0134	2.48e-227	0.4368	0.0133	2.92e-235	-0.17621	0.063051	0.00540008	-0.00909814	0.00222421	4.30423e-05
chr7:99591021_C_T	rs34213597	7	99591021	0.2942	T	C	0.7666	0.0129	4.90e-764	0.769	0.0129	4.07e-770	-0.37045	0.065602	2.78805e-08	-0.0101157	0.00237703	2.08502e-05
chr7:99591268_A_G	rs150429575	7	99591268	0.0017	A	G	-0.3203	0.1798	0.0748	-0.3656	0.1797	0.04197	-0.49698	0.55768	0.373285	-0.0502354	0.0304725	0.09924
chr7:99591418_A_G	rs6465760	7	99591418	0.2954	A	G	0.7648	0.0129	3.58e-766	0.7672	0.0129	3.36e-772	-0.36979	0.065308	2.5633e-08	-0.00942522	0.00235538	6.29246e-05
chr7:99591617_A_T	rs7811201	7	99591617	0.2704	A	T	0.2041	0.0153	8.337e-41	0.201	0.0153	1.307e-39	-0.16261	0.066673	0.0150938	0.00263387	0.0024698	0.286228
chr7:99592127_C_T	rs145098758	7	99592127	0.0313	T	C	-0.4271	0.0388	3.064e-28	-0.451	0.0387	2.533e-31	0.53588	0.15454	0.000572005	0.0103862	0.00745791	0.163726
chr7:99592588_C_T	rs117421871	7	99592588	0.0093	T	C	-0.3932	0.0792	6.863e-07	-0.3045	0.0793	0.0001221	0.05657	0.43025	0.895449	-0.0406727	0.0597289	0.4959
chr7:99593155_C_T	rs189944814	7	99593155	0.0061	T	C	-0.3157	0.0973	0.001172	-0.2948	0.0973	0.002447	0.26464	0.51781	0.609537	0.0358525	0.0187593	0.05598
chr7:99593275_A_C	rs139077739	7	99593275	0.0017	A	C	-0.3423	0.1763	0.05218	-0.3861	0.1763	0.02849	-0.49698	0.55768	0.373285	-0.0464659	0.0272609	0.08829
chr7:99593346_A_C	rs4727443	7	99593346	0.3901	A	C	-0.4302	0.0134	1.22e-227	-0.4371	0.0133	1.29e-235	0.17628	0.063049	0.0053827	0.00917214	0.00222532	3.76069e-05
chr7:99593532_C_T	rs547508489	7	99593532	0.0016	T	C	-0.3689	0.1822	0.04287	-0.4056	0.1821	0.02594	-0.49559	0.55768	0.374628	-0.0593401	0.0364682	0.1037
chr7:99594354_C_T	rs140650475	7	99594354	0.0016	T	C	-0.3312	0.1808	0.0669	-0.3668	0.1807	0.04242	-0.49563	0.55769	0.374593	-0.0499267	0.0294209	0.0897
chr7:99594726_C_T	rs12705067	7	99594726	0.2955	T	C	-0.7651	0.0129	4.74e-766	-0.7676	0.0129	1.90e-772	0.36979	0.065308	2.5633e-08	0.00951878	0.00236284	5.61253e-05
chr7:99594842_C_G	rs542084148	7	99594842	0.0214	C	G	-0.4422	0.0493	3.171e-19	-0.4534	0.0493	3.91e-20	0.014171	0.25413	0.955556	0.0740028	0.0456503	0.105
chr7:99594846_C_T	rs556946004	7	99594846	0.0212	T	C	0.4383	0.0495	8.386e-19	0.4517	0.0495	7.082e-20	-0.0022875	0.25794	0.992928	-0.0740028	0.0456503	0.105
chr7:99595422_C_T	rs10267212	7	99595422	0.2954	T	C	-0.7654	0.0129	1.98e-766	-0.7678	0.0129	2.07e-772	0.36968	0.065324	2.60795e-08	0.00917856	0.00236557	0.00010443
chr7:99595480_C_T	rs10267231	7	99595480	0.2955	T	C	-0.7652	0.0129	6.34e-766	-0.7675	0.0129	1.10e-771	0.36967	0.065324	2.61036e-08	0.00957795	0.00236641	5.17771e-05
chr7:99595978_C_T	rs77895099	7	99595978	0.0017	T	C	-0.3083	0.1793	0.08555	-0.3487	0.1793	0.05182	-0.49698	0.55768	0.373285	-0.0514479	0.0304728	0.09135
chr7:99596109_C_G	rs142757679	7	99596109	0.0015	C	G	-0.3505	0.1847	0.05777	-0.4042	0.1847	0.0286	-0.49559	0.55768	0.374628	-0.058441	0.0359364	0.1039
chr7:99597523_C_T	rs71569528	7	99597523	0.1061	T	C	0.7559	0.0221	7.15e-256	0.7722	0.0221	3.74e-268	-0.33514	0.102	0.00109144	-0.0160734	0.00376446	1.95674e-05
chr7:99597649_C_T	rs79571451	7	99597649	0.0017	T	C	0.3296	0.1766	0.06194	0.3625	0.1765	0.04004	0.49698	0.55768	0.373285	0.0416444	0.0273753	0.1282
chr7:99597675_D_I	rs141634804	7	99597675	0.3933	D	I	0.4311	0.0135	3.78e-223	0.4365	0.0135	2.84e-229	-0.18575	0.063277	0.00348819	-0.0133612	0.0110952	0.2285
chr7:99598286_C_T	rs6946168	7	99598286	0.2954	T	C	0.7657	0.0129	1.07e-766	0.7681	0.0129	7.18e-773	-0.37005	0.065324	2.52872e-08	-0.00968112	0.00237261	4.49655e-05
chr7:99598997_A_G	rs34911116	7	99598997	0.2738	A	G	-0.1985	0.0153	1.988e-38	-0.1963	0.0153	1.369e-37	0.16459	0.067192	0.0146589	0.00488124	0.00617178	0.429004
chr7:99599136_C_T	rs144431188	7	99599136	0.0343	T	C	0.816	0.0386	4.62e-99	0.7992	0.0387	6.55e-95	-0.39832	0.1881	0.0347216	-0.0244001	0.0350473	0.4863
chr7:99599300_A_C	rs6951505	7	99599300	0.2711	A	C	0.2052	0.0153	9.5e-41	0.2036	0.0154	3.905e-40	-0.16775	0.067084	0.0127292	-0.00444715	0.00617179	0.471179
chr7:99599453_A_G	rs62484977	7	99599453	0.1552	A	G	-0.1302	0.0189	5.581e-12	-0.1314	0.0189	3.618e-12	0.041167	0.078413	0.599819	0.000953437	0.00760917	0.900285
chr7:99599501_A_G	rs573645997	7	99599501	0.0214	A	G	-0.3662	0.0497	1.673e-13	-0.3327	0.0497	2.179e-11	0.35588	0.23358	0.128257	0.00992046	0.040352	0.8058
chr7:99599951_A_T	rs117172111	7	99599951	0.0156	A	T	-0.4064	0.0627	8.804e-11	-0.4387	0.0627	2.545e-12	-0.069556	0.29145	0.811475	0.0105974	0.00924887	0.251876
chr7:99600227_D_I	rs72444646	7	99600227	0.449	D	I	0.4639	0.0131	2.79e-273	0.4674	0.0131	8.07e-278	-0.17577	0.061994	0.0047698	-0.0233903	0.0107949	0.03025
chr7:99600405_A_T	rs56173013	7	99600405	0.4026	A	T	0.3972	0.0134	7.48e-193	0.4028	0.0134	1.05e-198	-0.16909	0.06233	0.00690876	-0.00936525	0.0022173	2.40306e-05
chr7:99600603_A_G	rs183630210	7	99600603	0.0172	A	G	0.5289	0.0616	8.692e-18	0.548	0.0616	5.564e-19	-0.084773	0.30472	0.78098	-0.0897997	0.0498271	0.07151
chr7:99600617_A_G	rs567136993	7	99600617	0.0056	A	G	-0.4619	0.1062	1.378e-05	-0.4921	0.1063	3.644e-06	0.72797	0.51744	0.160107	0.0453792	0.0157262	0.003907
chr7:99600627_A_G	rs534562351	7	99600627	0.0035	A	G	0.8977	0.1305	6.021e-12	0.9288	0.1306	1.124e-12	-0.93556	0.98135	0.340895	0.0297832	0.022418	0.184
chr7:99601452_C_T	rs150307662	7	99601452	0.0016	T	C	-0.3615	0.1868	0.05295	-0.409	0.1868	0.02853	-0.50932	0.57596	0.376981	-0.0660395	0.0373108	0.07673
chr7:99601979_D_I	rs34256128	7	99601979	0.291	D	I	0.7609	0.0133	9.99e-709	0.7633	0.0133	2.61e-714	-0.37956	0.067172	2.73401e-08	-0.0194429	0.0118274	0.1002
chr7:99602001_C_G	rs145879231	7	99602001	0.0194	C	G	0.7916	0.0523	9.709e-52	0.7916	0.0523	1.018e-51	-0.27682	0.19759	0.16186	-0.0130373	0.0096061	0.174719
chr7:99602022_C_T	rs6967287	7	99602022	0.2187	T	C	0.6473	0.0159	2.02e-363	0.6491	0.0159	1.62e-365	-0.32186	0.074743	2.01141e-05	-0.0247116	0.00638695	0.000109252
chr7:99602191_C_T	rs6967487	7	99602191	0.18	T	C	0.2818	0.0177	5.643e-57	0.2769	0.0177	5.112e-55	-0.050096	0.07641	0.512377	-5.26092e-05	0.00283726	0.985206
chr7:99602680_C_G	rs150577002	7	99602680	0.0137	C	G	0.4317	0.0604	8.772e-13	0.3599	0.0604	2.618e-09	-0.0045558	0.27574	0.986825	-0.0192264	0.0100157	0.0549041
chr7:99603716_C_T	rs12540257	7	99603716	0.2382	T	C	0.2041	0.0168	3.768e-34	0.218	0.0167	9.509e-39	-0.12741	0.074484	0.0878011	0.00260211	0.0130707	0.8422
chr7:99603721_A_T	rs35922186	7	99603721	0.366	A	T	0.4045	0.0139	4.8e-187	0.4098	0.0139	2.62e-192	-0.18822	0.064358	0.00361077	-0.000429589	0.0109832	0.9688
chr7:99603723_A_T	rs56931787	7	99603723	0.3533	A	T	-0.3136	0.0143	9.99e-107	-0.3113	0.0143	4.36e-105	0.15327	0.063884	0.0168112	0.0139262	0.0112755	0.2168
chr7:99605199_G_T	rs1859305	7	99605199	0.0428	T	G	-0.4455	0.0336	4.75e-40	-0.4371	0.0337	1.408e-38	0.17125	0.17877	0.338579	0.00573576	0.00534243	0.282991
chr7:99605353_A_G	rs118072804	7	99605353	0.1404	A	G	-0.1966	0.0194	4.47e-24	-0.2006	0.0194	5.194e-25	0.054188	0.080938	0.503501	-0.00113459	0.00315531	0.719159
chr7:99605368_C_T	rs567849603	7	99605368	0.0015	T	C	-0.3187	0.1996	0.1103	-0.3735	0.1996	0.06131	-0.49559	0.55768	0.374628	-0.0605334	0.0373091	0.1047
chr7:99605369_A_G	rs11770546	7	99605369	0.3633	A	G	-0.4087	0.0137	2.65e-196	-0.4097	0.0137	3.13e-197	0.19922	0.063812	0.00190371	0.00924925	0.00222835	3.31424e-05
chr7:99605588_A_G	rs11771331	7	99605588	0.333	A	G	-0.6517	0.013	3.55e-545	-0.6557	0.013	4.29e-553	0.36428	0.065319	4.07568e-08	0.00911481	0.00230235	7.52935e-05
chr7:99605646_A_G	rs141983164	7	99605646	0.0015	A	G	-0.3581	0.188	0.05682	-0.3923	0.188	0.0369	-0.49559	0.55768	0.374628	-0.0600665	0.0370214	0.1047
chr7:99605861_C_T	rs4216	7	99605861	0.3344	T	C	0.6549	0.0131	5.50e-544	0.6612	0.0131	1.44e-556	-0.36147	0.065594	5.81969e-08	-0.000276829	0.0112681	0.9804
chr7:99605866_D_I	rs10609713	7	99605866	0.3343	D	I	-0.6548	0.0131	2.53e-542	-0.661	0.0131	9.61e-555	0.36178	0.065569	5.6079e-08	0.000261418	0.0113349	0.9816
chr7:99606136_D_I	rs11371836	7	99606136	0.0433	D	I	-0.4491	0.0337	1.409e-40	-0.4365	0.0337	2.214e-38	0.16716	0.17903	0.350938	0.066891	0.0247832	0.006954
chr7:99606259_A_G	rs34161112	7	99606259	0.1826	A	G	-0.2125	0.0174	3.667e-34	-0.2185	0.0174	5.23e-36	0.076075	0.074871	0.310099	-0.00123479	0.00284688	0.664482
chr7:99607701_A_G	rs549482234	7	99607701	0.0015	A	G	-0.4268	0.1945	0.02825	-0.411	0.1945	0.03461	-0.49194	0.5577	0.378164	-0.0578456	0.0367419	0.1154
chr7:99608029_A_G	rs10228764	7	99608029	0.2892	A	G	-0.7896	0.0129	1.64e-813	-0.7922	0.0129	2.14e-820	0.39199	0.065938	5.30274e-09	0.0111674	0.00240096	3.29991e-06
chr7:99608557_C_T	rs4729565	7	99608557	0.044	T	C	0.443	0.0331	6.675e-41	0.4366	0.0331	9.609e-40	-0.11177	0.17132	0.514458	-0.00502317	0.00531829	0.34491
chr7:99608894_D_I	rs375218610	7	99608894	0.0093	D	I	-0.3238	0.0792	4.399e-05	-0.321	0.0793	5.123e-05	-0.313	0.31624	0.322783	0.00795778	0.0131671	0.5456
chr7:99608922_D_I	rs547732852	7	99608922	0.0111	D	I	-0.0378	0.0759	0.6186	-0.0119	0.0759	0.8758	0.12661	0.38167	0.740236	-0.101334	0.0479654	0.03463
chr7:99609307_C_T	rs143503777	7	99609307	0.0015	T	C	-0.3597	0.1885	0.05637	-0.3861	0.1885	0.04053	-0.47832	0.55776	0.391543	-0.0592318	0.0364648	0.1043
chr7:99610127_A_G	rs73158411	7	99610127	0.3636	A	G	-0.4087	0.0137	2.54e-196	-0.4099	0.0137	1.76e-197	0.19921	0.063814	0.00190546	0.00918185	0.00222429	3.65944e-05
chr7:99610146_A_G	rs577003841	7	99610146	0.0015	A	G	0.3613	0.1983	0.06845	0.3991	0.1984	0.04424	0.49559	0.55768	0.374628	0.0619631	0.0373088	0.09675
chr7:99610544_G_T	rs184696241	7	99610544	0.0014	T	G	0.3488	0.1904	0.06704	0.3702	0.1904	0.05191	0.49559	0.55768	0.374628	0.0610181	0.0367398	0.09675
chr7:99611832_C_T	rs183906505	7	99611832	0.0031	T	C	-0.2976	0.1467	0.04253	-0.3041	0.1467	0.03823	0.1033	0.51157	0.840054	0.0320184	0.019189	0.0952
chr7:99611922_C_T	rs10231522	7	99611922	0.1215	T	C	0.1757	0.021	6.712e-17	0.1728	0.021	2.131e-16	-0.20821	0.10149	0.0407568	-0.00069363	0.00341692	0.839136
chr7:99612405_G_T	rs7788746	7	99612405	0.333	T	G	-0.6522	0.013	1.01e-545	-0.656	0.013	1.97e-553	0.36428	0.065319	4.07568e-08	0.00861895	0.00230174	0.000180724
chr7:99613263_C_T	rs149871088	7	99613263	0.0015	T	C	-0.3347	0.1983	0.09152	-0.3956	0.1984	0.0461	-0.49559	0.55768	0.374628	-0.0614852	0.037021	0.09675
chr7:99613476_C_T	rs1060544	7	99613476	0.2888	T	C	0.7915	0.0129	1.81e-818	0.7942	0.0129	1.27e-825	-0.39183	0.065911	5.30274e-09	-0.0089401	0.00255195	0.00045963
chr7:99613954_A_C	rs544446290	7	99613954	0.0015	A	C	-0.3291	0.1987	0.09759	-0.3839	0.1987	0.0533	-0.49559	0.55768	0.374628	-0.0567657	0.0370217	0.1252
chr7:99614313_A_G	rs4729566	7	99614313	0.333	A	G	-0.6517	0.013	3.48e-545	-0.6557	0.013	2.56e-553	0.36428	0.065319	4.07568e-08	0.00893732	0.00230178	0.000103266
chr7:99614770_C_T	rs35414630	7	99614770	0.1824	T	C	0.2134	0.0174	1.983e-34	0.2193	0.0174	2.684e-36	-0.075827	0.074861	0.311616	0.00136777	0.00284493	0.630678
chr7:99614851_A_T	rs4727444	7	99614851	0.3529	A	T	-0.4184	0.0141	1.24e-194	-0.4204	0.0141	1.49e-196	0.20719	0.066082	0.00182096	0.00697112	0.00243465	0.00419261
chr7:99615085_A_G	rs193172912	7	99615085	0.0043	A	G	-0.3896	0.1178	0.0009464	-0.489	0.1179	3.342e-05	1.1139	0.5121	0.0300954	0.00659365	0.0234095	0.7782
chr7:99615962_A_C	rs13228844	7	99615962	0.0424	A	C	-0.4475	0.0337	2.675e-40	-0.441	0.0337	3.824e-39	0.17269	0.17873	0.334418	0.00658605	0.00537836	0.220747
chr7:99616291_C_T	rs13243708	7	99616291	0.3617	T	C	0.4146	0.0139	2.6e-196	0.4193	0.0139	4.51e-201	-0.20204	0.064703	0.0019002	-0.0101916	0.00542731	0.0604042
chr7:99616748_C_T	rs12705068	7	99616748	0.033	T	C	0.9366	0.0426	2.28e-107	0.9627	0.0425	1.58e-113	-0.62682	0.18542	0.000781988	-0.0078366	0.00717193	0.274536
chr7:99616820_C_T	rs184961850	7	99616820	0.0015	T	C	-0.4114	0.2064	0.04622	-0.4451	0.2064	0.03103	-0.49194	0.5577	0.378164	-0.0566389	0.0373101	0.129
chr7:99616847_C_T	rs6972742	7	99616847	0.044	T	C	-0.4443	0.033	2.926e-41	-0.4388	0.033	3.016e-40	0.11177	0.17132	0.514458	0.00474957	0.00532011	0.371987
chr7:99617067_A_G	rs6953441	7	99617067	0.2888	A	G	0.7897	0.0129	1.93e-816	0.792	0.0129	2.51e-822	-0.39121	0.065926	5.63508e-09	-0.0108713	0.00240109	5.96357e-06
chr7:99617650_A_G	rs116878104	7	99617650	0.0076	A	G	-0.3749	0.0807	3.412e-06	-0.4052	0.0807	5.169e-07	-0.22868	0.36676	0.533249	-0.00186854	0.0144096	0.896825
chr7:99617852_C_G	rs35228488	7	99617852	0.3645	C	G	-0.4097	0.0136	2.66e-198	-0.4101	0.0136	1.29e-198	0.20553	0.063769	0.00135363	0.00917075	0.00222707	3.82404e-05
chr7:99618147_A_G	rs188746966	7	99618147	0.0043	A	G	1.0006	0.1216	1.945e-16	1.0315	0.1217	2.315e-17	-0.80945	0.57774	0.16183	0.0197445	0.0221771	0.3733
chr7:99618606_A_G	rs6963345	7	99618606	0.3634	A	G	-0.4089	0.0137	4.45e-197	-0.4096	0.0137	8.62e-198	0.19849	0.063751	0.00195839	0.00923157	0.00222864	3.43939e-05
chr7:99619540_A_T	rs73158413	7	99619540	0.1173	A	T	-0.384	0.0209	3.357e-75	-0.3983	0.0209	6.531e-81	0.16318	0.092373	0.0779471	0.0149614	0.00347101	1.62976e-05
chr7:99620155_C_T	rs75198357	7	99620155	0.0317	T	C	0.4316	0.0385	3.665e-29	0.457	0.0385	1.609e-32	-0.52783	0.15617	0.00078361	-0.013811	0.00697835	0.0478028
chr7:99620277_C_G	rs6465761	7	99620277	0.2892	C	G	0.7879	0.0129	1.61e-811	0.7903	0.0129	1.07e-817	-0.39106	0.065926	5.71084e-09	-0.0109234	0.00239348	5.02291e-06
chr7:99620473_G_T	rs12531809	7	99620473	0.3636	T	G	-0.4086	0.0136	6.57e-197	-0.4092	0.0136	1.59e-197	0.19822	0.063746	0.00198427	0.00921952	0.0022282	3.50873e-05
chr7:99620554_A_G	rs6465762	7	99620554	0.2888	A	G	0.7893	0.0129	1.70e-815	0.7915	0.0129	2.96e-821	-0.39103	0.065941	5.76899e-09	-0.0109285	0.0024016	5.35184e-06
chr7:99620759_A_G	rs6974305	7	99620759	0.2885	A	G	0.7906	0.0129	7.70e-818	0.7928	0.0129	1.08e-823	-0.39099	0.065929	5.75307e-09	-0.0110504	0.00240113	4.18075e-06
chr7:99620925_C_T	rs552594982	7	99620925	0.0043	T	C	-0.3796	0.1178	0.00127	-0.4789	0.1178	4.795e-05	1.1023	0.51166	0.0316957	0.0100418	0.0233384	0.667
chr7:99620994_C_T	rs55634428	7	99620994	0.0364	T	C	-0.6867	0.0366	2.013e-78	-0.6786	0.0366	1.537e-76	0.39642	0.17535	0.0242214	0.00479603	0.00515864	0.352522
chr7:99621579_A_T	rs34766893	7	99621579	0.1173	A	T	-0.3825	0.0209	1.197e-74	-0.3967	0.0209	2.576e-80	0.16316	0.092361	0.0779292	0.0151027	0.00347067	1.35196e-05
chr7:99622520_D_I	rs563688788	7	99622520	0.3	D	I	-0.2352	0.0155	9.716e-52	-0.237	0.0155	1.633e-52	0.01222	0.067661	0.856754	0.0129292	0.0115508	0.263
chr7:99623219_A_G	rs113479175	7	99623219	0.0018	A	G	0.3297	0.1888	0.08067	0.2921	0.1888	0.1217	-0.19168	0.58646	0.743926	-0.0575499	0.034045	0.09095
chr7:99623309_C_T	rs77484847	7	99623309	0.0688	T	C	0.9095	0.0268	6.16e-253	0.9103	0.0268	2.67e-253	-0.495	0.12904	0.000141547	-0.0124937	0.00447346	0.00522445
chr7:99623442_C_T	rs12112428	7	99623442	0.3038	T	C	-0.239	0.0147	1.207e-59	-0.2417	0.0147	5.662e-61	0.14262	0.064851	0.0283335	-0.000643613	0.00238077	0.7869
chr7:99624231_G_T	rs568568974	7	99624231	0.0033	T	G	0.592	0.1327	8.205e-06	0.5384	0.1328	5.02e-05	-0.11978	0.59177	0.839686	0.00792445	0.0233568	0.7344
chr7:99624356_A_T	rs57256111	7	99624356	0.0102	A	T	0.2611	0.0742	0.0004315	0.2492	0.0742	0.0007846	-0.33589	0.5049	0.506198	0.0139357	0.0105589	0.1869
chr7:99625199_A_G	rs12112642	7	99625199	0.3034	A	G	-0.2391	0.0147	1.391e-59	-0.2416	0.0147	9.049e-61	0.13688	0.065132	0.0360994	-0.000643829	0.00237401	0.786238
chr7:99625240_A_G	rs181629504	7	99625240	0.0304	A	G	0.9166	0.0407	3.24e-112	0.9039	0.0408	5.69e-109	-0.38772	0.20017	0.0533335	-0.0083928	0.00778045	0.28072
chr7:99625796_G_T	rs1963304	7	99625796	0.3326	T	G	0.6505	0.013	1.02e-544	0.6538	0.013	2.79e-551	-0.36346	0.065326	4.37522e-08	-0.00871228	0.00230733	0.000159426
chr7:99625821_A_C	rs143908981	7	99625821	0.0384	A	C	-0.4376	0.0352	1.592e-35	-0.4533	0.0352	5.337e-38	0.56641	0.15223	0.000221973	0.00597919	0.00644884	0.353837
chr7:99626035_A_G	rs1015538	7	99626035	0.3323	A	G	0.6524	0.013	1.70e-547	0.6556	0.013	5.12e-554	-0.36345	0.065328	4.38228e-08	-0.00883776	0.00230745	0.000128088
chr7:99626295_C_T	rs2285886	7	99626295	0.3041	T	C	0.2411	0.0147	1.088e-60	0.2435	0.0147	6.547e-62	-0.14262	0.064851	0.0283335	0.000918525	0.00237318	0.698724
chr7:99626513_C_G	rs550839995	7	99626513	0.0014	C	G	-0.3215	0.2168	0.1381	-0.4652	0.2169	0.032	-0.61022	0.99209	0.538791	0.00911607	0.0248922	0.7142
chr7:99626658_A_T	rs566546691	7	99626658	0.0014	A	T	-0.3235	0.2173	0.1365	-0.4672	0.2174	0.03163	-0.60896	0.9921	0.539635	0.00998222	0.0248916	0.6884
chr7:99626787_D_I	rs201665028	7	99626787	0.2666	D	I	-0.5416	0.015	5.86e-285	-0.5453	0.015	3.35e-289	0.23346	0.071951	0.00125719	0.0056162	0.0118907	0.6367
chr7:99627260_C_G	rs79648701	7	99627260	0.0128	C	G	-0.4323	0.0643	1.766e-11	-0.4201	0.0643	6.548e-11	0.30638	0.30337	0.313033	0.00375868	0.0107161	0.725774
chr7:99627504_C_G	rs148669042	7	99627504	0.008	C	G	0.4419	0.0779	1.419e-08	0.4184	0.0779	7.988e-08	-1.3079	0.55496	0.0188322	0.0081512	0.0126609	0.5197
chr7:99628341_D_I	rs78470751	7	99628341	0.0453	D	I	-0.4306	0.0329	3.375e-39	-0.4196	0.0329	2.889e-37	0.12617	0.17042	0.459441	0.0661379	0.0247266	0.007478
chr7:99629025_C_T	rs147667058	7	99629025	0.0058	T	C	-0.4843	0.1049	3.922e-06	-0.4788	0.105	5.092e-06	-0.20382	0.36129	0.572915	-0.00661723	0.0117801	0.5743
chr7:99629061_C_T	rs13238380	7	99629061	0.3644	T	C	-0.4098	0.0136	2.61e-198	-0.4106	0.0136	4.95e-199	0.20545	0.063779	0.00136207	0.00916258	0.00222962	3.96549e-05
chr7:99629480_A_G	rs12534494	7	99629480	0.3035	A	G	-0.2398	0.0147	6.151e-60	-0.2423	0.0147	3.504e-61	0.13668	0.065137	0.0363915	-0.000807776	0.0023708	0.733315
chr7:99630237_A_G	rs185674558	7	99630237	0.0073	A	G	0.378	0.0824	4.559e-06	0.3384	0.0825	4.094e-05	-0.18066	0.31248	0.56343	0.00636497	0.0132593	0.6312
chr7:99630342_C_T	rs2897075	7	99630342	0.3644	T	C	-0.4099	0.0136	2.34e-198	-0.4108	0.0136	3.52e-199	0.20548	0.063783	0.0013605	0.00881447	0.00222947	7.69789e-05
chr7:99630402_C_T	rs148698919	7	99630402	0.0189	T	C	-0.5639	0.0579	2.204e-22	-0.5599	0.058	4.451e-22	0.30943	0.26686	0.24682	-0.00316409	0.0404167	0.9376
chr7:99630534_A_G	rs558343743	7	99630534	0.0016	A	G	-0.3651	0.1821	0.04505	-0.4056	0.1821	0.02594	-0.49559	0.55768	0.374628	-0.0534367	0.0370207	0.1489
chr7:99630579_C_T	rs12705069	7	99630579	0.1171	T	C	-0.3847	0.0209	2.156e-75	-0.3996	0.0209	2.393e-81	0.16322	0.092379	0.0778753	0.0151589	0.00346918	1.24485e-05
chr7:99631541_C_T	rs138782163	7	99631541	0.0017	T	C	-0.3692	0.1816	0.04206	-0.4133	0.1816	0.02282	-0.49559	0.55768	0.374628	-0.0530307	0.0367394	0.1489
chr7:99632300_C_T	rs74332524	7	99632300	0.0097	T	C	-0.4235	0.0689	8.023e-10	-0.409	0.069	3.011e-09	0.64889	0.32292	0.0450402	0.0184095	0.0120191	0.1256
chr7:99632756_A_G	rs139814922	7	99632756	0.0086	A	G	0.3804	0.0788	1.363e-06	0.3585	0.0788	5.363e-06	-0.038314	0.30033	0.898541	0.00148187	0.0122556	0.903759
chr7:99632982_C_T	rs1133790	7	99632982	0.329	T	C	0.3405	0.0146	2.48e-120	0.3312	0.0146	1.25e-113	-0.14229	0.066303	0.0323668	-0.00436758	0.00231772	0.0595069
chr7:99633385_G_T	rs6955348	7	99633385	0.1485	T	G	0.4226	0.0187	9.34e-113	0.4395	0.0187	3.42e-122	-0.24945	0.080131	0.00196155	-0.0151824	0.00317602	1.7502e-06
chr7:99633582_A_G	rs76775847	7	99633582	0.0306	A	G	0.9057	0.0405	7.47e-111	0.8964	0.0405	1.91e-108	-0.38647	0.20017	0.0541003	-0.00725679	0.00730363	0.320424
chr7:99633733_A_G	rs35058708	7	99633733	0.4341	A	G	0.3906	0.0132	2.51e-193	0.3962	0.0132	3.21e-199	-0.1884	0.059197	0.00155382	-0.00447158	0.0023285	0.0548109
chr7:99633739_C_G	rs67110214	7	99633739	0.2758	C	G	-0.3381	0.0149	1.54e-113	-0.3348	0.0149	3.36e-111	0.15224	0.067433	0.0244062	0.00413566	0.00250962	0.0993687
chr7:99634456_D_I	rs11369732	7	99634456	0.478	D	I	-0.4518	0.0129	5.89e-268	-0.4545	0.0129	1.84e-271	0.19513	0.058384	0.000895571	0.0180756	0.0107003	0.09117
chr7:99635369_A_C	rs1141057	7	99635369	0.4322	A	C	0.3868	0.0132	8.89e-190	0.3916	0.0132	7.54e-195	-0.19167	0.059598	0.00138644	-0.00622641	0.00219268	0.00451651
chr7:99635867_C_T	rs117374675	7	99635867	0.0031	T	C	0.2972	0.1439	0.03893	0.2998	0.1439	0.03728	-0.11062	0.49186	0.822152	-0.0341982	0.0191095	0.07352
chr7:99635967_A_G	rs72615157	7	99635967	0.1646	A	G	-0.1668	0.0186	3.159e-19	-0.1691	0.0186	1.035e-19	0.046036	0.0826	0.577564	0.0018613	0.00279697	0.505751
chr7:99636025_C_T	rs145166201	7	99636025	0.0079	T	C	0.4466	0.0786	1.305e-08	0.4184	0.0786	1.009e-07	-1.3079	0.55496	0.0188322	0.0103756	0.0126392	0.4117
chr7:99636448_C_T	rs559486569	7	99636448	0.0012	T	C	-0.2785	0.2094	0.1836	-0.3779	0.2095	0.07119	-0.49559	0.55768	0.374628	-0.0569479	0.0406175	0.1609
chr7:99636938_D_I	rs11338572	7	99636938	0.1443	D	I	0.1818	0.0194	8.873e-21	0.1854	0.0194	1.447e-21	-0.05353	0.082894	0.51874	0.0020118	0.0144013	0.8889
chr7:99637242_A_G	rs4729567	7	99637242	0.4324	A	G	0.3866	0.0132	7.26e-190	0.3911	0.0131	1.25e-194	-0.1858	0.059482	0.00189365	-0.00622472	0.00218927	0.00446505
chr7:99637753_C_T	rs143866406	7	99637753	0.0015	T	C	-0.3524	0.1878	0.06059	-0.3722	0.1878	0.04746	-0.49559	0.55768	0.374628	-0.041639	0.0325706	0.2011
chr7:99637844_G_T	rs7803317	7	99637844	0.2787	T	G	-0.3426	0.0148	3.36e-118	-0.3405	0.0148	1.17e-116	0.14716	0.067559	0.0298676	0.00337138	0.00235404	0.152096
chr7:99639187_A_G	rs62484984	7	99639187	0.0418	A	G	-0.1977	0.034	6.086e-09	-0.2009	0.034	3.497e-09	0.11865	0.17058	0.487035	0.000881865	0.00587013	0.880584
chr7:99639400_C_T	rs4727445	7	99639400	0.2775	T	C	-0.3412	0.0148	6.35e-117	-0.3389	0.0149	3.28e-115	0.15411	0.067441	0.0227405	0.00365054	0.00235663	0.121369
chr7:99639445_C_T	rs4729568	7	99639445	0.4321	T	C	-0.3867	0.0132	6.41e-190	-0.3916	0.0131	5.68e-195	0.19167	0.059598	0.00138644	0.00590986	0.0021921	0.00701821
chr7:99639825_C_T	rs13232865	7	99639825	0.033	T	C	0.9337	0.0425	3.46e-107	0.9587	0.0424	4.27e-113	-0.61796	0.18505	0.000904482	-0.00763371	0.00719309	0.288573
chr7:99640385_A_G	rs528075180	7	99640385	0.0892	A	G	-0.3719	0.029	1.397e-37	-0.372	0.029	1.373e-37	0.26761	0.13868	0.0542375	-0.0178916	0.020363	0.3796
chr7:99641107_D_I	rs146089607	7	99641107	0.2371	D	I	-0.2872	0.0159	4.047e-73	-0.2862	0.0159	1.376e-72	0.12976	0.070352	0.0657355	-0.0148526	0.013311	0.2645
chr7:99641490_C_G	rs34065606	7	99641490	0.146	C	G	0.4243	0.0188	1.18e-112	0.4422	0.0188	1.24e-122	-0.25807	0.080105	0.0013605	-0.0159735	0.00318676	5.37354e-07
chr7:99641992_G_T	rs146889307	7	99641992	0.0061	T	G	0.2493	0.0956	0.009102	0.2812	0.0956	0.003272	-0.29164	0.42724	0.495176	-0.00721363	0.0158054	0.6481
chr7:99642303_D_I	rs66555019	7	99642303	0.1861	D	I	0.4552	0.0184	1.28e-135	0.4601	0.0184	1.27e-138	-0.31272	0.083776	0.000211885	0.0175333	0.0138031	0.204
chr7:99642745_A_G	rs4424195	7	99642745	0.2891	A	G	-0.7971	0.0129	4.26e-838	-0.8008	0.0128	3.53e-848	0.39224	0.06623	6.02282e-09	0.0108663	0.00238633	5.27477e-06
chr7:99642881_C_T	rs60697181	7	99642881	0.2804	T	C	0.3446	0.0148	1.07e-119	0.3422	0.0148	7.04e-118	-0.14043	0.067615	0.0383354	-0.00357853	0.00235234	0.128193
chr7:99643809_A_T	rs192137392	7	99643809	0.0015	A	T	0.3637	0.1984	0.06675	0.4049	0.1984	0.0413	0.49559	0.55768	0.374628	0.0426562	0.0333736	0.2012
chr7:99644548_D_I	rs72114230	7	99644548	0.239	D	I	0.3099	0.0164	5.376e-80	0.3091	0.0164	1.511e-79	-0.14472	0.073899	0.0507575	-0.00186058	0.0128528	0.8849
chr7:99644853_D_I	rs577640294	7	99644853	0.2906	D	I	-0.7963	0.0133	1.57e-778	-0.8003	0.0133	1.84e-788	0.38425	0.068079	2.83009e-08	0.0153093	0.0118955	0.1981
chr7:99644907_C_T	rs111255152	7	99644907	0.2365	T	C	-0.3263	0.0158	9.28e-95	-0.3342	0.0158	1.77e-99	0.21494	0.073739	0.00372392	0.00890596	0.00260007	0.000614176
chr7:99646088_A_C	rs80331044	7	99646088	0.0431	A	C	-0.4362	0.0334	4.352e-39	-0.4271	0.0334	1.71e-37	0.13134	0.16911	0.437754	0.00733217	0.00531515	0.167746
chr7:99646233_D_I	rs140820821	7	99646233	0.2369	D	I	-0.2852	0.0159	3.079e-72	-0.2846	0.0159	6.743e-72	0.12893	0.070467	0.0679047	-0.0148607	0.0132904	0.2635
chr7:99646314_C_T	rs190332676	7	99646314	0.0015	T	C	0.3267	0.1984	0.09963	0.3823	0.1985	0.05405	0.49559	0.55768	0.374628	0.039174	0.0329654	0.2347
chr7:99646429_A_G	rs187605891	7	99646429	0.0014	A	G	0.341	0.2021	0.09154	0.4042	0.2022	0.04556	0.49559	0.55768	0.374628	0.039174	0.0329654	0.2347
chr7:99646506_A_G	rs190683671	7	99646506	0.0014	A	G	0.341	0.2021	0.09154	0.4042	0.2022	0.04556	0.49559	0.55768	0.374628	0.039174	0.0329654	0.2347
chr7:99646530_A_G	rs141343229	7	99646530	0.0075	A	G	-0.3844	0.0864	8.569e-06	-0.5255	0.0863	1.149e-09	0.077223	0.37948	0.83883	0.0112738	0.0147542	0.4448
chr7:99647612_C_T	rs577117084	7	99647612	0.0015	T	C	-0.3196	0.1988	0.108	-0.3804	0.1988	0.05575	-0.49559	0.55768	0.374628	-0.0389376	0.0327664	0.2347
chr7:99647850_C_G	rs146586714	7	99647850	0.0014	C	G	0.341	0.2021	0.09154	0.4042	0.2022	0.04556	0.49559	0.55768	0.374628	0.0394146	0.0331679	0.2347
chr7:99648267_A_G	rs4729571	7	99648267	0.4307	A	G	-0.3856	0.0132	2.1e-188	-0.3908	0.0132	8.94e-194	0.19643	0.059489	0.00103134	0.00629516	0.00219289	0.00409549
chr7:99648606_A_G	rs7796006	7	99648606	0.2789	A	G	-0.3436	0.0148	1.5e-118	-0.3409	0.0149	1.34e-116	0.14766	0.0675	0.0291743	0.00381377	0.00235584	0.105477
chr7:99648959_C_T	rs113479612	7	99648959	0.2802	T	C	0.3448	0.0148	8.5e-120	0.3423	0.0148	6.54e-118	-0.14002	0.067562	0.0387525	-0.00362129	0.00249946	0.147385
chr7:99649155_A_G	rs74931323	7	99649155	0.2801	A	G	-0.3376	0.0148	2.52e-115	-0.3353	0.0148	1.08e-113	0.14005	0.066333	0.0352533	0.00372658	0.00235548	0.11363
chr7:99649187_G_T	rs566355968	7	99649187	0.0015	T	G	-0.32	0.1984	0.1068	-0.3809	0.1985	0.05495	-0.49559	0.55768	0.374628	-0.0389376	0.0327664	0.2347
chr7:99649195_C_G	rs183491017	7	99649195	0.0014	C	G	-0.341	0.2021	0.09154	-0.4042	0.2022	0.04556	-0.49559	0.55768	0.374628	-0.0389376	0.0327664	0.2347
chr7:99649281_D_I	7:99649281_I_D	7	99649281	0.0531	D	I	-0.4036	0.0313	4.307e-38	-0.4195	0.0313	4.82e-41	0.24661	0.12349	0.0463767	0.00413323	0.0223219	0.8531
chr7:99649993_C_T	rs184057285	7	99649993	0.0015	T	C	-0.334	0.1992	0.09359	-0.3961	0.1992	0.0468	-0.49559	0.55768	0.374628	-0.0394146	0.0331679	0.2347
chr7:99650066_A_T	rs4729572	7	99650066	0.4319	A	T	-0.384	0.0132	2.17e-186	-0.3892	0.0132	9.86e-192	0.18961	0.059642	0.00157217	0.00638742	0.00219375	0.00359527
chr7:99650317_C_T	rs55969052	7	99650317	0.2803	T	C	0.3368	0.0148	4.9e-115	0.3345	0.0148	2.19e-113	-0.13997	0.066331	0.0353509	-0.00364302	0.00235466	0.121826
chr7:99650402_D_I	rs59986769	7	99650402	0.2886	D	I	0.7979	0.0129	3.99e-835	0.802	0.0129	2.45e-846	-0.38865	0.06657	9.67832e-09	-0.0138298	0.011843	0.2429
chr7:99650429_C_T	rs59261051	7	99650429	0.2866	T	C	0.7975	0.0129	5.88e-832	0.8013	0.0129	2.41e-842	-0.38395	0.066689	1.51985e-08	-0.0110856	0.00239998	3.85578e-06
chr7:99650968_D_I	rs200504441	7	99650968	0.0231	D	I	0.3972	0.049	5.076e-16	0.3794	0.049	9.792e-15	-0.19453	0.22744	0.392808	-0.00282001	0.0345777	0.935
chr7:99651142_D_I	rs143804915	7	99651142	0.4612	D	I	-0.5571	0.0138	2.79e-355	-0.5559	0.0138	2.03e-353	0.2447	0.063522	0.000132801	0.00922847	0.0108519	0.3951
chr7:99651169_A_G	rs113697967	7	99651169	0.2672	A	G	0.3113	0.0155	1.79e-89	0.3067	0.0155	8.58e-87	-0.14734	0.071676	0.0403552	-0.0100939	0.0116806	0.3875
chr7:99651367_C_G	rs68038211	7	99651367	0.2813	C	G	0.3385	0.0148	2.78e-116	0.3363	0.0148	1.11e-114	-0.13335	0.066453	0.0453419	-0.00351076	0.0023528	0.135658
chr7:99651383_A_G	rs72615158	7	99651383	0.2814	A	G	0.3388	0.0148	1.65e-116	0.3366	0.0148	6.81e-115	-0.13335	0.066453	0.0453419	-0.00350954	0.00235284	0.135799
chr7:99651622_C_T	rs187163681	7	99651622	0.0073	T	C	-0.3657	0.0829	1.02e-05	-0.4285	0.0829	2.32e-07	-0.22753	0.36845	0.537168	-0.00980314	0.0146278	0.502749
chr7:99652580_D_I	rs71126304	7	99652580	0.4137	D	I	0.4996	0.0134	1.73e-302	0.5011	0.0134	2.36e-304	-0.3211	0.065126	1.12954e-06	-0.00439338	0.0107979	0.6841
chr7:99652922_C_G	rs7780686	7	99652922	0.2801	C	G	0.3452	0.0148	5.95e-120	0.3425	0.0148	5.55e-118	-0.14064	0.067618	0.038054	-0.00362483	0.00235296	0.12343
chr7:99653561_A_G	rs186549178	7	99653561	0.0189	A	G	-0.2837	0.0521	5.057e-08	-0.2679	0.0521	2.678e-07	0.28208	0.2728	0.301655	-0.00150803	0.0473635	0.9746
chr7:99654091_D_I	rs759945735	7	99654091	0.2887	D	I	-0.7992	0.0129	8.85e-832	-0.803	0.0129	2.44e-842	0.3911	0.066085	6.16879e-09	0.0145323	0.0118201	0.2189
chr7:99654600_A_G	rs11558475	7	99654600	0.2801	A	G	0.3448	0.0148	1.01e-119	0.3421	0.0148	8.48e-118	-0.14064	0.067618	0.038054	-0.0036446	0.00235274	0.121361
chr7:99654642_A_G	rs141613498	7	99654642	0.0021	A	G	-0.2358	0.1605	0.1417	-0.2725	0.1606	0.08968	0.071104	0.55813	0.898678	-0.0217069	0.0270338	0.422
chr7:99654689_A_G	rs11558476	7	99654689	0.2795	A	G	-0.3441	0.0149	1.32e-118	-0.3392	0.0149	4.15e-115	0.14822	0.067245	0.0279898	0.00379902	0.00235573	0.106816
chr7:99655722_A_G	rs191267379	7	99655722	0.0037	A	G	-0.8831	0.1196	1.535e-13	-0.8827	0.1196	1.572e-13	-0.58757	0.74016	0.427681	0.0159439	0.0200286	0.426
chr7:99655897_A_G	rs10281368	7	99655897	0.2885	A	G	-0.7993	0.0128	1.08e-844	-0.8026	0.0128	1.37e-853	0.39492	0.06618	4.66552e-09	0.00907973	0.00254469	0.000359576
chr7:99656563_C_G	rs79017592	7	99656563	0.0404	C	G	0.3789	0.0357	2.579e-26	0.3893	0.0357	1.091e-27	-0.14477	0.14376	0.314413	0.000781047	0.0056137	0.889346
chr7:99656847_A_T	rs538336139	7	99656847	0.0056	A	T	-0.4414	0.1034	1.964e-05	-0.4718	0.1034	5.063e-06	0.61809	0.45107	0.171234	0.0374711	0.0155962	0.01628
chr7:99656927_A_G	rs12705070	7	99656927	0.2894	A	G	-0.7949	0.0135	3.27e-753	-0.798	0.0135	2.02e-760	0.39477	0.066176	4.71303e-09	0.0108457	0.00238649	5.50314e-06
chr7:99657174_D_I	rs778279373	7	99657174	0.0656	D	I	0.1724	0.032	7.394e-08	0.1748	0.032	4.852e-08	-0.11638	0.14279	0.415461	-0.0226401	0.0217991	0.299
chr7:99660074_C_T	rs148528096	7	99660074	0.0162	T	C	-0.3841	0.0719	9.152e-08	-0.4432	0.0719	6.954e-10	0.47937	0.44039	0.276911	0.010805	0.022427	0.629958
chr7:99660148_A_G	rs4421299	7	99660148	0.2802	A	G	-0.3447	0.0148	8.8e-120	-0.342	0.0148	8.26e-118	0.14065	0.06762	0.038054	0.00354069	0.00235281	0.132356
chr7:99660232_D_I	rs35058260	7	99660232	0.2363	D	I	-0.2736	0.016	9.182e-66	-0.2713	0.016	1.157e-64	0.11029	0.070631	0.119075	-0.0126693	0.0133358	0.3421
chr7:99662511_D_I	rs71689664	7	99662511	0.2896	D	I	0.7983	0.0129	2.75e-838	0.8022	0.0128	4.94e-849	-0.38799	0.066398	9.40373e-09	-0.0135662	0.011843	0.252
chr7:99662733_C_T	rs114198920	7	99662733	0.0216	T	C	-0.4062	0.047	5.094e-18	-0.371	0.047	2.888e-15	0.51097	0.20662	0.0137436	-0.00280277	0.0075026	0.708722
chr7:99662746_D_I	rs139242337	7	99662746	0.2371	D	I	0.2814	0.0159	4.815e-70	0.2799	0.0159	2.748e-69	-0.12929	0.070645	0.0678422	0.0152274	0.0132904	0.2519
chr7:99663370_A_G	rs75012970	7	99663370	0.0431	A	G	0.4366	0.0333	3.545e-39	0.427	0.0334	1.689e-37	-0.1315	0.16913	0.43725	-0.00726556	0.0053101	0.171233
chr7:99663516_A_G	rs12532238	7	99663516	0.2789	A	G	0.3435	0.0148	1.48e-118	0.3407	0.0148	1.63e-116	-0.14769	0.067503	0.0291541	-0.00384382	0.00235533	0.102686
chr7:99664128_C_T	rs374946926	7	99664128	0.0076	T	C	0.9298	0.0886	9.498e-26	0.9595	0.0886	2.618e-27	-0.42499	0.40954	0.299909	0.139045	0.0720267	0.05355
chr7:99664147_A_T	rs559121616	7	99664147	0.0035	A	T	-0.6453	0.1258	2.894e-07	-0.638	0.1258	3.96e-07	0.36297	0.58367	0.534318	-0.00802492	0.0287437	0.7801
chr7:99664249_A_C	rs185622294	7	99664249	0.0194	A	C	0.3931	0.052	4.074e-14	0.3764	0.052	4.735e-13	-0.21355	0.26275	0.416773	0.00895776	0.00807821	0.267482
chr7:99664254_A_G	rs551248477	7	99664254	0.0193	A	G	-0.3975	0.0523	2.791e-14	-0.3806	0.0523	3.376e-13	0.21475	0.26276	0.414171	-0.00963393	0.00806908	0.232505
chr7:99664277_A_G	7:99664277_A_G	7	99664277	0.0012	A	G	-0.6423	0.2406	0.007601	-0.7029	0.2408	0.003512	0.59543	0.79636	0.455009	-0.0492212	0.0536158	0.3586
chr7:99664817_A_G	rs7778571	7	99664817	0.2365	A	G	0.327	0.0158	2.61e-95	0.3342	0.0158	1.38e-99	-0.21573	0.073246	0.00338298	-0.00885701	0.00259915	0.000655235
chr7:99665013_A_G	rs141983988	7	99665013	0.011	A	G	-0.3873	0.072	7.346e-08	-0.317	0.072	1.068e-05	0.14442	0.37856	0.702991	0.00197199	0.0118923	0.868298
chr7:99665156_C_T	rs117616923	7	99665156	0.0431	T	C	0.4363	0.0333	3.929e-39	0.4271	0.0334	1.597e-37	-0.13148	0.16913	0.437311	-0.00711688	0.00532458	0.18135
chr7:99665798_C_T	rs4729573	7	99665798	0.2669	T	C	-0.2662	0.0153	1.284e-67	-0.2635	0.0153	3.325e-66	0.12647	0.069274	0.068533	0.00182168	0.00237988	0.444003
chr7:99665834_C_T	rs6950205	7	99665834	0.2885	T	C	0.7964	0.0129	4.80e-834	0.7996	0.0129	9.57e-843	-0.39498	0.066225	4.7457e-09	-0.0107964	0.00238848	6.1779e-06
chr7:99666261_D_I	rs577446525	7	99666261	0.2856	D	I	-0.7995	0.013	9.12e-822	-0.8026	0.013	4.59e-830	0.39086	0.066679	8.47618e-09	0.0123276	0.0119066	0.3005
chr7:99666641_C_G	rs4308665	7	99666641	0.2806	C	G	-0.3424	0.0148	2.81e-118	-0.3396	0.0148	3.02e-116	0.14075	0.06762	0.037914	0.00356093	0.00235185	0.13
chr7:99666754_D_I	rs548497539	7	99666754	0.0963	D	I	0.0973	0.0239	4.506e-05	0.0774	0.0239	0.001186	0.053913	0.11664	0.64414	0.0105197	0.0182956	0.5653
chr7:99667174_D_I	rs567725128	7	99667174	0.2087	D	I	0.2201	0.0174	8.029e-37	0.2122	0.0174	2.765e-34	-0.035078	0.075153	0.640885	0.00318134	0.01305	0.8074
chr7:99667789_G_T	rs200912744	7	99667789	0.0925	T	G	-0.3249	0.0273	1.068e-32	-0.3049	0.0273	5.95e-29	0.16792	0.11431	0.142502	-0.0123632	0.0178767	0.4892
chr7:99667850_A_G	rs147541374	7	99667850	0.0061	A	G	0.3996	0.0931	1.773e-05	0.2707	0.0932	0.003659	0.13627	0.56665	0.810056	-0.0253662	0.0152779	0.09685
chr7:99668107_G_T	rs6592	7	99668107	0.2793	T	G	-0.3412	0.0148	4.85e-117	-0.3382	0.0148	6.33e-115	0.14762	0.0675	0.0292213	0.00351813	0.00235451	0.13512
chr7:99668386_A_G	rs184035857	7	99668386	0.0171	A	G	-0.4663	0.0544	1.051e-17	-0.4325	0.0545	1.988e-15	0.4398	0.22337	0.0495336	-0.000252749	0.00902031	0.977646
chr7:99669802_A_G	rs11550034	7	99669802	0.1386	A	G	0.1905	0.0195	1.206e-22	0.1946	0.0195	1.471e-23	-0.060354	0.0827	0.465865	0.00168694	0.00316408	0.593927
chr7:99670105_G_T	rs67091024	7	99670105	0.2806	T	G	-0.3428	0.0148	1.56e-118	-0.3401	0.0148	1.51e-116	0.14066	0.067619	0.0380365	0.00355547	0.00235191	0.1306
chr7:99670328_A_T	rs12673441	7	99670328	0.2366	A	T	0.2813	0.0158	9.217e-71	0.2802	0.0158	3.454e-70	-0.1379	0.07054	0.05118	-0.00262838	0.00246962	0.287199
chr7:99670792_C_T	rs76593294	7	99670792	0.0061	T	C	-0.4367	0.0987	9.749e-06	-0.4515	0.0988	4.839e-06	0.69032	0.43635	0.114296	0.0493237	0.0151463	0.001128
chr7:99670875_C_G	rs6960432	7	99670875	0.4309	C	G	0.3865	0.0132	2.03e-189	0.3911	0.0132	2.91e-194	-0.19755	0.059329	0.000935621	-0.00629817	0.00219322	0.0040833
chr7:99670932_C_T	rs13232115	7	99670932	0.2737	T	C	-0.857	0.0129	1.52e-963	-0.8603	0.0129	2.21e-973	0.42831	0.068312	8.0094e-10	0.0110225	0.00243069	5.76748e-06
chr7:99671779_A_G	rs181963902	7	99671779	0.0052	A	G	-0.8054	0.0982	2.425e-16	-0.8057	0.0982	2.378e-16	-0.159	0.48794	0.744681	0.0183839	0.0156228	0.2393
chr7:99672545_C_T	rs146577137	7	99672545	0.0368	T	C	-0.4205	0.0366	1.575e-30	-0.4188	0.0366	2.852e-30	0.17051	0.18709	0.362552	0.00900669	0.00582498	0.122052
chr7:99673359_A_C	rs56054049	7	99673359	0.2806	A	C	0.3427	0.0148	2.41e-118	0.3402	0.0148	1.56e-116	-0.14077	0.067623	0.0378879	-0.00356557	0.00235175	0.129486
chr7:99673850_A_G	rs144370352	7	99673850	0.0059	A	G	0.5489	0.1002	4.313e-08	0.5358	0.1003	9.142e-08	0.18621	0.35727	0.602462	8.96953e-05	0.0121298	0.9941
chr7:99674270_A_G	rs142495670	7	99674270	0.007	A	G	0.3876	0.086	6.656e-06	0.2484	0.0861	0.003925	0.19985	0.49954	0.689287	-0.0198599	0.013362	0.1372
chr7:99674286_A_G	rs72615159	7	99674286	0.2364	A	G	-0.2812	0.0158	1.486e-70	-0.2803	0.0158	4.623e-70	0.13631	0.070595	0.0540754	0.00257891	0.00246966	0.296377
chr7:99674555_A_G	rs143419078	7	99674555	0.0291	A	G	0.4384	0.0404	1.852e-27	0.4689	0.0404	3.34e-31	-0.54174	0.16246	0.000919814	-0.0120065	0.00720243	0.0955131
chr7:99674562_C_T	rs146724742	7	99674562	0.0096	T	C	-0.4326	0.071	1.104e-09	-0.4102	0.071	7.718e-09	0.67207	0.34099	0.0492947	0.0195755	0.0120895	0.1054
chr7:99674865_A_G	rs146322889	7	99674865	0.0014	A	G	-0.3719	0.203	0.06692	-0.4237	0.203	0.0369	-0.49559	0.55768	0.374628	-0.0384943	0.0323795	0.2345
chr7:99674870_A_C	rs34312198	7	99674870	0.1065	A	C	-0.4084	0.0219	1.233e-77	-0.4265	0.0219	1.005e-84	0.1425	0.096421	0.140081	0.0161574	0.00363721	8.90251e-06
chr7:99675129_D_I	rs142917587	7	99675129	0.0435	D	I	-0.4425	0.0334	4.329e-40	-0.4331	0.0334	2.034e-38	0.15703	0.17131	0.359791	0.0744595	0.0243692	0.002247
chr7:99675335_A_G	rs183621904	7	99675335	0.0013	A	G	-0.3526	0.203	0.08239	-0.4236	0.203	0.03694	-0.49559	0.55768	0.374628	-0.0394236	0.0331683	0.2346
chr7:99675558_A_G	rs13236456	7	99675558	0.4309	A	G	-0.3861	0.0132	4.18e-189	-0.3908	0.0132	5.3e-194	0.19753	0.059322	0.00093519	0.00617825	0.00219332	0.00484967
chr7:99675659_G_T	rs13223792	7	99675659	0.288	T	G	-0.7988	0.0129	1.62e-841	-0.8017	0.0128	1.18e-849	0.39487	0.066171	4.6623e-09	0.0103375	0.00239412	1.57523e-05
chr7:99676118_D_I	rs532938420	7	99676118	0.0438	D	I	-0.1829	0.0416	1.097e-05	-0.1881	0.0416	6.183e-06	0.16173	0.18706	0.387677	-0.048268	0.0280284	0.08505
chr7:99676346_C_T	rs62485010	7	99676346	0.194	T	C	-0.2324	0.0169	7.324e-43	-0.2307	0.0169	3.244e-42	0.076882	0.075066	0.30626	-2.548e-05	0.00279242	0.99272
chr7:99676818_A_G	rs181712849	7	99676818	0.0017	A	G	-0.6551	0.2006	0.001093	-0.7522	0.2007	0.0001787	-0.092674	0.59325	0.875929	-0.0320172	0.030637	0.296
chr7:99677219_A_C	rs532709756	7	99677219	0.0017	A	C	-0.6346	0.1981	0.001357	-0.7329	0.1982	0.0002174	-0.09314	0.59323	0.875308	-0.0322398	0.0304752	0.2901
chr7:99677608_A_G	rs117092150	7	99677608	0.0077	A	G	-0.3675	0.0806	5.093e-06	-0.3993	0.0806	7.178e-07	-0.22831	0.36666	0.533789	0.000884175	0.0142071	0.950376
chr7:99677917_A_T	rs34031156	7	99677917	0.2885	A	T	0.7971	0.0129	2.29e-837	0.8004	0.0128	2.58e-846	-0.39484	0.066169	4.66767e-09	-0.0108486	0.00238861	5.57745e-06
chr7:99678491_A_G	rs941289	7	99678491	0.2805	A	G	0.3425	0.0148	3.71e-118	0.3399	0.0148	2.65e-116	-0.14242	0.067655	0.0357932	-0.00359421	0.00235353	0.126721
chr7:99678622_A_C	rs941290	7	99678622	0.1947	A	C	-0.2319	0.0169	8.285e-43	-0.2313	0.0169	1.358e-42	0.083885	0.074566	0.261156	-0.000101499	0.00276166	0.970682
chr7:99678946_A_T	rs117464141	7	99678946	0.0822	A	T	0.0231	0.0251	0.3559	0.0121	0.0251	0.6284	0.060228	0.1273	0.636341	0.0034753	0.00411497	0.398363
chr7:99679295_C_T	rs113683483	7	99679295	0.0547	T	C	-0.3519	0.0305	9.298e-31	-0.3722	0.0305	2.982e-34	0.042296	0.15137	0.780028	0.0234652	0.00497148	2.35893e-06
chr7:99679597_C_T	rs77712869	7	99679597	0.0108	T	C	0.6587	0.069	1.436e-21	0.6607	0.0691	1.089e-21	-0.42322	0.30197	0.161704	-0.00416919	0.0106335	0.695
chr7:99682026_C_T	rs12705071	7	99682026	0.2873	T	C	-0.8004	0.0129	1.97e-842	-0.8036	0.0129	2.40e-851	0.38748	0.066253	9.13692e-09	0.0114721	0.00242327	2.1996e-06
chr7:99682270_D_I	rs149856659	7	99682270	0.0435	D	I	0.4364	0.0334	5.421e-39	0.426	0.0334	3.43e-37	-0.15869	0.17152	0.355345	-0.0748322	0.0243691	0.002135
chr7:99682525_D_I	rs199676135	7	99682525	0.0373	D	I	0.4084	0.0371	3.422e-28	0.4008	0.0371	3.452e-27	-0.42136	0.17274	0.0150765	0.0166335	0.0284517	0.5588
chr7:99683662_C_T	rs192302191	7	99683662	0.0218	T	C	-0.3967	0.0468	2.39e-17	-0.3647	0.0469	7.037e-15	0.51062	0.20649	0.0137436	-0.00294701	0.00748427	0.693758
chr7:99684115_C_T	rs148387760	7	99684115	0.0106	T	C	-0.5266	0.0704	7.762e-14	-0.4574	0.0705	8.672e-11	-0.31657	0.33132	0.339813	0.0141733	0.0142288	0.3192
chr7:99684271_A_C	rs56252897	7	99684271	0.0722	A	C	0.1457	0.027	6.676e-08	0.1405	0.027	1.935e-07	-0.2892	0.12864	0.025015	-0.00182517	0.00408833	0.655284
chr7:99684329_A_G	rs184285663	7	99684329	0.0075	A	G	0.3657	0.0812	6.63e-06	0.3254	0.0812	6.155e-05	-0.1786	0.30981	0.56456	0.00502708	0.0130328	0.6997
chr7:99684419_A_C	rs188169326	7	99684419	0.0077	A	C	-0.3694	0.0806	4.582e-06	-0.4003	0.0806	6.833e-07	-0.22885	0.36668	0.532856	0.00207224	0.0141582	0.883635
chr7:99684526_A_G	rs77515038	7	99684526	0.0432	A	G	-0.4401	0.0334	1.323e-39	-0.4325	0.0334	2.823e-38	0.14468	0.17032	0.396032	0.0062981	0.00530038	0.23474
chr7:99684613_A_C	rs188850170	7	99684613	0.0034	A	C	-0.6343	0.1318	1.498e-06	-0.6031	0.1318	4.784e-06	0.55081	0.53939	0.307688	0.00356699	0.0200217	0.8586
chr7:99685197_D_I	rs577825466	7	99685197	0.4306	D	I	0.3859	0.0133	2.2e-184	0.3895	0.0133	5.19e-188	-0.19118	0.060011	0.00153709	-0.00680721	0.0107322	0.5259
chr7:99685309_C_T	rs144027873	7	99685309	0.0429	T	C	-0.439	0.0334	2.17e-39	-0.4301	0.0334	7.598e-38	0.14435	0.17061	0.397933	0.00642901	0.00530931	0.225937
chr7:99685942_G_T	rs147841391	7	99685942	0.0077	T	G	-0.3797	0.0838	5.932e-06	-0.3871	0.0839	3.914e-06	0.18182	0.39971	0.649412	-0.0103336	0.0141274	0.4645
chr7:99686116_A_G	rs7807156	7	99686116	0.4741	A	G	0.452	0.0128	2.13e-271	0.4551	0.0128	2.21e-275	-0.19905	0.058027	0.000654485	-0.00724106	0.00216491	0.000823574
chr7:99686873_G_T	rs4729575	7	99686873	0.2388	T	G	-0.2717	0.0158	4.973e-66	-0.2699	0.0158	3.836e-65	0.12823	0.070175	0.068281	0.00233869	0.00246672	0.343081
chr7:99687969_C_T	rs140986444	7	99687969	0.0436	T	C	0.4407	0.0334	7.415e-40	0.4312	0.0334	3.4e-38	-0.15944	0.17103	0.351682	-0.0197355	0.0105957	0.0625191
chr7:99688822_A_C	rs2272346	7	99688822	0.043	A	C	0.4392	0.0334	1.715e-39	0.4303	0.0334	6.084e-38	-0.14435	0.17061	0.397933	-0.00669134	0.00530662	0.20733
chr7:99688952_A_G	rs145902681	7	99688952	0.0065	A	G	-0.3539	0.0909	9.946e-05	-0.4076	0.091	7.425e-06	0.044349	0.39589	0.91085	-0.0203748	0.0148517	0.1701
chr7:99689494_A_G	rs41280959	7	99689494	0.0159	A	G	-0.4845	0.0564	8.152e-18	-0.4458	0.0564	2.682e-15	0.44279	0.23126	0.0561177	-0.00534586	0.00928473	0.564771
chr7:99689615_C_G	rs76623811	7	99689615	0.0429	C	G	-0.4389	0.0334	2.427e-39	-0.4302	0.0335	7.983e-38	0.15837	0.17126	0.355541	0.00653566	0.00530735	0.21816
chr7:99689783_A_G	rs148018141	7	99689783	0.0077	A	G	-0.9177	0.0875	1.02e-25	-0.9483	0.0875	2.417e-27	0.42821	0.40699	0.293258	-0.138056	0.0707593	0.05105
chr7:99690035_A_G	rs140523407	7	99690035	0.0065	A	G	-0.6389	0.1181	6.358e-08	-0.6734	0.1181	1.191e-08	0.27819	0.463	0.548226	-0.107801	0.0386317	0.00526277
chr7:99690129_C_T	rs17447058	7	99690129	0.0429	T	C	-0.4385	0.0334	2.584e-39	-0.4299	0.0334	8.239e-38	0.15837	0.17126	0.355541	0.00635562	0.00530816	0.231178
chr7:99690267_D_I	rs397889039	7	99690267	0.2354	D	I	-0.2823	0.0159	1.513e-70	-0.2815	0.0159	4.301e-70	0.1394	0.071218	0.0508745	-0.0139445	0.0132662	0.2932
chr7:99690690_C_G	rs4928	7	99690690	0.0429	C	G	-0.4386	0.0334	2.583e-39	-0.4299	0.0335	8.288e-38	0.15837	0.17126	0.355541	0.00648867	0.00530817	0.221559
chr7:99690747_C_T	rs1130958	7	99690747	0.043	T	C	0.4382	0.0334	2.944e-39	0.4294	0.0334	1.019e-37	-0.15837	0.17126	0.355541	-0.00647732	0.00530656	0.222228
chr7:99690849_A_C	rs115964837	7	99690849	0.0427	A	C	-0.4381	0.0335	5.026e-39	-0.4281	0.0335	2.737e-37	0.15837	0.17126	0.355541	0.00657024	0.00532544	0.217298
chr7:99690878_A_C	rs2307352	7	99690878	0.0096	A	C	0.4147	0.0758	4.441e-08	0.3749	0.0758	7.58e-07	-0.43978	0.32946	0.182545	0.0189265	0.012721	0.1368
chr7:99691740_A_G	rs1527423	7	99691740	0.4765	A	G	0.4546	0.0128	1.02e-275	0.4578	0.0128	7.79e-280	-0.19625	0.057885	0.00075544	-0.00703333	0.00216274	0.00114578
chr7:99691871_C_G	rs149624106	7	99691871	0.0043	C	G	-0.7993	0.1164	6.521e-12	-0.8044	0.1165	4.938e-12	1.2926	0.42923	0.00273527	0.0158706	0.022843	0.4872
chr7:99692155_C_T	rs191267681	7	99692155	0.0014	T	C	0.3461	0.2022	0.08692	0.4079	0.2022	0.04367	0.49559	0.55768	0.374628	0.0428674	0.0331675	0.1962
chr7:99692163_A_C	rs77603567	7	99692163	0.0431	A	C	0.4396	0.0334	1.354e-39	0.4298	0.0334	7.105e-38	-0.16034	0.17124	0.349567	-0.00685926	0.00563842	0.223786
chr7:99692264_C_G	rs17447273	7	99692264	0.0429	C	G	-0.4384	0.0334	2.734e-39	-0.4298	0.0334	8.63e-38	0.16034	0.17124	0.349567	0.00645939	0.00530816	0.22365
chr7:99692368_C_T	rs186857759	7	99692368	0.0014	T	C	-0.3548	0.2022	0.07925	-0.4171	0.2022	0.03913	-0.49559	0.55768	0.374628	-0.0426057	0.0329649	0.1962
chr7:99692445_A_G	rs191725179	7	99692445	0.0031	A	G	-0.4855	0.1397	0.0005099	-0.4781	0.1398	0.0006274	-1.2483	0.68051	0.0672202	-0.0147416	0.0244709	0.5469
chr7:99692594_A_G	rs4729576	7	99692594	0.286	A	G	0.7994	0.0129	1.65e-834	0.802	0.0129	1.97e-841	-0.39005	0.066588	8.67961e-09	-0.011743	0.00240826	1.08187e-06
chr7:99692748_A_G	rs117088758	7	99692748	0.043	A	G	-0.438	0.0334	3.097e-39	-0.4294	0.0334	9.819e-38	0.16034	0.17124	0.349567	0.00647479	0.00530816	0.222548
chr7:99692818_A_C	rs149448794	7	99692818	0.0078	A	C	0.4842	0.0798	1.3e-09	0.4348	0.0798	5.142e-08	-1.4041	0.58396	0.016573	0.0191875	0.0128734	0.1361
chr7:99692993_G_T	rs2261360	7	99692993	0.2356	T	G	-0.2776	0.0159	1.903e-68	-0.2752	0.0159	3.054e-67	0.13219	0.070977	0.0631393	0.00238034	0.00248288	0.337709
chr7:99693078_A_G	rs12267	7	99693078	0.2346	A	G	-0.2815	0.0159	3.631e-70	-0.2791	0.0159	5.927e-69	0.13236	0.070984	0.0628348	0.00257869	0.00248438	0.299289
chr7:99693552_A_G	rs2307355	7	99693552	0.043	A	G	-0.4382	0.0334	2.816e-39	-0.4298	0.0334	8.327e-38	0.16034	0.17124	0.349567	0.00659835	0.00530815	0.213846
chr7:99693747_C_T	rs61749909	7	99693747	0.0078	T	C	-0.4355	0.0829	1.489e-07	-0.4642	0.0829	2.149e-08	0.44928	0.46288	0.332223	0.0216772	0.0160343	0.1764
chr7:99693818_A_G	rs138710609	7	99693818	0.0055	A	G	0.3971	0.1016	9.355e-05	0.4568	0.1016	6.954e-06	0.094305	0.5297	0.85877	-0.0302586	0.0187675	0.1069
chr7:99694161_A_G	rs74406926	7	99694161	0.0429	A	G	-0.4385	0.0334	2.698e-39	-0.43	0.0335	8.129e-38	0.16034	0.17124	0.349567	0.00645286	0.00530815	0.224118
chr7:99694425_D_I	rs143538502	7	99694425	0.043	D	I	0.4387	0.0335	3.618e-39	0.4296	0.0335	1.369e-37	-0.16215	0.17125	0.344191	-0.0750954	0.0243691	0.002059
chr7:99694541_A_G	rs80026394	7	99694541	0.0553	A	G	-0.2618	0.0297	1.068e-18	-0.2464	0.0297	1.016e-16	0.093646	0.1472	0.524965	0.00543848	0.00507045	0.283458
chr7:99694771_A_G	rs76157218	7	99694771	0.043	A	G	-0.4386	0.0334	2.487e-39	-0.4298	0.0334	8.318e-38	0.16034	0.17124	0.349567	0.00672926	0.00530821	0.204902
chr7:99694784_C_G	rs115073631	7	99694784	0.0429	C	G	0.4384	0.0334	2.704e-39	0.4299	0.0334	8.338e-38	-0.16034	0.17124	0.349567	-0.00672834	0.00530821	0.204964
chr7:99695026_A_G	rs2307345	7	99695026	0.0335	A	G	-0.352	0.0378	1.238e-20	-0.3484	0.0378	3.13e-20	0.26112	0.19049	0.171068	0.00492145	0.00664105	0.458654
chr7:99695131_A_G	rs13242458	7	99695131	0.1184	A	G	-0.3974	0.0209	9.585e-81	-0.4142	0.0209	9.447e-88	0.17221	0.092109	0.0621441	0.0143616	0.00341722	2.63729e-05
chr7:99695427_A_G	rs183616578	7	99695427	0.0027	A	G	-0.6737	0.1558	1.533e-05	-0.6035	0.1559	0.0001086	0.25852	0.51767	0.617718	0.0111776	0.0257313	0.664
chr7:99696370_C_G	rs1534309	7	99696370	0.1963	C	G	-0.2386	0.0169	1.762e-45	-0.2378	0.0169	3.652e-45	0.066673	0.074741	0.372804	-1.02544e-05	0.00275257	0.997028
chr7:99696797_C_T	rs2070215	7	99696797	0.2876	T	C	-0.8002	0.0129	5.73e-844	-0.8033	0.0128	1.85e-852	0.38695	0.066247	9.53235e-09	0.0115365	0.00242281	1.92052e-06
chr7:99697038_A_G	rs547370604	7	99697038	0.3908	A	G	-0.1576	0.0171	2.71e-20	-0.157	0.0171	3.845e-20	0.081093	0.076655	0.29063	0.0158464	0.0110377	0.1511
chr7:99697041_A_C	rs115396052	7	99697041	0.3676	A	C	-0.2117	0.0174	4.434e-34	-0.2084	0.0174	4.807e-33	0.16046	0.075547	0.0341822	0.0158348	0.0110377	0.1514
chr7:99697916_A_C	rs73159721	7	99697916	0.0034	A	C	0.6594	0.1267	1.944e-07	0.6654	0.1267	1.516e-07	-0.36247	0.58367	0.534884	0.0075847	0.0284807	0.79
chr7:99698015_A_G	rs4319008	7	99698015	0.043	A	G	-0.4383	0.0334	2.674e-39	-0.43	0.0334	7.49e-38	0.16034	0.17124	0.349567	0.00604552	0.00530884	0.254801
chr7:99698091_D_I	rs200080836	7	99698091	0.0415	D	I	-0.4469	0.0347	5.279e-38	-0.4433	0.0347	2.176e-37	0.11928	0.17821	0.503617	0.0578836	0.0210153	0.00588073
chr7:99699169_A_T	rs1534310	7	99699169	0.2884	A	T	-0.8002	0.0128	1.04e-846	-0.803	0.0128	1.43e-854	0.39492	0.066181	4.66445e-09	0.0115865	0.00239954	1.37481e-06
chr7:99699436_A_G	rs1122598	7	99699436	0.171	A	G	-0.1518	0.0184	1.428e-16	-0.1536	0.0184	6.266e-17	0.10247	0.080113	0.201484	0.00239734	0.00672211	0.721365
chr7:99699626_C_T	rs2293481	7	99699626	0.4347	T	C	-0.3934	0.0131	7.63e-197	-0.3987	0.0131	1.48e-202	0.18939	0.059336	0.00150557	0.00593677	0.00218862	0.0066764
chr7:99699833_A_G	rs192509885	7	99699833	0.0059	A	G	-0.5497	0.1004	4.371e-08	-0.5437	0.1004	6.19e-08	-0.17365	0.35045	0.620469	-0.00583019	0.0120815	0.6294
chr7:99700053_D_I	rs11384843	7	99700053	0.1969	D	I	-0.241	0.0169	4e-46	-0.2411	0.0169	3.771e-46	0.070855	0.0749	0.34462	0.00951566	0.0129222	0.4615
chr7:99700274_C_G	rs41280962	7	99700274	0.043	C	G	0.4382	0.0334	2.741e-39	0.4298	0.0334	8.1e-38	-0.16034	0.17124	0.349567	-0.00598304	0.00530884	0.259744
chr7:99700378_C_T	rs41280965	7	99700378	0.0071	T	C	-0.3919	0.0839	3.029e-06	-0.3353	0.084	6.525e-05	0.22202	0.31827	0.485769	-0.0126342	0.0137479	0.3581
chr7:99700684_D_I	rs55764736	7	99700684	0.4851	D	I	0.4547	0.0158	1.47e-182	0.4658	0.0158	4.3e-192	-0.18475	0.070867	0.00941673	-0.00743891	0.0107415	0.4886
chr7:99700734_G_T	rs181205097	7	99700734	0.0058	T	G	0.7447	0.0965	1.17e-14	0.7437	0.0965	1.274e-14	0.12122	0.54053	0.822655	-0.259892	0.11404	0.02267
chr7:99700864_A_G	rs999886	7	99700864	0.4348	A	G	-0.3938	0.0131	3.62e-197	-0.3992	0.0131	6.05e-203	0.18937	0.059333	0.00150626	0.00598146	0.00218842	0.00627149
chr7:99701176_A_G	rs999885	7	99701176	0.4783	A	G	0.4598	0.0128	2.06e-281	0.4634	0.0128	3.77e-286	-0.19626	0.058118	0.000792136	-0.00690727	0.00216273	0.00140426
chr7:99701422_C_T	rs139906290	7	99701422	0.043	T	C	0.4382	0.0334	2.805e-39	0.4297	0.0334	8.315e-38	-0.16034	0.17124	0.349567	-0.00622459	0.00530988	0.241091
chr7:99701640_C_T	rs4729577	7	99701640	0.4347	T	C	-0.3938	0.0131	2.57e-197	-0.3992	0.0131	5.28e-203	0.18937	0.059333	0.00150626	0.00564089	0.00218858	0.00995416
chr7:99702403_A_G	rs573126333	7	99702403	0.0046	A	G	-0.423	0.1061	6.704e-05	-0.5097	0.1061	1.548e-06	-0.45922	0.48896	0.348105	-0.00521396	0.0188336	0.7819
chr7:99702947_A_G	rs41280968	7	99702947	0.097	A	G	-0.3779	0.0227	5.375e-62	-0.3987	0.0227	5.473e-69	0.26921	0.099362	0.00697911	0.0196669	0.0037917	2.13921e-07
chr7:99703028_C_T	rs200900793	7	99703028	0.001	T	C	1.0737	0.2679	6.124e-05	1.15	0.2681	1.787e-05	0.42347	0.78567	0.590133	-0.0448238	0.0554284	0.4187
chr7:99703407_D_I	rs537861672	7	99703407	0.424	D	I	0.3929	0.0133	6.17e-191	0.3978	0.0133	5.31e-196	-0.18599	0.060111	0.00208882	-0.00157433	0.0106976	0.883
chr7:99703505_A_G	rs62485013	7	99703505	0.1411	A	G	0.2009	0.0194	3.16e-25	0.2051	0.0194	3.338e-26	-0.043663	0.083156	0.599763	0.0015556	0.00315505	0.621978
chr7:99703891_C_T	rs140843407	7	99703891	0.0059	T	C	-0.677	0.1045	9.133e-11	-0.6892	0.1045	4.204e-11	0.33682	0.41276	0.414887	0.0577436	0.0642641	0.3689
chr7:99703958_C_T	rs2293479	7	99703958	0.3041	T	C	-0.8227	0.0127	1.81e-907	-0.8266	0.0127	3.98e-919	0.41189	0.066428	1.2067e-09	0.0114357	0.00238964	1.70535e-06
chr7:99704448_C_T	rs4134932	7	99704448	0.0314	T	C	-0.3732	0.0401	1.408e-20	-0.3687	0.0401	4.176e-20	-0.061644	0.18164	0.734463	0.00354982	0.00724762	0.624281
chr7:99704528_C_T	rs189536527	7	99704528	0.003	T	C	-0.5838	0.1393	2.784e-05	-0.4933	0.1394	0.0004008	0.87183	0.72536	0.22998	-0.00998654	0.0256299	0.6968
chr7:99704629_A_G	rs146258708	7	99704629	0.0015	A	G	-0.3492	0.1873	0.06228	-0.3678	0.1873	0.04957	-0.49559	0.55768	0.374628	-0.0408153	0.0327668	0.2129
chr7:99704796_A_T	rs13309	7	99704796	0.4351	A	T	-0.3944	0.0132	1.59e-197	-0.3999	0.0131	1.72e-203	0.1895	0.059357	0.00150176	0.00600487	0.00218776	0.00605552
chr7:99704827_A_G	rs1050542	7	99704827	0.429	A	G	-0.4191	0.0131	2.88e-223	-0.4242	0.0131	4.37e-229	0.20618	0.059184	0.000539511	0.00656604	0.00219189	0.00273894
chr7:99705320_A_C	rs4134927	7	99705320	0.0432	A	C	0.4394	0.0334	1.519e-39	0.4299	0.0334	7.159e-38	-0.24026	0.16876	0.155174	-0.0061623	0.00531527	0.246311
chr7:99705346_D_I	rs4134926	7	99705346	0.0426	D	I	-0.4339	0.0339	1.848e-37	-0.4213	0.034	2.369e-35	0.22672	0.17358	0.192132	0.0747931	0.0239274	0.001773
chr7:99705358_C_T	rs4134925	7	99705358	0.043	T	C	-0.4416	0.0334	7.139e-40	-0.4318	0.0334	3.812e-38	0.24122	0.16876	0.153543	0.00651303	0.0053199	0.220848
chr7:99706303_A_G	rs4134923	7	99706303	0.4349	A	G	-0.394	0.0131	2.48e-197	-0.3993	0.0131	5.34e-203	0.18937	0.059333	0.00150626	0.00595355	0.00218829	0.00651558
chr7:99706399_C_G	rs117460458	7	99706399	0.0114	C	G	-0.8394	0.0676	2.166e-35	-0.8509	0.0676	2.639e-36	0.25911	0.28709	0.367223	0.0106472	0.00800585	0.183541
chr7:99706454_C_T	rs150877929	7	99706454	0.0107	T	C	-0.3556	0.0697	3.427e-07	-0.351	0.0698	4.853e-07	0.39838	0.31147	0.201493	-0.0140842	0.0107662	0.190809
chr7:99707266_D_I	rs3837088	7	99707266	0.1972	D	I	-0.2414	0.0169	2.153e-46	-0.2416	0.0169	1.868e-46	0.065797	0.074841	0.379752	0.00956001	0.0129189	0.4593
chr7:99707712_A_G	rs2272338	7	99707712	0.4348	A	G	-0.3947	0.0131	4.17e-198	-0.3999	0.0131	1.23e-203	0.18935	0.059325	0.00150591	0.0059381	0.00218782	0.00664431
chr7:99707950_C_T	rs4134917	7	99707950	0.4349	T	C	0.3949	0.0131	2.5e-198	0.4005	0.0131	2.98e-204	-0.18686	0.059256	0.00171396	-0.00562572	0.00218759	0.0101214
chr7:99708326_C_T	rs4134914	7	99708326	0.043	T	C	-0.4422	0.0334	5.881e-40	-0.4325	0.0334	3.069e-38	0.24122	0.16876	0.153543	0.00636851	0.00532173	0.231424
chr7:99708356_C_T	rs4134912	7	99708356	0.0059	T	C	-0.5508	0.0997	3.338e-08	-0.5424	0.0998	5.465e-08	-0.16601	0.35001	0.635507	-0.00434877	0.0120331	0.7178
chr7:99708388_C_T	rs4134911	7	99708388	0.043	T	C	0.4427	0.0334	4.954e-40	0.4327	0.0334	2.844e-38	-0.24143	0.16877	0.153193	-0.00632972	0.0053182	0.233967
chr7:99708602_D_I	rs11367015	7	99708602	0.4542	D	I	0.405	0.0146	1.04e-168	0.4074	0.0146	8.74e-171	-0.27615	0.067747	5.34934e-05	0.00599754	0.0107077	0.5754
chr7:99708745_A_C	rs4134909	7	99708745	0.0553	A	C	0.2609	0.0297	1.388e-18	0.245	0.0297	1.487e-16	-0.093361	0.14749	0.527024	-0.00481513	0.00509055	0.344202
chr7:99710327_C_G	rs138109632	7	99710327	0.0109	C	G	-0.5283	0.0693	2.528e-14	-0.4643	0.0694	2.183e-11	-0.18707	0.33026	0.571373	0.00932211	0.0139117	0.5028
chr7:99710584_D_I	rs4134904	7	99710584	0.4346	D	I	-0.3956	0.0132	3.78e-198	-0.4018	0.0132	8.38e-205	0.18678	0.059267	0.00172504	0.00499713	0.0107262	0.6413
chr7:99710745_C_T	rs144977632	7	99710745	0.0059	T	C	-0.5567	0.1007	3.232e-08	-0.5477	0.1008	5.45e-08	-0.1698	0.35196	0.629724	-0.00540383	0.0120527	0.6539
chr7:99711040_A_G	rs4134903	7	99711040	0.2887	A	G	0.8033	0.0128	8.75e-856	0.8061	0.0128	2.26e-863	-0.40898	0.06603	1.25516e-09	-0.0108831	0.0023969	5.61252e-06
chr7:99711461_D_I	rs34119670	7	99711461	0.4126	D	I	0.4659	0.0139	1.28e-247	0.4657	0.0139	2.82e-247	-0.20464	0.061476	0.000939074	-0.0113094	0.0108174	0.2958
chr7:99711470_A_C	rs4134899	7	99711470	0.02	A	C	-0.3818	0.0504	3.492e-14	-0.3658	0.0504	4.003e-13	0.17163	0.25265	0.497256	-0.0117227	0.00839974	0.162835
chr7:99711614_C_T	rs4134898	7	99711614	0.1345	T	C	-0.1868	0.0199	6.847e-21	-0.189	0.0199	2.327e-21	0.037977	0.085755	0.658067	-0.00283899	0.0032787	0.386551
chr7:99713154_A_G	rs183682123	7	99713154	0.0017	A	G	-0.2315	0.2158	0.2834	-0.2786	0.2158	0.1966	0.26581	0.96433	0.782943	0.0465368	0.0406256	0.252
chr7:99713820_C_T	rs4134892	7	99713820	0.0192	T	C	-0.7737	0.0498	1.964e-54	-0.7746	0.0498	1.505e-54	0.72947	0.23853	0.00235017	0.0235553	0.00884419	0.00773638
chr7:99713821_C_T	rs4134891	7	99713821	0.0352	T	C	-0.4208	0.0374	2.331e-29	-0.4166	0.0374	8.795e-29	0.29476	0.19277	0.126888	0.00746256	0.00594273	0.209208
chr7:99714050_G_T	rs4134888	7	99714050	0.4352	T	G	0.3956	0.0131	7.82e-199	0.4012	0.0131	7.01e-205	-0.1877	0.059314	0.0016512	-0.0058879	0.00218819	0.00712882
chr7:99714791_A_C	rs145498269	7	99714791	0.0096	A	C	0.8834	0.0787	3.088e-29	0.8946	0.0787	6.174e-30	-0.26281	0.38301	0.492935	0.128451	0.0622537	0.03908
chr7:99716901_C_G	rs3807479	7	99716901	0.4351	C	G	-0.3954	0.0132	1.89e-198	-0.4012	0.0131	1.17e-204	0.18772	0.059323	0.00165158	0.00604835	0.00218738	0.00569025
chr7:99719396_C_G	rs555138937	7	99719396	0.0012	C	G	-0.2852	0.208	0.1703	-0.3068	0.2081	0.1404	-0.4967	0.55768	0.37356	-0.0418729	0.0329646	0.204
chr7:99719412_A_G	rs193110643	7	99719412	0.0569	A	G	-0.4772	0.0299	2.095e-57	-0.4548	0.0299	3.593e-52	0.32965	0.14575	0.0241602	0.00490018	0.00496889	0.324049
chr7:99719480_C_T	rs60458236	7	99719480	0.2603	T	C	-0.7921	0.0139	5.55e-704	-0.7933	0.0139	2.91e-706	0.39192	0.070713	4.91134e-08	0.0255503	0.00607229	2.58004e-05
chr7:99719500_C_T	7:99719500_T_C	7	99719500	0.3833	T	C	0.3178	0.0142	3.69e-111	0.3253	0.0142	1.44e-116	-0.12977	0.064739	0.0455617	-0.00513898	0.0112221	0.647
chr7:99719504_C_T	rs11974814	7	99719504	0.3755	T	C	0.3411	0.0142	3.48e-128	0.3474	0.0142	4.64e-133	-0.14893	0.064052	0.0204739	-0.00516243	0.0112221	0.6455
chr7:99719509_D_I	rs200376650	7	99719509	0.3692	D	I	0.335	0.0142	1.85e-122	0.3434	0.0142	7.44e-129	-0.15728	0.063972	0.0142988	-0.00561636	0.0109465	0.6079
chr7:99719604_C_T	rs181714133	7	99719604	0.0015	T	C	-0.3677	0.1878	0.05026	-0.3812	0.1878	0.04239	-0.4967	0.55768	0.37356	-0.0416204	0.0327658	0.204
chr7:99719753_A_G	rs7799946	7	99719753	0.218	A	G	-0.2619	0.0165	1.205e-56	-0.26	0.0165	8.275e-56	0.16475	0.071501	0.0216322	0.00293317	0.0025296	0.246236
chr7:99720002_G_T	rs143557149	7	99720002	0.0032	T	G	-0.4303	0.1318	0.001099	-0.4249	0.1319	0.001275	1.3948	0.64466	0.0309813	0.0542817	0.0249739	0.02974
chr7:99720309_C_G	rs76702812	7	99720309	0.0364	C	G	0.4251	0.0367	4.637e-31	0.4267	0.0367	2.912e-31	-0.26411	0.18556	0.155292	-0.00671646	0.00582989	0.249291
chr7:99720640_C_G	rs1569055	7	99720640	0.1861	C	G	-0.2753	0.0172	1.774e-57	-0.2724	0.0172	3.012e-56	0.049614	0.077299	0.521279	-0.000649012	0.00298122	0.827663
chr7:99720970_A_C	rs146487917	7	99720970	0.0271	A	C	-0.1742	0.0467	0.0001938	-0.185	0.0467	7.569e-05	0.16303	0.19365	0.400267	0.0484694	0.0367746	0.1875
chr7:99720994_A_C	rs35146811	7	99720994	0.2867	A	C	-0.8547	0.0126	5.41e-1000	-0.8568	0.0126	2.21e-1006	0.4344	0.067087	2.33024e-10	0.011522	0.00241221	1.78354e-06
chr7:99722266_G_T	rs1880949	7	99722266	0.2867	T	G	0.8558	0.0126	3.57e-1005	0.8578	0.0126	2.58e-1011	-0.43426	0.067085	2.35559e-10	-0.0111612	0.00241215	3.70908e-06
chr7:99722681_D_I	rs150441722	7	99722681	0.0432	D	I	-0.4407	0.0334	1.088e-39	-0.4282	0.0335	1.633e-37	0.23806	0.16879	0.159067	0.0733873	0.02418	0.002405
chr7:99723424_C_T	rs149750020	7	99723424	0.0821	T	C	0.0265	0.0251	0.2903	0.0193	0.0251	0.4418	0.064469	0.1269	0.611674	0.00428813	0.00412731	0.298822
chr7:99723683_D_I	rs547931353	7	99723683	0.0145	D	I	-0.3758	0.0674	2.509e-08	-0.4208	0.0674	4.361e-10	0.12012	0.33375	0.719052	0.0364496	0.0428343	0.3948
chr7:99723982_A_T	rs533104100	7	99723982	0.0017	A	T	-0.9507	0.1884	4.485e-07	-0.9704	0.1884	2.582e-07	-1.8184	0.83071	0.0290804	0.0319744	0.0395475	0.4188
chr7:99724694_C_G	rs138428123	7	99724694	0.0061	C	G	0.3552	0.0936	0.0001469	0.2611	0.0936	0.005285	0.28908	0.4512	0.522035	-0.0244167	0.0156916	0.1197
chr7:99724781_D_I	rs142919189	7	99724781	0.0436	D	I	0.438	0.0335	4.885e-39	0.4235	0.0335	1.496e-36	-0.24977	0.17042	0.143404	-0.0731103	0.02418	0.002498
chr7:99725146_C_G	rs78225095	7	99725146	0.0431	C	G	0.4277	0.0338	1.122e-36	0.4212	0.0338	1.36e-35	-0.23962	0.16658	0.150942	-0.00712085	0.00529194	0.178431
chr7:99725210_G_T	rs142426754	7	99725210	0.0484	T	G	-0.4107	0.0315	9.041e-39	-0.3941	0.0316	9.021e-36	0.1076	0.16127	0.504964	0.00639821	0.0053334	0.230276
chr7:99725631_A_G	rs146467476	7	99725631	0.0015	A	G	-0.3376	0.1817	0.06313	-0.3534	0.1817	0.0517	-0.58085	0.48314	0.229858	-0.0312473	0.0237617	0.1885
chr7:99726150_A_G	rs2091445	7	99726150	0.0014	A	G	-0.3573	0.188	0.05733	-0.3778	0.188	0.04444	-0.50301	0.55763	0.367477	-0.0326548	0.0257019	0.2039
chr7:99726530_C_T	rs150912632	7	99726530	0.0078	T	C	-0.3589	0.0834	1.667e-05	-0.3794	0.0834	5.365e-06	0.18232	0.40099	0.649546	-0.00124715	0.0146591	0.9322
chr7:99727547_D_I	rs35057935	7	99727547	0.4783	D	I	0.4942	0.0129	1.02e-321	0.4971	0.0129	8.34e-326	-0.20925	0.058344	0.000369148	-0.0159872	0.0106989	0.1351
chr7:99727784_C_T	rs533394680	7	99727784	0.0022	T	C	-0.6073	0.1577	0.0001177	-0.8121	0.1575	2.507e-07	0.27975	0.96463	0.771934	-0.084275	0.034264	0.01391
chr7:99728546_C_T	rs77273076	7	99728546	0.0095	T	C	-0.4277	0.0697	8.449e-10	-0.3928	0.0697	1.775e-08	0.61775	0.34242	0.0718456	0.0107179	0.0114711	0.350126
chr7:99728790_G_T	rs35991721	7	99728790	0.2867	T	G	0.8567	0.0126	1.30e-1008	0.8589	0.0126	1.46e-1015	-0.4342	0.067084	2.36755e-10	-0.01202	0.00241092	6.17589e-07
chr7:99728896_C_T	rs569645432	7	99728896	0.0111	T	C	0.2178	0.0788	0.005698	0.2279	0.0788	0.003806	-0.1885	0.43018	0.661439	0.0767245	0.064344	0.2331
chr7:99729042_C_T	rs188562843	7	99729042	0.1714	T	C	0.4328	0.0213	1.87e-91	0.4296	0.0213	4.78e-90	-0.12089	0.10094	0.231659	-0.0273019	0.0139541	0.0504
chr7:99729054_C_T	rs575724304	7	99729054	0.0163	T	C	0.1386	0.0637	0.02963	0.1739	0.0637	0.006375	-0.089557	0.27499	0.744818	-0.0413456	0.0568044	0.4667
chr7:99729358_C_T	rs566962214	7	99729358	0.0015	T	C	-0.3318	0.1872	0.07626	-0.3538	0.1872	0.05872	-0.4967	0.55768	0.37356	-0.0405205	0.0318224	0.2029
chr7:99730201_C_T	rs140386970	7	99730201	0.0342	T	C	-0.3626	0.0374	3.496e-22	-0.3603	0.0374	6.491e-22	0.20041	0.1874	0.285417	0.00409801	0.00647967	0.527099
chr7:99731110_C_T	rs146579476	7	99731110	0.0434	T	C	-0.4445	0.0333	1.253e-40	-0.4379	0.0333	1.887e-39	0.24139	0.16876	0.153264	0.00615654	0.00527128	0.242831
chr7:99731260_C_T	rs117705004	7	99731260	0.043	T	C	-0.4415	0.0334	7.519e-40	-0.4336	0.0334	1.874e-38	0.24122	0.16876	0.153543	0.00612752	0.00529779	0.247429
chr7:99731665_A_G	rs139112066	7	99731665	0.005	A	G	0.7789	0.1005	8.909e-15	0.7811	0.1005	7.484e-15	0.15323	0.49428	0.756693	-0.0212664	0.0159271	0.1818
chr7:99732205_A_G	rs531098553	7	99732205	0.0077	A	G	-0.4207	0.081	2.031e-07	-0.375	0.081	3.653e-06	0.10871	0.37068	0.769449	-0.000370494	0.0138768	0.9787
chr7:99732293_C_T	rs183329607	7	99732293	0.0433	T	C	-0.4387	0.0333	1.452e-39	-0.4277	0.0334	1.223e-37	0.24122	0.16876	0.153543	0.0632482	0.0210164	0.002617
chr7:99732390_C_T	rs183253503	7	99732390	0.0431	T	C	-0.4403	0.0334	1.068e-39	-0.4298	0.0334	7.364e-38	0.24122	0.16876	0.153543	0.0632311	0.0210164	0.002624
chr7:99732426_A_G	rs192927108	7	99732426	0.014	A	G	0.4108	0.0615	2.312e-11	0.4135	0.0615	1.738e-11	-0.12953	0.27118	0.633111	-0.00283105	0.01133	0.802685
chr7:99732948_A_G	rs117279321	7	99732948	0.0431	A	G	-0.4435	0.0334	2.88e-40	-0.4351	0.0334	8.864e-39	0.24156	0.16876	0.152978	0.00599573	0.0052942	0.25742
chr7:99733155_A_G	rs185058485	7	99733155	0.0015	A	G	-0.3782	0.1876	0.04382	-0.391	0.1876	0.03714	-0.49791	0.5577	0.372409	-0.0412193	0.0323783	0.203
chr7:99733315_C_T	rs11768171	7	99733315	0.4692	T	C	0.484	0.0128	7.01e-312	0.4872	0.0128	2.16e-316	-0.19637	0.058701	0.000885727	-0.00714301	0.0021667	0.000978199
chr7:99733919_A_C	rs114831045	7	99733919	0.0014	A	C	-0.3573	0.188	0.05733	-0.3778	0.188	0.04444	-0.50301	0.55763	0.367477	-0.0328207	0.0257983	0.2033
chr7:99734225_C_T	rs77639804	7	99734225	0.082	T	C	-0.0262	0.0251	0.2961	-0.0198	0.0251	0.4297	-0.063304	0.12695	0.618258	-0.00383821	0.00412627	0.352273
chr7:99734655_A_T	rs62485017	7	99734655	0.0456	A	T	0.2687	0.0349	1.317e-14	0.2603	0.0349	8.635e-14	-0.28362	0.15828	0.0737734	-0.0210801	0.0142841	0.140005
chr7:99734661_A_G	rs11505847	7	99734661	0.2867	A	G	0.8576	0.0126	6.20e-1011	0.8597	0.0126	1.20e-1017	-0.43439	0.067093	2.33884e-10	-0.0119001	0.00240951	7.86013e-07
chr7:99734763_D_I	7:99734763_I_D	7	99734763	0.4248	D	I	0.4197	0.0132	2.64e-221	0.4246	0.0132	9.06e-227	-0.18785	0.060335	0.00195884	-0.00542517	0.0107442	0.6136
chr7:99734842_C_T	rs11505848	7	99734842	0.469	T	C	0.484	0.0128	3.83e-312	0.4873	0.0128	8.31e-317	-0.19579	0.058698	0.000916854	-0.00573315	0.00230149	0.0127361
chr7:99735181_A_G	rs7341389	7	99735181	0.3913	A	G	-0.3809	0.0135	5.27e-176	-0.386	0.0135	5.56e-181	0.16628	0.061181	0.00680769	0.00555057	0.00222877	0.0127594
chr7:99735364_C_T	rs117461151	7	99735364	0.0432	T	C	-0.4408	0.0333	5.327e-40	-0.4318	0.0333	2.085e-38	0.24122	0.16876	0.153543	0.00749878	0.00529553	0.156758
chr7:99735578_G_T	rs76827214	7	99735578	0.0014	T	G	-0.3526	0.1879	0.06055	-0.3712	0.1879	0.04818	-0.50274	0.55763	0.367739	-0.0324807	0.0255141	0.203
chr7:99736059_A_G	rs11771139	7	99736059	0.2866	A	G	0.8563	0.0126	1.10e-1010	0.8585	0.0126	1.86e-1017	-0.43672	0.066655	1.45546e-10	-0.011507	0.00240554	1.72228e-06
chr7:99737012_A_G	rs34666036	7	99737012	0.2835	A	G	0.8628	0.0127	1.19e-1012	0.865	0.0126	8.90e-1020	-0.43228	0.067328	3.24564e-10	-0.0241259	0.0059267	4.68703e-05
chr7:99737171_D_I	rs151048213	7	99737171	0.4409	D	I	0.3803	0.0138	5.03e-166	0.3868	0.0138	4.85e-172	-0.15384	0.062886	0.0147843	-0.00656656	0.0107234	0.5403
chr7:99737517_A_G	rs145358829	7	99737517	0.0067	A	G	0.2083	0.0875	0.01734	0.2459	0.0876	0.004985	-0.21158	0.38334	0.581246	-0.00258099	0.0151811	0.865
chr7:99738053_G_T	rs3779047	7	99738053	0.435	T	G	-0.4416	0.013	2.75e-251	-0.4453	0.013	8.67e-256	0.1912	0.059371	0.00136616	0.00767943	0.00218066	0.000428941
chr7:99738322_C_G	rs35042434	7	99738322	0.4366	C	G	0.4419	0.013	1.38e-252	0.4456	0.013	3.54e-257	-0.18402	0.059201	0.00199159	-0.00744536	0.00217911	0.000633874
chr7:99738337_D_I	rs35553279	7	99738337	0.4428	D	I	-0.4023	0.0164	1.51e-132	-0.416	0.0164	4.41e-142	0.13553	0.076965	0.0788678	0.0151342	0.0109904	0.1685
chr7:99738879_C_T	rs11979397	7	99738879	0.1853	T	C	-0.2753	0.0172	2.259e-57	-0.271	0.0173	1.376e-55	0.046257	0.077779	0.552306	0.000638132	0.00283477	0.821895
chr7:99739219_C_T	rs76483787	7	99739219	0.1126	T	C	-0.8018	0.0214	2.17e-306	-0.8146	0.0214	2.00e-317	0.45701	0.09813	4.14859e-06	0.0135685	0.0037068	0.000251773
chr7:99739362_A_G	rs6975031	7	99739362	0.186	A	G	-0.2769	0.0172	2.744e-58	-0.2736	0.0172	6.655e-57	0.053688	0.077195	0.48708	0.000338238	0.00280598	0.904054
chr7:99740081_A_G	rs147226242	7	99740081	0.0015	A	G	-0.3633	0.1877	0.05294	-0.3892	0.1877	0.03815	-0.49559	0.55768	0.374628	-0.0412193	0.0323783	0.203
chr7:99740363_A_G	rs140600498	7	99740363	0.0088	A	G	0.3611	0.0782	3.899e-06	0.3478	0.0782	8.768e-06	-0.42406	0.3266	0.19476	0.00158948	0.012472	0.898589
chr7:99741051_A_G	rs115101147	7	99741051	0.0015	A	G	-0.3631	0.1878	0.05315	-0.3843	0.1878	0.04067	-0.50483	0.55757	0.365696	-0.0303213	0.0242252	0.2107
chr7:99741674_C_T	rs182043653	7	99741674	0.0052	T	C	-0.3488	0.107	0.001121	-0.3946	0.1071	0.0002279	0.15339	0.57897	0.79117	-0.0120774	0.0187819	0.5202
chr7:99741855_C_T	rs574575020	7	99741855	0.0017	T	C	-0.4812	0.1907	0.01163	-0.4739	0.1909	0.01303	0.30087	0.70495	0.669715	0.0219238	0.0398912	0.5826
chr7:99742093_A_G	rs4729578	7	99742093	0.2063	A	G	-0.2967	0.0167	5.133e-71	-0.3077	0.0166	2.385e-76	0.20123	0.074562	0.00720278	0.00878877	0.00266506	0.000974521
chr7:99742310_C_T	rs181030667	7	99742310	0.006	T	C	-0.4498	0.1008	8.138e-06	-0.4015	0.1009	6.884e-05	0.36255	0.48006	0.450485	0.051953	0.0217971	0.01715
chr7:99742641_A_G	rs12539985	7	99742641	0.137	A	G	-0.194	0.0196	3.986e-23	-0.1944	0.0196	3.367e-23	0.024882	0.083804	0.766655	-0.00136636	0.0031925	0.668659
chr7:99743073_D_I	rs538430303	7	99743073	0.4369	D	I	0.4411	0.013	8.27e-252	0.4447	0.013	3.36e-256	-0.18208	0.059315	0.00226256	-0.0285516	0.00927543	0.00208254
chr7:99743515_C_T	rs148001733	7	99743515	0.0107	T	C	0.6228	0.068	5.292e-20	0.6329	0.068	1.326e-20	-0.37832	0.30963	0.222362	-0.00282602	0.00991575	0.775642
chr7:99743841_C_G	rs116870394	7	99743841	0.0054	C	G	0.4044	0.1053	0.0001222	0.432	0.1053	4.082e-05	-0.5256	0.48157	0.275626	-0.0452385	0.0159593	0.004588
chr7:99744174_D_I	rs67113843	7	99744174	0.4388	D	I	-0.2893	0.0161	8.433e-72	-0.3021	0.0161	2.728e-78	0.17321	0.072082	0.016638	0.0194481	0.0108523	0.07312
chr7:99744175_A_C	rs13312419	7	99744175	0.1863	A	C	0.2818	0.0173	8.958e-60	0.2784	0.0173	2.454e-58	-0.054258	0.077405	0.48366	-0.00848519	0.0144807	0.5579
chr7:99744572_C_T	rs77686669	7	99744572	0.2763	T	C	0.334	0.015	1.49e-110	0.3318	0.015	5.46e-109	-0.18689	0.068038	0.00624022	-0.00359129	0.0024036	0.135142
chr7:99744702_D_I	rs56131124	7	99744702	0.0792	D	I	0.2855	0.0278	8.608e-25	0.279	0.0278	9.885e-24	-0.23972	0.13796	0.0829278	-0.0276846	0.0220701	0.2097
chr7:99744713_G_T	rs113046316	7	99744713	0.2109	T	G	0.2366	0.0171	1.4e-43	0.2379	0.0171	4.97e-44	0.012971	0.075467	0.863603	-0.0173109	0.0128758	0.1788
chr7:99745585_G_T	rs144305120	7	99745585	0.0733	T	G	0.456	0.0261	1.816e-68	0.4426	0.0261	1.746e-64	-0.32101	0.12029	0.00787046	-0.0081121	0.00421979	0.0545564
chr7:99746201_A_G	rs10231604	7	99746201	0.4353	A	G	0.442	0.013	5.31e-252	0.4455	0.013	2.43e-256	-0.19135	0.059367	0.00135363	-0.00760695	0.00218007	0.000484256
chr7:99747130_A_G	rs12878	7	99747130	0.3921	A	G	0.378	0.0134	2.61e-174	0.3829	0.0134	4.32e-179	-0.1687	0.060971	0.00587625	-0.00684232	0.00221556	0.00201306
chr7:99747378_G_T	rs7785392	7	99747378	0.4367	T	G	0.4423	0.013	1.88e-253	0.4457	0.013	1.18e-257	-0.18344	0.059178	0.0020488	-0.00710487	0.00217758	0.00110339
chr7:99748391_A_G	rs556930477	7	99748391	0.005	A	G	0.773	0.1006	1.57e-14	0.7725	0.1006	1.632e-14	0.15298	0.49228	0.756119	-0.0171465	0.0158816	0.2803
chr7:99748636_A_T	rs535383077	7	99748636	0.0022	A	T	-0.6245	0.1604	9.855e-05	-0.8502	0.1601	1.102e-07	0.27975	0.96463	0.771934	-0.0373312	0.0340344	0.2727
chr7:99749333_G_T	rs142068074	7	99749333	0.0105	T	G	0.5015	0.0724	4.447e-12	0.569	0.0724	3.938e-15	-0.77334	0.258	0.0028622	-0.015038	0.0152947	0.3255
chr7:99750436_A_G	rs148057112	7	99750436	0.0095	A	G	-0.4171	0.075	2.725e-08	-0.4895	0.075	6.811e-11	0.054242	0.32656	0.868148	0.0215624	0.0114878	0.0605205
chr7:99750754_A_G	rs141862851	7	99750754	0.0193	A	G	0.7786	0.05	1.394e-54	0.7785	0.0501	1.471e-54	-0.77383	0.24922	0.00201419	-0.0215142	0.00878988	0.0143808
chr7:99751017_A_G	rs3736591	7	99751017	0.4027	A	G	-0.3503	0.0134	9.26e-150	-0.3548	0.0134	8.57e-154	0.14658	0.06042	0.0156279	0.00655454	0.00220385	0.00293826
chr7:99751281_G_T	rs3736590	7	99751281	0.4352	T	G	0.442	0.013	4.98e-252	0.445	0.013	1.17e-255	-0.18925	0.059316	0.00151252	-0.00740302	0.0021793	0.000681354
chr7:99751521_A_G	rs11540426	7	99751521	0.0115	A	G	0.6382	0.0651	1.142e-22	0.6455	0.0651	3.729e-23	-0.41362	0.29332	0.159148	-0.00828036	0.00984538	0.400326
chr7:99752566_A_G	rs55839153	7	99752566	0.2015	A	G	-0.2283	0.017	2.773e-41	-0.2306	0.017	4.545e-42	0.10003	0.077126	0.195272	0.00106997	0.00268774	0.690561
chr7:99753121_A_G	rs2272337	7	99753121	0.435	A	G	-0.4426	0.013	8.97e-253	-0.4457	0.013	1.48e-256	0.1888	0.059229	0.00152757	0.00768596	0.00217935	0.000420734
chr7:99753261_C_T	rs145894341	7	99753261	0.0072	T	C	-0.4566	0.089	2.87e-07	-0.4952	0.089	2.613e-08	0.92484	0.43585	0.0343479	0.0162041	0.016676	0.3312
chr7:99753870_A_G	rs11764584	7	99753870	0.4364	A	G	0.4428	0.013	5.35e-254	0.446	0.013	6.85e-258	-0.17977	0.058995	0.00243557	-0.00640997	0.0022154	0.00381125
chr7:99754637_A_G	rs885566	7	99754637	0.0334	A	G	-0.4323	0.0388	7.402e-29	-0.4225	0.0388	1.352e-27	0.32177	0.19744	0.103803	0.00790331	0.00606441	0.192497
chr7:99754870_C_G	rs138820761	7	99754870	0.0014	C	G	0.3511	0.1885	0.06251	0.371	0.1885	0.04905	0.61185	0.54829	0.265009	0.0255222	0.0246352	0.3002
chr7:99755343_C_T	rs117793118	7	99755343	0.0063	T	C	-0.434	0.0965	6.943e-06	-0.3984	0.0966	3.705e-05	0.35944	0.43292	0.406799	0.0429767	0.0215052	0.04567
chr7:99756503_C_G	rs7807641	7	99756503	0.4363	C	G	-0.4427	0.013	8.96e-254	-0.4461	0.013	5.33e-258	0.17979	0.05899	0.00243052	0.00618997	0.0022984	0.00707777
chr7:99757612_A_G	rs3823646	7	99757612	0.4361	A	G	0.4429	0.013	8.01e-254	0.4461	0.013	6.72e-258	-0.1798	0.058987	0.00242829	-0.00756641	0.00217614	0.000507083
chr7:99757982_C_T	rs140328330	7	99757982	0.004	T	C	-0.8164	0.115	1.276e-12	-0.8434	0.1151	2.312e-13	-0.26728	0.39571	0.499712	-0.0063453	0.0257018	0.805
chr7:99758040_A_G	rs140652132	7	99758040	0.0039	A	G	0.9793	0.1268	1.144e-14	0.9795	0.1269	1.178e-14	-1.4303	0.47699	0.00285167	0.00224144	0.0215865	0.9173
chr7:99758136_G_T	rs3800951	7	99758136	0.4343	T	G	-0.444	0.013	6.25e-254	-0.4473	0.013	4.91e-258	0.18847	0.059215	0.00155203	0.00766082	0.00217956	0.000440014
chr7:99759007_C_T	rs140810237	7	99759007	0.0015	T	C	-0.3626	0.1881	0.05392	-0.3984	0.1881	0.0342	-0.5829	0.55292	0.292308	-0.0243792	0.0232559	0.2945
chr7:99759205_C_T	rs34130487	7	99759205	0.2878	T	C	0.8641	0.0126	4.16e-1032	0.8648	0.0125	6.59e-1034	-0.44009	0.067092	1.38899e-10	-0.0119231	0.00239491	6.40752e-07
chr7:99759255_A_G	rs11771167	7	99759255	0.4343	A	G	-0.4444	0.013	3.22e-254	-0.4476	0.013	3.08e-258	0.18889	0.059261	0.00152827	0.00791545	0.00217969	0.000281818
chr7:99759637_A_C	rs7787294	7	99759637	0.4343	A	C	0.4442	0.013	6.06e-254	0.4475	0.013	4.08e-258	-0.18889	0.059261	0.00152827	-0.00794501	0.00217988	0.000267696
chr7:99759828_A_G	rs7787492	7	99759828	0.4343	A	G	-0.4445	0.013	2.53e-254	-0.4478	0.013	2.02e-258	0.18889	0.059261	0.00152827	0.00791683	0.00217992	0.000281548
chr7:99760065_A_G	rs184249272	7	99760065	0.0266	A	G	-0.3779	0.0453	7.395e-17	-0.4136	0.0453	6.704e-20	0.46716	0.18814	0.0133629	0.00464304	0.00743988	0.532579
chr7:99760087_C_G	rs150688374	7	99760087	0.0493	C	G	0.2081	0.032	7.741e-11	0.2182	0.032	9.073e-12	-0.27811	0.1603	0.0833873	-0.00847577	0.00513809	0.0990256
chr7:99760973_A_G	rs2405440	7	99760973	0.4341	A	G	-0.4432	0.0131	1.51e-252	-0.4468	0.013	5.04e-257	0.19064	0.059171	0.00135925	0.00788962	0.00218006	0.000295752
chr7:99761585_A_C	rs75700863	7	99761585	0.0424	A	C	-0.4595	0.0337	2.532e-42	-0.449	0.0337	1.937e-40	0.25471	0.17082	0.136593	0.00798995	0.0053238	0.133408
chr7:99761757_A_C	rs118138929	7	99761757	0.0075	A	C	0.3728	0.081	4.218e-06	0.4096	0.081	4.311e-07	0.22868	0.36676	0.533249	-0.00269925	0.0146953	0.854263
chr7:99762377_A_T	rs147771608	7	99762377	0.0015	A	T	0.3587	0.1884	0.05686	0.3703	0.1883	0.0493	0.54483	0.55634	0.327922	0.0268317	0.0252424	0.2878
chr7:99763439_A_G	rs1918352	7	99763439	0.4407	A	G	0.4363	0.0132	4.53e-241	0.439	0.0132	2.83e-244	-0.17165	0.060296	0.00460469	-0.0283427	0.00931517	0.00234517
chr7:99763461_C_T	rs145398219	7	99763461	0.0513	T	C	0.1918	0.0318	1.684e-09	0.2028	0.0318	1.873e-10	-0.26347	0.16041	0.101132	0.00152312	0.0250936	0.9516
chr7:99764116_A_T	rs149092760	7	99764116	0.0089	A	T	0.4176	0.0786	1.079e-07	0.3641	0.0786	3.648e-06	-0.39964	0.33957	0.239811	0.0304479	0.0140758	0.03053
chr7:99764240_A_G	rs142988850	7	99764240	0.0049	A	G	-0.8111	0.101	9.903e-16	-0.8283	0.1011	2.484e-16	0.1312	0.39585	0.740457	0.0553061	0.0243855	0.02333
chr7:99764572_C_T	rs78756658	7	99764572	0.0313	T	C	0.3403	0.0403	2.979e-17	0.3795	0.0403	4.278e-21	-0.18737	0.21012	0.372975	-0.0217496	0.00658129	0.000950567
chr7:99765628_C_G	rs2405441	7	99765628	0.1135	C	G	1.3753	0.0298	2.26e-464	1.3822	0.0298	8.63e-470	-0.75836	0.14181	1.37499e-07	-0.0257267	0.0167475	0.1245
chr7:99765630_C_G	rs112328589	7	99765630	0.0076	C	G	0.3743	0.1023	0.0002542	0.4474	0.1023	1.227e-05	0.12653	0.3404	0.710281	0.00848572	0.114071	0.9407
chr7:99765662_D_I	rs150040950	7	99765662	0.2805	D	I	-0.3369	0.015	5.33e-111	-0.3342	0.0151	4.16e-109	0.17219	0.068703	0.0125285	-0.0119307	0.012225	0.3291
chr7:99765789_G_T	rs140367586	7	99765789	0.0221	T	G	0.5024	0.0521	5.496e-22	0.4924	0.0521	3.59e-21	-0.30911	0.23291	0.185076	0.00792777	0.035853	0.825
chr7:99767587_A_G	rs1918353	7	99767587	0.4291	A	G	-0.4697	0.013	4.24e-286	-0.4736	0.013	2.78e-291	0.20808	0.059157	0.00047676	0.00794556	0.00219759	0.000299675
chr7:99767773_A_G	rs138791019	7	99767773	0.0159	A	G	0.8474	0.0579	1.766e-48	0.8535	0.0579	3.642e-49	-0.97555	0.30446	0.00144411	-0.0243074	0.0104164	0.0196176
chr7:99768957_C_T	rs75779608	7	99768957	0.2024	T	C	-0.2291	0.0169	4.732e-42	-0.2307	0.0169	1.294e-42	0.086019	0.07616	0.259269	0.00153748	0.00269373	0.568161
chr7:99770260_D_I	rs147325898	7	99770260	0.274	D	I	0.9473	0.0125	7.91e-1260	0.9499	0.0124	1.27e-1269	-0.45004	0.070245	3.52858e-10	-0.0169166	0.0121694	0.1645
chr7:99770415_C_T	rs142497713	7	99770415	0.0332	T	C	-0.4421	0.0408	2.333e-27	-0.4617	0.0408	1.074e-29	0.24138	0.16765	0.150577	0.00611434	0.00686896	0.37339
chr7:99770428_G_T	rs185022115	7	99770428	0.0013	T	G	-0.2982	0.194	0.1243	-0.344	0.194	0.07618	-0.49559	0.55768	0.374628	-0.0461776	0.0329672	0.1613
chr7:99770456_A_T	rs57966707	7	99770456	0.2633	A	T	-0.9418	0.0128	2.48e-1175	-0.9417	0.0128	3.02e-1174	0.45332	0.071222	4.53837e-10	0.0196056	0.0121358	0.1062
chr7:99770529_A_G	7:99770529_A_G	7	99770529	0.0029	A	G	0.6357	0.1432	9.02e-06	0.6222	0.1432	1.39e-05	-0.053624	0.51017	0.916332	-0.000535513	0.0207393	0.9794
chr7:99770879_C_T	rs186778007	7	99770879	0.0024	T	C	-0.3713	0.1613	0.02138	-0.4175	0.1613	0.009661	0.082382	0.61011	0.892645	-0.0177666	0.0287503	0.5366
chr7:99771187_A_G	rs116538316	7	99771187	0.0015	A	G	-0.3195	0.181	0.0775	-0.3227	0.181	0.07459	-0.69078	0.48284	0.153172	-0.0301698	0.020922	0.1493
chr7:99771849_A_G	rs3735242	7	99771849	0.4719	A	G	-0.5996	0.0123	6.34e-516	-0.5991	0.0123	9.08e-515	0.27097	0.058966	5.51696e-06	0.0104138	0.00219994	2.2048e-06
chr7:99771951_C_G	rs75571285	7	99771951	0.0015	C	G	-0.3242	0.1815	0.07413	-0.3284	0.1815	0.07047	-0.69078	0.48284	0.153172	-0.0315011	0.0214529	0.142
chr7:99772133_C_T	rs181481835	7	99772133	0.0059	T	C	-1.0533	0.0967	1.229e-27	-1.0606	0.0967	5.329e-28	1.5217	0.51008	0.0029964	0.0413893	0.0200244	0.03874
chr7:99772600_C_T	rs12668498	7	99772600	0.0113	T	C	-0.8848	0.0657	2.754e-41	-0.884	0.0658	3.439e-41	0.53337	0.28066	0.0579696	-0.000989426	0.00916403	0.914021
chr7:99774103_C_T	rs538287037	7	99774103	0.0035	T	C	0.5038	0.119	2.304e-05	0.4524	0.1191	0.000145	-0.41118	0.55782	0.461413	0.0109926	0.0210777	0.602
chr7:99774122_C_T	rs12705073	7	99774122	0.4952	T	C	-0.6689	0.0119	6.61e-684	-0.669	0.0119	1.28e-683	0.321	0.058838	7.8001e-08	0.0129462	0.00219845	3.89056e-09
chr7:99774327_A_G	rs12705074	7	99774327	0.1095	A	G	-0.4255	0.0218	1.272e-84	-0.4459	0.0218	5.25e-93	0.15447	0.096447	0.109888	0.0191582	0.00357565	8.41635e-08
chr7:99774353_A_T	rs532455601	7	99774353	0.0082	A	T	-0.4024	0.0777	2.215e-07	-0.3831	0.0777	8.207e-07	0.070331	0.32728	0.829939	0.00491439	0.0132168	0.71002
chr7:99774555_A_C	rs191034306	7	99774555	0.0075	A	C	0.3566	0.0845	2.429e-05	0.3792	0.0845	7.183e-06	-0.27659	0.36241	0.445718	0.0253525	0.0152344	0.09608
chr7:99775683_D_I	rs3835191	7	99775683	0.275	D	I	-0.9662	0.0122	6.62e-1365	-0.9685	0.0122	1.31e-1374	0.4728	0.069468	2.97852e-11	0.0364611	0.0105406	0.000541942
chr7:99775933_C_T	rs78894444	7	99775933	0.0015	T	C	-0.3002	0.1917	0.1172	-0.3396	0.1917	0.07647	-0.69078	0.48284	0.153172	-0.0301866	0.0206711	0.1442
chr7:99776272_C_T	rs7799441	7	99776272	0.4967	T	C	-0.6673	0.012	7.88e-679	-0.6676	0.012	3.03e-679	0.32301	0.058695	6.0562e-08	0.0132204	0.00219464	1.70182e-09
chr7:99776455_D_I	rs528932892	7	99776455	0.2736	D	I	-0.9684	0.0122	1.82e-1375	-0.9704	0.0122	1.10e-1383	0.46774	0.069521	4.86407e-11	0.0380742	0.0105686	0.000315067
chr7:99776603_C_T	rs558563654	7	99776603	0.0013	T	C	-0.2782	0.2097	0.1847	-0.3794	0.2098	0.07051	-0.49559	0.55768	0.374628	-0.0462964	0.0327681	0.1577
chr7:99776668_A_G	rs141655350	7	99776668	0.0353	A	G	-0.4161	0.0377	2.278e-28	-0.4167	0.0377	1.93e-28	0.23693	0.20133	0.239839	0.00940177	0.00633161	0.137572
chr7:99776808_A_G	rs941288	7	99776808	0.2474	A	G	-0.173	0.0159	1.322e-27	-0.1758	0.0159	1.802e-28	0.078177	0.070421	0.267492	0.000246927	0.00252419	0.922072
chr7:99776886_G_T	rs7794170	7	99776886	0.2715	T	G	1.068	0.0123	6.92e-1641	1.0702	0.0123	4.73e-1651	-0.48189	0.071423	4.32514e-11	-0.0176786	0.0120697	0.143
chr7:99777245_A_C	rs78886656	7	99777245	0.0369	A	C	-0.4444	0.0364	3.338e-34	-0.4481	0.0365	9.787e-35	0.22517	0.17348	0.194917	0.00873002	0.00576599	0.130012
chr7:99777422_A_G	rs55796551	7	99777422	0.2482	A	G	1.1033	0.012	3.88e-1853	1.1071	0.0119	4.24e-1875	-0.57399	0.070762	4.14954e-15	-0.0161356	0.00251625	1.43093e-10
chr7:99777869_A_C	rs7457787	7	99777869	0.117	A	C	0.4828	0.0207	1.14e-120	0.4692	0.0207	1.04e-113	-0.29564	0.099959	0.00325162	-0.00795041	0.00335103	0.0176667
chr7:99778019_C_G	rs12666107	7	99778019	0.2483	C	G	1.1035	0.0119	2.46e-1855	1.1067	0.0119	3.36e-1874	-0.57399	0.070769	4.16869e-15	-0.0160309	0.00251621	1.87762e-10
chr7:99778227_G_T	rs11531577	7	99778227	0.2196	T	G	-0.1277	0.0165	9.147e-15	-0.1279	0.0165	8.322e-15	0.020194	0.073712	0.784224	-0.000329316	0.00262227	0.900061
chr7:99778285_A_C	rs2272343	7	99778285	0.2201	A	C	0.1264	0.0165	1.611e-14	0.1265	0.0165	1.568e-14	-0.025832	0.073659	0.725972	0.00041783	0.00262049	0.873316
chr7:99778306_A_G	rs139621533	7	99778306	0.0074	A	G	-0.4449	0.0823	6.558e-08	-0.4062	0.0824	8.145e-07	0.1108	0.3694	0.764346	0.0024554	0.0153852	0.8732
chr7:99778379_A_G	rs145715859	7	99778379	0.0108	A	G	0.8857	0.0694	2.471e-37	0.9006	0.0694	1.537e-38	-0.25657	0.30342	0.39819	-0.0076557	0.00818613	0.349683
chr7:99778382_A_G	rs141506148	7	99778382	0.0013	A	G	-0.3136	0.1961	0.1098	-0.3662	0.1961	0.06187	-0.49559	0.55768	0.374628	-0.0385141	0.0274895	0.1612
chr7:99778503_D_I	rs570876798	7	99778503	0.1073	D	I	0.101	0.0264	0.0001307	0.079	0.0264	0.002797	0.1553	0.10982	0.157979	0.0101682	0.01882	0.589
chr7:99778945_G_T	rs3807471	7	99778945	0.1995	T	G	0.4801	0.0166	2.33e-183	0.4921	0.0166	3.14e-193	-0.28975	0.074761	0.000121004	-0.014379	0.00276881	2.06704e-07
chr7:99779243_A_G	rs3779046	7	99779243	0.2743	A	G	-0.9677	0.0122	7.58e-1376	-0.9683	0.0122	2.28e-1377	0.4631	0.069322	6.56145e-11	0.0154767	0.00244013	2.25959e-10
chr7:99779259_C_T	rs3779045	7	99779259	0.2743	T	C	-0.968	0.0122	8.32e-1377	-0.9687	0.0122	1.26e-1378	0.4631	0.069322	6.56145e-11	0.0154734	0.00244013	2.27959e-10
chr7:99779524_D_I	rs569221606	7	99779524	0.3407	D	I	0.1286	0.018	8.076e-13	0.1292	0.018	6.371e-13	0.12525	0.079087	0.113912	-0.0057415	0.0115001	0.6176
chr7:99779886_A_G	rs6465764	7	99779886	0.2743	A	G	0.968	0.0122	8.32e-1377	0.9687	0.0122	1.26e-1378	-0.4631	0.069322	6.56145e-11	-0.0155044	0.0024411	2.13379e-10
chr7:99779898_C_G	rs187538572	7	99779898	0.0118	C	G	0.4605	0.068	1.306e-11	0.4611	0.0681	1.248e-11	-0.24552	0.31011	0.428914	-0.00743635	0.0115608	0.520069
chr7:99780282_C_G	rs4729579	7	99780282	0.2743	C	G	-0.9681	0.0122	7.90e-1377	-0.9687	0.0122	1.09e-1378	0.4631	0.069322	6.56145e-11	0.0153727	0.0024411	3.02568e-10
chr7:99780283_A_G	rs2056726	7	99780283	0.2197	A	G	-0.1277	0.0165	9.068e-15	-0.128	0.0165	7.919e-15	0.020511	0.073692	0.780872	-0.000532377	0.00262269	0.839144
chr7:99780655_C_T	rs10252884	7	99780655	0.2733	T	C	-0.9712	0.0122	9.93e-1382	-0.9721	0.0122	6.24e-1385	0.46415	0.069403	6.26614e-11	0.0152921	0.00246239	5.28866e-10
chr7:99781192_C_T	rs148654444	7	99781192	0.0168	T	C	0.4182	0.0568	1.811e-13	0.3906	0.0568	6.24e-12	-0.032038	0.23479	0.89152	-0.011356	0.021519	0.597694
chr7:99781377_C_G	rs571115228	7	99781377	0.0017	C	G	-0.4653	0.1813	0.0103	-0.4527	0.1814	0.01259	-0.22604	0.68279	0.740747	-0.022527	0.0301658	0.4552
chr7:99782124_C_T	rs66809776	7	99782124	0.4988	T	C	-0.669	0.012	1.92e-674	-0.6696	0.012	5.06e-676	0.32306	0.059529	9.07403e-08	0.0208418	0.00525232	7.24414e-05
chr7:99782310_C_T	rs75236766	7	99782310	0.2197	T	C	-0.1275	0.0165	9.68e-15	-0.1278	0.0165	8.637e-15	0.020511	0.073692	0.780872	-0.000429182	0.00262258	0.870008
chr7:99782537_D_I	rs573676666	7	99782537	0.3141	D	I	-0.0107	0.0188	0.569	-0.0089	0.0188	0.6343	0.080901	0.084205	0.337155	-0.00832803	0.0121116	0.4917
chr7:99782753_C_G	rs7788301	7	99782753	0.2743	C	G	-0.9678	0.0122	3.71e-1376	-0.9685	0.0122	3.73e-1378	0.46246	0.069319	6.95024e-11	0.0155085	0.00244124	2.1155e-10
chr7:99782869_C_T	rs148973843	7	99782869	0.0114	T	C	0.2873	0.0685	2.725e-05	0.288	0.0685	2.631e-05	-0.40352	0.28674	0.159982	-0.0103833	0.0107961	0.336166
chr7:99783714_G_T	rs6960458	7	99783714	0.2743	T	G	0.968	0.0122	1.02e-1376	0.9686	0.0122	9.12e-1379	-0.46246	0.069319	6.95024e-11	-0.0143874	0.00258349	2.56219e-08
chr7:99784704_G_T	rs2141160	7	99784704	0.2739	T	G	0.9698	0.0122	2.73e-1383	0.9706	0.0122	4.01e-1386	-0.4625	0.06932	6.91831e-11	-0.0155569	0.00245938	2.5231e-10
chr7:99784935_C_T	rs117493030	7	99784935	0.0052	T	C	-0.3977	0.1081	0.0002329	-0.4551	0.1081	2.551e-05	0.038532	0.40425	0.924102	0.0381468	0.0169054	0.02404
chr7:99785382_D_I	rs539762561	7	99785382	0.2398	D	I	-0.229	0.0196	1.738e-31	-0.247	0.0196	2.093e-36	0.18283	0.093099	0.0501187	-0.00393577	0.0122102	0.7472
chr7:99785443_A_G	rs6465765	7	99785443	0.2741	A	G	0.9682	0.0122	2.28e-1376	0.9689	0.0122	1.76e-1378	-0.46247	0.06932	6.93426e-11	-0.0154325	0.00244627	2.81584e-10
chr7:99785671_A_G	rs6465766	7	99785671	0.2753	A	G	-0.9663	0.0122	3.10e-1367	-0.9668	0.0122	1.32e-1368	0.46463	0.069389	5.95662e-11	0.0150634	0.00244013	6.69192e-10
chr7:99785750_C_T	rs4727449	7	99785750	0.1587	T	C	-0.4552	0.0183	2.98e-136	-0.4733	0.0183	8.97e-148	0.30106	0.079007	0.000156567	0.0168039	0.00304125	3.28886e-08
chr7:99785765_G_T	rs74742883	7	99785765	0.2196	T	G	0.1279	0.0165	8.209e-15	0.1281	0.0165	7.503e-15	-0.020492	0.073685	0.781052	0.000429731	0.00262321	0.869874
chr7:99786819_C_T	rs2272344	7	99786819	0.2744	T	C	0.9674	0.0122	1.67e-1375	0.968	0.0122	6.58e-1377	-0.46235	0.069314	6.98232e-11	-0.0154943	0.00243994	2.14905e-10
chr7:99786964_G_T	rs11764176	7	99786964	0.2744	T	G	0.9678	0.0122	1.46e-1376	0.9685	0.0122	1.19e-1378	-0.46235	0.069314	6.98232e-11	-0.015156	0.00244005	5.25339e-10
chr7:99787290_A_T	rs147246504	7	99787290	0.0013	A	T	0.3136	0.1961	0.1098	0.3662	0.1961	0.06187	0.49559	0.55768	0.374628	0.0381924	0.0272599	0.1612
chr7:99787372_A_G	rs6948729	7	99787372	0.2756	A	G	-0.9634	0.0122	8.89e-1360	-0.9651	0.0122	2.63e-1366	0.46251	0.069306	6.85488e-11	0.0155318	0.00243975	1.93864e-10
chr7:99789665_A_G	rs73159753	7	99789665	0.0078	A	G	-1.0647	0.0863	6.054e-35	-1.0406	0.0864	2.119e-33	0.49906	0.36165	0.168236	-0.0025377	0.0123273	0.8369
chr7:99789817_C_T	rs4729580	7	99789817	0.4969	T	C	-0.6694	0.012	1.38e-683	-0.6697	0.012	5.82e-684	0.32127	0.058934	7.97627e-08	0.0129678	0.00219597	3.52062e-09
chr7:99790677_A_G	rs12666425	7	99790677	0.2741	A	G	-0.9687	0.0122	1.78e-1380	-0.9692	0.0122	9.12e-1382	0.46228	0.06932	7.06318e-11	0.0156102	0.0024441	1.6931e-10
chr7:99790971_A_G	rs11767968	7	99790971	0.2741	A	G	0.9686	0.0121	1.11e-1397	0.9694	0.0121	2.03e-1400	-0.46998	0.069211	3.28095e-11	-0.0144383	0.00240389	1.89891e-09
chr7:99791539_C_T	rs10953295	7	99791539	0.4969	T	C	-0.6711	0.0119	2.20e-694	-0.6718	0.0119	6.46e-696	0.3277	0.058995	4.59727e-08	0.0118454	0.00216278	4.32836e-08
chr7:99791879_C_T	rs6975013	7	99791879	0.0294	T	C	-0.4062	0.0418	2.398e-22	-0.3979	0.0418	1.702e-21	-0.12404	0.18833	0.510446	0.00050019	0.00728842	0.945286
chr7:99792259_A_T	rs576713863	7	99792259	0.0078	A	T	-0.3719	0.0819	5.627e-06	-0.4239	0.0819	2.256e-07	-0.124	0.33802	0.713904	-0.00602745	0.01314	0.646442
chr7:99792549_D_I	rs35122867	7	99792549	0.2207	D	I	0.1275	0.0164	9.254e-15	0.1277	0.0165	8.403e-15	-0.024632	0.073681	0.738295	-0.00210585	0.0113063	0.852245
chr7:99792608_A_G	rs7811662	7	99792608	0.274	A	G	-0.9689	0.0121	5.25e-1399	-0.97	0.0121	2.11e-1403	0.46998	0.069211	3.28095e-11	0.0144804	0.00240818	1.82112e-09
chr7:99792666_A_G	rs11762932	7	99792666	0.2212	A	G	0.1315	0.0165	1.35e-15	0.1315	0.0165	1.392e-15	-0.021412	0.073769	0.771738	0.000474976	0.00261965	0.856122
chr7:99793305_A_G	rs73159758	7	99793305	0.0106	A	G	0.684	0.07	1.584e-22	0.689	0.07	7.888e-23	-0.42593	0.30655	0.165341	-0.00137681	0.0109455	0.8999
chr7:99793352_A_G	rs116941680	7	99793352	0.0058	A	G	-0.4343	0.1026	2.312e-05	-0.4486	0.1026	1.235e-05	0.61886	0.45136	0.170978	0.0585523	0.0193683	0.002502
chr7:99793769_D_I	rs375473347	7	99793769	0.0243	D	I	0.8742	0.0499	8.725e-69	0.8648	0.0499	2.835e-67	-0.6068	0.21099	0.00420533	-0.0290293	0.0407563	0.4763
chr7:99793942_C_T	rs4299940	7	99793942	0.4936	T	C	-0.6725	0.0119	2.24e-701	-0.6731	0.0119	1.72e-702	0.31388	0.058763	1.422e-07	0.0119734	0.00216103	3.01456e-08
chr7:99794977_C_G	rs545855288	7	99794977	0.0109	C	G	0.707	0.0972	3.589e-13	0.7386	0.0973	3.104e-14	-0.38502	0.54314	0.47874	-0.0427496	0.041495	0.3029
chr7:99795215_C_G	rs62482167	7	99795215	0.1878	C	G	0.2874	0.0173	3.719e-62	0.2843	0.0173	7.946e-61	-0.041791	0.078771	0.595978	-0.00121131	0.00281892	0.667409
chr7:99795921_D_I	rs72388043	7	99795921	0.2202	D	I	-0.128	0.0165	8.103e-15	-0.1278	0.0165	9.177e-15	0.021668	0.073731	0.768971	0.00208962	0.0113446	0.85386
chr7:99795955_A_C	rs528268006	7	99795955	0.001	A	C	-0.5716	0.2491	0.02174	-0.5411	0.2493	0.02996	0.82426	0.96364	0.392781	0.023602	0.053601	0.6597
chr7:99796072_C_T	rs3823642	7	99796072	0.2741	T	C	-0.9685	0.0121	6.11e-1397	-0.9699	0.0121	3.26e-1402	0.46978	0.069222	3.37287e-11	0.0141887	0.00240301	3.53567e-09
chr7:99796146_A_C	rs3735241	7	99796146	0.4935	A	C	-0.672	0.0119	1.29e-699	-0.6724	0.0119	2.59e-700	0.31388	0.058763	1.422e-07	0.0116965	0.0021609	6.20506e-08
chr7:99797031_C_G	rs2272345	7	99797031	0.274	C	G	-0.9688	0.0121	3.14e-1398	-0.9702	0.0121	1.01e-1403	0.46978	0.069222	3.37287e-11	0.0142088	0.00240701	3.56704e-09
chr7:99797522_D_I	rs571677174	7	99797522	0.4059	D	I	-0.655	0.0131	1.16e-547	-0.6611	0.013	3.80e-560	0.29479	0.064139	5.49794e-06	0.0144326	0.0109156	0.1861
chr7:99797792_A_G	rs13230744	7	99797792	0.2682	A	G	-0.9346	0.0125	3.51e-1212	-0.9373	0.0125	8.44e-1222	0.48064	0.069457	1.4388e-11	0.0139894	0.00239924	5.51654e-09
chr7:99798530_C_T	rs141693812	7	99798530	0.0019	T	C	-0.2101	0.166	0.2057	-0.2594	0.1661	0.1183	0.29705	0.96462	0.758263	0.00628898	0.0398816	0.8747
chr7:99799845_A_T	rs1043915	7	99799845	0.274	A	T	0.9683	0.0121	2.69e-1397	0.9695	0.0121	1.67e-1401	-0.46998	0.069211	3.28095e-11	-0.0141441	0.00240388	4.0084e-09
chr7:99800239_A_T	rs138556948	7	99800239	0.0411	A	T	0.3912	0.0347	1.961e-29	0.3794	0.0347	9.337e-28	-0.08663	0.16018	0.588871	-0.00245086	0.0056609	0.665054
chr7:99800559_G_T	rs7789890	7	99800559	0.2166	T	G	-0.1195	0.0165	4.805e-13	-0.1221	0.0165	1.506e-13	0.0085949	0.073724	0.90724	-0.000514127	0.00262928	0.844971
chr7:99800835_G_T	rs1727145	7	99800835	0.4907	T	G	-0.6774	0.0118	5.83e-716	-0.6765	0.0118	3.16e-713	0.32405	0.058649	5.38022e-08	0.0116987	0.00216072	6.15402e-08
chr7:99800958_A_G	rs1628077	7	99800958	0.274	A	G	0.9683	0.0121	1.55e-1397	0.9694	0.0121	7.45e-1402	-0.46987	0.069223	3.34195e-11	-0.0144743	0.00240744	1.82892e-09
chr7:99801356_C_T	rs138129781	7	99801356	0.0768	T	C	-0.471	0.0253	4.698e-77	-0.4516	0.0254	8.985e-71	0.28331	0.11488	0.0140055	0.00713338	0.00409541	0.0815435
chr7:99802044_C_T	rs79986079	7	99802044	0.2168	T	C	-0.1197	0.0165	4.39e-13	-0.1222	0.0165	1.428e-13	0.0053116	0.073718	0.94259	-0.00028654	0.00263103	0.913275
chr7:99802812_C_G	rs2246713	7	99802812	0.4923	C	G	-0.6762	0.0118	2.17e-711	-0.6753	0.0118	7.46e-709	0.33731	0.058769	1.6761e-08	0.0119367	0.00216083	3.31123e-08
chr7:99803412_C_G	rs2950517	7	99803412	0.2739	C	G	-0.9684	0.0121	1.27e-1397	-0.9696	0.0121	2.88e-1402	0.46998	0.069211	3.28095e-11	0.0144726	0.00240848	1.8666e-09
chr7:99803738_C_T	rs1727122	7	99803738	0.2744	T	C	-0.9673	0.0121	2.33e-1394	-0.9683	0.0121	2.61e-1398	0.47001	0.0692	3.25087e-11	0.0273674	0.00592547	3.86346e-06
chr7:99803794_C_T	rs1727123	7	99803794	0.274	T	C	-0.9684	0.0121	5.26e-1397	-0.9695	0.0121	2.77e-1401	0.47012	0.069215	3.25087e-11	0.0145022	0.00240412	1.61718e-09
chr7:99804104_G_T	rs1727124	7	99804104	0.274	T	G	0.9685	0.0121	1.35e-1397	0.9696	0.0121	5.99e-1402	-0.47018	0.069218	3.23594e-11	-0.0133231	0.00253917	1.5457e-07
chr7:99804125_C_T	rs1727125	7	99804125	0.274	T	C	-0.9684	0.0121	4.88e-1398	-0.9695	0.0121	2.03e-1402	0.47012	0.069215	3.25087e-11	0.0144315	0.00240415	1.93997e-09
chr7:99804239_C_T	rs112547654	7	99804239	0.0261	T	C	-0.4478	0.0444	6.539e-24	-0.4454	0.0444	1.164e-23	0.01421	0.21539	0.947425	-0.000455137	0.00830967	0.95632
chr7:99804240_A_G	rs186187069	7	99804240	0.0089	A	G	-0.4355	0.0772	1.701e-08	-0.3704	0.0773	1.634e-06	0.4288	0.32416	0.186526	-0.0235527	0.0139543	0.09144
chr7:99804856_A_C	rs182884666	7	99804856	0.005	A	C	-0.4017	0.1032	9.986e-05	-0.4777	0.1032	3.696e-06	-0.44204	0.48827	0.365738	-0.00701962	0.015693	0.654652
chr7:99805319_A_G	rs2528900	7	99805319	0.274	A	G	0.9687	0.0121	2.55e-1398	0.9698	0.0121	9.88e-1403	-0.47038	0.06922	3.1842e-11	-0.014402	0.00240401	2.0875e-09
chr7:99805581_D_I	rs539276201	7	99805581	0.0427	D	I	0.4035	0.0345	1.223e-31	0.3892	0.0345	1.627e-29	-0.093584	0.16296	0.566044	0.0114087	0.0266942	0.6691
chr7:99805622_C_T	rs189074594	7	99805622	0.0034	T	C	-0.1329	0.1312	0.311	-0.0563	0.1312	0.6681	-0.55733	0.38271	0.145959	-0.0255939	0.0226031	0.2575
chr7:99807146_C_G	rs1138417	7	99807146	0.2737	C	G	0.968	0.0121	1.60e-1394	0.9694	0.0121	3.27e-1400	-0.46996	0.069217	3.3037e-11	-0.0145964	0.00241788	1.57162e-09
chr7:99807265_A_G	rs1061230	7	99807265	0.274	A	G	-0.9686	0.0121	4.50e-1398	-0.9697	0.0121	1.80e-1402	0.47024	0.069217	3.22107e-11	0.0144287	0.00240407	1.95156e-09
chr7:99807344_A_G	rs2950518	7	99807344	0.4951	A	G	-0.6708	0.0119	2.54e-695	-0.6711	0.0119	1.26e-695	0.32714	0.058902	4.61424e-08	0.0121143	0.00216081	2.06621e-08
chr7:99807473_C_T	rs941287	7	99807473	0.4909	T	C	0.6769	0.0118	6.40e-715	0.676	0.0118	6.95e-712	-0.32405	0.058649	5.38022e-08	-0.0118265	0.00215983	4.35876e-08
chr7:99807656_C_G	rs117363191	7	99807656	0.0171	C	G	-0.4208	0.0571	1.642e-13	-0.3776	0.0571	3.734e-11	0.17888	0.29916	0.550161	-0.00447327	0.00903658	0.620588
chr7:99808097_C_T	rs17249588	7	99808097	0.0295	T	C	0.375	0.0409	4.669e-20	0.3581	0.0409	2.078e-18	-0.026137	0.18683	0.888802	-0.00935511	0.00689163	0.174635
chr7:99808151_A_G	rs1637001	7	99808151	0.2739	A	G	-0.9687	0.0121	5.50e-1398	-0.97	0.0121	1.39e-1402	0.46999	0.069212	3.28095e-11	0.0145699	0.00240926	1.47169e-09
chr7:99808689_G_T	rs147584531	7	99808689	0.0014	T	G	0.8581	0.1915	7.432e-06	0.9115	0.1916	1.95e-06	0.28477	0.68274	0.676784	-0.0407685	0.0703238	0.5621
chr7:99808703_C_T	rs61749910	7	99808703	0.0016	T	C	0.8272	0.1816	5.255e-06	0.8293	0.1817	5.011e-06	-0.46022	0.55774	0.409694	-0.0284137	0.0321897	0.3774
chr7:99809032_C_T	rs80044214	7	99809032	0.0403	T	C	-0.3769	0.0344	5.225e-28	-0.3861	0.0344	2.582e-29	0.26729	0.14967	0.0747481	0.00315427	0.00610317	0.605278
chr7:99809790_C_T	rs117369923	7	99809790	0.0161	T	C	0.3928	0.055	9.484e-13	0.3928	0.055	9.654e-13	-0.13097	0.22536	0.561423	-0.00326331	0.0104633	0.755129
chr7:99809835_C_T	rs1617502	7	99809835	0.2908	T	C	-0.9161	0.0122	1.46e-1231	-0.917	0.0122	1.47e-1234	0.42881	0.067569	5.07458e-10	0.0141599	0.00241327	4.42355e-09
chr7:99809921_C_G	rs1727128	7	99809921	0.4932	C	G	0.6347	0.0122	3.00e-592	0.6321	0.0122	6.19e-586	-0.30281	0.058652	3.55795e-07	-0.0100044	0.00221766	6.4449e-06
chr7:99809963_A_G	rs182456726	7	99809963	0.0152	A	G	-0.3855	0.0644	2.203e-09	-0.4303	0.0645	2.444e-11	0.29374	0.23494	0.211797	-0.0194189	0.0103379	0.0603237
chr7:99810113_C_T	rs2257213	7	99810113	0.2734	T	C	0.9708	0.0121	3.62e-1406	0.9717	0.0121	1.58e-1409	-0.46994	0.069223	3.31894e-11	-0.0148061	0.00241917	9.33952e-10
chr7:99810159_A_G	rs56162722	7	99810159	0.041	A	G	0.3966	0.0348	4.003e-30	0.3846	0.0348	2.115e-28	-0.086596	0.16034	0.589386	-0.00290822	0.00566567	0.607737
chr7:99810425_A_G	rs74774557	7	99810425	0.2139	A	G	0.1642	0.0166	5.418e-23	0.1647	0.0166	4.117e-23	-0.053338	0.074159	0.472335	0.000101184	0.0026356	0.969376
chr7:99810433_A_G	rs115529197	7	99810433	0.0015	A	G	-0.3337	0.1967	0.08974	-0.3643	0.1967	0.06408	-0.67634	0.49424	0.171803	-0.0387195	0.0222686	0.08208
chr7:99810643_G_T	rs1618851	7	99810643	0.2738	T	G	0.9692	0.0121	9.01e-1401	0.9701	0.0121	4.97e-1404	-0.47002	0.069223	3.2961e-11	-0.0147933	0.00240517	7.71848e-10
chr7:99810820_A_G	rs112084126	7	99810820	0.0165	A	G	0.3895	0.0585	2.794e-11	0.4174	0.0585	9.882e-13	-0.25987	0.21788	0.233555	0.00763779	0.00983363	0.437335
chr7:99811002_C_T	rs1727129	7	99811002	0.4864	T	C	0.6577	0.012	1.93e-659	0.6561	0.012	3.22e-655	-0.31618	0.059061	1.33567e-07	-0.011296	0.00215914	1.67934e-07
chr7:99811114_D_I	rs145931135	7	99811114	0.0798	D	I	0.4725	0.025	9.332e-80	0.46	0.025	1.633e-75	-0.30655	0.11435	0.00759451	0.0286405	0.0220806	0.1946
chr7:99811204_C_G	rs1623264	7	99811204	0.2738	C	G	-0.9694	0.0121	3.71e-1401	-0.9704	0.0121	9.20e-1405	0.46998	0.069211	3.28095e-11	0.0148045	0.00240901	7.97289e-10
chr7:99811313_A_G	rs1624099	7	99811313	0.4862	A	G	-0.6574	0.012	7.40e-659	-0.6562	0.012	1.37e-655	0.3162	0.059056	1.32984e-07	0.0112512	0.00215915	1.87891e-07
chr7:99811464_C_G	rs1727130	7	99811464	0.2738	C	G	0.9691	0.0121	6.07e-1401	0.97	0.0121	3.53e-1404	-0.46998	0.069211	3.28095e-11	-0.0147935	0.00240508	7.70265e-10
chr7:99811750_A_G	rs188384958	7	99811750	0.0078	A	G	1.0514	0.0851	4.914e-35	1.0344	0.0852	6.482e-34	-0.48933	0.35902	0.173528	0.00431738	0.0123949	0.7276
chr7:99811765_C_G	rs181256968	7	99811765	0.0067	C	G	-0.2227	0.0881	0.01146	-0.2558	0.0881	0.003687	0.21124	0.39679	0.594717	0.014022	0.015293	0.3592
chr7:99811836_A_T	rs1052482	7	99811836	0.2872	A	T	0.9659	0.0123	6.15e-1338	0.9679	0.0123	2.04e-1345	-0.45526	0.070312	2.334e-10	-0.025877	0.00577283	7.3753e-06
chr7:99812008_A_G	rs12056000	7	99812008	0.2122	A	G	-0.1583	0.0167	2.583e-21	-0.1609	0.0167	5.733e-22	0.038358	0.074319	0.605996	7.8593e-05	0.002644	0.976286
chr7:99812089_A_G	rs1636975	7	99812089	0.2738	A	G	0.9694	0.0121	4.29e-1400	0.9703	0.0121	1.61e-1403	-0.47227	0.069602	3.39625e-11	-0.0147992	0.00240504	7.58429e-10
chr7:99812297_C_T	rs1727132	7	99812297	0.2738	T	C	0.9695	0.0121	3.76e-1402	0.9705	0.0121	1.37e-1405	-0.4701	0.06922	3.26588e-11	-0.0147963	0.00240493	7.62738e-10
chr7:99812635_D_I	rs201300286	7	99812635	0.0116	D	I	-0.369	0.0834	9.754e-06	-0.3214	0.0835	0.0001179	0.30972	0.47175	0.5118	0.0697651	0.0678719	0.304
chr7:99812726_A_G	rs1636977	7	99812726	0.0493	A	G	0.884	0.0327	5.47e-161	0.892	0.0327	5.56e-164	-0.45651	0.14557	0.00181635	-0.0176234	0.0273737	0.5197
chr7:99812728_A_C	rs62482169	7	99812728	0.0439	A	C	1.0044	0.0351	9.16e-180	1.0074	0.0351	8.44e-181	-0.54043	0.15563	0.000561565	-0.017425	0.00614839	0.00459571
chr7:99812870_C_T	rs1727133	7	99812870	0.2739	T	C	-0.9694	0.0121	5.03e-1402	-0.9703	0.0121	1.99e-1405	0.47007	0.06922	3.27341e-11	0.0144952	0.00240487	1.66593e-09
chr7:99813092_A_C	rs17309333	7	99813092	0.0411	A	C	-0.3961	0.0348	4.305e-30	-0.3837	0.0348	2.569e-28	0.08663	0.16018	0.588871	0.00285514	0.00566346	0.614168
chr7:99813285_A_C	rs75655792	7	99813285	0.206	A	C	-0.1478	0.0169	1.853e-18	-0.1491	0.0169	9.808e-19	0.048352	0.074863	0.518669	-0.000125175	0.00267046	0.962614
chr7:99813672_C_T	rs1727134	7	99813672	0.2733	T	C	0.9715	0.0121	2.95e-1408	0.9726	0.0121	1.98e-1412	-0.47006	0.069232	3.3037e-11	-0.0149695	0.00242296	6.48488e-10
chr7:99813912_A_G	rs1636978	7	99813912	0.2734	A	G	-0.9715	0.0121	1.38e-1408	-0.9725	0.0121	1.94e-1412	0.47008	0.069226	3.28852e-11	0.0149223	0.00242318	7.35911e-10
chr7:99813933_D_I	rs146090643	7	99813933	0.0432	D	I	0.3948	0.0345	2.391e-30	0.3862	0.0345	4.304e-29	-0.10215	0.15996	0.523371	0.0116253	0.0266942	0.6632
chr7:99813988_D_I	rs33977858	7	99813988	0.2877	D	I	0.9741	0.0124	6.14e-1347	0.974	0.0124	7.87e-1346	-0.47586	0.07056	4.40555e-11	-0.0374575	0.0105367	0.000378064
chr7:99814529_C_T	rs138080852	7	99814529	0.0078	T	C	-0.5139	0.0801	1.403e-10	-0.4369	0.0802	5.037e-08	1.4139	0.5883	0.0166188	-0.0132776	0.0123602	0.282725
chr7:99814586_A_G	rs36019559	7	99814586	0.2881	A	G	0.9744	0.0124	1.13e-1353	0.9749	0.0124	4.62e-1355	-0.476	0.070087	3.26588e-11	-0.0280184	0.00592563	2.26365e-06
chr7:99814821_A_G	rs2005763	7	99814821	0.2875	A	G	0.9741	0.0124	1.44e-1345	0.9739	0.0124	7.72e-1344	-0.47616	0.070565	4.30527e-11	-0.0274153	0.00592565	3.71821e-06
chr7:99814984_A_G	rs190352084	7	99814984	0.0031	A	G	-0.6608	0.1418	3.147e-06	-0.638	0.1418	6.819e-06	0.051517	0.50087	0.918121	0.00403838	0.0193999	0.8351
chr7:99815108_C_T	rs73161728	7	99815108	0.1196	T	C	-0.4943	0.0205	9.74e-129	-0.478	0.0205	5.31e-120	0.29942	0.096872	0.00211057	0.00789261	0.00333657	0.0180063
chr7:99815152_D_I	rs35358918	7	99815152	0.2875	D	I	-0.974	0.0124	7.57e-1344	-0.974	0.0124	6.08e-1343	0.47653	0.070506	4.01791e-11	0.0376536	0.0105367	0.000352159
chr7:99815247_C_T	rs1727138	7	99815247	0.2738	T	C	0.9694	0.0121	3.19e-1401	0.9705	0.0121	4.43e-1405	-0.47006	0.069227	3.2961e-11	-0.0149511	0.00240754	5.2945e-10
chr7:99815367_C_T	rs1727139	7	99815367	0.2738	T	C	-0.9696	0.0121	2.13e-1402	-0.9705	0.0121	6.87e-1406	0.4701	0.06922	3.26588e-11	0.014768	0.00240788	8.61338e-10
chr7:99815399_A_T	rs1727140	7	99815399	0.2743	A	T	-0.9671	0.0121	5.65e-1394	-0.9686	0.0121	2.73e-1400	0.47015	0.069228	3.26588e-11	0.0148297	0.00240801	7.34491e-10
chr7:99815491_A_C	rs113859809	7	99815491	0.2102	A	C	0.1168	0.0179	6.554e-11	0.1213	0.0179	1.174e-11	-0.010672	0.079584	0.89338	-0.000411074	0.00626343	0.947672
chr7:99816179_C_T	rs1727142	7	99816179	0.2728	T	C	0.9723	0.0121	8.21e-1402	0.9735	0.0121	4.48e-1406	-0.4668	0.06969	5.87489e-11	-0.0151185	0.00243391	5.24475e-10
chr7:99816272_A_G	rs1636986	7	99816272	0.3271	A	G	0.8921	0.013	3.79e-1031	0.8892	0.013	6.07e-1021	-0.3889	0.068816	2.72207e-08	-0.023259	0.00594038	9.02513e-05
chr7:99816275_C_G	rs1636987	7	99816275	0.3079	C	G	-0.8899	0.0126	7.70e-1079	-0.8865	0.0127	2.25e-1066	0.36177	0.068363	1.83865e-07	0.0227571	0.011725	0.05227
chr7:99816437_A_G	rs1636988	7	99816437	0.2734	A	G	-0.9711	0.0121	1.01e-1407	-0.9721	0.0121	2.30e-1411	0.4699	0.069232	3.34965e-11	0.0150281	0.00242108	5.39401e-10
chr7:99816509_C_T	rs62482172	7	99816509	0.1037	T	C	1.0021	0.021	1.54e-498	0.9993	0.021	7.68e-495	-0.43734	0.10447	3.37054e-05	-0.0164328	0.00377343	1.33151e-05
chr7:99816673_A_C	rs1727144	7	99816673	0.2747	A	C	-0.9697	0.0123	3.33e-1360	-0.9714	0.0123	6.88e-1367	0.44879	0.070446	4.38531e-10	0.0277147	0.0059326	2.98879e-06
chr7:99817076_A_G	rs117789573	7	99817076	0.0295	A	G	0.9795	0.0412	8.33e-125	0.9647	0.0413	7.48e-121	-0.37001	0.19796	0.0622014	-0.0119398	0.00781917	0.126764
chr7:99817196_G_T	rs17250196	7	99817196	0.0504	T	G	-0.4633	0.0317	2.698e-48	-0.4791	0.0317	1.481e-51	0.25026	0.12975	0.0543375	0.00572955	0.00521432	0.27185
chr7:99817391_A_G	rs7782305	7	99817391	0.2175	A	G	0.1201	0.0165	3.536e-13	0.1228	0.0165	1.077e-13	-0.0053103	0.073718	0.942603	0.000401156	0.00260828	0.877767
chr7:99817570_C_G	rs144154892	7	99817570	0.0016	C	G	0.7071	0.2163	0.00108	0.8074	0.2165	0.0001915	0.097078	0.63179	0.877946	0.0477442	0.0320411	0.1362
chr7:99817585_G_T	rs7786505	7	99817585	0.2173	T	G	-0.1199	0.0165	3.98e-13	-0.1224	0.0165	1.278e-13	0.0053103	0.073718	0.942603	-0.000239148	0.00260874	0.926959
chr7:99817859_A_G	rs2906645	7	99817859	0.2734	A	G	0.9712	0.0121	8.28e-1408	0.9721	0.0121	2.89e-1411	-0.4701	0.06922	3.26588e-11	-0.0151414	0.00242287	4.12106e-10
chr7:99817878_C_T	rs141119008	7	99817878	0.0081	T	C	-0.5046	0.0771	6.108e-11	-0.433	0.0772	2.035e-08	1.3079	0.55496	0.0188322	-0.0157178	0.0121958	0.19747
chr7:99818084_A_C	rs188001537	7	99818084	0.0013	A	C	-0.365	0.1974	0.06444	-0.4034	0.1974	0.04096	-0.49559	0.55768	0.374628	-0.0579437	0.0331711	0.08067
chr7:99818100_C_T	rs200763091	7	99818100	0.0059	T	C	1.0914	0.0992	3.73e-28	1.1021	0.0992	1.111e-28	-1.5657	0.51617	0.00254859	-0.042864	0.0202644	0.03441
chr7:99818101_A_G	rs4727450	7	99818101	0.0023	A	G	0.7011	0.1666	2.576e-05	0.703	0.1666	2.444e-05	-0.50828	0.71126	0.475182	0.00261141	0.0107121	0.8074
chr7:99818137_A_G	rs2906646	7	99818137	0.491	A	G	-0.6791	0.0118	4.72e-720	-0.6779	0.0118	2.04e-716	0.32415	0.058658	5.35797e-08	0.0120708	0.00216537	2.48265e-08
chr7:99818927_C_T	rs705867	7	99818927	0.4923	T	C	-0.6779	0.0118	5.81e-716	-0.677	0.0118	5.40e-713	0.33741	0.058778	1.66802e-08	0.012203	0.00216548	1.74815e-08
chr7:99819004_D_I	rs141918023	7	99819004	0.2806	D	I	-0.9724	0.0122	1.08e-1386	-0.9723	0.0122	4.24e-1385	0.46768	0.069958	6.36796e-11	0.0379395	0.0105362	0.000317166
chr7:99819524_C_G	rs189632781	7	99819524	0.0057	C	G	-0.3673	0.0955	0.0001195	-0.2721	0.0955	0.004402	-0.026025	0.59319	0.965024	0.0244249	0.0159717	0.1262
chr7:99819577_A_G	rs858505	7	99819577	0.2733	A	G	-0.9716	0.0121	2.95e-1409	-0.9726	0.0121	2.62e-1413	0.47012	0.069221	3.26588e-11	0.0151421	0.00242722	4.41986e-10
chr7:99819844_A_G	rs56089143	7	99819844	0.2175	A	G	-0.1194	0.0165	4.811e-13	-0.1221	0.0165	1.492e-13	0.0052094	0.073713	0.943689	-0.000357258	0.00260721	0.89101
chr7:99819910_A_G	rs555586191	7	99819910	0.0027	A	G	-0.8064	0.1563	2.478e-07	-0.6338	0.1565	5.139e-05	0.6601	0.54475	0.226204	-0.028707	0.0306525	0.349
chr7:99820050_C_T	rs858506	7	99820050	0.2734	T	C	0.9715	0.0121	4.11e-1408	0.9726	0.0121	5.99e-1412	-0.47016	0.069224	3.25837e-11	-0.014805	0.00242309	9.96666e-10
chr7:99820168_C_T	rs114681724	7	99820168	0.0013	T	C	-0.346	0.198	0.08055	-0.3899	0.198	0.04894	-0.49559	0.55768	0.374628	-0.0515272	0.028091	0.06661
chr7:99820309_C_T	rs563357633	7	99820309	0.0016	T	C	-0.5252	0.1982	0.008038	-0.502	0.1983	0.01136	-0.22604	0.68279	0.740747	-0.0210585	0.0311342	0.4988
chr7:99820801_C_T	rs150436753	7	99820801	0.0491	T	C	-0.4178	0.0313	1.24e-40	-0.4079	0.0313	9.079e-39	0.12336	0.16069	0.443027	0.00525458	0.00544029	0.334113
chr7:99820877_A_G	rs858507	7	99820877	0.2733	A	G	0.9725	0.0121	2.55e-1410	0.9736	0.0121	1.36e-1414	-0.47044	0.069232	3.19154e-11	-0.0150636	0.00242747	5.45251e-10
chr7:99821128_C_T	rs118107707	7	99821128	0.0367	T	C	0.4486	0.0366	1.296e-34	0.4537	0.0366	2.364e-35	-0.29606	0.17926	0.0992659	-0.00846603	0.00580123	0.144468
chr7:99821381_C_G	rs858508	7	99821381	0.2734	C	G	0.9719	0.0121	2.12e-1409	0.973	0.0121	2.69e-1413	-0.47016	0.069224	3.25837e-11	-0.0152977	0.00242312	2.7325e-10
chr7:99821470_A_G	rs858509	7	99821470	0.2792	A	G	0.9771	0.0121	7.55e-1409	0.9774	0.0121	3.21e-1409	-0.47707	0.070143	3.06196e-11	-0.0277944	0.00593246	2.79781e-06
chr7:99821491_G_T	rs187586686	7	99821491	0.0092	T	G	-0.4863	0.0828	4.285e-09	-0.5406	0.0828	6.604e-11	0.3098	0.36322	0.394121	-0.0858027	0.0662539	0.1953
chr7:99821685_C_T	rs863450	7	99821685	0.2735	T	C	-0.9716	0.0121	4.18e-1407	-0.9728	0.0121	4.93e-1412	0.47016	0.069224	3.25837e-11	0.0151167	0.00242325	4.42668e-10
chr7:99821725_G_T	rs117078557	7	99821725	0.0412	T	G	0.3958	0.0347	4.438e-30	0.384	0.0348	2.162e-28	-0.086596	0.16034	0.589386	-0.00247771	0.00566156	0.661649
chr7:99821838_D_I	rs372167927	7	99821838	0.4199	D	I	-0.7436	0.0124	7.68e-790	-0.7396	0.0124	4.09e-778	0.34076	0.062462	7.81088e-08	0.0290007	0.010944	0.008051
chr7:99821894_C_T	rs858510	7	99821894	0.491	T	C	-0.6789	0.0118	2.35e-719	-0.6781	0.0118	8.91e-717	0.32418	0.058661	5.35057e-08	0.0119325	0.00216549	3.58203e-08
chr7:99822266_A_G	rs191780932	7	99822266	0.0048	A	G	-0.4565	0.1067	1.874e-05	-0.426	0.1067	6.541e-05	0.42016	0.57958	0.468846	0.029527	0.0183503	0.1076
chr7:99822607_C_T	rs79149916	7	99822607	0.0015	T	C	-0.3507	0.1834	0.05586	-0.356	0.1834	0.05229	-0.69078	0.48284	0.153172	-0.0400272	0.0210252	0.05694
chr7:99823236_D_I	rs11343326	7	99823236	0.2789	D	I	-0.9799	0.0126	2.82e-1319	-0.9791	0.0126	2.08e-1315	0.47557	0.071867	9.72747e-11	0.0217676	0.0119698	0.06898
chr7:99823522_C_T	rs6947033	7	99823522	0.2177	T	C	-0.12	0.0165	3.776e-13	-0.1224	0.0165	1.269e-13	0.0052081	0.073713	0.943702	-0.000247031	0.00260911	0.924569
chr7:99823621_A_G	rs858511	7	99823621	0.2733	A	G	0.9728	0.0121	3.41e-1412	0.9738	0.0121	4.04e-1416	-0.47102	0.069248	3.05492e-11	-0.0152199	0.0024239	3.40613e-10
chr7:99823930_A_G	rs62482173	7	99823930	0.0268	A	G	1.0486	0.0466	5.46e-112	1.0578	0.0466	5.76e-114	-0.29525	0.19889	0.138322	-0.0178409	0.00726474	0.0140563
chr7:99823937_A_G	rs544012984	7	99823937	0.0036	A	G	-0.515	0.1175	1.169e-05	-0.4657	0.1175	7.426e-05	0.41568	0.55781	0.45652	-0.00905376	0.0209217	0.6652
chr7:99823999_A_G	rs190413835	7	99823999	0.0057	A	G	-0.3854	0.0985	9.121e-05	-0.4412	0.0985	7.446e-06	-0.20646	0.46885	0.659888	0.0209587	0.0185095	0.2575
chr7:99824353_A_G	rs1859787	7	99824353	0.4908	A	G	-0.6796	0.0118	1.85e-720	-0.6785	0.0118	3.26e-717	0.32468	0.058675	5.14873e-08	0.0119752	0.00216588	3.2199e-08
chr7:99824453_A_G	rs858512	7	99824453	0.2733	A	G	0.9728	0.0121	5.32e-1412	0.9739	0.0121	5.53e-1416	-0.47102	0.069248	3.05492e-11	-0.0150868	0.00242368	4.82396e-10
chr7:99825275_A_G	rs6953580	7	99825275	0.2177	A	G	0.1205	0.0165	3.093e-13	0.123	0.0165	9.894e-14	-0.0054548	0.073712	0.94104	0.000153763	0.00260914	0.953006
chr7:99825558_A_G	rs858513	7	99825558	0.2733	A	G	-0.9729	0.0121	1.96e-1412	-0.9739	0.0121	3.17e-1416	0.47102	0.069248	3.05492e-11	0.0152392	0.00242368	3.22319e-10
chr7:99825717_A_G	rs182709412	7	99825717	0.0011	A	G	0.4653	0.2667	0.08106	0.4082	0.2669	0.1262	-0.66085	0.7719	0.392347	-0.0205735	0.0406297	0.6126
chr7:99825748_A_G	rs858514	7	99825748	0.2733	A	G	0.9731	0.0121	6.33e-1413	0.9742	0.0121	3.79e-1417	-0.47102	0.069248	3.05492e-11	-0.0152341	0.00242794	3.50824e-10
chr7:99826370_C_T	rs143507567	7	99826370	0.0041	T	C	-0.1304	0.1135	0.2505	-0.0791	0.1135	0.4857	-0.53066	0.36896	0.151005	-0.00754089	0.0207352	0.7161
chr7:99826665_A_C	rs71525859	7	99826665	0.3007	A	C	0.9071	0.0125	4.39e-1149	0.9053	0.0125	8.92e-1142	-0.46173	0.069178	6.80769e-11	-0.0376987	0.0104424	0.000305993
chr7:99826697_A_G	rs116810156	7	99826697	0.0015	A	G	-0.3457	0.184	0.06033	-0.3489	0.184	0.05795	-0.69078	0.48284	0.153172	-0.0436389	0.0223937	0.05133
chr7:99826793_A_G	rs146750051	7	99826793	0.0515	A	G	0.8516	0.0304	4.28e-173	0.8581	0.0304	7.18e-176	-0.61215	0.14952	4.96592e-05	-0.0119013	0.0045826	0.00940228
chr7:99827148_C_T	rs2950520	7	99827148	0.2732	T	C	0.9754	0.0121	2.38e-1421	0.9765	0.0121	1.33e-1425	-0.47304	0.069304	2.63027e-11	-0.0150006	0.00242906	6.59627e-10
chr7:99827306_D_I	rs553396643	7	99827306	0.1777	D	I	-0.374	0.0185	1.28e-90	-0.3789	0.0185	5.47e-93	0.32102	0.08258	0.000115478	0.0265799	0.0143759	0.06447
chr7:99827531_C_T	rs117430166	7	99827531	0.0506	T	C	-0.4639	0.0317	1.429e-48	-0.4793	0.0317	8.894e-52	0.24768	0.12932	0.0560531	0.00418777	0.00521575	0.422028
chr7:99827941_C_T	rs151024111	7	99827941	0.2175	T	C	-0.1197	0.0165	4.578e-13	-0.1222	0.0165	1.472e-13	0.0068798	0.073737	0.925704	-0.000104445	0.00260997	0.968079
chr7:99828414_A_C	rs541367250	7	99828414	0.0937	A	C	-0.141	0.0274	2.519e-07	-0.0996	0.0274	0.0002727	0.016347	0.1259	0.896743	-0.00508694	0.0188351	0.7871
chr7:99828655_A_T	rs73161733	7	99828655	0.1197	A	T	-0.4937	0.0205	1.95e-128	-0.4768	0.0205	2.01e-119	0.2966	0.096798	0.00230515	0.00811952	0.00334452	0.0151947
chr7:99828831_C_T	rs146476401	7	99828831	0.0468	T	C	0.2914	0.0339	7.503e-18	0.2863	0.0339	2.814e-17	-0.31887	0.15465	0.0397558	-0.00586068	0.00579093	0.311517
chr7:99828851_D_I	rs35092054	7	99828851	0.2818	D	I	-0.9698	0.0122	8.37e-1377	-0.9711	0.0122	1.10e-1381	0.45937	0.070615	1.93865e-10	0.0388204	0.0105416	0.000230876
chr7:99829827_A_G	rs184318317	7	99829827	0.043	A	G	0.4588	0.0336	1.469e-42	0.4503	0.0336	5.081e-41	-0.28902	0.16854	0.0870162	-0.00902859	0.00565462	0.110338
chr7:99830086_C_T	rs143185989	7	99830086	0.2171	T	C	-0.1191	0.0165	5.895e-13	-0.1216	0.0165	1.968e-13	0.0052776	0.073716	0.942955	-0.000310458	0.00277809	0.91102
chr7:99830281_C_T	rs192156380	7	99830281	0.0496	T	C	-0.4157	0.0311	9.389e-41	-0.4062	0.0311	6.21e-39	0.12412	0.15915	0.435813	0.00555431	0.00564963	0.325545
chr7:99830781_A_G	rs147122369	7	99830781	0.0088	A	G	-0.3766	0.0748	4.715e-07	-0.3665	0.0748	9.536e-07	0.081442	0.32251	0.800743	-0.00346635	0.0124277	0.780305
chr7:99831118_C_G	rs34301839	7	99831118	0.1645	C	G	-0.4564	0.0183	5.12e-137	-0.454	0.0183	1.73e-135	0.32534	0.080431	6.08836e-05	0.00242588	0.00296552	0.413342
chr7:99831168_C_T	rs35887778	7	99831168	0.2422	T	C	0.4786	0.016	4.31e-197	0.4842	0.016	5.09e-202	-0.32421	0.074297	1.56423e-05	-0.016898	0.00614654	0.00597417
chr7:99831998_A_G	rs183511599	7	99831998	0.0048	A	G	-0.4516	0.1072	2.537e-05	-0.4347	0.1073	5.05e-05	0.42016	0.57958	0.468846	0.0272774	0.0182825	0.1357
chr7:99833529_G_T	rs146601535	7	99833529	0.0106	T	G	0.5534	0.0715	1.001e-14	0.4926	0.0715	5.789e-12	0.28652	0.33967	0.399347	0.0135672	0.0138846	0.3285
chr7:99833851_C_T	rs62482174	7	99833851	0.1046	T	C	0.9997	0.0208	2.34e-504	0.997	0.0208	8.71e-501	-0.43643	0.1042	3.33811e-05	-0.0169244	0.00375812	6.68638e-06
chr7:99834190_C_T	rs10246243	7	99834190	0.219	T	C	0.1214	0.0165	1.89e-13	0.1242	0.0165	5.205e-14	0.010813	0.073675	0.883381	0.000727866	0.00258854	0.778566
chr7:99835446_A_G	rs116667980	7	99835446	0.0412	A	G	-0.3956	0.0348	5.21e-30	-0.3833	0.0348	2.988e-28	0.086628	0.16021	0.588952	0.00307622	0.00564209	0.585597
chr7:99835613_G_T	rs62482175	7	99835613	0.1387	T	G	-0.2038	0.0196	2.315e-25	-0.2021	0.0196	5.744e-25	0.024433	0.084594	0.772841	-0.00104129	0.00316409	0.742083
chr7:99836384_C_T	rs137929882	7	99836384	0.0495	T	C	-0.4151	0.0311	1.213e-40	-0.4055	0.0311	8.152e-39	0.12415	0.15914	0.435692	0.00638064	0.00531943	0.230335
chr7:99836685_G_T	rs73399514	7	99836685	0.2191	T	G	-0.1223	0.0165	1.245e-13	-0.1248	0.0165	3.819e-14	-0.010813	0.073675	0.883381	-0.000760812	0.00258801	0.768776
chr7:99837194_D_I	rs112069207	7	99837194	0.3616	D	I	-0.3603	0.0145	2.6e-136	-0.3562	0.0145	4.31e-133	0.10503	0.066488	0.11485	0.00553684	0.0113839	0.6267
chr7:99838108_C_T	rs7782051	7	99838108	0.2	T	C	0.4867	0.0165	1.42e-190	0.4984	0.0165	1.94e-200	-0.30511	0.075169	5.74645e-05	-0.0129741	0.00272601	1.94184e-06
chr7:99838389_C_G	rs191457016	7	99838389	0.0047	C	G	0.7116	0.1116	1.816e-10	0.7315	0.1116	5.595e-11	-0.3897	0.39814	0.328163	-0.0172852	0.0153682	0.2607
chr7:99839934_C_T	rs528037909	7	99839934	0.0064	T	C	-0.4228	0.0948	8.165e-06	-0.4415	0.0948	3.212e-06	0.62562	0.42787	0.144344	0.0535176	0.0173332	0.002018
chr7:99840461_A_G	rs866500	7	99840461	0.2449	A	G	1.1197	0.0118	4.81e-1974	1.124	0.0117	5.62e-2001	-0.59316	0.070206	3.46737e-16	-0.0162059	0.00250761	1.02858e-10
chr7:99840825_C_T	rs145410269	7	99840825	0.0352	T	C	-0.4449	0.0375	1.792e-32	-0.4451	0.0375	1.764e-32	0.33858	0.18893	0.0737564	0.00938013	0.00595703	0.115341
chr7:99841354_C_T	rs117038461	7	99841354	0.0304	T	C	0.9528	0.0405	2.63e-122	0.938	0.0406	2.43e-118	-0.36542	0.19639	0.0634016	-0.0127039	0.00773199	0.100377
chr7:99841902_A_C	rs142410446	7	99841902	0.0189	A	C	-0.5337	0.0576	1.953e-20	-0.5434	0.0576	4.034e-21	0.29719	0.26217	0.257531	0.00399256	0.0395548	0.9196
chr7:99842067_C_G	rs118058744	7	99842067	0.0295	C	G	0.3963	0.0411	5.622e-22	0.3811	0.0411	1.978e-20	-0.015539	0.18917	0.934568	-0.00889196	0.00685468	0.194559
chr7:99842244_C_T	rs575030095	7	99842244	0.008	T	C	-0.4992	0.0778	1.428e-10	-0.4369	0.0779	2.029e-08	1.3079	0.55496	0.0188322	-0.0124816	0.0130487	0.3388
chr7:99842371_D_I	rs542440342	7	99842371	0.1512	D	I	0.4543	0.019	2.58e-126	0.473	0.019	2.29e-137	-0.32922	0.081981	6.86594e-05	-0.0155379	0.0145721	0.2863
chr7:99842502_A_C	rs13240468	7	99842502	0.1212	A	C	-0.4249	0.0207	1.18e-93	-0.4441	0.0207	1.81e-102	0.19576	0.093689	0.0371878	0.0168847	0.00335789	4.94668e-07
chr7:99843353_C_T	rs858502	7	99843353	0.4909	T	C	0.7709	0.0113	1.85e-1021	0.7711	0.0113	6.48e-1022	-0.41011	0.059059	1.2331e-11	-0.0129353	0.00216631	2.35628e-09
chr7:99843509_C_T	rs138506889	7	99843509	0.0574	T	C	-0.4107	0.0292	4.684e-45	-0.4049	0.0292	8.277e-44	0.15175	0.14653	0.300892	0.00546834	0.00495619	0.269881
chr7:99843724_D_I	rs35436377	7	99843724	0.3242	D	I	-0.9755	0.0116	3.92e-1530	-0.9746	0.0116	2.25e-1524	0.51754	0.068136	1.59221e-13	0.0308963	0.011808	0.008882
chr7:99844169_A_G	rs150737322	7	99844169	0.0045	A	G	-0.2421	0.1132	0.03249	-0.2799	0.1133	0.01347	0.17642	0.50269	0.725772	0.00121626	0.0193959	0.95
chr7:99844385_A_G	rs191896841	7	99844385	0.0073	A	G	-0.4538	0.0841	6.795e-08	-0.4248	0.0841	4.43e-07	0.059953	0.37217	0.872089	0.00189697	0.0155491	0.9029
chr7:99844552_C_T	rs188638927	7	99844552	0.0013	T	C	-0.3634	0.1985	0.06713	-0.4163	0.1985	0.03594	-0.49559	0.55768	0.374628	-0.0561116	0.0325747	0.08497
chr7:99844980_C_T	rs117791027	7	99844980	0.0103	T	C	0.4482	0.0712	3.021e-10	0.5251	0.0711	1.568e-13	0.005501	0.2986	0.985309	-0.0178073	0.0108872	0.101919
chr7:99845866_C_T	rs858503	7	99845866	0.1725	T	C	-0.482	0.0175	2.65e-167	-0.481	0.0175	1.79e-166	0.15848	0.081404	0.0521315	0.0031212	0.00286866	0.27658
chr7:99845998_C_G	rs148689129	7	99845998	0.0055	C	G	0.6576	0.1055	4.559e-10	0.6291	0.1056	2.52e-09	0.24682	0.40755	0.545055	-0.00590083	0.0123575	0.633
chr7:99846414_C_T	rs76281814	7	99846414	0.2101	T	C	0.1134	0.0167	1.257e-11	0.1153	0.0167	5.677e-12	-0.0014491	0.075207	0.984635	0.000345009	0.00265731	0.896698
chr7:99846442_C_T	rs117700582	7	99846442	0.029	T	C	-0.4338	0.0401	2.878e-27	-0.462	0.0401	1.001e-30	0.58794	0.16127	0.000295665	0.0112003	0.00719525	0.11956
chr7:99846815_G_T	rs538823695	7	99846815	0.207	T	G	0.1198	0.017	1.924e-12	0.1207	0.017	1.317e-12	0.0092031	0.075788	0.9034	0.00588397	0.0128763	0.6477
chr7:99846819_C_T	rs554470793	7	99846819	0.207	T	C	-0.121	0.017	1.104e-12	-0.1217	0.017	8.31e-13	-0.012504	0.075809	0.869062	-0.0059001	0.0128763	0.6468
chr7:99846820_A_G	rs572359060	7	99846820	0.207	A	G	0.121	0.017	1.104e-12	0.1217	0.017	8.31e-13	0.012504	0.075809	0.869062	0.0059001	0.0128763	0.6468
chr7:99846833_A_G	rs10269574	7	99846833	0.2102	A	G	0.1129	0.0168	1.989e-11	0.1146	0.0168	1.008e-11	0.026594	0.07576	0.725722	0.000868771	0.00262554	0.740726
chr7:99847147_G_T	rs7801070	7	99847147	0.2114	T	G	0.1144	0.0167	7.742e-12	0.1162	0.0167	3.605e-12	0.019961	0.075114	0.790551	0.000499769	0.00277446	0.857049
chr7:99847237_C_T	rs112241539	7	99847237	0.2095	T	C	-0.1113	0.0168	3.159e-11	-0.1131	0.0168	1.537e-11	-0.0032179	0.075197	0.965884	-0.000354623	0.0026573	0.893836
chr7:99847978_A_G	rs59248100	7	99847978	0.2114	A	G	0.1144	0.0167	7.756e-12	0.1162	0.0167	3.732e-12	0.019961	0.075114	0.790551	0.000744632	0.00261189	0.775572
chr7:99848201_C_G	rs116862302	7	99848201	0.0292	C	G	0.396	0.0409	3.388e-22	0.4185	0.0409	1.277e-24	-0.47588	0.17113	0.00563248	-0.00403974	0.006677	0.545164
chr7:99849149_D_I	rs773400770	7	99849149	0.4091	D	I	-0.5182	0.014	4.17e-300	-0.5274	0.014	3.94e-312	0.23662	0.072297	0.00114051	0.0134196	0.0108276	0.2152
chr7:99849423_A_G	rs118005046	7	99849423	0.0296	A	G	-0.4433	0.0398	9.136e-29	-0.4762	0.0398	5.723e-33	0.58781	0.16128	0.00029662	0.0108418	0.0065362	0.097171
chr7:99850182_A_G	rs185114228	7	99850182	0.0035	A	G	-0.5155	0.1205	1.873e-05	-0.5006	0.1205	3.261e-05	0.41568	0.55781	0.45652	-0.00977302	0.0215114	0.6496
chr7:99850886_C_T	rs180721475	7	99850886	0.0381	T	C	0.871	0.0373	9.66e-121	0.8833	0.0373	3.31e-124	-0.38117	0.18355	0.0383531	-0.0175727	0.00634461	0.00561064
chr7:99851257_G_T	rs183402935	7	99851257	0.0076	T	G	0.4145	0.0814	3.588e-07	0.3766	0.0815	3.793e-06	-0.11535	0.3434	0.737089	-0.00029112	0.0144263	0.9839
chr7:99851269_A_T	rs11771660	7	99851269	0.2126	A	T	-0.1141	0.0167	7.941e-12	-0.1158	0.0167	3.846e-12	-0.032982	0.075073	0.660617	-0.000653322	0.00260727	0.802141
chr7:99851627_D_I	rs553193973	7	99851627	0.3862	D	I	-0.4208	0.0144	5.76e-189	-0.4187	0.0144	7.38e-187	0.29569	0.065325	7.55962e-06	0.0110482	0.0110343	0.3167
chr7:99852144_C_G	rs187714626	7	99852144	0.0045	C	G	-0.2395	0.1118	0.03222	-0.2786	0.1119	0.01278	0.17451	0.49744	0.725889	-0.000649646	0.0192656	0.9731
chr7:99852197_C_G	rs192559525	7	99852197	0.0131	C	G	1.1267	0.0659	1.636e-65	1.1435	0.0659	1.814e-67	-1.0246	0.33476	0.00233024	-0.0216018	0.0118763	0.0689254
chr7:99852865_A_T	rs116905739	7	99852865	0.0257	A	T	0.4597	0.0434	2.894e-26	0.4955	0.0433	2.772e-30	-0.53926	0.17172	0.00179061	-0.00799882	0.0076446	0.295406
chr7:99853660_A_G	rs141054820	7	99853660	0.0242	A	G	-0.5104	0.0486	8.043e-26	-0.5126	0.0486	5.097e-26	0.26365	0.21227	0.214833	-0.00396309	0.0174907	0.820748
chr7:99853760_C_G	rs139905057	7	99853760	0.0096	C	G	0.4388	0.0746	3.987e-09	0.3967	0.0746	1.05e-07	-0.42401	0.32215	0.188725	0.0190203	0.0120483	0.114414
chr7:99854070_C_T	rs10269641	7	99854070	0.2101	T	C	-0.113	0.0168	1.576e-11	-0.1133	0.0168	1.414e-11	-0.034659	0.0756	0.64683	-0.00071137	0.00261902	0.785917
chr7:99857155_G_T	rs138852276	7	99857155	0.1599	T	G	-0.4946	0.018	1.91e-166	-0.4784	0.018	4.43e-155	0.24239	0.084718	0.00440352	0.00706254	0.00298109	0.017831
chr7:99857280_C_T	rs577540061	7	99857280	0.0013	T	C	0.3432	0.2104	0.1029	0.4445	0.2104	0.03465	0.49559	0.55768	0.374628	0.0587705	0.0331713	0.07644
chr7:99857564_C_T	rs147019274	7	99857564	0.0015	T	C	-0.3258	0.1943	0.09355	-0.3593	0.1944	0.06452	-0.69078	0.48284	0.153172	-0.043189	0.0223939	0.05378
chr7:99857626_C_G	rs138196997	7	99857626	0.0289	C	G	0.4398	0.0403	9.127e-28	0.4675	0.0403	3.526e-31	-0.58797	0.16129	0.000295801	-0.00794849	0.00766663	0.299846
chr7:99857975_A_G	rs139673535	7	99857975	0.011	A	G	-0.4323	0.0763	1.444e-08	-0.4435	0.0763	6.055e-09	0.26986	0.39398	0.493696	0.0281272	0.0498639	0.5727
chr7:99858505_C_T	rs113401658	7	99858505	0.205	T	C	-0.1017	0.0169	1.66e-09	-0.1011	0.0169	2.104e-09	-0.033158	0.075716	0.661637	-0.00139633	0.00268102	0.602492
chr7:99860574_A_G	rs142434477	7	99860574	0.0081	A	G	-0.4886	0.0911	8.106e-08	-0.5611	0.0911	7.218e-10	-0.27294	0.38164	0.474843	0.0104154	0.0126552	0.4105
chr7:99860606_C_T	rs140678171	7	99860606	0.0035	T	C	0.1322	0.1252	0.2909	0.0682	0.1252	0.5859	0.5719	0.40923	0.162896	0.00576922	0.021105	0.784578
chr7:99860813_A_G	rs186067749	7	99860813	0.0013	A	G	-0.3298	0.2104	0.1171	-0.4345	0.2104	0.03897	-0.49559	0.55768	0.374628	-0.0589513	0.0331714	0.07554
chr7:99861149_C_T	rs141376982	7	99861149	0.0877	T	C	-0.4196	0.0244	1.874e-66	-0.4294	0.0244	1.458e-69	0.14663	0.10592	0.16689	0.00484008	0.0039341	0.218588
chr7:99861846_A_G	rs187687702	7	99861846	0.0028	A	G	0.524	0.1472	0.0003724	0.6202	0.1473	2.546e-05	0.3158	0.46862	0.500703	0.0122938	0.0242513	0.6122
chr7:99862876_A_G	rs538791558	7	99862876	0.0036	A	G	-0.5268	0.1186	8.905e-06	-0.4982	0.1186	2.675e-05	0.41568	0.55781	0.45652	-0.00908248	0.0212377	0.6689
chr7:99863166_C_T	rs193118851	7	99863166	0.0194	T	C	1.018	0.0591	1.632e-66	1.0071	0.0591	4.592e-65	-0.88192	0.24354	0.000324116	-0.0388347	0.0451863	0.3901
chr7:99863484_A_G	rs113842733	7	99863484	0.2069	A	G	0.1042	0.0168	6.095e-10	0.1041	0.0168	6.37e-10	0.050034	0.075609	0.50844	0.00161052	0.00263633	0.541269
chr7:99863876_A_G	rs146344650	7	99863876	0.0089	A	G	0.4477	0.0764	4.679e-09	0.3926	0.0765	2.833e-07	-0.42893	0.32439	0.186711	0.0255174	0.0137889	0.06423
chr7:99864141_C_T	rs11489584	7	99864141	0.1725	T	C	-0.4814	0.0175	1.19e-166	-0.4799	0.0175	1.73e-165	0.17225	0.082023	0.0362493	0.0035402	0.00286891	0.217207
chr7:99864186_A_G	rs551310147	7	99864186	0.0067	A	G	1.0662	0.0957	7.746e-29	1.0591	0.0958	1.95e-28	-0.57233	0.38937	0.142246	0.0143826	0.013683	0.2932
chr7:99865257_D_I	rs56219103	7	99865257	0.2972	D	I	-0.0198	0.017	0.2454	-0.0193	0.017	0.2555	-0.03574	0.076227	0.639381	0.00759456	0.0119881	0.5264
chr7:99866704_A_G	rs148621540	7	99866704	0.0082	A	G	-0.3927	0.0797	8.343e-07	-0.4201	0.0797	1.356e-07	-0.020557	0.31648	0.948235	0.00212237	0.0127368	0.86766
chr7:99867233_C_T	rs147304309	7	99867233	0.0078	T	C	1.0626	0.0894	1.424e-32	1.0567	0.0894	3.251e-32	-0.32832	0.53042	0.536216	-0.00748084	0.0138983	0.5904
chr7:99868412_C_T	rs12113906	7	99868412	0.1724	T	C	0.4848	0.0175	1.35e-168	0.4831	0.0175	3.07e-167	-0.17371	0.082248	0.0351965	-0.00300303	0.00287045	0.295475
chr7:99869678_C_G	rs9692044	7	99869678	0.2054	C	G	-0.1012	0.017	2.776e-09	-0.102	0.017	2.105e-09	-0.019066	0.076647	0.803663	0.000510196	0.0129609	0.9686
chr7:99870394_A_G	rs145090722	7	99870394	0.0047	A	G	-0.2241	0.1089	0.0396	-0.2684	0.1089	0.01376	0.1961	0.47742	0.681444	-0.0133925	0.0188069	0.4764
chr7:99871279_A_G	rs150175968	7	99871279	0.1892	A	G	0.5184	0.0168	3.02e-209	0.508	0.0168	4.08e-200	-0.29481	0.076276	0.000126183	-0.0067518	0.0027981	0.0158221
chr7:99871807_A_G	rs182190674	7	99871807	0.016	A	G	-0.4705	0.0588	1.214e-15	-0.4129	0.0588	2.272e-12	0.58361	0.29032	0.0449573	0.0908064	0.0863538	0.293
chr7:99872071_C_T	rs6943160	7	99872071	0.2075	T	C	0.0986	0.0168	4.561e-09	0.0992	0.0168	3.804e-09	0.050044	0.075601	0.508323	0.00133712	0.00263924	0.612415
chr7:99872675_A_G	rs73161741	7	99872675	0.1891	A	G	-0.5179	0.0168	1.17e-208	-0.5075	0.0168	1.34e-199	0.29498	0.076264	0.000124796	0.00669048	0.00279928	0.016845
chr7:99872687_D_I	rs576437785	7	99872687	0.2059	D	I	0.1508	0.0202	7.932e-14	0.1553	0.0202	1.444e-14	-0.0065508	0.090168	0.942113	0.0184239	0.014469	0.2029
chr7:99873063_D_I	rs576837428	7	99873063	0.2522	D	I	-0.0239	0.0167	0.1526	-0.0292	0.0167	0.08019	-0.098178	0.074561	0.188547	-0.00677373	0.0128151	0.5971
chr7:99873397_C_T	rs150916360	7	99873397	0.189	T	C	-0.5183	0.0168	6.96e-209	-0.5082	0.0168	4.72e-200	0.29498	0.076264	0.000124796	0.00673324	0.00279938	0.0161608
chr7:99873449_C_G	rs139409096	7	99873449	0.0497	C	G	0.9215	0.0306	8.98e-200	0.9333	0.0305	3.11e-205	-0.62482	0.1558	7.0194e-05	-0.00953648	0.00462302	0.0391294
chr7:99873605_C_T	rs186202325	7	99873605	0.0097	T	C	1.4417	0.0985	1.692e-48	1.4396	0.0985	2.401e-48	-1.2917	0.50249	0.010452	-0.0723485	0.0649069	0.265
chr7:99873778_A_C	rs113844570	7	99873778	0.2048	A	C	0.1026	0.0169	1.254e-09	0.1028	0.0169	1.206e-09	0.034096	0.075792	0.65301	0.000272083	0.00270403	0.919851
chr7:99874171_C_T	rs147355216	7	99874171	0.0058	T	C	-0.6578	0.1024	1.318e-10	-0.6249	0.1025	1.07e-09	-0.16914	0.3919	0.666224	0.00440798	0.0123708	0.7216
chr7:99874197_A_T	rs34857299	7	99874197	0.2535	A	T	1.1551	0.0112	5.36e-2303	1.1609	0.0112	3.39e-2347	-0.63509	0.070062	3.11172e-18	-0.0178955	0.00258909	4.78304e-12
chr7:99874997_A_G	rs117244534	7	99874997	0.0383	A	G	0.8751	0.0371	4.44e-123	0.8844	0.0371	1.06e-125	-0.37046	0.18379	0.0443915	-0.0173484	0.00633849	0.00620053
chr7:99875346_A_G	rs569566137	7	99875346	0.0155	A	G	-0.059	0.0714	0.4085	-0.0452	0.0714	0.5266	0.12175	0.41465	0.769184	-0.0279334	0.039289	0.4771
chr7:99876010_A_G	rs138235358	7	99876010	0.1055	A	G	-0.4787	0.0219	1.12e-105	-0.4717	0.0219	1.81e-102	0.32985	0.094348	0.000515585	0.00673991	0.00357996	0.0597437
chr7:99876106_D_I	rs35591576	7	99876106	0.2769	D	I	-0.1796	0.0159	1.811e-29	-0.1814	0.0159	4.665e-30	-0.022227	0.072956	0.760764	0.0135341	0.0124836	0.2783
chr7:99876110_C_T	rs371165331	7	99876110	0.016	T	C	-1.0684	0.0636	2.065e-63	-1.0622	0.0636	1.203e-62	0.52441	0.31099	0.0923847	0.00017527	0.063566	0.9978
chr7:99876897_D_I	rs559632572	7	99876897	0.347	D	I	0.0553	0.0156	0.0003953	0.0622	0.0156	6.775e-05	-0.025336	0.066802	0.704661	0.00214514	0.0116091	0.8534
chr7:99877368_C_T	rs145074037	7	99877368	0.0573	T	C	-0.4129	0.0292	2.897e-45	-0.4075	0.0293	4.373e-44	0.19392	0.14906	0.193888	0.00551256	0.0049635	0.266732
chr7:99877480_C_G	rs149417354	7	99877480	0.0098	C	G	0.4452	0.0776	9.742e-09	0.5147	0.0776	3.318e-11	0.10611	0.3064	0.729256	-0.014841	0.0106334	0.162806
chr7:99877849_C_G	rs116955337	7	99877849	0.0375	C	G	-0.4837	0.0367	1.077e-39	-0.4607	0.0367	4.196e-36	0.46141	0.16407	0.00511918	-0.00332947	0.00564705	0.555463
chr7:99878210_C_T	rs186302195	7	99878210	0.043	T	C	-0.4594	0.0335	1.019e-42	-0.4512	0.0336	3.221e-41	0.28889	0.16861	0.087277	0.00878172	0.00566999	0.121428
chr7:99878306_C_T	rs182446816	7	99878306	0.2187	T	C	0.1412	0.0168	4.549e-17	0.1413	0.0168	4.193e-17	0.044845	0.074891	0.549579	0.00135989	0.0129395	0.9163
chr7:99879805_C_T	rs193281891	7	99879805	0.0293	T	C	-0.4848	0.0426	4.693e-30	-0.479	0.0426	2.391e-29	0.31613	0.20972	0.132373	0.00882887	0.00704414	0.210073
chr7:99880017_A_G	rs7807934	7	99880017	0.2064	A	G	-0.1013	0.017	2.685e-09	-0.1018	0.017	2.258e-09	-0.030629	0.07569	0.685899	-0.00325098	0.00639111	0.610982
chr7:99880488_C_G	rs149681350	7	99880488	0.0379	C	G	-0.4078	0.0368	1.322e-28	-0.4217	0.0367	1.747e-30	0.27502	0.16019	0.0866563	0.00341338	0.00630042	0.587977
chr7:99881803_D_I	rs10714149	7	99881803	0.2964	D	I	-0.5752	0.0159	6.92e-286	-0.5755	0.0159	3.74e-286	0.30541	0.074985	5.425e-05	0.0186459	0.0124653	0.1347
chr7:99883126_C_T	rs12112508	7	99883126	0.2698	T	C	-0.2282	0.0157	9.683e-48	-0.2336	0.0157	6.26e-50	0.0060813	0.072493	0.933181	-0.00402239	0.00602743	0.50455
chr7:99883128_G_T	rs12113113	7	99883128	0.2475	T	G	0.1917	0.016	6.891e-33	0.1944	0.016	8.379e-34	0.030662	0.073453	0.676535	0.0016515	0.00257092	0.520629
chr7:99883264_C_G	rs57702366	7	99883264	0.0335	C	G	0.5231	0.0453	7.17e-31	0.5205	0.0453	1.449e-30	-0.25962	0.20176	0.198788	-0.00584157	0.0441341	0.8947
chr7:99883689_A_C	rs569531190	7	99883689	0.0027	A	C	0.527	0.1528	0.0005608	0.615	0.1528	5.706e-05	0.32473	0.48302	0.501718	0.00844126	0.0250072	0.7357
chr7:99884737_A_G	rs143974973	7	99884737	0.1052	A	G	-0.4819	0.0219	7.16e-107	-0.4747	0.022	1.55e-103	0.32995	0.094382	0.000515941	0.00677972	0.00358129	0.0583455
chr7:99886509_A_G	rs113353752	7	99886509	0.2048	A	G	-0.0947	0.0169	2.076e-08	-0.0949	0.0169	1.956e-08	-0.040814	0.075863	0.590827	-0.00112635	0.00268921	0.675332
chr7:99886789_C_T	rs6465768	7	99886789	0.0097	T	C	-0.4289	0.0779	3.604e-08	-0.4951	0.0779	2.02e-10	-0.10306	0.30477	0.735394	0.0142134	0.011508	0.2168
chr7:99887385_A_G	rs188916429	7	99887385	0.0014	A	G	-0.3567	0.1846	0.05331	-0.3549	0.1846	0.05454	-0.69078	0.48284	0.153172	-0.0418886	0.0222683	0.05996
chr7:99888255_C_T	rs145717836	7	99888255	0.009	T	C	-0.4018	0.0773	2.03e-07	-0.4204	0.0773	5.455e-08	0.19517	0.34261	0.569167	0.0123804	0.0137698	0.368601
chr7:99888608_G_T	rs148922085	7	99888608	0.041	T	G	0.4016	0.0349	1.182e-30	0.3855	0.0349	2.475e-28	-0.069511	0.15902	0.662217	-0.00490837	0.00566928	0.386609
chr7:99889179_A_G	rs146769244	7	99889179	0.2046	A	G	-0.0958	0.0169	1.451e-08	-0.0959	0.0169	1.398e-08	-0.041188	0.075902	0.587625	-0.0011863	0.00269054	0.659273
chr7:99889503_A_G	rs150474818	7	99889503	0.0381	A	G	-0.465	0.036	3.873e-38	-0.4606	0.036	2.069e-37	0.29652	0.18466	0.108986	0.00733485	0.00579339	0.205487
chr7:99890144_G_T	rs149241423	7	99890144	0.0086	T	G	-0.4543	0.0793	1.008e-08	-0.3933	0.0793	7.125e-07	0.44095	0.33071	0.183037	-0.0296433	0.014546	0.04156
chr7:99890146_C_T	rs144517527	7	99890146	0.0206	T	C	1.0358	0.0498	4.98e-96	1.0501	0.0498	1.02e-98	-0.9134	0.26662	0.000664967	-0.0171261	0.00910545	0.0599909
chr7:99891305_A_G	rs142232790	7	99891305	0.0244	A	G	-0.4833	0.0449	5.771e-27	-0.4538	0.045	6.415e-24	0.55504	0.19386	0.00437623	-0.00556648	0.00671616	0.407207
chr7:99891355_D_I	rs143458189	7	99891355	0.2424	D	I	-0.1123	0.017	3.952e-11	-0.114	0.017	2.014e-11	-0.0049731	0.076394	0.948122	-0.0123052	0.0120607	0.3076
chr7:99892017_D_I	rs138856588	7	99892017	0.2023	D	I	-0.0932	0.0172	5.847e-08	-0.0924	0.0172	7.746e-08	-0.045471	0.077238	0.556327	-0.00215933	0.0135841	0.8737
chr7:99893148_C_G	rs6979218	7	99893148	0.2687	C	G	1.1732	0.0106	5.09e-2678	1.1782	0.0105	5.35e-2725	-0.65357	0.068108	4.44631e-20	-0.0171582	0.00246069	3.10366e-12
chr7:99893326_D_I	rs533695879	7	99893326	0.124	D	I	0.1223	0.025	9.644e-07	0.1337	0.025	8.479e-08	-0.021547	0.1132	0.849118	-0.00551527	0.0180466	0.7599
chr7:99893765_C_T	rs73161745	7	99893765	0.299	T	C	-0.5863	0.0142	1.02e-373	-0.586	0.0142	4.96e-373	0.29004	0.065628	1.22264e-05	0.00544099	0.00243899	0.0256917
chr7:99893941_D_I	rs138586347	7	99893941	0.1654	D	I	0.5477	0.0197	7.47e-170	0.5388	0.0197	5.95e-164	-0.29664	0.093078	0.00153038	-0.00345355	0.0148581	0.8162
chr7:99893947_A_C	rs113633909	7	99893947	0.128	A	C	-0.5349	0.0227	5.27e-123	-0.545	0.0227	7.96e-128	0.24619	0.097093	0.0115372	-0.012812	0.0161886	0.4287
chr7:99893959_D_I	rs376269891	7	99893959	0.012	D	I	0.0021	0.0734	0.9772	0.0059	0.0734	0.9356	0.5391	0.34492	0.118711	0.0302663	0.0491222	0.5378
chr7:99894971_A_G	rs142473518	7	99894971	0.1916	A	G	0.478	0.017	3.56e-174	0.4846	0.017	3.1e-179	-0.14809	0.079315	0.0625029	-0.0222631	0.0140162	0.1122
chr7:99894991_D_I	rs536435824	7	99894991	0.0196	D	I	-1.0697	0.0592	4.438e-73	-1.0654	0.0592	1.755e-72	0.72159	0.25045	0.00413809	0.0384926	0.0400587	0.3366
chr7:99895309_C_G	rs111344110	7	99895309	0.192	C	G	0.4707	0.0168	1.84e-173	0.4756	0.0168	3.24e-177	-0.1451	0.078332	0.0645803	-0.00219057	0.0029809	0.462419
chr7:99896105_A_G	rs184386306	7	99896105	0.0426	A	G	-0.4556	0.0341	1.19e-40	-0.4542	0.0341	2.192e-40	0.26413	0.16441	0.108803	0.00879597	0.00557703	0.114754
chr7:99897342_A_G	rs189322783	7	99897342	0.1073	A	G	-0.4813	0.0217	8.77e-109	-0.4739	0.0217	2.75e-105	0.3349	0.094364	0.000424424	0.00556748	0.00377739	0.14051
chr7:99897475_C_T	rs147248866	7	99897475	0.1905	T	C	-0.4691	0.0168	2.69e-171	-0.4738	0.0168	6.93e-175	0.14595	0.078934	0.0650729	0.00196904	0.00283335	0.487087
chr7:99897810_C_G	rs186072607	7	99897810	0.0095	C	G	0.441	0.0798	3.304e-08	0.516	0.0798	1.014e-10	0.10551	0.316	0.738601	-0.0154843	0.0117802	0.1887
chr7:99899445_G_T	rs67951715	7	99899445	0.0997	T	G	-0.513	0.0248	2.88e-95	-0.5115	0.0248	1.23e-94	0.11132	0.1171	0.342255	0.0203735	0.0177969	0.2523
chr7:99899787_D_I	rs536593483	7	99899787	0.3694	D	I	-0.3697	0.015	2.45e-133	-0.3698	0.015	2.1e-133	0.10492	0.071472	0.142745	0.0275904	0.0111448	0.0133
chr7:99901602_C_T	rs3958484	7	99901602	0.1922	T	C	0.4698	0.0168	9.02e-173	0.4739	0.0168	6e-176	-0.13806	0.077748	0.0764012	-0.00479088	0.00689817	0.48736
chr7:99902638_C_G	rs201273240	7	99902638	0.1967	C	G	0.5357	0.0168	6.53e-223	0.5262	0.0168	3.01e-214	-0.28175	0.078278	0.000351884	-0.00119882	0.0131388	0.9273
chr7:99903184_A_G	rs150352309	7	99903184	0.0084	A	G	0.4983	0.0887	1.927e-08	0.5752	0.0887	8.856e-11	0.22136	0.37105	0.551061	-0.0102295	0.0123976	0.4093
chr7:99903238_C_G	rs138015869	7	99903238	0.0052	C	G	0.6916	0.1068	9.545e-11	0.6693	0.1069	3.839e-10	0.22287	0.39017	0.568133	-0.00253071	0.0124247	0.8386
chr7:99903728_C_T	rs147212529	7	99903728	0.0328	T	C	-0.483	0.0407	1.761e-32	-0.5081	0.0407	8.652e-36	0.50006	0.16472	0.00252872	0.00545632	0.0152859	0.721128
chr7:99903833_G_T	rs113017150	7	99903833	0.1356	T	G	0.6194	0.0239	3.93e-148	0.6335	0.0239	3.21e-155	-0.3185	0.10526	0.00261156	0.0022476	0.0198835	0.91
chr7:99903837_G_T	rs112619499	7	99903837	0.1126	T	G	0.736	0.0268	1.47e-166	0.7269	0.0268	3.8e-162	-0.27854	0.11774	0.0183908	0.00224008	0.0198835	0.9103
chr7:99904969_A_G	rs3991498	7	99904969	0.192	A	G	0.4701	0.0167	2.33e-173	0.4757	0.0167	1.21e-177	-0.14477	0.078287	0.0650279	-0.00206652	0.00281462	0.462821
chr7:99905325_C_T	rs111312383	7	99905325	0.1921	T	C	-0.4688	0.0168	4.26e-172	-0.4742	0.0168	2.74e-176	0.13806	0.077748	0.0764012	0.00192334	0.0028158	0.494574
chr7:99905458_A_G	rs146873825	7	99905458	0.0646	A	G	-0.446	0.0286	5.747e-55	-0.4379	0.0286	5.616e-53	0.04582	0.12861	0.721789	0.000978264	0.00464592	0.833228
chr7:99905475_C_G	rs28680963	7	99905475	0.1922	C	G	0.471	0.0167	2.55e-174	0.4757	0.0167	6.17e-178	-0.13912	0.078262	0.0761027	-0.00191333	0.00281382	0.49652
chr7:99905684_A_G	rs28401739	7	99905684	0.1926	A	G	0.4712	0.0167	1.45e-174	0.4759	0.0167	3.06e-178	-0.14179	0.078333	0.0709088	-0.00202399	0.00278368	0.46717
chr7:99905718_C_T	rs181935338	7	99905718	0.0013	T	C	-0.3677	0.1985	0.06401	-0.4119	0.1985	0.03798	-0.49559	0.55768	0.374628	-0.0568237	0.030958	0.06643
chr7:99906300_C_T	rs111689538	7	99906300	0.1743	T	C	-0.467	0.0178	1.74e-151	-0.4664	0.0178	5.79e-151	0.14643	0.083606	0.0805193	0.00534196	0.0069278	0.440653
chr7:99907343_D_I	rs543681985	7	99907343	0.0524	D	I	-0.2756	0.0369	8.24e-14	-0.2589	0.0369	2.366e-12	0.11005	0.15832	0.487338	0.048762	0.0291891	0.09481
chr7:99907719_A_G	7:99907719_G_A	7	99907719	0.0395	A	G	0.8801	0.0365	1.22e-128	0.8938	0.0365	9.08e-133	-0.36863	0.19754	0.0626325	-0.069334	0.034356	0.04358
chr7:99910443_C_G	rs575839141	7	99910443	0.1772	C	G	0.4632	0.0176	6.73e-152	0.465	0.0176	5.07e-153	-0.16417	0.080268	0.0413714	-0.0166826	0.0121458	0.169589
chr7:99911509_D_I	rs541024663	7	99911509	0.3419	D	I	0.411	0.0148	4e-169	0.4159	0.0148	2.35e-173	-0.2746	0.07089	0.000121955	-0.0110781	0.0112486	0.3247
chr7:99912929_A_T	rs148853830	7	99912929	0.1813	A	T	0.4701	0.0175	2.11e-159	0.4732	0.0175	1.47e-161	-0.15885	0.08038	0.0486968	-0.00585196	0.00689789	0.396233
chr7:99913146_G_T	rs113387325	7	99913146	0.1899	T	G	-0.4744	0.0169	4.1e-173	-0.4789	0.0169	1.73e-176	0.15776	0.078559	0.0451752	0.00438292	0.0069278	0.526958
chr7:99914270_D_I	rs201193218	7	99914270	0.0341	D	I	0.4657	0.0396	5.964e-32	0.4839	0.0396	2.26e-34	-0.54847	0.16358	0.000862581	0.0339287	0.033949	0.3176
chr7:99914972_C_T	rs182247490	7	99914972	0.0056	T	C	0.524	0.1112	2.436e-06	0.453	0.1112	4.656e-05	-0.35623	0.5154	0.48979	-0.0617865	0.0231448	0.007595
chr7:99915673_C_T	rs140048312	7	99915673	0.0229	T	C	-0.5637	0.0516	9.291e-28	-0.5448	0.0517	5.24e-26	0.31772	0.23206	0.171597	-0.00994625	0.0358767	0.7816
chr7:99916348_D_I	rs71126316	7	99916348	0.02	D	I	-0.0847	0.0607	0.1628	-0.1153	0.0607	0.05736	-0.046153	0.25369	0.855715	-0.0800361	0.0506828	0.1143
chr7:99917237_A_T	rs200892093	7	99917237	0.0052	A	T	0.2019	0.0972	0.03772	0.2555	0.0972	0.008569	-0.072739	0.43322	0.866728	0.00643105	0.0172633	0.7095
chr7:99917416_A_G	rs112622797	7	99917416	0.19	A	G	-0.4688	0.0168	3.76e-171	-0.4732	0.0168	1.49e-174	0.16355	0.078412	0.0375232	0.00274423	0.00284446	0.334665
chr7:99918012_A_G	rs186181471	7	99918012	0.023	A	G	-0.3759	0.0472	1.748e-15	-0.3682	0.0472	6.563e-15	0.012303	0.21265	0.953889	-0.0769842	0.0403479	0.05639
chr7:99918505_A_C	rs200571686	7	99918505	0.0016	A	C	-0.6605	0.2067	0.001397	-0.7367	0.2069	0.0003684	-0.089687	0.55787	0.872344	-0.0125662	0.0294404	0.6695
chr7:99919517_D_I	rs199873663	7	99919517	0.1175	D	I	-0.4562	0.021	1.02e-104	-0.4511	0.021	2.66e-102	0.1501	0.092758	0.106262	0.00762052	0.0163768	0.6417
chr7:99920588_A_G	rs3991544	7	99920588	0.1928	A	G	-0.4727	0.0167	2.15e-176	-0.4762	0.0167	4.86e-179	0.14757	0.078222	0.0598136	0.0114777	0.00689809	0.0961325
chr7:99921243_A_C	rs36033613	7	99921243	0.1621	A	C	0.4834	0.0181	6.98e-158	0.5033	0.018	7.29e-172	-0.35315	0.080091	1.27879e-05	-0.015498	0.00298237	2.03022e-07
chr7:99921993_A_G	rs140069978	7	99921993	0.0224	A	G	0.4009	0.047	1.36e-17	0.4075	0.047	4.023e-18	-0.064588	0.20204	0.749359	-0.000641393	0.00835994	0.938845
chr7:99922393_C_T	rs112659704	7	99922393	0.192	T	C	0.4735	0.0168	1.14e-175	0.477	0.0167	2.27e-178	-0.14344	0.078261	0.0674528	-0.0155211	0.012147	0.201331
chr7:99923063_C_T	rs184562466	7	99923063	0.0059	T	C	-0.3611	0.0927	9.819e-05	-0.2698	0.0928	0.003622	-0.035328	0.57724	0.951224	0.0231183	0.0155582	0.1373
chr7:99923545_A_G	rs181636350	7	99923545	0.0073	A	G	0.349	0.087	6.08e-05	0.36	0.0871	3.553e-05	-0.25542	0.36343	0.482514	0.0174255	0.0149886	0.245
chr7:99923550_C_G	rs118043008	7	99923550	0.0195	C	G	-0.4959	0.0509	2.084e-22	-0.4513	0.051	8.496e-19	0.10066	0.24609	0.682684	0.0161727	0.00907239	0.0746473
chr7:99923925_C_T	rs116349475	7	99923925	0.0014	T	C	-0.3666	0.1849	0.04737	-0.3645	0.1849	0.04867	-0.69078	0.48284	0.153172	-0.0408362	0.0212875	0.05507
chr7:99924103_C_T	rs559805983	7	99924103	0.0266	T	C	0.4886	0.0429	5.417e-30	0.5228	0.0429	3.939e-34	-0.58988	0.1728	0.000694864	0.0188588	0.0383178	0.6226
chr7:99924341_D_I	rs528251579	7	99924341	0.425	D	I	0.932	0.0122	1.26e-1273	0.941	0.0121	4.06e-1311	-0.53072	0.066756	1.32434e-14	-0.0253924	0.0109554	0.02046
chr7:99924744_A_T	rs138785874	7	99924744	0.029	A	T	-0.3985	0.0414	5.937e-22	-0.3753	0.0414	1.265e-19	0.040427	0.18994	0.831536	0.00660459	0.00699026	0.344747
chr7:99925175_A_T	rs144381571	7	99925175	0.047	A	T	-0.4528	0.0336	1.762e-41	-0.4501	0.0336	5.601e-41	0.23384	0.16432	0.155367	0.0118344	0.010383	0.254377
chr7:99926308_C_T	rs117787328	7	99926308	0.1921	T	C	0.4733	0.0168	1.51e-175	0.4764	0.0168	5.88e-178	-0.14475	0.07828	0.0650429	-0.00545154	0.00689816	0.429359
chr7:99926522_A_G	rs1059129	7	99926522	0.1929	A	G	0.4713	0.0167	6.11e-175	0.4759	0.0167	1.88e-178	-0.1406	0.078327	0.0732656	-0.0020133	0.00278502	0.46974
chr7:99926798_C_T	rs188747897	7	99926798	0.0169	T	C	0.474	0.0598	2.277e-15	0.5332	0.0598	4.748e-19	-0.073528	0.23812	0.757618	0.00727281	0.0539172	0.8927
chr7:99926811_C_T	rs150919431	7	99926811	0.1761	T	C	-0.4699	0.0177	5.73e-156	-0.4703	0.0177	3.21e-156	0.15387	0.082509	0.0628058	0.0038346	0.00689802	0.57828
chr7:99927436_A_G	rs60750824	7	99927436	0.1857	A	G	0.4719	0.0173	2.18e-164	0.4765	0.0173	9.38e-168	-0.14992	0.080011	0.0615602	-0.0149805	0.0121494	0.217565
chr7:99929048_G_T	rs185331442	7	99929048	0.0301	T	G	-0.9461	0.0424	3.7e-110	-0.9356	0.0425	1.29e-107	0.34879	0.20471	0.0890635	-0.00214627	0.0365703	0.9532
chr7:99929614_C_T	rs141981996	7	99929614	0.1191	T	C	-0.4477	0.0208	2.63e-102	-0.446	0.0209	1.91e-101	0.15321	0.092818	0.0994489	0.0139742	0.0174184	0.4224
chr7:99929774_C_T	rs537918359	7	99929774	0.0018	T	C	0.2701	0.1668	0.1054	0.261	0.1668	0.1176	-0.7608	0.9818	0.438773	-0.0397026	0.0311317	0.2022
chr7:99929794_A_G	rs138793051	7	99929794	0.0014	A	G	-0.3712	0.1849	0.04468	-0.3667	0.1849	0.04733	-0.69078	0.48284	0.153172	-0.0409513	0.0213413	0.055
chr7:99929813_A_T	rs187516594	7	99929813	0.0029	A	T	-0.3839	0.1392	0.005825	-0.3667	0.1393	0.008448	0.30992	0.44241	0.483938	-0.0179469	0.0265091	0.4984
chr7:99930447_C_T	rs1063945	7	99930447	0.1919	T	C	-0.4706	0.0167	7.9e-174	-0.4755	0.0167	1.35e-177	0.14474	0.078281	0.0650729	0.00194094	0.0028159	0.490648
chr7:99931024_D_I	rs200992503	7	99931024	0.0347	D	I	-0.476	0.0406	1.013e-31	-0.4752	0.0406	1.347e-31	0.47692	0.19904	0.0169512	0.0914133	0.0336426	0.006584
chr7:99931463_C_T	rs199986637	7	99931463	0.1955	T	C	0.5253	0.0168	3.69e-215	0.5138	0.0168	6.38e-205	-0.28102	0.077931	0.000343163	-0.000862141	0.0130932	0.9475
chr7:99932049_C_T	rs7384878	7	99932049	0.3149	T	C	-1.2696	0.0083	2.14e-5024	-1.2763	0.0083	1.34e-5190	0.72799	0.063433	3.92645e-27	0.0183171	0.00232476	3.29631e-15
chr7:99932353_D_I	rs540143715	7	99932353	0.1435	D	I	0.5076	0.0198	9.17e-145	0.5258	0.0198	8.09e-156	-0.42028	0.087287	1.97242e-06	-0.0138735	0.0150557	0.3568
chr7:99933108_A_G	rs184491465	7	99933108	0.0145	A	G	-0.4882	0.0643	3.164e-14	-0.46	0.0643	8.693e-13	0.04512	0.26118	0.862915	0.0373824	0.045979	0.4162
chr7:99934008_G_T	rs7786844	7	99934008	0.1925	T	G	0.4711	0.0167	1.51e-174	0.4756	0.0167	4.95e-178	-0.14053	0.078311	0.07335	-0.00212602	0.00278518	0.445265
chr7:99934192_C_T	rs190448056	7	99934192	0.1792	T	C	0.473	0.0176	7.55e-160	0.4748	0.0176	4.61e-161	-0.16745	0.080947	0.0391111	-0.015378	0.0121582	0.205933
chr7:99934427_D_I	rs201388486	7	99934427	0.0933	D	I	-0.5338	0.0247	1.15e-103	-0.525	0.0247	4.29e-100	0.23085	0.11209	0.0399853	-0.0340459	0.0200733	0.08987
chr7:99934445_A_T	rs190075078	7	99934445	0.039	A	T	-0.421	0.0366	1.336e-30	-0.4312	0.0366	5.065e-32	0.42329	0.15377	0.00613197	-0.0556662	0.0374147	0.1368
chr7:99934453_A_G	rs182703269	7	99934453	0.1947	A	G	-0.4555	0.0168	9.96e-162	-0.459	0.0168	2.54e-164	0.15099	0.078932	0.0563508	0.0133458	0.012134	0.271392
chr7:99934792_C_T	rs183517983	7	99934792	0.0338	T	C	-0.478	0.0398	3.742e-33	-0.5004	0.0398	3.416e-36	0.50484	0.16257	0.00201233	-0.0335292	0.0319645	0.2942
chr7:99935097_A_G	rs3873746	7	99935097	0.1931	A	G	-0.4686	0.0168	8.5e-172	-0.4723	0.0168	1.18e-174	0.13384	0.078229	0.0877405	0.00558627	0.00685401	0.415051
chr7:99935121_A_G	rs62482196	7	99935121	0.0428	A	G	-0.5374	0.0367	1.547e-48	-0.55	0.0367	8.63e-51	0.10817	0.16739	0.518454	0.00458204	0.00581704	0.430876
chr7:99936027_C_T	rs74438787	7	99936027	0.034	T	C	1.1121	0.0406	5.53e-165	1.1211	0.0406	9.58e-168	-0.62993	0.16729	0.000186638	-0.0517558	0.0328376	0.115
chr7:99936286_C_T	rs150159045	7	99936286	0.0065	T	C	-0.3755	0.089	2.456e-05	-0.25	0.0891	0.004994	-0.14225	0.55194	0.796722	0.0136972	0.0143255	0.339
chr7:99936427_C_T	rs3991564	7	99936427	0.1921	T	C	0.4702	0.0167	1.09e-173	0.4748	0.0167	2.59e-177	-0.14474	0.078281	0.0650729	-0.00177884	0.00281448	0.527366
chr7:99936557_A_G	rs201656849	7	99936557	0.0045	A	G	0.2437	0.1094	0.02591	0.2786	0.1095	0.01093	-0.14466	0.50806	0.775979	0.00469302	0.0195932	0.8107
chr7:99936692_D_I	rs372586584	7	99936692	0.3096	D	I	0.0931	0.0184	4.178e-07	0.0948	0.0184	2.629e-07	-0.034543	0.082999	0.677454	0.0243033	0.011833	0.03999
chr7:99937481_A_G	rs112345649	7	99937481	0.1919	A	G	0.4718	0.0167	1.11e-174	0.4768	0.0167	1.64e-178	-0.14474	0.078281	0.0650729	-0.00196215	0.00281665	0.486039
chr7:99937803_A_G	rs113261079	7	99937803	0.1917	A	G	0.4722	0.0168	1.05e-174	0.4769	0.0167	2e-178	-0.14461	0.078322	0.0654485	-0.00193338	0.00281417	0.492072
chr7:99937941_A_G	rs7797025	7	99937941	0.1863	A	G	0.471	0.0171	2.76e-167	0.4758	0.0171	8e-171	-0.15685	0.080039	0.0506058	-0.00957995	0.00698439	0.170181
chr7:99937942_A_G	rs11766917	7	99937942	0.1869	A	G	0.4743	0.0171	3.05e-170	0.4795	0.017	3.82e-174	-0.1642	0.079566	0.0395822	-0.00960107	0.00701664	0.171209
chr7:99937961_D_I	rs532850507	7	99937961	0.4686	D	I	-0.7913	0.0125	1.52e-874	-0.7987	0.0124	8.29e-897	0.40474	0.066983	3.0311e-09	0.02727	0.0107462	0.01116
chr7:99938205_G_T	rs377671442	7	99938205	0.1783	T	G	0.4662	0.0176	8.25e-155	0.4668	0.0176	3.98e-155	-0.16142	0.080739	0.0461318	-0.0154852	0.0121596	0.202841
chr7:99938483_C_T	rs141587987	7	99938483	0.0459	T	C	-0.4014	0.0331	9.083e-34	-0.4114	0.0331	2.202e-35	0.28536	0.13925	0.0409638	-0.0127654	0.0140359	0.363095
chr7:99938864_A_G	rs1636980	7	99938864	0.1913	A	G	-0.4721	0.0168	4.54e-174	-0.4772	0.0168	5.5e-178	0.14515	0.078614	0.0654485	0.00202672	0.0028192	0.472203
chr7:99938955_A_G	rs35305377	7	99938955	0.4532	A	G	-0.8765	0.0108	3.66e-1431	-0.8839	0.0108	4.66e-1470	0.52315	0.060441	7.31139e-17	0.0141151	0.00217175	8.06163e-11
chr7:99939050_C_T	rs118119933	7	99939050	0.1726	T	C	-0.4793	0.0178	3.86e-159	-0.481	0.0178	3.36e-160	0.12849	0.084453	0.128801	0.0167863	0.0143747	0.2429
chr7:99939321_C_T	rs11761253	7	99939321	0.1919	T	C	-0.4715	0.0167	1.68e-174	-0.4764	0.0167	2.95e-178	0.14474	0.078281	0.0650729	0.00200502	0.00281722	0.47665
chr7:99940129_C_T	rs73399595	7	99940129	0.0037	T	C	1.0038	0.1255	1.283e-15	1.0354	0.1255	1.609e-16	-2.3521	1.125	0.0370766	-0.0113363	0.0136833	0.4074
chr7:99940307_C_T	rs13228694	7	99940307	0.1148	T	C	-0.436	0.0211	1.89e-94	-0.4598	0.0211	3.33e-105	0.20809	0.095664	0.0300954	0.0177707	0.00344945	2.5809e-07
chr7:99940630_A_C	rs6979910	7	99940630	0.1925	A	C	0.4714	0.0167	7.1e-175	0.4761	0.0167	1.43e-178	-0.13554	0.078238	0.0838494	-0.00197006	0.00278488	0.47931
chr7:99941005_A_T	rs188568019	7	99941005	0.0284	A	T	-0.4773	0.0427	5.09e-29	-0.4511	0.0427	4.736e-26	0.55976	0.191	0.00354242	-0.0163	0.0365701	0.6558
chr7:99941533_C_T	rs145639665	7	99941533	0.0358	T	C	0.4353	0.0379	1.458e-30	0.4432	0.0379	1.295e-31	-0.2599	0.19246	0.177517	-0.0109413	0.0063747	0.0860943
chr7:99943280_G_T	rs34313920	7	99943280	0.1153	T	G	0.4369	0.0211	6.51e-95	0.4609	0.0211	7.42e-106	-0.20822	0.095737	0.0301162	-0.0182525	0.00344266	1.14633e-07
chr7:99943283_A_G	rs11771936	7	99943283	0.1925	A	G	0.4711	0.0167	1.56e-174	0.4756	0.0167	5.86e-178	-0.15372	0.0783	0.0501996	-0.00189529	0.00281147	0.50023
chr7:99943583_A_T	rs28495773	7	99943583	0.1866	A	T	0.477	0.0171	5.73e-172	0.4822	0.0171	7e-176	-0.11503	0.079517	0.148638	-0.00444231	0.00695285	0.522876
chr7:99943599_A_G	rs150531188	7	99943599	0.0199	A	G	-0.4211	0.0517	3.856e-16	-0.3935	0.0518	2.899e-14	0.12385	0.23626	0.600371	0.00596363	0.00833315	0.474207
chr7:99944032_G_T	rs187708901	7	99944032	0.0013	T	G	0.4073	0.1985	0.04019	0.446	0.1985	0.02464	0.49559	0.55768	0.374628	0.0590227	0.0318234	0.06364
chr7:99946207_A_G	rs34893607	7	99946207	0.1628	A	G	-0.4844	0.018	4.63e-160	-0.5042	0.0179	4.21e-174	0.35326	0.080033	1.25285e-05	0.0151731	0.00294888	2.66989e-07
chr7:99946385_C_G	rs113979344	7	99946385	0.1903	C	G	0.4716	0.0168	6.09e-174	0.4765	0.0168	9.18e-178	-0.16896	0.078444	0.0317395	-0.00291505	0.00300028	0.331254
chr7:99947657_C_G	rs75636500	7	99947657	0.1905	C	G	0.4707	0.0168	3.81e-173	0.4755	0.0168	7.97e-177	-0.16364	0.078371	0.0373164	-0.00258491	0.00283811	0.362408
chr7:99947897_A_T	rs77370288	7	99947897	0.1918	A	T	0.4721	0.0167	6.99e-175	0.4768	0.0167	1.41e-178	-0.14474	0.07828	0.0650729	-0.00214868	0.00298795	0.47207
chr7:99947974_A_G	rs141591562	7	99947974	0.0366	A	G	-0.3976	0.0362	4.034e-28	-0.4015	0.0362	1.233e-28	0.29244	0.19663	0.13761	0.00518634	0.00622133	0.404485
chr7:99948073_C_T	rs12668834	7	99948073	0.0025	T	C	1.1227	0.1815	6.2e-10	1.1228	0.1815	6.183e-10	-0.18827	0.74148	0.799674	-0.0481156	0.0626386	0.4424
chr7:99948655_G_T	rs111963714	7	99948655	0.2168	T	G	0.5042	0.016	6.89e-218	0.5057	0.016	3.54e-219	-0.18985	0.075992	0.0128115	-0.0189166	0.0133761	0.1573
chr7:99948659_G_T	rs112698075	7	99948659	0.2917	T	G	0.4473	0.0152	1.99e-191	0.4476	0.0152	1.44e-191	-0.13982	0.070695	0.0485065	-0.015643	0.0121277	0.1971
chr7:99948769_D_I	rs139483411	7	99948769	0.2362	D	I	-0.5655	0.0158	2.48e-281	-0.5563	0.0158	4.46e-271	0.30797	0.074629	4.33311e-05	0.0132047	0.0127168	0.2991
chr7:99948829_C_T	rs539186948	7	99948829	0.0026	T	C	0.4895	0.1591	0.002087	0.5764	0.1591	0.000292	0.34646	0.51304	0.499804	0.0189616	0.0264413	0.4733
chr7:99948854_D_I	rs534255539	7	99948854	0.4239	D	I	-0.5716	0.0134	2.25e-398	-0.5652	0.0134	6.95e-388	0.24384	0.064983	0.000196472	0.00787246	0.0108867	0.4696
chr7:99949655_D_I	rs201316031	7	99949655	0.181	D	I	-0.5435	0.0176	4.03e-209	-0.538	0.0176	2.2e-204	0.32879	0.081431	6.2748e-05	0.000726285	0.0138904	0.9583
chr7:99949714_A_C	rs112278892	7	99949714	0.0384	A	C	-0.4578	0.036	4.902e-37	-0.4555	0.036	1.206e-36	0.28555	0.17815	0.10961	0.00950545	0.00578606	0.10042
chr7:99949801_A_C	rs142520867	7	99949801	0.0263	A	C	0.4772	0.0433	2.776e-28	0.4515	0.0433	1.932e-25	-0.56573	0.19081	0.00317834	0.00324871	0.00654782	0.619788
chr7:99950006_C_T	rs13246354	7	99950006	0.1624	T	C	-0.484	0.018	6.33e-159	-0.5038	0.018	6.59e-173	0.35307	0.080044	1.2694e-05	0.0158121	0.00297413	1.0576e-07
chr7:99950110_C_T	rs573476757	7	99950110	0.0094	T	C	-0.4881	0.0801	1.099e-09	-0.4959	0.0801	6.048e-10	0.22388	0.34367	0.515074	0.00811577	0.013246	0.540078
chr7:99950297_A_T	rs7795656	7	99950297	0.1917	A	T	0.473	0.0167	9.65e-176	0.478	0.0167	1.1e-179	-0.14996	0.078341	0.0561824	-0.0018947	0.00281486	0.500879
chr7:99950311_C_T	rs189253616	7	99950311	0.0016	T	C	0.3345	0.1806	0.06406	0.3265	0.1806	0.07065	0.63881	0.48279	0.186406	0.0408505	0.0211823	0.05379
chr7:99950408_A_G	rs7795805	7	99950408	0.1916	A	G	0.4774	0.0168	1.79e-178	0.4815	0.0168	1.14e-181	-0.15091	0.078539	0.0552586	-0.0185495	0.0140165	0.1857
chr7:99950416_C_T	rs532285838	7	99950416	0.1916	T	C	-0.4775	0.0168	1.63e-178	-0.4816	0.0168	8.77e-182	0.15091	0.078539	0.0552586	0.0192154	0.0140164	0.1704
chr7:99950417_A_G	rs547186306	7	99950417	0.1916	A	G	0.4775	0.0168	1.63e-178	0.4816	0.0168	8.77e-182	-0.15091	0.078539	0.0552586	-0.0192154	0.0140164	0.1704
chr7:99950418_C_T	rs559354079	7	99950418	0.1916	T	C	0.4775	0.0168	1.63e-178	0.4816	0.0168	8.77e-182	-0.15091	0.078539	0.0552586	-0.0192154	0.0140164	0.1704
chr7:99950427_G_T	rs7799894	7	99950427	0.1916	T	G	-0.4775	0.0168	1.63e-178	-0.4816	0.0168	8.77e-182	0.15091	0.078539	0.0552586	0.00738392	0.00692335	0.286187
chr7:99950450_A_G	rs7799901	7	99950450	0.1917	A	G	-0.4771	0.0167	1.82e-178	-0.4813	0.0167	8.74e-182	0.15071	0.078482	0.0553988	0.00465568	0.0069081	0.500346
chr7:99950508_C_G	rs7799932	7	99950508	0.1913	C	G	-0.474	0.0167	3.61e-176	-0.479	0.0167	3.83e-180	0.14996	0.078341	0.0561824	0.00190182	0.00281641	0.499509
chr7:99950854_A_G	rs144195804	7	99950854	0.029	A	G	0.4438	0.0407	9.906e-28	0.4718	0.0407	3.803e-31	-0.60383	0.1632	0.000240436	-0.0101378	0.00724374	0.161656
chr7:99951315_A_G	rs7341507	7	99951315	0.1915	A	G	0.4731	0.0168	1.64e-175	0.4785	0.0167	1.11e-179	-0.14996	0.078344	0.0561953	-0.00178595	0.00281667	0.52604
chr7:99952828_C_T	rs76798830	7	99952828	0.19	T	C	-0.4723	0.0168	4.3e-174	-0.4775	0.0168	3.7e-178	0.16896	0.078438	0.0317322	0.00242049	0.00283775	0.393679
chr7:99952970_A_G	rs78256546	7	99952970	0.1913	A	G	0.474	0.0167	3.33e-176	0.4791	0.0167	3.54e-180	-0.14996	0.078341	0.0561824	-0.00176783	0.00281601	0.530149
chr7:99953124_C_T	rs140966444	7	99953124	0.0059	T	C	-0.3563	0.0928	0.0001229	-0.2718	0.0928	0.003411	-0.034194	0.57798	0.952849	0.0262199	0.0155795	0.09238
chr7:99953786_D_I	rs369182876	7	99953786	0.1901	D	I	0.466	0.0173	1.44e-160	0.4723	0.0172	3.99e-165	-0.17053	0.080735	0.0351803	-0.0152213	0.0132263	0.2498
chr7:99954393_A_G	rs6946768	7	99954393	0.1898	A	G	-0.4721	0.0168	9e-174	-0.478	0.0168	2.21e-178	0.16907	0.078451	0.0316446	0.00242939	0.00283799	0.391985
chr7:99954457_G_T	rs41280971	7	99954457	0.1911	T	G	-0.4739	0.0168	4.88e-176	-0.4795	0.0167	1.77e-180	0.14995	0.078342	0.0562082	0.0017686	0.00281653	0.530047
chr7:99955364_A_G	rs3087502	7	99955364	0.1913	A	G	-0.4734	0.0168	1.27e-175	-0.4789	0.0167	6.9e-180	0.14996	0.078341	0.0561824	0.00178283	0.00281707	0.526821
chr7:99955638_D_I	rs377261043	7	99955638	0.3108	D	I	-0.1759	0.016	3.336e-28	-0.1762	0.016	2.9e-28	0.01234	0.073844	0.867349	0.0109251	0.0115883	0.3458
chr7:99955866_A_G	rs61735533	7	99955866	0.1913	A	G	-0.4737	0.0168	7.02e-176	-0.4789	0.0167	5.99e-180	0.14996	0.078341	0.0561824	0.00193843	0.00281707	0.49139
chr7:99956290_C_G	rs2906644	7	99956290	0.1317	C	G	-1.0891	0.0185	3.25e-758	-1.0985	0.0184	2.52e-775	0.63171	0.092983	3.21366e-11	0.0160591	0.00345325	3.31261e-06
chr7:99956436_C_T	rs11771799	7	99956436	0.1407	T	C	0.4871	0.0205	1.72e-124	0.4905	0.0205	3.07e-126	-0.13704	0.091761	0.135982	-0.0170123	0.00760891	0.0253626
chr7:99956439_C_T	rs35986051	7	99956439	0.1444	T	C	0.4936	0.0202	9.13e-132	0.4949	0.0202	1.76e-132	-0.17932	0.095315	0.0605341	-0.00496245	0.00760915	0.514292
chr7:99956893_A_T	rs11761426	7	99956893	0.1915	A	T	0.4717	0.0167	1.26e-174	0.4768	0.0167	1.18e-178	-0.14996	0.078348	0.0562082	-0.00187389	0.00281642	0.50583
chr7:99957128_D_I	rs5886120	7	99957128	0.1913	D	I	-0.477	0.0168	4.68e-178	-0.4816	0.0168	1.05e-181	0.1551	0.07847	0.0486519	0.0172471	0.0138158	0.2119
chr7:99957994_D_I	rs151288400	7	99957994	0.1917	D	I	-0.4762	0.0168	1.1e-177	-0.4809	0.0167	2.61e-181	0.15685	0.078421	0.0460469	0.0172395	0.0138158	0.2121
chr7:99960129_C_T	rs77178510	7	99960129	0.0014	T	C	-0.3545	0.1882	0.05959	-0.3348	0.1882	0.07517	-0.69078	0.48284	0.153172	-0.0446886	0.0207185	0.03101
chr7:99960949_C_T	rs80244956	7	99960949	0.0147	T	C	0.4002	0.0635	2.927e-10	0.4206	0.0635	3.524e-11	-0.53406	0.29188	0.0679047	-0.0113403	0.0106813	0.288375
chr7:99961194_A_G	rs6955367	7	99961194	0.1919	A	G	0.4729	0.0167	9.81e-176	0.478	0.0167	9.79e-180	-0.14432	0.078328	0.0660237	-0.00229807	0.00278994	0.410109
chr7:99962053_C_G	rs182089172	7	99962053	0.0073	C	G	-0.4613	0.0835	3.272e-08	-0.4201	0.0835	4.878e-07	0.10889	0.37304	0.770495	0.00203746	0.0155269	0.8956
chr7:99962096_C_T	rs77861211	7	99962096	0.1913	T	C	0.4747	0.0167	1.07e-176	0.4796	0.0167	1.65e-180	-0.14996	0.078348	0.0561953	-0.00207571	0.00282009	0.461704
chr7:99962223_G_T	rs115402443	7	99962223	0.0014	T	G	0.3744	0.1849	0.04291	0.3674	0.1849	0.04693	0.69078	0.48284	0.153172	0.041331	0.0211802	0.05101
chr7:99962298_A_G	rs117861114	7	99962298	0.0409	A	G	0.4104	0.0351	1.21e-31	0.3915	0.0351	6.621e-29	-0.079473	0.16096	0.621713	-0.00361671	0.00569186	0.525156
chr7:99962345_A_G	rs182640756	7	99962345	0.0025	A	G	0.5296	0.1556	0.0006674	0.6165	0.1557	7.496e-05	0.32033	0.47566	0.50098	0.0244349	0.0262158	0.3513
chr7:99962541_A_C	rs149384412	7	99962541	0.005	A	C	-0.2167	0.1012	0.03229	-0.2665	0.1012	0.008482	0.19995	0.46395	0.666684	-0.00788857	0.0174435	0.6511
chr7:99963018_C_T	rs13236234	7	99963018	0.163	T	C	0.4835	0.018	1.04e-159	0.5043	0.0179	1.5e-174	-0.35298	0.080047	1.27644e-05	-0.0155615	0.00294595	1.27558e-07
chr7:99964661_A_G	rs11769057	7	99964661	0.1913	A	G	0.4737	0.0167	3.87e-176	0.4789	0.0167	3.32e-180	-0.15082	0.07838	0.0549035	-0.00196342	0.00282087	0.486409
chr7:99964789_G_T	rs11765869	7	99964789	0.1897	T	G	0.4734	0.0168	9.02e-175	0.4786	0.0168	8.95e-179	-0.16986	0.078481	0.0309243	-0.0026963	0.0028421	0.342774
chr7:99965285_C_T	rs705866	7	99965285	0.1897	T	C	0.4732	0.0168	1.35e-174	0.4784	0.0168	1.23e-178	-0.16986	0.078481	0.0309243	-0.00276867	0.00284256	0.330053
chr7:99965328_D_I	rs11284139	7	99965328	0.1909	D	I	-0.4775	0.0168	4.26e-178	-0.482	0.0168	1.39e-181	0.15714	0.07841	0.0456142	0.0149467	0.0119315	0.210312
chr7:99965370_C_T	rs140686128	7	99965370	0.0076	T	C	-0.4971	0.0938	1.154e-07	-0.5955	0.0938	2.127e-10	-0.29135	0.37585	0.438611	0.00956912	0.0129025	0.4583
chr7:99966058_C_T	rs78874744	7	99966058	0.0295	T	C	0.4104	0.0409	1.195e-23	0.429	0.0409	1.067e-25	-0.48737	0.17536	0.00566109	-0.00196113	0.00663379	0.767514
chr7:99966862_C_G	rs77612288	7	99966862	0.0291	C	G	-0.4358	0.0403	3.101e-27	-0.4614	0.0403	2.41e-30	0.58794	0.16127	0.000295665	0.0121853	0.00742495	0.100771
chr7:99967296_C_T	rs114830158	7	99967296	0.0013	T	C	-0.3699	0.199	0.06307	-0.4168	0.199	0.03624	-0.49559	0.55768	0.374628	-0.0485895	0.0261912	0.06357
chr7:99967644_A_G	rs11768967	7	99967644	0.1917	A	G	-0.4743	0.0167	1.11e-176	-0.4793	0.0167	1.47e-180	0.14517	0.07836	0.0645506	0.00229041	0.00279053	0.411773
chr7:99967737_C_T	rs11768933	7	99967737	0.191	T	C	-0.475	0.0168	9.03e-177	-0.4801	0.0167	9.19e-181	0.15089	0.078384	0.0548151	0.00207981	0.00282065	0.460908
chr7:99967884_C_T	rs117726345	7	99967884	0.009	T	C	-0.3726	0.0734	3.889e-07	-0.364	0.0734	7.214e-07	0.092148	0.31927	0.773001	-0.0074517	0.0126207	0.5549
chr7:99968306_C_T	rs180870984	7	99968306	0.0074	T	C	0.4973	0.0947	1.519e-07	0.5977	0.0947	2.76e-10	0.3012	0.38141	0.430091	-0.00614872	0.0129375	0.6346
chr7:99968371_C_T	rs62482199	7	99968371	0.1113	T	C	-0.4498	0.0211	9.04e-101	-0.4478	0.0211	7.58e-100	0.17051	0.093964	0.0702102	0.00176995	0.00346628	0.609616
chr7:99968489_D_I	rs57275596	7	99968489	0.19	D	I	0.4801	0.0168	7.6e-179	0.4841	0.0168	5.03e-182	-0.15074	0.078482	0.0553605	-0.0155614	0.0119123	0.19144
chr7:99968498_D_I	rs149365789	7	99968498	0.1905	D	I	0.4791	0.0168	9.5e-179	0.4837	0.0168	2.54e-182	-0.15473	0.078606	0.0495907	-0.0151041	0.0119343	0.205656
chr7:99970188_C_T	rs6948685	7	99970188	0.1912	T	C	-0.4738	0.0168	4.97e-176	-0.4792	0.0167	3.05e-180	0.15082	0.07838	0.0549035	0.00210786	0.00282066	0.454887
chr7:99971313_C_T	rs2405442	7	99971313	0.3175	T	C	1.2606	0.0082	2.67e-5182	1.2669	0.0081	1.10e-5349	-0.74251	0.062185	5.54626e-29	-0.0183247	0.00231784	2.65922e-15
chr7:99971834_A_G	rs1859788	7	99971834	0.3177	A	G	1.2588	0.0081	2.67e-5193	1.2651	0.0081	1.53e-5360	-0.74009	0.061724	3.48337e-29	-0.0183957	0.00231274	1.80481e-15
chr7:99971849_A_G	rs114948597	7	99971849	0.0014	A	G	0.3602	0.1901	0.0581	0.3727	0.1901	0.04988	0.69078	0.48284	0.153172	0.0431487	0.0216182	0.04594
chr7:99972122_A_G	rs7792525	7	99972122	0.1911	A	G	0.4744	0.0168	2.34e-176	0.4797	0.0167	1.75e-180	-0.15084	0.078381	0.0548909	-0.0020812	0.00282104	0.460671
chr7:99972215_C_T	rs148891131	7	99972215	0.0011	T	C	0.6075	0.2587	0.01886	0.5774	0.2589	0.02576	-0.93346	0.93505	0.318632	-0.066116	0.0511897	0.1965
chr7:99972403_C_T	rs7792959	7	99972403	0.1917	T	C	-0.4749	0.0167	7.52e-177	-0.4799	0.0167	9.28e-181	0.14502	0.078366	0.0648336	0.00220953	0.0027907	0.428506
chr7:99972847_C_G	rs73161753	7	99972847	0.1914	C	G	-0.5204	0.0167	7.63e-214	-0.5089	0.0167	1.38e-203	0.29526	0.075572	0.000106782	0.00701293	0.00277202	0.0114096
chr7:99972986_A_G	rs62482201	7	99972986	0.0072	A	G	0.8263	0.0822	8.864e-24	0.8287	0.0822	6.736e-24	0.024595	0.4038	0.951457	-0.00881278	0.0176619	0.6178
chr7:99973347_G_T	rs113202779	7	99973347	0.0306	T	G	0.4374	0.041	1.516e-26	0.4319	0.041	6.615e-26	-0.009362	0.16624	0.955114	-0.0248149	0.0374166	0.5072
chr7:99973351_C_T	rs6965207	7	99973351	0.1918	T	C	-0.4775	0.0168	1.12e-178	-0.4819	0.0167	3.87e-182	0.15376	0.078433	0.0505243	0.0155298	0.0121563	0.201423
chr7:99973402_A_G	rs6965458	7	99973402	0.19	A	G	-0.4735	0.0168	3.08e-175	-0.4787	0.0168	3.05e-179	0.16989	0.078482	0.0308958	0.0026819	0.0028418	0.345305
chr7:99973535_A_G	rs78473784	7	99973535	0.0014	A	G	0.3659	0.1853	0.04824	0.3643	0.1853	0.04929	0.69078	0.48284	0.153172	0.0416177	0.0214506	0.05236
chr7:99974105_D_I	rs577625875	7	99974105	0.2528	D	I	-0.2827	0.0163	1.113e-67	-0.283	0.0163	9.285e-68	0.093934	0.073428	0.201414	0.0161841	0.0124325	0.193
chr7:99974968_A_G	rs6975563	7	99974968	0.191	A	G	-0.4753	0.0168	5.38e-177	-0.4805	0.0167	4.3e-181	0.15084	0.078386	0.0548909	0.00211029	0.00282078	0.454386
chr7:99975010_C_T	rs76279335	7	99975010	0.0021	T	C	0.7755	0.1648	2.535e-06	0.7906	0.1648	1.61e-06	-0.75397	0.55708	0.176551	0.000487295	0.0109796	0.9646
chr7:99975111_A_G	rs189809892	7	99975111	0.0011	A	G	0.6077	0.2587	0.01883	0.5775	0.2589	0.02574	-0.93441	0.935	0.318112	-0.0656633	0.0504535	0.1931
chr7:99975266_A_G	rs6975660	7	99975266	0.1915	A	G	0.4761	0.0167	7.49e-178	0.4809	0.0167	1.13e-181	-0.14518	0.078361	0.0645357	-0.00226675	0.00279037	0.416592
chr7:99975407_C_T	rs151185249	7	99975407	0.0111	T	C	0.5202	0.0675	1.25e-14	0.4697	0.0675	3.448e-12	0.26321	0.3186	0.409119	-0.0109749	0.0135393	0.4176
chr7:99976467_G_T	rs182204528	7	99976467	0.0012	T	G	0.6278	0.2284	0.005993	0.6553	0.2286	0.004151	0.59201	0.96434	0.539573	-0.0012962	0.0251523	0.9589
chr7:99976703_A_G	rs1964242	7	99976703	0.1899	A	G	-0.4737	0.0168	3.03e-175	-0.4788	0.0168	3.22e-179	0.17012	0.078519	0.0307468	0.00266807	0.00284208	0.347846
chr7:99976885_C_G	rs150688718	7	99976885	0.0293	C	G	0.4118	0.0411	1.164e-23	0.4298	0.0411	1.234e-25	-0.48134	0.17637	0.00657961	-0.00253694	0.00664264	0.702523
chr7:99977582_G_T	rs73401443	7	99977582	0.1916	T	G	0.4754	0.0167	2.52e-177	0.4806	0.0167	2e-181	-0.14515	0.078363	0.0645952	-0.00221264	0.00278967	0.427689
chr7:99977715_A_G	rs566702187	7	99977715	0.0012	A	G	0.3575	0.2014	0.07592	0.4072	0.2014	0.04321	0.49559	0.55768	0.374628	0.0594293	0.0329662	0.07143
chr7:99978267_A_G	rs182958877	7	99978267	0.0049	A	G	-0.4584	0.1061	1.568e-05	-0.4474	0.1062	2.509e-05	0.42568	0.58911	0.470284	0.0347539	0.0185007	0.06031
chr7:99978364_A_G	rs148450209	7	99978364	0.0093	A	G	-0.4535	0.0774	4.689e-09	-0.4042	0.0774	1.803e-07	0.43393	0.32954	0.188534	-0.0242966	0.013102	0.06368
chr7:99978406_A_G	rs28714213	7	99978406	0.1357	A	G	0.4617	0.0194	8.55e-126	0.4589	0.0194	3.66e-124	-0.16442	0.086015	0.0565327	-0.00223628	0.00311348	0.472599
chr7:99979067_D_I	rs60123996	7	99979067	0.4354	D	I	-0.0069	0.0153	0.651	-0.0099	0.0153	0.5187	0.019587	0.069121	0.777016	0.00806574	0.0108464	0.4571
chr7:99979564_C_G	rs112386097	7	99979564	0.1917	C	G	0.4793	0.0168	5e-179	0.4844	0.0168	4.98e-183	-0.16726	0.078554	0.0337365	-0.00515192	0.00689917	0.455218
chr7:99980104_C_T	rs2108269	7	99980104	0.1917	T	C	0.4755	0.0167	1.2e-177	0.4804	0.0167	1.84e-181	-0.14518	0.078361	0.0645357	-0.00218331	0.00278919	0.433759
chr7:99981016_A_G	rs138290846	7	99981016	0.0208	A	G	0.4025	0.0486	1.152e-16	0.3754	0.0486	1.112e-14	-0.1493	0.21998	0.497657	-0.0117153	0.00797239	0.141703
chr7:99981057_A_G	rs111904024	7	99981057	0.0298	A	G	-0.4012	0.0411	1.503e-22	-0.3942	0.0411	8.188e-22	-0.12029	0.18448	0.514683	-0.00289237	0.00775283	0.709094
chr7:99981775_A_G	rs6945952	7	99981775	0.1912	A	G	0.475	0.0168	1.12e-176	0.4799	0.0167	1.44e-180	-0.15093	0.078388	0.0547646	-0.00208821	0.00281482	0.45817
chr7:99981859_C_G	rs73401450	7	99981859	0.1911	C	G	-0.4752	0.0168	8.58e-177	-0.4802	0.0168	1.08e-180	0.15093	0.078389	0.0547646	0.00211557	0.00281652	0.452574
chr7:99981895_C_T	rs73401451	7	99981895	0.1911	T	C	0.4753	0.0168	8.5e-177	0.4802	0.0168	1.07e-180	-0.15093	0.078389	0.0547646	-0.00210048	0.00281509	0.455575
chr7:99982135_C_T	rs186238957	7	99982135	0.0034	T	C	-0.6008	0.1273	2.364e-06	-0.5979	0.1273	2.646e-06	0.066809	0.41517	0.872224	0.0111896	0.0187239	0.5501
chr7:99982247_A_T	rs182858271	7	99982247	0.0176	A	T	-1.0903	0.0634	3.425e-66	-1.0871	0.0635	8.83e-66	1.0235	0.29829	0.00065283	-0.00951728	0.0447826	0.8317
chr7:99982256_A_T	rs10255133	7	99982256	0.1551	A	T	-0.4798	0.0185	3.93e-148	-0.5047	0.0185	1.14e-164	0.32878	0.082206	7.34176e-05	0.015855	0.00320957	7.81504e-07
chr7:99982606_A_G	rs139352809	7	99982606	0.0034	A	G	0.0873	0.1282	0.496	0.0684	0.1282	0.5937	0.56432	0.40581	0.164983	0.0102076	0.0215938	0.63642
chr7:99983135_C_T	rs10085549	7	99983135	0.1918	T	C	-0.4754	0.0167	1.9e-177	-0.4801	0.0167	4.36e-181	0.14523	0.078403	0.0645803	0.00223881	0.00279003	0.422303
chr7:99983717_C_T	rs189519005	7	99983717	0.0013	T	C	0.3663	0.1985	0.06494	0.4094	0.1985	0.03914	0.49559	0.55768	0.374628	0.061029	0.0327669	0.06253
chr7:99984089_C_T	rs2906657	7	99984089	0.3254	T	C	-1.2047	0.0091	8.22e-3849	-1.214	0.0089	8.10e-4006	0.70966	0.064823	4.50817e-25	0.0178868	0.00234602	2.45291e-14
chr7:99984159_C_G	rs117326834	7	99984159	0.0079	C	G	1.2151	0.097	5.132e-36	1.2284	0.097	9.222e-37	-0.88688	0.44819	0.0484061	0.0140073	0.0145802	0.3367
chr7:99984695_C_G	rs78595432	7	99984695	0.0163	C	G	1.0096	0.0562	3.874e-72	1.0216	0.0562	7.337e-74	-0.773	0.28459	0.00683912	-0.018605	0.00996011	0.0617688
chr7:99985961_A_G	rs532547776	7	99985961	0.0012	A	G	-0.3632	0.2027	0.07311	-0.4103	0.2027	0.04292	-0.49559	0.55768	0.374628	-0.0598082	0.0331682	0.07136
chr7:99987236_G_T	rs7798226	7	99987236	0.3927	T	G	0.6025	0.0128	2.63e-482	0.597	0.0128	1.21e-471	-0.28104	0.062196	7.82889e-06	-0.00522272	0.00222168	0.0187333
chr7:99987805_C_T	rs7783550	7	99987805	0.1988	T	C	-0.4029	0.0166	8.41e-130	-0.4067	0.0166	2.46e-132	0.11555	0.076689	0.132532	0.00132482	0.00275648	0.630786
chr7:99988403_A_G	rs11771419	7	99988403	0.199	A	G	0.4015	0.0166	4.21e-129	0.4052	0.0166	1.48e-131	-0.11563	0.07669	0.13227	-0.00132193	0.00275498	0.631347
chr7:99988810_A_T	rs35699090	7	99988810	0.2675	A	T	-0.4365	0.0159	6.07e-165	-0.4414	0.0159	9.55e-169	0.13939	0.073299	0.0578096	0.00545441	0.012143	0.6533
chr7:99988813_A_T	rs35474292	7	99988813	0.3364	A	T	-0.5849	0.0141	4.17e-375	-0.5867	0.0141	1.21e-377	0.21322	0.067411	0.00165959	0.00549349	0.00554655	0.321962
chr7:99990364_G_T	rs34995835	7	99990364	0.3058	T	G	1.2299	0.0087	2.72e-4313	1.236	0.0087	6.01e-4436	-0.68995	0.062326	1.52405e-25	-0.0177693	0.00236071	5.18816e-14
chr7:99990976_C_G	rs17317214	7	99990976	0.1905	C	G	0.5193	0.0167	5.81e-213	0.5073	0.0167	2.7e-202	-0.30488	0.075617	6.42688e-05	-0.00728475	0.00276704	0.0084711
chr7:99991548_C_T	rs7803454	7	99991548	0.1978	T	C	-0.3999	0.0166	9.73e-128	-0.4034	0.0166	4.72e-130	0.13344	0.076759	0.0827752	0.00236642	0.00295213	0.422786
chr7:99991888_C_G	rs148009350	7	99991888	0.0189	C	G	-0.4037	0.0529	2.282e-14	-0.3908	0.0529	1.501e-13	0.16596	0.27194	0.541963	-0.000253227	0.00760647	0.973443
chr7:99993977_A_G	rs117209214	7	99993977	0.0081	A	G	-0.4045	0.0796	3.798e-07	-0.4194	0.0796	1.399e-07	-0.0095467	0.31715	0.975998	-0.000350724	0.0129724	0.978431
chr7:99994703_A_G	rs79830839	7	99994703	0.0014	A	G	-0.3427	0.1848	0.0637	-0.342	0.1848	0.06422	-0.69078	0.48284	0.153172	-0.0370892	0.0193731	0.05556
chr7:99994739_A_G	rs185130498	7	99994739	0.0136	A	G	-0.3913	0.0622	3.15e-10	-0.4119	0.0622	3.531e-11	0.22464	0.234	0.337544	-0.00879193	0.0568052	0.877
chr7:99994785_A_G	rs11771241	7	99994785	0.1991	A	G	-0.4006	0.0166	1.4e-128	-0.4044	0.0166	4.89e-131	0.11534	0.076688	0.133236	0.00130823	0.00275642	0.635063
chr7:99994813_A_G	rs10241492	7	99994813	0.1991	A	G	0.4012	0.0166	7.07e-129	0.4049	0.0166	2.43e-131	-0.11517	0.076691	0.133832	-0.00126214	0.00275466	0.646821
chr7:99996510_A_G	rs62482204	7	99996510	0.0136	A	G	1.0688	0.0668	1.472e-57	1.0719	0.0668	7.132e-58	-0.27003	0.35078	0.441794	-0.0139388	0.0104591	0.182629
chr7:99996759_A_G	rs186349986	7	99996759	0.0012	A	G	-0.3274	0.2032	0.1071	-0.3724	0.2032	0.06685	-0.49559	0.55768	0.374628	-0.0623172	0.0333755	0.06188
chr7:99997042_A_G	rs141769131	7	99997042	0.0169	A	G	1.0297	0.0562	5.757e-75	1.0357	0.0562	7.905e-76	-0.51976	0.22127	0.0192265	-0.0467511	0.0481924	0.332
chr7:99997454_C_T	rs34266222	7	99997454	0.009	T	C	-0.3761	0.0736	3.185e-07	-0.3658	0.0736	6.693e-07	0.096702	0.31966	0.762395	-0.00756828	0.0126515	0.5497
chr7:99998607_A_G	rs11769886	7	99998607	0.1978	A	G	-0.3991	0.0166	3.02e-127	-0.4029	0.0166	1.11e-129	0.13343	0.07676	0.0827942	0.00180057	0.00277885	0.517015
chr7:99998750_A_G	rs145308367	7	99998750	0.0107	A	G	-0.5363	0.0698	1.537e-14	-0.4853	0.0698	3.682e-12	-0.20041	0.33423	0.549048	0.013206	0.0138032	0.3387
chr7:99999551_C_T	rs183621422	7	99999551	0.004	T	C	0.4693	0.1221	0.0001208	0.49	0.1222	6.047e-05	-0.48348	0.68251	0.479049	-0.0268052	0.0233954	0.2519
chr7:100000274_A_C	rs35111986	7	100000274	0.1977	A	C	-0.3997	0.0166	1.3e-127	-0.4033	0.0166	5.81e-130	0.13342	0.07676	0.0828324	0.00183512	0.00277873	0.508986
chr7:100000839_D_I	rs11338339	7	100000839	0.2363	D	I	-0.3013	0.0163	7.222e-76	-0.3073	0.0163	6.445e-79	0.041445	0.073832	0.574818	0.00959252	0.0128538	0.4555
chr7:100000941_C_T	rs6953749	7	100000941	0.199	T	C	-0.4017	0.0166	2.38e-129	-0.4053	0.0166	1.05e-131	0.11553	0.076684	0.132562	0.00114332	0.00275938	0.678625
chr7:100002772_A_G	rs76913697	7	100002772	0.199	A	G	0.4015	0.0166	3.2e-129	0.4051	0.0166	1.37e-131	-0.11016	0.076671	0.151429	-0.00129056	0.00275816	0.639851
chr7:100003055_D_I	rs150780493	7	100003055	0.1985	D	I	-0.4086	0.0167	4.98e-132	-0.4113	0.0167	8.57e-134	0.11185	0.077113	0.147574	0.00954174	0.0136084	0.4832
chr7:100003782_C_T	rs13238707	7	100003782	0.0159	T	C	0.5197	0.0579	2.861e-19	0.5274	0.0579	8.63e-20	-0.31153	0.2414	0.197492	-0.00459603	0.00918147	0.616669
chr7:100004446_C_T	rs1476679	7	100004446	0.3058	T	C	-1.2281	0.0087	3.60e-4299	-1.2334	0.0087	3.74e-4404	0.68995	0.062325	1.52055e-25	0.0177727	0.0023602	5.06705e-14
chr7:100004543_C_T	rs1000215	7	100004543	0.1996	T	C	0.4018	0.0166	1.27e-129	0.4051	0.0166	9.27e-132	-0.11014	0.076675	0.15153	-0.00143979	0.00273053	0.597991
chr7:100004577_C_G	rs3900792	7	100004577	0.199	C	G	-0.4016	0.0166	2.95e-129	-0.4052	0.0166	1.23e-131	0.11018	0.076669	0.151321	0.0012239	0.00275455	0.656811
chr7:100005720_C_T	rs2003507	7	100005720	0.199	T	C	-0.4015	0.0166	3.38e-129	-0.405	0.0166	1.52e-131	0.11032	0.076663	0.150803	0.00122321	0.00275454	0.656991
chr7:100006457_A_G	rs3815257	7	100006457	0.002	A	G	0.68	0.1635	3.196e-05	0.711	0.1635	1.365e-05	-0.75397	0.55708	0.176551	-0.00140183	0.011212	0.9005
chr7:100006493_A_G	rs68116612	7	100006493	0.1987	A	G	-0.4008	0.0166	2.12e-128	-0.4038	0.0166	2.4e-130	0.10963	0.076814	0.154174	0.00121462	0.0027361	0.657096
chr7:100006965_C_T	rs2286265	7	100006965	0.1406	T	C	-0.4709	0.0193	3.32e-131	-0.4698	0.0193	1.69e-130	0.15649	0.086177	0.0700003	0.00315704	0.00309894	0.308324
chr7:100007298_C_T	rs73401490	7	100007298	0.0013	T	C	-0.3392	0.1899	0.074	-0.3327	0.1899	0.07976	-0.71536	0.49277	0.147231	-0.0378629	0.0195376	0.05263
chr7:100008270_C_T	rs192787100	7	100008270	0.0131	T	C	0.4675	0.0621	5.122e-14	0.4148	0.0621	2.465e-11	-0.47831	0.2751	0.082718	-0.00485939	0.0100643	0.629214
chr7:100008874_D_I	rs147130878	7	100008874	0.1997	D	I	0.4036	0.0166	2.76e-130	0.4071	0.0166	1.31e-132	-0.11334	0.076716	0.140214	-0.011329	0.0137388	0.4096
chr7:100008950_C_T	rs184792215	7	100008950	0.0012	T	C	-0.2832	0.2214	0.2007	-0.3611	0.2214	0.1029	-0.52019	0.57197	0.363555	-0.0576195	0.0325835	0.077
chr7:100009222_D_I	rs34771058	7	100009222	0.1918	D	I	-0.3998	0.0171	1.69e-121	-0.4032	0.0171	1.28e-123	0.13173	0.078771	0.0951043	0.0124949	0.0137673	0.3641
chr7:100009439_C_T	rs142405459	7	100009439	0.0107	T	C	-0.5475	0.072	2.838e-14	-0.4934	0.072	7.348e-12	-0.43284	0.34322	0.207869	0.0144187	0.0136351	0.2903
chr7:100009985_C_G	rs67471932	7	100009985	0.1991	C	G	0.4008	0.0166	7.95e-129	0.4046	0.0166	2.61e-131	-0.11018	0.076669	0.151321	-0.00130624	0.00275448	0.635341
chr7:100009994_C_T	rs73161759	7	100009994	0.1985	T	C	0.4026	0.0166	2.77e-129	0.4066	0.0166	7.43e-132	-0.10995	0.076815	0.152982	-0.00149914	0.00275909	0.586892
chr7:100010244_A_G	rs182808971	7	100010244	0.0074	A	G	0.9751	0.086	8.746e-30	0.9838	0.086	2.822e-30	-0.95594	0.36536	0.00916431	0.0161497	0.0146713	0.271
chr7:100010770_C_T	rs4596570	7	100010770	0.116	T	C	-0.4602	0.021	2.52e-106	-0.4613	0.021	8.41e-107	0.15396	0.093047	0.0986507	0.00234842	0.00337909	0.487064
chr7:100012334_A_G	rs34919929	7	100012334	0.3076	A	G	-1.2295	0.0087	3.79e-4366	-1.2352	0.0086	4.28e-4482	0.69662	0.061885	2.87078e-26	0.0175151	0.00233129	5.77645e-14
chr7:100012579_A_C	rs60738304	7	100012579	0.3076	A	C	1.2295	0.0087	4.88e-4367	1.2354	0.0086	1.17e-4485	-0.69662	0.061885	2.87078e-26	-0.0175022	0.00233178	6.0978e-14
chr7:100013402_G_T	rs5015755	7	100013402	0.1594	T	G	-0.499	0.0194	3.03e-146	-0.5175	0.0193	8.37e-158	0.35215	0.080847	1.61957e-05	0.0147568	0.00294827	5.57883e-07
chr7:100013457_C_T	rs5015756	7	100013457	0.4488	T	C	0.8509	0.011	6.23e-1292	0.8562	0.011	7.94e-1317	-0.49883	0.059824	7.8886e-16	-0.0134977	0.00216553	4.57683e-10
chr7:100014021_C_T	rs73161761	7	100014021	0.0038	T	C	0.6126	0.1133	6.438e-08	0.6233	0.1133	3.825e-08	-0.45021	0.48343	0.352168	0.00306398	0.0272577	0.9105
chr7:100014313_A_G	rs6957928	7	100014313	0.1991	A	G	-0.4016	0.0166	2.57e-129	-0.4052	0.0166	1.05e-131	0.11553	0.076684	0.132562	0.00123876	0.00275631	0.653124
chr7:100014568_D_I	rs377744181	7	100014568	0.3593	D	I	0.179	0.0175	1.341e-24	0.182	0.0175	2.24e-25	0.021793	0.078173	0.780531	-0.0185347	0.0114598	0.1058
chr7:100014711_C_T	rs6465770	7	100014711	0.0654	T	C	-0.9047	0.0268	1.28e-250	-0.9055	0.0268	6.3e-251	0.39469	0.11937	0.00101461	0.0195221	0.00471605	3.48065e-05
chr7:100014846_C_T	rs73161762	7	100014846	0.197	T	C	-0.3999	0.0167	3.44e-127	-0.4028	0.0167	4.41e-129	0.12446	0.077351	0.108268	0.00185144	0.00278729	0.506534
chr7:100015124_A_G	rs67315960	7	100015124	0.199	A	G	0.4015	0.0166	3.37e-129	0.4052	0.0166	1.17e-131	-0.11553	0.076684	0.132562	-0.0011102	0.00275555	0.687025
chr7:100015457_C_T	rs13222543	7	100015457	0.0196	T	C	-0.5052	0.0506	1.844e-23	-0.5136	0.0506	3.49e-24	0.38112	0.21431	0.0759801	-0.000795461	0.00839818	0.924539
chr7:100015490_G_T	rs117789051	7	100015490	0.0039	T	G	0.3204	0.1181	0.006684	0.3078	0.1181	0.009174	0.062668	0.3974	0.874764	-0.0359576	0.0182276	0.04853
chr7:100016354_A_C	rs111757992	7	100016354	0.1995	A	C	0.4022	0.0166	7.33e-130	0.4057	0.0166	3.48e-132	-0.11018	0.076669	0.151321	-0.00127894	0.00273178	0.639662
chr7:100016413_D_I	rs374789575	7	100016413	0.1755	D	I	0.357	0.0182	4.679e-86	0.3529	0.0182	5.085e-84	-0.078865	0.081814	0.335552	-0.0191066	0.0150252	0.2035
chr7:100016781_C_T	rs141450215	7	100016781	0.0035	T	C	0.2338	0.1258	0.0631	0.2109	0.1259	0.09387	0.05878	0.39589	0.882027	-0.0397372	0.018126	0.02836
chr7:100016817_A_C	rs146971791	7	100016817	0.0065	A	C	0.3849	0.0897	1.786e-05	0.2444	0.0898	0.006479	0.23572	0.46862	0.615191	-0.0117676	0.0137201	0.391064
chr7:100016844_C_G	rs11763414	7	100016844	0.199	C	G	0.4014	0.0166	3.76e-129	0.4049	0.0166	1.74e-131	-0.11553	0.076684	0.132562	-0.00115973	0.0027563	0.673933
chr7:100017454_A_G	rs7783159	7	100017454	0.1976	A	G	-0.3999	0.0166	1.13e-127	-0.4036	0.0166	3.98e-130	0.13343	0.07676	0.0827942	0.00198774	0.00277861	0.474379
chr7:100018160_C_T	rs145326024	7	100018160	0.0049	T	C	1.0075	0.1068	4.05e-21	1.0078	0.1069	4.031e-21	0.13077	0.51818	0.800868	-0.0129692	0.0170027	0.4456
chr7:100018591_A_G	rs112321082	7	100018591	0.0014	A	G	-0.3682	0.1854	0.04706	-0.3648	0.1854	0.04915	-0.71478	0.49264	0.147452	-0.0371857	0.0192924	0.05392
chr7:100018904_A_G	rs66632384	7	100018904	0.199	A	G	-0.4017	0.0166	2.38e-129	-0.4054	0.0166	8.19e-132	0.11018	0.076669	0.151321	0.00121356	0.00275448	0.659518
chr7:100019402_A_G	rs141399212	7	100019402	0.0099	A	G	-0.4919	0.0739	2.801e-11	-0.5484	0.0739	1.144e-13	-0.030814	0.32067	0.923485	0.0123536	0.011545	0.2846
chr7:100020771_G_T	rs73161763	7	100020771	0.0405	T	G	-0.4849	0.0354	1.183e-42	-0.4638	0.0355	4.388e-39	0.44505	0.156	0.00451648	-0.00306605	0.00560722	0.584513
chr7:100020982_A_G	rs28490152	7	100020982	0.1995	A	G	-0.4033	0.0166	1.63e-130	-0.407	0.0166	5.8e-133	0.11018	0.076669	0.151321	0.00126853	0.00272993	0.642164
chr7:100021405_A_G	rs118004628	7	100021405	0.0223	A	G	0.4144	0.0481	6.518e-18	0.4275	0.0481	5.834e-19	-0.066713	0.20779	0.748307	-0.00581878	0.00906089	0.520752
chr7:100021618_A_C	rs6970806	7	100021618	0.1989	A	C	0.4027	0.0166	6.11e-130	0.4066	0.0166	1.49e-132	-0.11553	0.076684	0.132562	-0.00134753	0.00275946	0.625315
chr7:100021679_A_G	rs6970828	7	100021679	0.198	A	G	0.4031	0.0167	8.26e-129	0.4072	0.0167	1.7e-131	-0.11482	0.076824	0.135663	-0.00359034	0.0066586	0.589746
chr7:100023308_C_T	rs28660238	7	100023308	0.1995	T	C	-0.4034	0.0166	1.38e-130	-0.4071	0.0166	4.83e-133	0.10958	0.076701	0.153727	0.00121774	0.00273058	0.655622
chr7:100023775_A_G	rs186458192	7	100023775	0.0032	A	G	0.5599	0.1321	2.263e-05	0.5955	0.1321	6.571e-06	0.1067	0.49317	0.828795	-0.00509043	0.0190219	0.789
chr7:100023838_C_T	rs67163493	7	100023838	0.1989	T	C	-0.4028	0.0166	5.14e-130	-0.4067	0.0166	1.28e-132	0.11553	0.076684	0.132562	0.00114981	0.0027562	0.676554
chr7:100024153_C_T	rs73403312	7	100024153	0.1977	T	C	0.4056	0.0167	6.53e-130	0.4103	0.0167	4.83e-133	-0.11832	0.076907	0.124586	-0.00254898	0.00665864	0.701862
chr7:100024607_D_I	rs543958015	7	100024607	0.0729	D	I	0.4062	0.0292	6.903e-44	0.4118	0.0292	4.491e-45	-0.060992	0.13971	0.662628	-0.0240156	0.0229518	0.2954
chr7:100025320_D_I	rs549307225	7	100025320	0.0741	D	I	-0.2546	0.0295	6.682e-18	-0.265	0.0295	2.833e-19	-0.095151	0.13618	0.485054	-0.0206357	0.0215332	0.3379
chr7:100025345_A_T	rs117078929	7	100025345	0.1175	A	T	0.4395	0.021	1.6e-97	0.4512	0.021	7.51e-103	-0.17535	0.096722	0.0704531	-0.00497812	0.00348375	0.153018
chr7:100025564_C_T	rs67196635	7	100025564	0.1995	T	C	0.4045	0.0166	2.29e-131	0.4083	0.0166	6.81e-134	-0.11018	0.076669	0.151321	-0.00156459	0.00273453	0.567212
chr7:100025901_C_T	rs62482208	7	100025901	0.0066	T	C	0.9279	0.0904	1.07e-24	0.9382	0.0905	3.336e-25	-0.068879	0.40105	0.86371	-0.0011178	0.018153	0.9509
chr7:100026292_A_G	rs3807475	7	100026292	0.1608	A	G	-0.5031	0.0184	1.85e-165	-0.5201	0.0183	1.9e-177	0.35215	0.080847	1.6192e-05	0.0149716	0.00294968	3.86154e-07
chr7:100026364_C_T	rs73403315	7	100026364	0.0014	T	C	-0.3703	0.1864	0.04699	-0.3724	0.1864	0.0458	-0.71478	0.49264	0.147452	-0.0370651	0.0192922	0.0547
chr7:100026415_D_I	rs10693652	7	100026415	0.1998	D	I	0.4068	0.0166	3.38e-132	0.4107	0.0166	9.46e-135	-0.11119	0.076509	0.146798	-0.0112823	0.0118681	0.341786
chr7:100026421_G_T	rs200701118	7	100026421	0.0232	T	G	-0.4723	0.0478	4.716e-23	-0.4651	0.0478	2.184e-22	0.059038	0.22282	0.791152	0.00145545	0.00905117	0.872249
chr7:100026780_C_G	rs60257855	7	100026780	0.199	C	G	-0.4038	0.0166	8.79e-131	-0.4078	0.0166	1.97e-133	0.11553	0.076684	0.132562	0.00122423	0.00275458	0.656729
chr7:100027003_C_G	rs148383191	7	100027003	0.0061	C	G	-0.563	0.0956	3.945e-09	-0.5315	0.0957	2.78e-08	0.55649	0.4017	0.166587	-0.0132736	0.015193	0.3823
chr7:100027270_C_T	rs547463117	7	100027270	0.0084	T	C	-0.4064	0.0761	9.377e-08	-0.3845	0.0762	4.461e-07	0.058526	0.32336	0.856448	-0.000655803	0.0132752	0.9606
chr7:100027339_C_G	rs74460138	7	100027339	0.199	C	G	0.4033	0.0166	2.38e-130	0.4075	0.0166	3.56e-133	-0.11018	0.076669	0.151321	-0.00174824	0.00292478	0.550016
chr7:100027487_A_C	rs114954254	7	100027487	0.0014	A	C	0.3672	0.1874	0.0501	0.3599	0.1875	0.05486	0.71478	0.49264	0.147452	0.0374003	0.0193323	0.05304
chr7:100027688_C_G	rs199973116	7	100027688	0.0086	C	G	0.4142	0.0752	3.584e-08	0.4026	0.0752	8.57e-08	-0.075108	0.30793	0.807402	0.00181254	0.0132878	0.8915
chr7:100028187_C_T	rs6975729	7	100028187	0.1989	T	C	-0.4044	0.0166	3.19e-131	-0.4086	0.0166	5.31e-134	0.11553	0.076684	0.132562	0.00140198	0.00275464	0.610786
chr7:100028352_C_T	rs117656893	7	100028352	0.0056	T	C	-0.4816	0.1071	6.877e-06	-0.4406	0.1071	3.893e-05	0.37059	0.45301	0.413723	0.0085814	0.0213119	0.6872
chr7:100028484_C_T	rs6962151	7	100028484	0.1994	T	C	0.405	0.0166	1.09e-131	0.4092	0.0166	1.72e-134	-0.11018	0.076669	0.151321	-0.00124797	0.00273043	0.647629
chr7:100028757_G_T	rs148401918	7	100028757	0.009	T	G	-0.4028	0.0738	4.754e-08	-0.3927	0.0738	1.025e-07	0.10748	0.32074	0.7377	-0.00529051	0.012597	0.6745
chr7:100029435_C_T	rs77227535	7	100029435	0.0118	T	C	-0.5055	0.0664	2.576e-14	-0.523	0.0664	3.229e-15	0.011339	0.24928	0.963736	-0.00488893	0.0111546	0.661176
chr7:100030348_A_C	rs55721535	7	100030348	0.1786	A	C	0.5259	0.0175	4.58e-199	0.5164	0.0175	3.24e-191	-0.31913	0.079015	6.2431e-05	-0.00802209	0.00283998	0.00473257
chr7:100030832_C_T	rs41280974	7	100030832	0.0172	T	C	-0.5721	0.0624	5.069e-20	-0.5366	0.0625	8.667e-18	-0.059407	0.25312	0.814539	0.0143369	0.00906388	0.113704
chr7:100031360_C_T	rs1136496	7	100031360	0.0203	T	C	-0.6166	0.0557	1.689e-28	-0.6123	0.0557	4.246e-28	0.4486	0.23566	0.0575572	-0.00625793	0.00830444	0.451111
chr7:100031502_D_I	rs146771744	7	100031502	0.1908	D	I	0.4145	0.0172	9.49e-128	0.4193	0.0172	8.87e-131	-0.1074	0.079646	0.178131	-0.0105152	0.0137432	0.4442
chr7:100031612_A_G	rs1073	7	100031612	0.1989	A	G	-0.4045	0.0166	3.12e-131	-0.4088	0.0166	4.17e-134	0.11553	0.076684	0.132562	0.00127551	0.00275456	0.643325
chr7:100031752_G_T	rs73403321	7	100031752	0.0012	T	G	-0.3472	0.2193	0.1134	-0.414	0.2194	0.05911	-0.52429	0.57194	0.359758	-0.0429482	0.0225176	0.05648
chr7:100031758_G_T	rs67483801	7	100031758	0.1995	T	G	-0.405	0.0166	8.85e-132	-0.4089	0.0166	2.22e-134	0.11018	0.076669	0.151321	0.00133747	0.00272936	0.624111
chr7:100032288_C_T	rs4989959	7	100032288	0.199	T	C	0.4042	0.0166	4.04e-131	0.4084	0.0166	6.76e-134	-0.11018	0.076669	0.151321	-0.00146138	0.00275732	0.596113
chr7:100032665_A_G	rs4074838	7	100032665	0.1989	A	G	-0.4044	0.0166	3.09e-131	-0.4085	0.0166	5.76e-134	0.11553	0.076684	0.132562	0.00118225	0.00275542	0.667878
chr7:100033148_A_G	rs61739416	7	100033148	0.0014	A	G	0.3655	0.1875	0.05118	0.3589	0.1875	0.05555	0.71478	0.49264	0.147452	0.0374002	0.0193323	0.05304
chr7:100033389_C_T	rs200078456	7	100033389	0.0039	T	C	-0.5409	0.1148	2.475e-06	-0.5799	0.1148	4.439e-07	0.057484	0.39589	0.88461	0.00867953	0.0185026	0.639
chr7:100033562_C_G	rs565701563	7	100033562	0.0529	C	G	-0.0133	0.0378	0.7252	-0.0062	0.0378	0.8686	-0.34948	0.18136	0.0545632	0.0348465	0.0216008	0.1067
chr7:100034043_C_T	rs370576870	7	100034043	0.0018	T	C	-0.2093	0.1892	0.2686	-0.2797	0.1893	0.1396	0.23944	0.55803	0.668067	0.0289925	0.034485	0.4005
chr7:100035123_C_G	rs62482210	7	100035123	0.1398	C	G	0.4704	0.0195	5.33e-129	0.4712	0.0195	2.01e-129	-0.1621	0.086049	0.0601866	-0.00199123	0.00308715	0.518924
chr7:100035274_A_G	rs117911427	7	100035274	0.0258	A	G	-0.4552	0.0446	1.981e-24	-0.4511	0.0446	5.253e-24	0.02919	0.21471	0.891918	0.00121421	0.00787877	0.877521
chr7:100035287_C_T	rs149744179	7	100035287	0.0252	T	C	-0.3745	0.0447	5.222e-17	-0.3672	0.0447	2.131e-16	0.10654	0.20937	0.611069	0.011723	0.00719393	0.103194
chr7:100036227_D_I	rs140443760	7	100036227	0.1997	D	I	-0.408	0.0166	5.19e-133	-0.4104	0.0166	1.46e-134	0.11508	0.07666	0.133961	0.0103133	0.0137433	0.453
chr7:100036606_C_G	rs117031673	7	100036606	0.0294	C	G	0.4054	0.0418	3.334e-22	0.384	0.0419	4.612e-20	-0.012909	0.18688	0.944955	-0.00713573	0.00702305	0.309608
chr7:100037690_C_T	rs111265471	7	100037690	0.199	T	C	0.4047	0.0166	2.06e-131	0.4084	0.0166	7.52e-134	-0.11018	0.076669	0.151321	-0.00142357	0.00275758	0.605688
chr7:100037771_A_G	rs190475453	7	100037771	0.0013	A	G	0.3278	0.218	0.1326	0.3964	0.218	0.069	0.51894	0.57195	0.364687	0.0631327	0.0337993	0.06178
chr7:100037900_D_I	rs367546488	7	100037900	0.1986	D	I	-0.4066	0.0167	1.3e-131	-0.4104	0.0167	4.09e-134	0.11531	0.076736	0.13357	0.0102882	0.0137433	0.4541
chr7:100038930_G_T	rs112399925	7	100038930	0.0014	T	G	-0.3714	0.1872	0.04726	-0.3591	0.1872	0.05508	-0.71478	0.49264	0.147452	-0.0374002	0.0193323	0.05304
chr7:100038945_C_T	rs7800667	7	100038945	0.1989	T	C	-0.4049	0.0166	1.6e-131	-0.4086	0.0166	5.47e-134	0.11553	0.076684	0.132562	0.00129967	0.00275474	0.637075
chr7:100039162_D_I	rs145560482	7	100039162	0.1054	D	I	0.0741	0.0261	0.004516	0.0776	0.0261	0.002948	0.015075	0.11519	0.895926	-0.013096	0.0181511	0.4706
chr7:100039523_C_T	rs117320777	7	100039523	0.0165	T	C	-0.4164	0.0559	9.378e-14	-0.4131	0.0559	1.482e-13	0.1309	0.22228	0.556199	0.00260767	0.00988373	0.791907
chr7:100039815_C_T	rs11761725	7	100039815	0.1976	T	C	-0.4032	0.0166	8.52e-130	-0.407	0.0166	2.61e-132	0.13343	0.076767	0.0828324	0.00210486	0.00277712	0.448494
chr7:100039970_C_T	rs11761784	7	100039970	0.1995	T	C	-0.4054	0.0166	5.05e-132	-0.4089	0.0166	2.51e-134	0.11018	0.076669	0.151321	0.00166511	0.00273358	0.542438
chr7:100040410_D_I	rs576567651	7	100040410	0.1907	D	I	0.205	0.0203	4.41e-24	0.2094	0.0203	4.558e-25	-0.1632	0.085859	0.0579295	-0.00134628	0.0147347	0.9272
chr7:100040765_C_T	rs141167977	7	100040765	0.0107	T	C	0.4672	0.072	8.6e-11	0.4099	0.072	1.267e-08	-0.071637	0.36327	0.843754	0.054291	0.0589539	0.3571
chr7:100040803_A_G	rs181797604	7	100040803	0.0013	A	G	-0.3255	0.219	0.1372	-0.4064	0.219	0.06352	-0.51894	0.57195	0.364687	-0.0613398	0.0335851	0.06779
chr7:100042413_C_T	rs55773945	7	100042413	0.461	T	C	0.8297	0.0112	1.54e-1194	0.8355	0.0112	6.56e-1220	-0.4983	0.060383	1.48594e-15	-0.0137135	0.00216202	2.25455e-10
chr7:100043055_A_G	rs11764818	7	100043055	0.1989	A	G	-0.4049	0.0166	1.54e-131	-0.4086	0.0166	5.36e-134	0.11553	0.076684	0.132562	0.00135549	0.0027545	0.622649
chr7:100043173_A_G	rs112317829	7	100043173	0.1995	A	G	0.4055	0.0166	4.34e-132	0.4089	0.0166	2.28e-134	-0.11018	0.076669	0.151321	-0.00159368	0.0027334	0.559867
chr7:100043263_A_G	rs187985770	7	100043263	0.0085	A	G	-0.4038	0.076	1.07e-07	-0.3847	0.076	4.16e-07	0.063023	0.32595	0.846763	-0.00198208	0.0132626	0.8812
chr7:100043811_D_I	rs138128268	7	100043811	0.2	D	I	-0.4097	0.0166	7.43e-134	-0.4138	0.0166	1.42e-136	0.11056	0.076657	0.149889	0.0108577	0.0118591	0.359896
chr7:100044186_A_G	rs532208530	7	100044186	0.0013	A	G	-0.3376	0.2179	0.1214	-0.4085	0.218	0.06089	-0.51894	0.57195	0.364687	-0.0609728	0.0333744	0.06771
chr7:100044551_C_T	rs28629346	7	100044551	0.1995	T	C	0.4055	0.0166	4.48e-132	0.4089	0.0166	2.35e-134	-0.11018	0.076669	0.151321	-0.00161988	0.00273357	0.553456
chr7:100044754_A_G	rs28578163	7	100044754	0.1993	A	G	0.4055	0.0166	8.2e-132	0.409	0.0166	3.47e-134	-0.11018	0.076669	0.151321	-0.00158708	0.00273626	0.561902
chr7:100045272_A_G	rs186951256	7	100045272	0.0012	A	G	-0.3159	0.2235	0.1574	-0.3894	0.2235	0.08147	-0.51894	0.57195	0.364687	-0.0602155	0.0329659	0.06776
chr7:100045282_C_T	rs146664900	7	100045282	0.0037	T	C	0.9882	0.1473	1.95e-11	1.0644	0.1472	4.789e-13	-0.8703	0.74889	0.245759	0.073977	0.0659798	0.2622
chr7:100045885_A_G	rs6967277	7	100045885	0.1995	A	G	0.4055	0.0166	3.91e-132	0.409	0.0166	1.84e-134	-0.11018	0.076669	0.151321	-0.00170379	0.00273489	0.533296
chr7:100046399_C_T	rs189717636	7	100046399	0.0185	T	C	-0.4481	0.058	1.144e-14	-0.4362	0.0581	5.796e-14	0.37188	0.28795	0.197151	-0.00794256	0.00815861	0.330296
chr7:100046504_A_G	rs67239991	7	100046504	0.1995	A	G	0.4056	0.0166	3.84e-132	0.4091	0.0166	1.77e-134	-0.11018	0.076669	0.151321	-0.00161215	0.00273474	0.555522
chr7:100046979_D_I	rs145505920	7	100046979	0.1834	D	I	0.5197	0.0171	9.13e-202	0.5115	0.0172	7.09e-195	-0.32099	0.079084	5.7491e-05	-0.00917376	0.0122218	0.452889
chr7:100047170_D_I	rs545555454	7	100047170	0.2013	D	I	0.4083	0.0167	1.37e-132	0.4121	0.0167	4.74e-135	-0.11515	0.076842	0.134636	-0.0123141	0.0137104	0.3691
chr7:100047852_C_G	rs139912246	7	100047852	0.0098	C	G	0.594	0.0781	2.871e-14	0.5443	0.0782	3.306e-12	0.5135	0.35806	0.152181	-0.00898667	0.0139286	0.5188
chr7:100049485_A_C	rs113805968	7	100049485	0.0013	A	C	-0.3286	0.2189	0.1333	-0.4019	0.2189	0.0664	-0.52429	0.57194	0.359758	-0.0389257	0.0212872	0.06746
chr7:100049742_A_G	rs111493473	7	100049742	0.1995	A	G	0.4056	0.0166	3.78e-132	0.4091	0.0166	1.71e-134	-0.11018	0.076669	0.151321	-0.00144052	0.00273242	0.598058
chr7:100050012_C_T	rs116905126	7	100050012	0.0034	T	C	-0.4562	0.1221	0.0001876	-0.2863	0.1222	0.01914	-0.16816	0.57085	0.76844	0.0173973	0.0236942	0.4628
chr7:100050243_C_T	rs117232798	7	100050243	0.0179	T	C	1.0776	0.0565	3.482e-81	1.0828	0.0565	6.463e-82	-0.077057	0.27448	0.779022	-0.0197875	0.00850267	0.0199541
chr7:100050993_A_G	rs148974846	7	100050993	0.0197	A	G	1.0186	0.0522	9.978e-85	1.0017	0.0523	6.97e-82	-0.41101	0.2366	0.0829851	-0.0145827	0.00961686	0.129427
chr7:100051218_C_T	rs184802674	7	100051218	0.0013	T	C	0.3198	0.218	0.1422	0.3909	0.218	0.0729	0.51894	0.57195	0.364687	0.0621583	0.0333745	0.06254
chr7:100051813_C_T	rs113530136	7	100051813	0.0014	T	C	0.3534	0.1861	0.05754	0.3441	0.1861	0.06444	0.71522	0.49417	0.14846	0.0383934	0.019057	0.04394
chr7:100052179_D_I	rs546537082	7	100052179	0.2593	D	I	-0.2116	0.0168	2.013e-36	-0.2158	0.0168	7.977e-38	0.080271	0.073611	0.276051	-0.0137826	0.0122747	0.2615
chr7:100052199_A_C	rs111415109	7	100052199	0.0563	A	C	0.539	0.0338	2.6e-57	0.5393	0.0338	2.467e-57	-0.087237	0.15351	0.570112	-0.0382111	0.0300287	0.2032
chr7:100053690_C_T	rs2406255	7	100053690	0.1976	T	C	0.403	0.0166	9.33e-130	0.4067	0.0166	3.12e-132	-0.13342	0.076775	0.0828896	-0.00206681	0.00277947	0.457118
chr7:100054177_C_T	rs73161772	7	100054177	0.0432	T	C	-0.1046	0.0345	0.002462	-0.1011	0.0345	0.00343	-0.16171	0.15236	0.289048	-0.00444622	0.00564812	0.431163
chr7:100054637_D_I	rs150726853	7	100054637	0.1975	D	I	-0.4055	0.0167	6.99e-130	-0.4082	0.0167	1.24e-131	0.13415	0.076832	0.0814329	0.0115421	0.0118913	0.331732
chr7:100054937_D_I	rs144597561	7	100054937	0.1166	D	I	-0.4452	0.0211	1.32e-98	-0.4487	0.0211	3.63e-100	0.18373	0.094366	0.0521075	0.0150124	0.0160697	0.3502
chr7:100056121_C_G	rs141890687	7	100056121	0.0093	C	G	0.4114	0.0798	2.542e-07	0.3447	0.0799	1.58e-05	0.13355	0.39647	0.736394	0.0145251	0.0123492	0.239516
chr7:100056166_C_T	rs6955362	7	100056166	0.199	T	C	-0.4051	0.0166	1.34e-131	-0.4087	0.0166	4.93e-134	0.11566	0.076688	0.132157	0.00144185	0.00275606	0.600866
chr7:100056220_C_T	rs6975514	7	100056220	0.199	T	C	0.4052	0.0166	1.11e-131	0.4088	0.0166	4.39e-134	-0.11566	0.076688	0.132157	-0.00138326	0.00275598	0.615728
chr7:100056546_A_G	rs187499676	7	100056546	0.0059	A	G	-0.4619	0.1011	4.924e-06	-0.4344	0.1011	1.748e-05	0.35944	0.43292	0.406799	0.0316858	0.0206759	0.1254
chr7:100056951_A_G	rs182686568	7	100056951	0.0058	A	G	-0.4656	0.1019	4.89e-06	-0.4311	0.1019	2.339e-05	0.35944	0.43292	0.406799	0.0402024	0.0206736	0.05182
chr7:100057764_A_G	rs183757609	7	100057764	0.0035	A	G	-0.5441	0.1245	1.241e-05	-0.5949	0.1245	1.763e-06	0.063794	0.3992	0.873102	0.00604877	0.0183296	0.7414
chr7:100057932_D_I	rs146595378	7	100057932	0.0967	D	I	-0.4913	0.0231	2.52e-100	-0.487	0.0231	1.92e-98	0.40473	0.098975	5.06874e-05	-0.0255178	0.020018	0.2024
chr7:100058863_C_T	rs76909436	7	100058863	0.0136	T	C	-0.4953	0.0629	3.478e-15	-0.5094	0.0629	5.66e-16	-0.28174	0.28187	0.318031	0.0164374	0.00944056	0.0816574
chr7:100059815_A_G	rs117386333	7	100059815	0.0077	A	G	-0.5015	0.0843	2.747e-09	-0.6368	0.0843	4.133e-14	0.032611	0.38626	0.932749	0.0122976	0.0147679	0.405
chr7:100060125_C_T	rs144613397	7	100060125	0.0796	T	C	-0.4222	0.0254	2.802e-62	-0.4354	0.0253	3.477e-66	0.10217	0.11103	0.357915	0.00485025	0.00409846	0.236639
chr7:100060732_D_I	rs370915286	7	100060732	0.2012	D	I	-0.4047	0.0167	4.4e-130	-0.4084	0.0167	1.64e-132	0.11366	0.077073	0.140932	0.008292	0.0117302	0.479631
chr7:100061719_G_T	rs574527620	7	100061719	0.0203	T	G	-0.4042	0.053	2.299e-14	-0.3791	0.053	8.347e-13	0.19224	0.21742	0.377034	0.0361396	0.0427587	0.398
chr7:100061723_A_G	rs112473927	7	100061723	0.0014	A	G	-0.3515	0.1861	0.05891	-0.3492	0.1861	0.06059	-0.71478	0.49264	0.147452	-0.0373127	0.018503	0.04374
chr7:100062073_D_I	rs11444435	7	100062073	0.1998	D	I	0.4069	0.0166	4.38e-132	0.4104	0.0166	2.37e-134	-0.11073	0.076673	0.149345	-0.0100938	0.0118516	0.39439
chr7:100063919_D_I	rs11453225	7	100063919	0.1989	D	I	0.4057	0.0167	5.93e-131	0.4093	0.0167	2.44e-133	-0.11587	0.076678	0.131414	-0.00947454	0.011854	0.424133
chr7:100064494_A_G	rs11559121	7	100064494	0.0134	A	G	-0.2629	0.0661	7.002e-05	-0.2919	0.0661	1.014e-05	0.94754	0.30573	0.00205305	-0.0759387	0.0527006	0.1496
chr7:100064719_A_G	rs7806537	7	100064719	0.3787	A	G	0.6045	0.013	3.77e-471	0.6016	0.013	1.62e-465	-0.28224	0.062868	8.93511e-06	-0.00597081	0.0022365	0.00759159
chr7:100065443_A_T	rs7811142	7	100065443	0.199	A	T	0.4051	0.0166	1.32e-131	0.4084	0.0166	7.53e-134	-0.11553	0.076684	0.132562	-0.00126569	0.00275572	0.646023
chr7:100065527_C_T	rs142961093	7	100065527	0.0173	T	C	-0.5648	0.0622	1.07e-19	-0.5336	0.0622	9.892e-18	-0.059418	0.25369	0.814918	0.0146438	0.00906854	0.106356
chr7:100066441_A_T	rs117948316	7	100066441	0.0285	A	T	-0.4753	0.0423	2.426e-29	-0.4908	0.0423	3.504e-31	0.65264	0.17304	0.000182222	0.0076683	0.00779283	0.325105
chr7:100066850_D_I	rs556113937	7	100066850	0.2209	D	I	0.1588	0.0191	9.139e-17	0.1568	0.0191	2.291e-16	-0.1041	0.081396	0.201539	-0.000939873	0.013501	0.9445
chr7:100067272_A_G	rs150702181	7	100067272	0.0358	A	G	-0.4171	0.0368	8.473e-30	-0.4225	0.0368	1.611e-30	0.2729	0.20183	0.17697	0.00185457	0.00631519	0.769012
chr7:100068286_A_C	rs548998637	7	100068286	0.0021	A	C	-0.6877	0.1736	7.448e-05	-0.7695	0.1736	9.361e-06	0.085578	0.69583	0.902169	-0.0215439	0.0290035	0.4576
chr7:100068299_C_T	rs146444186	7	100068299	0.002	T	C	-0.708	0.1772	6.444e-05	-0.763	0.1772	1.67e-05	0.076876	0.69621	0.912122	-0.0275474	0.0291471	0.3446
chr7:100068936_C_T	rs7794485	7	100068936	0.197	T	C	0.405	0.0167	1.63e-130	0.4082	0.0167	1.41e-132	-0.13327	0.076781	0.083253	-0.00160977	0.00278239	0.562889
chr7:100069088_C_T	rs111972532	7	100069088	0.1987	T	C	0.405	0.0166	3.83e-131	0.4081	0.0166	3.61e-133	-0.11555	0.076709	0.132648	-0.000689939	0.00275438	0.80221
chr7:100069703_C_T	rs75792206	7	100069703	0.0313	T	C	0.3974	0.0407	1.621e-22	0.3983	0.0407	1.332e-22	-0.19501	0.19289	0.312529	-0.00169471	0.00676132	0.802086
chr7:100070089_A_G	rs189590642	7	100070089	0.0048	A	G	-0.4899	0.1107	9.677e-06	-0.4747	0.1107	1.814e-05	0.42926	0.62207	0.49049	0.0171573	0.0188533	0.3628
chr7:100070680_A_G	rs4727455	7	100070680	0.1614	A	G	-0.5006	0.0183	1.69e-164	-0.5176	0.0183	2.05e-176	0.35224	0.080853	1.61436e-05	0.015204	0.00294932	2.53497e-07
chr7:100070758_C_T	rs4472444	7	100070758	0.1992	T	C	0.4056	0.0166	9.07e-132	0.4088	0.0166	6.7e-134	-0.11021	0.076673	0.151252	-0.000989637	0.00273455	0.717426
chr7:100071088_A_G	rs151017189	7	100071088	0.019	A	G	-0.5262	0.0525	1.263e-23	-0.4942	0.0526	5.32e-21	0.087786	0.25589	0.731695	0.0193788	0.00919314	0.0350347
chr7:100071391_A_T	7:100071391_A_T	7	100071391	0.0867	A	T	0.308	0.0261	4.167e-32	0.3114	0.0261	8.617e-33	-0.057481	0.12158	0.636576	0.00350464	0.0192317	0.8554
chr7:100072031_C_T	rs7809801	7	100072031	0.2003	T	C	0.3975	0.0175	9.15e-115	0.4038	0.0175	1.86e-118	-0.11007	0.076675	0.151778	-0.00100081	0.00273488	0.714408
chr7:100072767_C_T	rs1962269	7	100072767	0.1991	T	C	-0.4052	0.0166	1.62e-131	-0.4082	0.0166	1.57e-133	0.11018	0.076669	0.151321	0.000842108	0.00273499	0.758157
chr7:100072772_A_T	rs1962268	7	100072772	0.0515	A	T	-0.4904	0.0321	7.83e-53	-0.5069	0.032	2.242e-56	0.29198	0.13342	0.0291206	0.00840054	0.0052315	0.108326
chr7:100072955_C_T	rs555969241	7	100072955	0.0059	T	C	-0.467	0.1011	3.879e-06	-0.4407	0.1012	1.321e-05	0.35944	0.43292	0.406799	0.0325326	0.0204816	0.1122
chr7:100073069_C_G	rs11773661	7	100073069	0.1986	C	G	-0.4044	0.0166	8.13e-131	-0.4075	0.0166	7.24e-133	0.11473	0.076672	0.135204	0.000734843	0.00275885	0.789963
chr7:100073292_A_G	rs11766752	7	100073292	0.1992	A	G	0.4052	0.0166	1.22e-131	0.4082	0.0166	1.31e-133	-0.10937	0.076658	0.154323	-0.000849986	0.00273481	0.755951
chr7:100074020_A_G	rs66958101	7	100074020	0.1985	A	G	-0.4048	0.0166	4.21e-131	-0.4079	0.0166	3.8e-133	0.11553	0.076684	0.132562	0.000771513	0.00276871	0.78051
chr7:100076497_C_G	rs143258652	7	100076497	0.0165	C	G	-0.5505	0.064	7.455e-18	-0.5237	0.064	2.708e-16	-0.058075	0.26329	0.825515	0.036233	0.0440718	0.411
chr7:100076614_A_G	rs11559117	7	100076614	0.1994	A	G	0.4049	0.0166	7.2e-132	0.4074	0.0166	1.81e-133	-0.11018	0.076669	0.151321	-0.00105398	0.00274568	0.701075
chr7:100077273_A_G	rs2406253	7	100077273	0.1996	A	G	0.4043	0.0166	1.52e-131	0.4068	0.0166	3.6e-133	-0.11018	0.076669	0.151321	-0.00153655	0.00289803	0.595969
chr7:100077642_A_G	rs189326764	7	100077642	0.0133	A	G	-0.4636	0.0618	6.006e-14	-0.4286	0.0618	4.013e-12	0.055087	0.28115	0.844742	0.0132851	0.0108423	0.220464
chr7:100077822_A_G	rs151178432	7	100077822	0.0087	A	G	-0.4572	0.0782	4.991e-09	-0.4478	0.0782	1.038e-08	0.3559	0.34096	0.297091	0.00538738	0.013544	0.6908
chr7:100077863_D_I	rs548768523	7	100077863	0.226	D	I	0.4337	0.0162	2.52e-157	0.4278	0.0162	8.08e-153	-0.15387	0.074744	0.040059	-0.0120996	0.0131524	0.3576
chr7:100078226_A_G	rs4463351	7	100078226	0.1995	A	G	-0.4047	0.0166	1.18e-131	-0.4072	0.0166	3e-133	0.11018	0.076669	0.151321	0.00104474	0.00274566	0.70357
chr7:100078269_C_G	rs56121056	7	100078269	0.1792	C	G	0.5201	0.0175	6.15e-195	0.5114	0.0175	8.56e-188	-0.32379	0.078907	4.77749e-05	-0.00797053	0.00284281	0.00505121
chr7:100078409_C_G	rs4321923	7	100078409	0.0016	C	G	0.3449	0.1826	0.05886	0.3328	0.1826	0.06837	0.71447	0.49252	0.14753	0.0375296	0.0183977	0.04136
chr7:100078454_D_I	rs201103427	7	100078454	0.2007	D	I	0.4133	0.0167	5.59e-135	0.4189	0.0167	8.64e-139	-0.10314	0.076978	0.180909	-0.00922578	0.013659	0.4994
chr7:100078572_A_C	rs73161774	7	100078572	0.1793	A	C	-0.5195	0.0174	8.85e-195	-0.5112	0.0175	5.75e-188	0.32377	0.078906	4.78079e-05	0.00811395	0.00283757	0.00424353
chr7:100078754_C_T	rs11760536	7	100078754	0.1975	T	C	-0.4028	0.0166	1.2e-129	-0.4056	0.0166	1.77e-131	0.13342	0.076774	0.0828896	0.00159513	0.00278955	0.567443
chr7:100079428_C_G	rs188692077	7	100079428	0.0187	C	G	-0.4549	0.0557	3.223e-16	-0.5266	0.0557	3.097e-21	0.43668	0.27246	0.10965	0.076573	0.0420322	0.06849
chr7:100079429_A_G	rs34183059	7	100079429	0.1626	A	G	0.4982	0.0183	9.22e-164	0.5152	0.0182	9.65e-176	-0.32041	0.080233	7.52315e-05	-0.0141841	0.0029456	1.46938e-06
chr7:100079857_A_T	rs6971558	7	100079857	0.3185	A	T	1.1766	0.0092	2.80e-3536	1.1827	0.0092	5.54e-3627	-0.67568	0.062363	1.2218e-24	-0.0173034	0.00233441	1.24109e-13
chr7:100080013_G_T	rs6972167	7	100080013	0.2008	T	G	-0.4037	0.0166	3.65e-130	-0.4074	0.0166	1.28e-132	0.11698	0.076249	0.125629	0.0095598	0.0115467	0.407714
chr7:100080116_A_C	rs190516333	7	100080116	0.0059	A	C	-0.4117	0.0951	1.51e-05	-0.2653	0.0952	0.005329	-0.24299	0.49011	0.620269	0.00945119	0.0156538	0.546
chr7:100080122_C_T	rs143699050	7	100080122	0.0164	T	C	-0.4185	0.0563	1.083e-13	-0.414	0.0563	2.023e-13	0.1309	0.22228	0.556199	0.00419759	0.00989646	0.671456
chr7:100080474_A_T	rs60844404	7	100080474	0.1994	A	T	0.4049	0.0166	9.02e-132	0.4074	0.0166	2.21e-133	-0.11018	0.076669	0.151321	-0.000900585	0.00274585	0.742926
chr7:100080738_A_G	rs7808970	7	100080738	0.379	A	G	0.6036	0.013	1.24e-469	0.5998	0.013	2.40e-462	-0.28528	0.06305	7.61904e-06	-0.00551971	0.00223746	0.0136267
chr7:100081049_C_T	rs551022340	7	100081049	0.0286	T	C	-0.4441	0.0426	2.045e-25	-0.4374	0.0426	1.109e-24	0.019954	0.17281	0.908119	0.0225234	0.0374167	0.5472
chr7:100081186_A_G	rs113459328	7	100081186	0.1982	A	G	-0.406	0.0167	6.12e-131	-0.4086	0.0167	1.29e-132	0.12554	0.076774	0.102667	0.0108087	0.0116772	0.354639
chr7:100081301_A_T	rs531856944	7	100081301	0.0031	A	T	0.525	0.1294	4.954e-05	0.5963	0.1294	4.038e-06	-0.057484	0.39589	0.88461	-0.000412834	0.0185038	0.9822
chr7:100081306_C_T	rs113738841	7	100081306	0.1994	T	C	-0.405	0.0166	7.89e-132	-0.4075	0.0166	1.9e-133	0.11299	0.076742	0.14157	0.000869125	0.00274604	0.751622
chr7:100081944_A_G	rs11763511	7	100081944	0.1994	A	G	-0.4047	0.0166	1.36e-131	-0.4067	0.0166	6.35e-133	0.11018	0.076669	0.151321	0.000895969	0.00274543	0.74416
chr7:100082477_A_G	rs138991929	7	100082477	0.0076	A	G	-0.4583	0.0828	3.142e-08	-0.4508	0.0829	5.296e-08	0.26885	0.34791	0.440048	-0.00268673	0.0142547	0.8505
chr7:100082696_A_G	rs142244556	7	100082696	0.0125	A	G	-0.4649	0.0669	3.813e-12	-0.468	0.067	2.775e-12	0.18714	0.26759	0.484674	-0.0219201	0.054146	0.6856
chr7:100083078_A_G	rs67040465	7	100083078	0.1982	A	G	-0.4046	0.0166	8.71e-131	-0.407	0.0166	2.15e-132	0.13338	0.076776	0.0829851	0.00152702	0.00277079	0.581555
chr7:100083339_D_I	rs201562557	7	100083339	0.0174	D	I	-0.5503	0.0577	1.536e-21	-0.5666	0.0577	9.686e-23	0.10735	0.26241	0.682669	-0.038859	0.0494425	0.4319
chr7:100083924_A_G	rs142487359	7	100083924	0.0201	A	G	-0.4589	0.0532	6.539e-18	-0.4684	0.0532	1.352e-18	0.28348	0.27563	0.304236	0.0326023	0.0217241	0.133422
chr7:100084104_C_T	rs150931657	7	100084104	0.0128	T	C	-0.4707	0.0631	8.651e-14	-0.4142	0.0631	5.385e-11	0.48036	0.28963	0.0978588	1.86374e-05	0.010102	0.998528
chr7:100085210_C_T	rs181839139	7	100085210	0.007	T	C	-0.3696	0.0874	2.332e-05	-0.4063	0.0874	3.315e-06	0.4605	0.36798	0.211378	0.0394627	0.0152836	0.009822
chr7:100085409_A_C	rs60240739	7	100085409	0.0015	A	C	-0.3144	0.2131	0.1402	-0.3788	0.2131	0.07546	-0.51865	0.57177	0.364804	-0.0410933	0.0222664	0.06496
chr7:100085880_C_T	rs150028591	7	100085880	0.004	T	C	-0.5876	0.1117	1.425e-07	-0.4841	0.1118	1.482e-05	0.38552	0.39551	0.330164	-0.0105837	0.0196628	0.5904
chr7:100087459_C_T	rs13235951	7	100087459	0.1219	T	C	-0.4718	0.0211	1.29e-110	-0.4957	0.0211	2.1e-122	0.22949	0.094884	0.0159478	0.0181063	0.00336802	7.61792e-08
chr7:100087922_C_T	rs73161780	7	100087922	0.0928	T	C	0.4834	0.0234	9.47e-95	0.4763	0.0234	7.75e-92	-0.37848	0.099691	0.000165386	-0.00744061	0.00378647	0.0494085
chr7:100088640_C_G	rs2897358	7	100088640	0.1999	C	G	0.4064	0.0166	2.17e-132	0.4092	0.0166	3.46e-134	-0.11009	0.076679	0.151716	-0.000880612	0.00274138	0.748036
chr7:100089017_C_T	rs60478351	7	100089017	0.1996	T	C	-0.4066	0.0166	2.25e-132	-0.4092	0.0166	4e-134	0.11009	0.076679	0.151716	0.000845059	0.00274461	0.75816
chr7:100089234_A_G	rs7787620	7	100089234	0.1997	A	G	0.4064	0.0166	2.99e-132	0.409	0.0166	5.59e-134	-0.11009	0.076679	0.151716	-0.000899584	0.00274217	0.74287
chr7:100089385_A_G	rs7787825	7	100089385	0.1997	A	G	0.4065	0.0166	2.83e-132	0.4089	0.0166	6.69e-134	-0.11074	0.076774	0.149844	-0.000976147	0.00274462	0.722096
chr7:100089688_A_C	rs193149696	7	100089688	0.0015	A	C	0.4232	0.1962	0.03101	0.404	0.1962	0.03945	0.51732	0.57177	0.366033	0.0552528	0.0309602	0.07432
chr7:100089739_A_G	rs35146386	7	100089739	0.1614	A	G	-0.5	0.0184	8.15e-163	-0.5182	0.0183	1.6e-175	0.34996	0.08134	2.04503e-05	0.0155158	0.00296017	1.59248e-07
chr7:100089860_C_T	rs6979335	7	100089860	0.1992	T	C	0.4138	0.0168	1.36e-134	0.4156	0.0168	9.19e-136	-0.12938	0.07772	0.0966051	-0.00252876	0.00660529	0.70184
chr7:100090049_C_T	rs11769700	7	100090049	0.1999	T	C	0.4065	0.0166	1.98e-132	0.4091	0.0166	3.52e-134	-0.11009	0.076679	0.151716	-0.000635891	0.0027422	0.816623
chr7:100090269_A_C	rs78690606	7	100090269	0.013	A	C	0.975	0.0634	2.461e-53	0.98	0.0634	7.339e-54	-0.47322	0.29361	0.107669	-0.00740484	0.00768648	0.335367
chr7:100090917_A_G	7:100090917_G_A	7	100090917	0.0011	A	G	-0.2324	0.2326	0.3177	-0.1861	0.2328	0.424	-0.12624	0.67998	0.852796	-0.0604427	0.0359341	0.09256
chr7:100091215_A_G	rs73405353	7	100091215	0.1982	A	G	-0.4049	0.0166	1.09e-130	-0.4078	0.0166	1.42e-132	0.1343	0.076868	0.0812456	0.0015467	0.00277704	0.577554
chr7:100091306_C_T	rs148833575	7	100091306	0.0027	T	C	-0.5812	0.1452	6.283e-05	-0.4905	0.1453	0.0007378	-0.50866	0.68247	0.456447	-0.0303323	0.0277228	0.2739
chr7:100091317_C_T	rs200812129	7	100091317	0.0127	T	C	-0.4703	0.0662	1.183e-12	-0.4475	0.0662	1.413e-11	0.069596	0.28169	0.804963	0.0109382	0.0110808	0.32358
chr7:100091728_C_T	rs189726100	7	100091728	0.0062	T	C	-0.4645	0.0944	8.581e-07	-0.5193	0.0944	3.759e-08	0.37884	0.33276	0.255494	0.0942525	0.0664862	0.1563
chr7:100091795_C_T	rs12539172	7	100091795	0.3207	T	C	1.169	0.0093	1.11e-3444	1.174	0.0092	5.73e-3515	-0.65626	0.062246	1.55597e-23	-0.0167483	0.00232486	5.84747e-13
chr7:100092055_A_G	rs112223799	7	100092055	0.0131	A	G	0.464	0.0619	6.542e-14	0.4079	0.0619	4.55e-11	-0.44355	0.2694	0.100325	0.00158038	0.00992749	0.873517
chr7:100092225_A_G	rs76353294	7	100092225	0.0268	A	G	-0.4334	0.0432	9.908e-24	-0.4476	0.0432	3.376e-25	0.67596	0.18453	0.00027663	0.00668463	0.00734188	0.36257
chr7:100092311_A_G	rs11971846	7	100092311	0.1405	A	G	1.0764	0.0179	3.71e-786	1.0843	0.0179	3.98e-801	-0.65526	0.089518	1.03992e-12	-0.0456053	0.0166808	0.006257
chr7:100092377_D_I	rs147984352	7	100092377	0.2006	D	I	0.4114	0.0167	2.03e-133	0.4137	0.0167	7.17e-135	-0.11074	0.077253	0.152374	-0.0105951	0.0118253	0.37027
chr7:100093106_A_C	rs547624573	7	100093106	0.0011	A	C	-0.1353	0.2465	0.583	-0.1083	0.2467	0.6607	-0.12837	0.6801	0.850364	-0.0610506	0.0354249	0.08482
chr7:100094076_A_G	rs560758872	7	100094076	0.0011	A	G	-0.2297	0.2331	0.3243	-0.1843	0.2332	0.4295	-0.12837	0.6801	0.850364	-0.0600371	0.035425	0.09012
chr7:100094475_A_T	rs183761342	7	100094475	0.0031	A	T	0.5489	0.1299	2.375e-05	0.6157	0.1299	2.126e-06	-0.036697	0.43323	0.932528	0.00139162	0.0183658	0.9396
chr7:100095119_A_C	rs138455865	7	100095119	0.0293	A	C	0.4097	0.0421	2.365e-22	0.386	0.0422	5.396e-20	-0.02255	0.18906	0.905109	-0.00934364	0.0070834	0.187139
chr7:100095349_C_G	rs6948699	7	100095349	0.1984	C	G	0.4055	0.0167	1.38e-130	0.4085	0.0167	1.49e-132	-0.13345	0.07686	0.0831381	-0.00127434	0.00278275	0.646993
chr7:100095664_C_T	rs6953107	7	100095664	0.1996	T	C	-0.4069	0.0166	4e-132	-0.4097	0.0166	5.88e-134	0.11576	0.076759	0.13219	0.000700227	0.00275585	0.799428
chr7:100096742_G_T	rs60644673	7	100096742	0.1983	T	G	-0.4056	0.0167	1.2e-130	-0.4084	0.0167	1.79e-132	0.13334	0.07685	0.0833873	0.00137433	0.00278575	0.62177
chr7:100097895_C_T	rs34989573	7	100097895	0.1997	T	C	-0.4082	0.0166	9.7e-133	-0.4103	0.0166	4.14e-134	0.11539	0.076778	0.133521	0.000848441	0.00275266	0.75791
chr7:100098295_C_T	rs6974282	7	100098295	0.1986	T	C	-0.4122	0.0167	3.02e-134	-0.4136	0.0167	3.97e-135	0.11578	0.077174	0.134196	0.000686074	0.00277317	0.804601
chr7:100098296_C_T	rs6974286	7	100098296	0.1987	T	C	-0.4117	0.0167	5.95e-134	-0.413	0.0167	8.73e-135	0.11509	0.077145	0.136395	0.000697749	0.00276262	0.800602
chr7:100098358_D_I	rs558839824	7	100098358	0.4799	D	I	0.847	0.0129	1.16e-937	0.8584	0.0128	3.88e-973	-0.44729	0.067056	6.98232e-11	-0.0255303	0.0106959	0.01699
chr7:100098680_C_G	rs6978739	7	100098680	0.1998	C	G	0.4079	0.0167	1.66e-132	0.4103	0.0167	4.54e-134	-0.11513	0.076769	0.134345	-0.00072554	0.00275991	0.792639
chr7:100099394_A_G	rs192742013	7	100099394	0.0048	A	G	0.4606	0.1064	1.504e-05	0.4394	0.1064	3.657e-05	-0.37335	0.58998	0.527145	-0.0368067	0.0187743	0.04994
chr7:100099466_C_T	rs4385401	7	100099466	0.1999	T	C	0.4076	0.0166	2.33e-132	0.41	0.0166	6.57e-134	-0.11508	0.076759	0.134447	-0.000760363	0.00275134	0.782271
chr7:100099682_C_T	rs182847677	7	100099682	0.0076	T	C	-0.418	0.082	3.445e-07	-0.377	0.082	4.302e-06	0.077391	0.37738	0.837599	-0.00358414	0.0148042	0.8087
chr7:100099894_G_T	rs58671934	7	100099894	0.0013	T	G	0.3433	0.1928	0.07498	0.3301	0.1928	0.08696	0.71285	0.49258	0.148494	0.040634	0.0188689	0.03128
chr7:100100134_C_G	rs2897292	7	100100134	0.0013	C	G	0.3537	0.2196	0.1072	0.3446	0.2198	0.1168	0.71285	0.49258	0.148494	0.0350838	0.0161993	0.03033
chr7:100101144_A_T	rs556826899	7	100101144	0.0195	A	T	0.4946	0.0591	6.016e-17	0.4943	0.0591	6.376e-17	-0.6036	0.29255	0.0396187	-0.0252287	0.0414959	0.5432
chr7:100101448_A_T	rs59518631	7	100101448	0.0014	A	T	-0.3716	0.1957	0.05758	-0.3177	0.1958	0.1047	-0.69071	0.48381	0.154039	-0.0328194	0.0146403	0.02498
chr7:100101648_G_T	rs11772580	7	100101648	0.2456	T	G	-0.3471	0.0157	6.92e-109	-0.3422	0.0157	1.05e-105	0.13094	0.073131	0.0739946	0.0021015	0.00255687	0.411132
chr7:100102448_A_G	rs112044876	7	100102448	0.0014	A	G	-0.3753	0.1977	0.05773	-0.3164	0.1978	0.1097	-0.71221	0.49234	0.148659	-0.0354888	0.0155552	0.02252
chr7:100103177_A_G	rs151316314	7	100103177	0.0091	A	G	0.3476	0.0811	1.824e-05	0.4086	0.0811	4.718e-07	-0.011793	0.37682	0.975048	0.0876979	0.0646891	0.1752
chr7:100103523_A_G	rs140607780	7	100103523	0.0267	A	G	0.8928	0.0452	8.221e-87	0.8816	0.0452	1.339e-84	-0.15264	0.21208	0.472041	-0.00683953	0.0194032	0.724467
chr7:100104368_C_T	rs4469386	7	100104368	0.2241	T	C	-0.3247	0.0162	6.382e-89	-0.3211	0.0162	6.713e-87	0.092768	0.072543	0.201586	0.0012534	0.00258843	0.62822
chr7:100104394_A_G	rs73405374	7	100104394	0.0014	A	G	-0.3735	0.1979	0.05907	-0.314	0.198	0.1126	-0.71217	0.49221	0.148573	-0.0335135	0.015555	0.0312
chr7:100105295_A_G	rs143032263	7	100105295	0.007	A	G	0.358	0.0891	5.813e-05	0.3509	0.0891	8.185e-05	0.23363	0.39724	0.556711	-0.00386281	0.011872	0.7449
chr7:100105777_D_I	rs139886059	7	100105777	0.2828	D	I	-0.3882	0.0151	1.16e-146	-0.3891	0.0151	2.79e-147	0.15547	0.068755	0.024188	0.00573658	0.012229	0.639
chr7:100106066_D_I	rs559896730	7	100106066	0.2514	D	I	-0.3254	0.0158	9.04e-94	-0.3253	0.0158	1.21e-93	0.13674	0.071782	0.0573852	0.00818696	0.0125986	0.5158
chr7:100106301_C_T	rs139788064	7	100106301	0.0416	T	C	-0.4499	0.0354	4.706e-37	-0.4523	0.0354	1.985e-37	0.33139	0.17104	0.0532721	0.00992601	0.00530646	0.0614071
chr7:100106714_A_T	rs73154884	7	100106714	0.0661	A	T	0.4348	0.0277	1.952e-55	0.4369	0.0277	6.315e-56	-0.42206	0.11619	0.000310527	-0.00205024	0.00454792	0.652127
chr7:100106930_A_G	rs139915061	7	100106930	0.0067	A	G	0.3659	0.0895	4.367e-05	0.3991	0.0895	8.325e-06	-0.38599	0.35759	0.280931	-0.0846455	0.063844	0.1849
chr7:100106962_A_C	rs74454415	7	100106962	0.0076	A	C	0.4181	0.0819	3.269e-07	0.4583	0.0818	2.144e-08	-0.033228	0.28235	0.906367	-0.00461679	0.0131172	0.724865
chr7:100106973_C_G	rs73405382	7	100106973	0.0965	C	G	0.439	0.0233	2.923e-79	0.4598	0.0233	5.423e-87	-0.36702	0.10678	0.00063841	-0.0170017	0.00359415	2.24091e-06
chr7:100107499_A_G	rs11766202	7	100107499	0.2569	A	G	0.3571	0.0154	1.26e-119	0.356	0.0154	7.8e-119	-0.12477	0.070469	0.0772503	-0.00173925	0.00248214	0.483486
chr7:100109093_A_G	rs138375773	7	100109093	0.0015	A	G	-0.2744	0.189	0.1465	-0.2139	0.189	0.258	-0.72057	0.43243	0.0962942	-0.0331994	0.0143857	0.02101
chr7:100109247_A_G	7:100109247_G_A	7	100109247	0.103	A	G	-0.3628	0.0245	1.562e-49	-0.3715	0.0245	6.943e-52	-0.035436	0.111	0.749687	0.00853348	0.018121	0.6377
chr7:100110324_C_T	rs11761624	7	100110324	0.2566	T	C	-0.3545	0.0153	4.19e-118	-0.3529	0.0153	5.56e-117	0.12432	0.070435	0.0781988	0.000455256	0.0024749	0.854053
chr7:100111065_A_G	rs67885733	7	100111065	0.2563	A	G	0.3549	0.0154	3.13e-118	0.3536	0.0154	2.54e-117	-0.12353	0.070489	0.0803341	-0.00141062	0.00247488	0.568695
chr7:100111196_A_G	rs112280622	7	100111196	0.0013	A	G	-0.3674	0.198	0.06349	-0.3036	0.1981	0.1253	-0.71144	0.49159	0.148477	-0.033065	0.0155339	0.03329
chr7:100111251_D_I	rs538522175	7	100111251	0.1769	D	I	0.2627	0.0194	7.707e-42	0.264	0.0194	3.132e-42	-0.19435	0.090056	0.0314123	-0.0159377	0.0144547	0.2702
chr7:100111319_C_T	rs66648318	7	100111319	0.2563	T	C	0.3548	0.0154	3.56e-118	0.3536	0.0154	2.9e-117	-0.12353	0.070489	0.0803341	-0.00150171	0.00247693	0.544328
chr7:100111700_A_C	rs73154887	7	100111700	0.0661	A	C	0.4325	0.0277	4.654e-55	0.4362	0.0277	6.189e-56	-0.41728	0.11589	0.000350268	-0.00415863	0.00427771	0.33097
chr7:100111776_C_T	rs7778181	7	100111776	0.2564	T	C	-0.3548	0.0154	3.97e-118	-0.3531	0.0154	6.96e-117	0.12354	0.070489	0.0802971	0.00146878	0.00247793	0.553353
chr7:100112147_D_I	rs202175706	7	100112147	0.0571	D	I	0.3332	0.0319	1.616e-25	0.3255	0.0319	2.128e-24	-0.1636	0.14024	0.24395	0.0230758	0.0225147	0.3054
chr7:100113192_A_G	rs60764484	7	100113192	0.0013	A	G	-0.3671	0.198	0.06371	-0.3035	0.1981	0.1254	-0.71144	0.49159	0.148477	-0.0368795	0.0155132	0.01744
chr7:100115878_A_G	rs12154919	7	100115878	0.0701	A	G	-0.3625	0.027	4.963e-41	-0.3641	0.027	2.39e-41	0.38612	0.11389	0.000755092	0.000899009	0.00401486	0.822819
chr7:100116424_A_T	rs67535650	7	100116424	0.0705	A	T	-0.36	0.0269	6.183e-41	-0.3607	0.0269	4.672e-41	0.363	0.11261	0.00135145	0.000558482	0.00398541	0.888556
chr7:100117136_C_T	rs76238526	7	100117136	0.0704	T	C	-0.3607	0.0269	4.719e-41	-0.3614	0.0269	3.652e-41	0.37904	0.11316	0.00087277	0.000628424	0.00400819	0.875414
chr7:100117924_D_I	rs375111944	7	100117924	0.2878	D	I	0.3813	0.015	1.05e-142	0.3805	0.015	4.33e-142	-0.22836	0.066072	0.000596074	-0.00543754	0.0121166	0.6536
chr7:100117925_A_C	rs148316652	7	100117925	0.289	A	C	-0.3825	0.015	7.13e-144	-0.3818	0.015	2.99e-143	0.21598	0.065566	0.00105999	0.00517296	0.0115235	0.6535
chr7:100117927_D_I	rs67332089	7	100117927	0.289	D	I	-0.3825	0.015	7.13e-144	-0.3818	0.015	2.99e-143	0.21598	0.065566	0.00105999	0.0054409	0.0121166	0.6534
chr7:100117929_D_I	rs200437123	7	100117929	0.0441	D	I	-0.4407	0.0345	1.895e-37	-0.4354	0.0345	1.467e-36	0.34522	0.1763	0.0507809	0.0699771	0.0251635	0.005421
chr7:100118333_D_I	rs200605626	7	100118333	0.0189	D	I	-0.4829	0.052	1.618e-20	-0.4371	0.0521	4.633e-17	-0.2094	0.27501	0.446776	-0.000594114	0.0649353	0.9927
chr7:100118349_D_I	rs201595153	7	100118349	0.0698	D	I	0.3573	0.027	4.859e-40	0.36	0.027	1.338e-40	-0.41987	0.11508	0.000292281	0.0411594	0.0212898	0.0532
chr7:100118506_C_T	rs138580255	7	100118506	0.0189	T	C	-0.4905	0.0523	6.576e-21	-0.459	0.0523	1.76e-18	-0.093376	0.25942	0.719052	0.0160055	0.00913358	0.0797094
chr7:100118693_C_G	rs73405401	7	100118693	0.1813	C	G	0.3768	0.0177	1.49e-100	0.3657	0.0177	1.6e-94	-0.21268	0.077281	0.00614611	-0.000437461	0.00277728	0.87484
chr7:100119315_C_T	rs56307653	7	100119315	0.0694	T	C	0.3626	0.0271	7.906e-41	0.3639	0.0271	4.562e-41	-0.43448	0.11753	0.000243332	-0.00123933	0.00411018	0.763012
chr7:100119424_G_T	rs1962152	7	100119424	0.1812	T	G	-0.3771	0.0177	1.17e-100	-0.366	0.0177	1.21e-94	0.2123	0.077326	0.00626614	0.000440901	0.00277886	0.873935
chr7:100119643_A_G	rs1962151	7	100119643	0.1114	A	G	0.3167	0.023	3.262e-43	0.2962	0.023	7.03e-38	-0.064395	0.097884	0.510928	0.000628586	0.0034337	0.854748
chr7:100119834_D_I	rs141683265	7	100119834	0.1128	D	I	0.3173	0.0217	1.285e-48	0.2997	0.0217	1.853e-43	-0.063623	0.098103	0.516952	-0.0313077	0.0178076	0.07873
chr7:100120472_C_G	rs573105647	7	100120472	0.0707	C	G	-0.3594	0.0268	5.964e-41	-0.3595	0.0268	6.153e-41	0.43473	0.11709	0.000228718	-0.0404969	0.0207474	0.05095
chr7:100120487_C_T	rs7779608	7	100120487	0.3206	T	C	0.9491	0.0119	2.49e-1390	0.9594	0.0118	3.05e-1437	-0.53672	0.064047	5.78096e-16	-0.0227072	0.0115627	0.04955
chr7:100120585_C_T	rs562590176	7	100120585	0.1143	T	C	-0.3177	0.0215	3.094e-49	-0.3017	0.0216	1.758e-44	0.0624	0.097992	0.524566	0.0291992	0.01656	0.07786
chr7:100120901_D_I	rs577052119	7	100120901	0.0481	D	I	0.4284	0.035	1.742e-34	0.4273	0.035	2.724e-34	-0.56524	0.15915	0.000420243	0.0495843	0.0246489	0.04426
chr7:100121003_D_I	rs553923276	7	100121003	0.3093	D	I	-0.9697	0.0121	1.63e-1400	-0.9758	0.012	6.72e-1427	0.52914	0.064878	3.00608e-15	0.020413	0.0115637	0.07752
chr7:100121224_A_G	rs148954281	7	100121224	0.0534	A	G	-0.3251	0.0317	9.762e-25	-0.3445	0.0316	1.359e-27	0.36403	0.1373	0.00827752	-0.052005	0.0235247	0.02706
chr7:100121270_A_G	rs555388290	7	100121270	0.1611	A	G	-0.31	0.0187	8.81e-62	-0.3158	0.0187	4.28e-64	0.14648	0.083211	0.0789769	-0.00535264	0.0143065	0.7083
chr7:100122391_D_I	rs542985909	7	100122391	0.1776	D	I	0.4323	0.0177	2.18e-131	0.4374	0.0177	1.41e-134	-0.17403	0.079098	0.0282618	-0.00378758	0.0132507	0.775
chr7:100122680_G_T	rs66791449	7	100122680	0.1121	T	G	0.3215	0.0217	1.039e-49	0.3042	0.0217	1.375e-44	-0.063482	0.097924	0.517118	5.04804e-05	0.00343314	0.988268
chr7:100122779_A_G	rs34920201	7	100122779	0.0103	A	G	-1.0998	0.0827	2.236e-40	-1.1007	0.0827	2.097e-40	0.60578	0.3261	0.0638263	0.0481168	0.054959	0.3813
chr7:100123279_C_T	rs111637442	7	100123279	0.1814	T	C	0.3767	0.0177	1.65e-100	0.3653	0.0177	2.66e-94	-0.21268	0.07728	0.00614328	-0.000133845	0.0027759	0.961543
chr7:100123445_C_T	rs150041102	7	100123445	0.0012	T	C	-0.3207	0.2125	0.1313	-0.3155	0.2126	0.1378	-0.60383	0.49089	0.219265	-0.0357325	0.018061	0.04788
chr7:100123511_G_T	rs112489224	7	100123511	0.1116	T	G	-0.3167	0.0218	8.278e-48	-0.301	0.0218	2.952e-43	0.074608	0.099263	0.452647	0.0294259	0.01656	0.07558
chr7:100123519_G_T	rs60675124	7	100123519	0.0512	T	G	0.2844	0.0368	1.184e-14	0.2738	0.0369	1.105e-13	-0.48427	0.15904	0.00245414	0.0250078	0.0203626	0.2194
chr7:100123523_G_T	rs558948398	7	100123523	0.0432	T	G	-0.2574	0.0387	2.79e-11	-0.2331	0.0387	1.695e-09	0.2207	0.18642	0.237034	-0.00126121	0.0284173	0.9646
chr7:100125165_A_G	rs116842720	7	100125165	0.0214	A	G	-0.3353	0.0493	9.85e-12	-0.2792	0.0493	1.482e-08	-0.1683	0.17716	0.342586	0.00496242	0.00685346	0.46902
chr7:100125975_A_G	rs11765024	7	100125975	0.1008	A	G	0.4374	0.0227	2.034e-82	0.4566	0.0227	7.25e-90	-0.34436	0.10265	0.000857235	-0.0158694	0.00349486	5.60438e-06
chr7:100126264_C_G	rs7787211	7	100126264	0.1812	C	G	0.3756	0.0177	5.11e-100	0.3647	0.0177	3.89e-94	-0.20995	0.077147	0.00673442	-0.000368953	0.00277567	0.894253
chr7:100126835_A_G	rs140263945	7	100126835	0.1119	A	G	-0.3215	0.0217	1.067e-49	-0.3042	0.0217	1.394e-44	0.062351	0.097805	0.524095	1.37425e-05	0.00343335	0.996806
chr7:100126921_C_T	rs66465239	7	100126921	0.1119	T	C	-0.3215	0.0217	1.07e-49	-0.3042	0.0217	1.415e-44	0.062351	0.097805	0.524095	2.22944e-05	0.00343335	0.994819
chr7:100127558_A_G	rs73154890	7	100127558	0.1119	A	G	-0.3215	0.0217	1.056e-49	-0.3042	0.0217	1.385e-44	0.063263	0.097765	0.517881	7.59867e-06	0.00343324	0.998234
chr7:100127777_A_C	rs112500096	7	100127777	0.1813	A	C	-0.3755	0.0177	5.69e-100	-0.3641	0.0177	7.54e-94	0.21032	0.077102	0.00660693	0.000122318	0.00294613	0.966883
chr7:100127975_A_T	rs80278275	7	100127975	0.0701	A	T	-0.3523	0.0269	3.847e-39	-0.3575	0.0269	3.196e-40	0.43201	0.11674	0.000239718	-0.0396492	0.0207475	0.056
chr7:100128114_A_G	rs139016292	7	100128114	0.0208	A	G	-0.4297	0.0523	2.145e-16	-0.4571	0.0523	2.341e-18	0.34224	0.27551	0.214758	0.0197631	0.0213817	0.355332
chr7:100128252_A_G	rs117672187	7	100128252	0.0401	A	G	-0.3949	0.0361	8.42e-28	-0.3636	0.0362	9.058e-24	0.15754	0.17383	0.365216	0.0017258	0.00588057	0.76916
chr7:100129399_A_G	rs73154891	7	100129399	0.0695	A	G	-0.3602	0.0271	1.859e-40	-0.362	0.0271	8.628e-41	0.42904	0.11704	0.000273842	0.0013864	0.00410695	0.735685
chr7:100129944_A_G	rs113520769	7	100129944	0.1128	A	G	0.3193	0.0217	3.794e-49	0.305	0.0217	6.681e-45	-0.082873	0.098857	0.402272	-0.0301601	0.0168091	0.07277
chr7:100129946_D_I	rs111978174	7	100129946	0.0679	D	I	0.3422	0.0277	3.916e-35	0.3536	0.0277	2.175e-37	-0.40177	0.12311	0.00117869	0.0421083	0.0218763	0.05425
chr7:100130214_A_G	rs77906460	7	100130214	0.0694	A	G	-0.3607	0.0271	1.654e-40	-0.3623	0.0271	8.07e-41	0.42904	0.11704	0.000273842	0.00136394	0.00410695	0.739809
chr7:100130674_C_T	rs7784759	7	100130674	0.0693	T	C	-0.3616	0.0271	1.164e-40	-0.3632	0.0271	5.616e-41	0.42904	0.11704	0.000273842	0.00172996	0.0041065	0.673556
chr7:100130722_C_G	rs189902003	7	100130722	0.0036	C	G	-0.6707	0.1255	9.096e-08	-0.6708	0.1255	9.066e-08	-0.16968	0.49926	0.734108	-0.0072063	0.0247693	0.7711
chr7:100131439_C_T	rs185729460	7	100131439	0.0069	T	C	0.4006	0.0886	6.132e-06	0.4167	0.0886	2.572e-06	-0.25934	0.40591	0.523179	-0.0269248	0.0149033	0.07082
chr7:100131678_A_C	rs181815456	7	100131678	0.0049	A	C	0.4414	0.1048	2.553e-05	0.4142	0.1049	7.841e-05	-0.37386	0.58889	0.525824	-0.028194	0.018173	0.1208
chr7:100132741_A_G	rs73154894	7	100132741	0.0692	A	G	0.3579	0.0271	9.182e-40	0.3611	0.0271	2.013e-40	-0.42904	0.11704	0.000273842	-0.0017431	0.00415871	0.675111
chr7:100133266_A_C	rs11773620	7	100133266	0.0995	A	C	-0.438	0.0229	1.667e-81	-0.4554	0.0229	3.733e-88	0.34005	0.1036	0.00110332	0.0163416	0.00360551	5.83193e-06
chr7:100133735_D_I	rs200054786	7	100133735	0.0703	D	I	-0.3571	0.0269	2.959e-40	-0.3597	0.0269	8.937e-41	0.44058	0.11812	0.000214338	-0.0403672	0.0212899	0.05795
chr7:100133986_A_G	rs111984557	7	100133986	0.0695	A	G	-0.3599	0.027	2.068e-40	-0.3616	0.0271	9.634e-41	0.41196	0.11651	0.000445349	0.00142393	0.00410658	0.728784
chr7:100134920_A_C	rs7805498	7	100134920	0.1569	A	C	-0.2999	0.0189	7.792e-57	-0.308	0.0189	6.992e-60	0.13965	0.083458	0.0949074	0.00154833	0.00297095	0.602258
chr7:100135061_C_T	rs150404034	7	100135061	0.0087	T	C	-0.4713	0.0847	2.581e-08	-0.5285	0.0847	4.288e-10	-0.31791	0.39007	0.415461	0.0232524	0.0120218	0.05309
chr7:100135811_C_T	rs7793561	7	100135811	0.1813	T	C	0.3754	0.0177	3.67e-100	0.3652	0.0177	1.22e-94	-0.20868	0.077129	0.0070583	-0.000587503	0.00277173	0.832136
chr7:100136864_C_G	rs73407312	7	100136864	0.1133	C	G	0.3148	0.0216	5.144e-48	0.2998	0.0216	1.254e-43	-0.047757	0.097866	0.625778	-0.00264893	0.00818007	0.746069
chr7:100137085_C_G	rs78279132	7	100137085	0.0399	C	G	-0.4288	0.0358	5.205e-33	-0.4298	0.0358	3.851e-33	0.32613	0.17315	0.0602282	0.00918821	0.00555624	0.0981936
chr7:100137971_G_T	rs73154895	7	100137971	0.0694	T	G	-0.359	0.027	3.162e-40	-0.3611	0.0271	1.196e-40	0.42722	0.11692	0.000286484	0.00141165	0.00411025	0.731262
chr7:100138633_D_I	rs11353093	7	100138633	0.4626	D	I	0.0128	0.0166	0.4426	0.0094	0.0166	0.5722	0.032538	0.075068	0.66489	-0.00675505	0.0107303	0.529
chr7:100139367_C_G	rs7799695	7	100139367	0.0696	C	G	0.3561	0.027	1.218e-39	0.3584	0.027	4.239e-40	-0.38671	0.11593	0.00091601	-0.001283	0.00409661	0.75414
chr7:100139389_D_I	rs543562981	7	100139389	0.1234	D	I	-0.3095	0.022	4.131e-45	-0.3091	0.022	5.658e-45	0.30188	0.091547	0.00104713	-0.0256675	0.0173968	0.1401
chr7:100139831_A_G	rs11972116	7	100139831	0.0695	A	G	-0.3578	0.027	5.979e-40	-0.36	0.0271	2.132e-40	0.42672	0.11693	0.000291608	0.0011115	0.00411059	0.786853
chr7:100140587_A_G	rs61309832	7	100140587	0.0695	A	G	0.3578	0.027	6.001e-40	0.36	0.0271	2.122e-40	-0.42672	0.11693	0.000291608	-0.00119208	0.00411018	0.771792
chr7:100140694_A_T	rs186524055	7	100140694	0.0397	A	T	-0.427	0.036	1.718e-32	-0.4284	0.036	1.138e-32	0.32551	0.17403	0.0620155	0.00984289	0.00591891	0.0963213
chr7:100141201_C_G	rs184714134	7	100141201	0.0059	C	G	0.9836	0.1003	1.096e-22	0.9677	0.1004	5.387e-22	-0.39227	0.47349	0.407821	-0.019476	0.0186017	0.2951
chr7:100141208_C_T	rs566252057	7	100141208	0.0018	T	C	-0.3076	0.1717	0.07318	-0.433	0.1717	0.01168	0.29045	0.6265	0.643132	0.0367541	0.0338098	0.277
chr7:100141447_A_G	rs7777462	7	100141447	0.0356	A	G	0.4053	0.0369	5.236e-28	0.4162	0.0369	1.897e-29	-0.32005	0.20125	0.112411	-0.0050819	0.0065164	0.435471
chr7:100141861_G_T	rs11977607	7	100141861	0.0699	T	G	0.3552	0.027	1.258e-39	0.3569	0.027	6.143e-40	-0.42596	0.11691	0.000298195	-0.00124203	0.00410687	0.762327
chr7:100141981_A_G	rs60743967	7	100141981	0.0696	A	G	0.3537	0.027	3.544e-39	0.3563	0.027	1.087e-39	-0.4259	0.11691	0.000298538	-0.0011167	0.00410837	0.785767
chr7:100145029_D_I	rs113004472	7	100145029	0.0847	D	I	0.3733	0.0256	3.372e-48	0.3779	0.0256	2.545e-49	-0.3499	0.11095	0.00171199	0.0405474	0.02022	0.04493
chr7:100145928_G_T	rs11770880	7	100145928	0.0871	T	G	0.4803	0.0259	8.897e-77	0.5056	0.0259	3.86e-85	-0.35061	0.11602	0.00264363	-0.0281908	0.0191937	0.1419
chr7:100146572_D_I	7:100146572_D_I	7	100146572	0.0706	D	I	0.3531	0.0268	1.025e-39	0.355	0.0268	4.204e-40	-0.38607	0.11594	0.000935406	0.0413107	0.0212671	0.05208
chr7:100147376_C_T	rs66639430	7	100147376	0.1807	T	C	0.374	0.0177	4.91e-99	0.3631	0.0177	3.43e-93	-0.20782	0.077031	0.00722271	-0.000800039	0.00277152	0.772838
chr7:100147506_G_T	rs73154897	7	100147506	0.0691	T	G	-0.3571	0.0271	1.3e-39	-0.3608	0.0271	2.355e-40	0.4264	0.11688	0.000292887	0.0020897	0.00416276	0.615669
chr7:100147959_G_T	rs534501811	7	100147959	0.0701	T	G	0.05	0.0326	0.1248	0.0841	0.0326	0.009828	-0.10349	0.1494	0.488832	0.0136987	0.0202389	0.4985
chr7:100147963_A_T	rs553180184	7	100147963	0.0571	A	T	-0.0967	0.038	0.01099	-0.0599	0.038	0.1153	0.11163	0.17388	0.521183	0.0137083	0.0202389	0.4982
chr7:100148468_C_T	rs141186748	7	100148468	0.035	T	C	0.4098	0.0375	9.199e-28	0.4195	0.0375	5.136e-29	-0.32277	0.2046	0.115316	-0.00412988	0.00662131	0.532808
chr7:100148486_D_I	rs200926772	7	100148486	0.1437	D	I	-0.1883	0.0217	3.981e-18	-0.1914	0.0217	1.137e-18	-0.010567	0.098717	0.914802	-0.00867164	0.0163211	0.5952
chr7:100148927_C_T	rs182133018	7	100148927	0.033	T	C	-0.3783	0.0395	9.244e-22	-0.3626	0.0395	4.198e-20	0.21554	0.18878	0.254121	-0.00120882	0.00710762	0.864952
chr7:100149978_A_G	rs2406243	7	100149978	0.0695	A	G	-0.3571	0.027	7.211e-40	-0.3594	0.027	2.502e-40	0.38643	0.11588	0.000918967	0.00122244	0.00409323	0.765208
chr7:100150038_C_T	rs73154898	7	100150038	0.0088	T	C	1.0212	0.0769	3.354e-40	1.02	0.077	4.439e-40	-0.43857	0.34559	0.205027	-0.000536889	0.0118953	0.964
chr7:100150684_A_G	rs150316030	7	100150684	0.0088	A	G	-0.3963	0.0759	1.75e-07	-0.3766	0.0759	6.947e-07	0.039784	0.33149	0.90452	-0.0107348	0.0129517	0.4072
chr7:100150736_A_C	rs12216707	7	100150736	0.0691	A	C	0.3563	0.0271	1.85e-39	0.36	0.0271	3.183e-40	-0.4264	0.11688	0.000292887	-0.00223584	0.00416398	0.591303
chr7:100151719_A_G	rs61742738	7	100151719	0.0012	A	G	-0.3485	0.2103	0.09751	-0.346	0.2104	0.1001	-0.49559	0.55768	0.374628	-0.03016	0.0163653	0.06534
chr7:100151734_A_G	rs143496851	7	100151734	0.0021	A	G	0.9135	0.1593	9.774e-09	0.9322	0.1593	4.901e-09	-0.061037	0.68286	0.928815	-0.0113252	0.0291363	0.6975
chr7:100152178_A_G	rs6970240	7	100152178	0.069	A	G	-0.3569	0.0271	1.338e-39	-0.3608	0.0271	2.101e-40	0.42476	0.1168	0.000305844	0.00229681	0.00416435	0.581263
chr7:100154079_A_T	rs6651109	7	100154079	0.1808	A	T	0.3724	0.0177	1.67e-98	0.3622	0.0177	4.73e-93	-0.21761	0.076357	0.00455932	-0.000796312	0.00277052	0.773788
chr7:100154470_A_G	rs187300659	7	100154470	0.0049	A	G	-0.8617	0.1071	8.454e-16	-0.8683	0.1071	5.201e-16	0.84186	0.48119	0.0808351	-0.0172851	0.0205859	0.4011
chr7:100156168_D_I	rs374329434	7	100156168	0.175	D	I	-0.2932	0.0191	6.182e-53	-0.299	0.0191	5.526e-55	0.28903	0.085933	0.000830807	-0.0117917	0.0146128	0.4197
chr7:100156438_C_T	rs11978096	7	100156438	0.0691	T	C	-0.356	0.0271	2.052e-39	-0.36	0.0271	3.101e-40	0.42517	0.1169	0.000305492	0.00248828	0.00416518	0.55024
chr7:100157441_D_I	rs199577248	7	100157441	0.086	D	I	-0.1238	0.0281	1.019e-05	-0.1366	0.0281	1.123e-06	0.18111	0.13067	0.166395	-0.0224288	0.0208045	0.281
chr7:100157926_C_T	rs143517324	7	100157926	0.0081	T	C	-0.3704	0.0831	8.378e-06	-0.3218	0.0832	0.0001091	0.12466	0.33954	0.713674	-0.0215986	0.0150555	0.1514
chr7:100157982_A_G	rs190129851	7	100157982	0.001	A	G	0.333	0.2449	0.1739	0.3898	0.2451	0.1117	0.51331	0.56918	0.367587	0.0536105	0.032966	0.1039
chr7:100157993_A_G	rs112584742	7	100157993	0.069	A	G	-0.3567	0.0271	1.661e-39	-0.3606	0.0271	2.631e-40	0.42458	0.11679	0.000307256	0.00235348	0.00416627	0.572149
chr7:100158229_A_G	rs73407324	7	100158229	0.0011	A	G	0.3595	0.2175	0.09828	0.3524	0.2175	0.1053	0.51331	0.56918	0.367587	0.0334299	0.018261	0.06715
chr7:100158528_A_G	rs59120146	7	100158528	0.0912	A	G	-0.4246	0.0239	1.478e-70	-0.4524	0.0239	4.277e-80	0.28986	0.10635	0.0066512	0.0187956	0.00376308	5.8911e-07
chr7:100159121_A_G	rs180873866	7	100159121	0.006	A	G	0.9747	0.0993	1.006e-22	0.9583	0.0994	5.355e-22	-0.4534	0.49479	0.35994	-0.0172719	0.0188218	0.3588
chr7:100159567_A_G	rs2734897	7	100159567	0.3212	A	G	0.9648	0.0117	1.33e-1478	0.9688	0.0117	1.42e-1497	-0.54222	0.064278	3.82825e-16	-0.014084	0.00236842	2.73788e-09
chr7:100159642_A_G	rs75437445	7	100159642	0.0267	A	G	-0.4258	0.0433	8.474e-23	-0.4601	0.0433	2.259e-26	0.61631	0.18863	0.00116279	-0.00178759	0.00700488	0.798575
chr7:100160094_A_G	rs73154902	7	100160094	0.069	A	G	0.3566	0.0271	1.546e-39	0.3599	0.0271	3.258e-40	-0.38572	0.11603	0.000953674	-0.00231176	0.00410203	0.573051
chr7:100160109_C_T	rs11760595	7	100160109	0.1006	T	C	0.4435	0.0229	1.364e-83	0.4604	0.0229	4.37e-90	-0.33108	0.10379	0.001516	-0.0156895	0.00381936	3.99307e-05
chr7:100160119_C_T	rs73711133	7	100160119	0.0692	T	C	0.3568	0.0271	1.107e-39	0.3601	0.0271	2.39e-40	-0.38566	0.11602	0.000954773	-0.00189074	0.00409837	0.644556
chr7:100160264_C_T	rs17855473	7	100160264	0.1805	T	C	0.3729	0.0177	1.33e-98	0.3625	0.0177	5.13e-93	-0.20715	0.076991	0.00738074	-0.00139702	0.0027724	0.614328
chr7:100161384_C_G	rs555006728	7	100161384	0.005	C	G	0.8493	0.1049	5.572e-16	0.8547	0.1049	3.742e-16	-0.84009	0.47454	0.0773036	0.0181505	0.0201159	0.3669
chr7:100161728_C_G	rs141099140	7	100161728	0.0057	C	G	-0.3692	0.0971	0.0001431	-0.4489	0.0971	3.77e-06	-0.049852	0.39658	0.90002	0.0257717	0.0143468	0.07244
chr7:100162157_G_T	rs186531607	7	100162157	0.0366	T	G	0.3992	0.0369	2.55e-27	0.4117	0.0369	5.948e-29	-0.32295	0.20076	0.108338	-0.0670168	0.0309439	0.03033
chr7:100162289_A_G	rs147926339	7	100162289	0.008	A	G	-0.4982	0.0789	2.768e-10	-0.4148	0.079	1.508e-07	1.3211	0.55483	0.0176441	-0.0128652	0.0131011	0.3261
chr7:100162730_A_G	rs13245994	7	100162730	0.01	A	G	-1.144	0.0812	4.05e-45	-1.1361	0.0812	1.706e-44	0.65446	0.32452	0.0442792	0.0544767	0.0552235	0.3239
chr7:100163115_A_G	rs78951820	7	100163115	0.0406	A	G	-0.4247	0.0356	9.987e-33	-0.4264	0.0357	5.905e-33	0.3366	0.17319	0.0525291	0.00827388	0.00529633	0.118243
chr7:100163512_D_I	rs145117814	7	100163512	0.1008	D	I	-0.4657	0.0275	2.751e-64	-0.4625	0.0275	2.15e-63	0.11794	0.12155	0.332384	0.0101825	0.019758	0.6063
chr7:100163989_C_T	rs11760828	7	100163989	0.1095	T	C	-0.315	0.0219	7.035e-47	-0.2964	0.0219	1.319e-41	0.076971	0.098478	0.434831	0.00149839	0.00353766	0.671891
chr7:100164150_C_G	rs7350033	7	100164150	0.0259	C	G	-0.9767	0.0447	4.66e-106	-0.9591	0.0447	3.97e-102	0.37954	0.22096	0.0864968	0.0113801	0.00772209	0.140558
chr7:100164305_A_C	rs115836594	7	100164305	0.0041	A	C	-0.5374	0.1134	2.135e-06	-0.5695	0.1134	5.108e-07	0.50552	0.53787	0.347752	-0.000843749	0.024565	0.9726
chr7:100164372_C_T	rs73156204	7	100164372	0.0038	T	C	0.577	0.1202	1.567e-06	0.6142	0.1202	3.21e-07	-0.56504	0.57919	0.329769	-0.00223144	0.0250788	0.9291
chr7:100164552_C_T	rs55901051	7	100164552	0.0091	T	C	-1.0108	0.0762	3.667e-40	-1.0118	0.0762	3.295e-40	0.4259	0.35013	0.224424	0.00355015	0.0118195	0.7639
chr7:100165249_C_T	rs148726709	7	100165249	0.0046	T	C	-0.4545	0.1069	2.111e-05	-0.4313	0.1069	5.473e-05	0.25871	0.44186	0.558483	-0.0116792	0.0180327	0.5172
chr7:100165881_C_T	rs185703140	7	100165881	0.0033	T	C	-0.583	0.1327	1.112e-05	-0.6027	0.1327	5.558e-06	0.10415	0.40332	0.796334	-0.00654435	0.0188822	0.7289
chr7:100166110_D_I	rs142209639	7	100166110	0.1677	D	I	-0.4119	0.0179	8.39e-117	-0.4166	0.0179	1.64e-119	0.15569	0.081395	0.0563638	-0.0054234	0.0136531	0.6912
chr7:100166597_A_G	rs117078492	7	100166597	0.0142	A	G	-0.3888	0.0599	8.808e-11	-0.3637	0.06	1.328e-09	0.25485	0.2707	0.346937	0.0163275	0.0106579	0.125531
chr7:100167002_C_T	rs67147615	7	100167002	0.0696	T	C	0.3561	0.027	1.053e-39	0.3583	0.027	3.674e-40	-0.3832	0.11603	0.00102896	-0.00172925	0.00405301	0.669629
chr7:100167138_C_G	rs73156206	7	100167138	0.0018	C	G	0.9961	0.1803	3.323e-08	0.9851	0.1804	4.777e-08	0.68193	0.96054	0.478079	-0.0261997	0.0304976	0.3903
chr7:100167156_A_G	rs117722415	7	100167156	0.0296	A	G	-0.4235	0.0418	3.674e-24	-0.4439	0.0418	2.191e-26	0.14931	0.1627	0.359236	0.00496085	0.00707158	0.482979
chr7:100167263_C_G	rs75521004	7	100167263	0.0691	C	G	0.3555	0.0271	2.316e-39	0.3593	0.0271	3.917e-40	-0.42327	0.11704	0.000329989	-0.00178627	0.00415709	0.667419
chr7:100167880_A_C	rs11978967	7	100167880	0.0693	A	C	-0.356	0.027	1.197e-39	-0.3583	0.027	4.174e-40	0.4246	0.11678	0.000306832	0.00155688	0.0041076	0.704669
chr7:100170912_C_T	rs73156207	7	100170912	0.0694	T	C	0.3552	0.027	1.827e-39	0.3574	0.027	6.58e-40	-0.3846	0.11578	0.000961834	-0.00144461	0.00409637	0.724346
chr7:100171073_C_T	rs141701630	7	100171073	0.0129	T	C	-0.4717	0.0667	1.547e-12	-0.4714	0.0667	1.618e-12	0.11932	0.26837	0.65681	-0.0919172	0.0582065	0.1143
chr7:100171444_C_G	rs148046169	7	100171444	0.0226	C	G	0.3338	0.0477	2.702e-12	0.2847	0.0478	2.547e-09	0.11665	0.17044	0.49406	-0.000334278	0.00717842	0.962858
chr7:100171658_A_G	rs112460186	7	100171658	0.0237	A	G	-0.4533	0.0477	2.225e-21	-0.4518	0.0478	3.106e-21	0.053257	0.21927	0.808202	-0.00145745	0.00889427	0.869838
chr7:100171788_A_C	rs73711136	7	100171788	0.0694	A	C	-0.3544	0.027	2.562e-39	-0.3565	0.027	1.006e-39	0.3846	0.11578	0.000961834	0.00148922	0.00409596	0.71617
chr7:100172084_C_T	rs60247889	7	100172084	0.112	T	C	-0.316	0.0216	2.833e-48	-0.2985	0.0217	3.745e-43	0.060592	0.097666	0.535279	0.000443555	0.00343024	0.897115
chr7:100172259_A_G	rs117136190	7	100172259	0.0138	A	G	0.5457	0.0734	1.056e-13	0.5039	0.0734	6.82e-12	0.16397	0.32577	0.614964	-0.0464644	0.0492239	0.3452
chr7:100172495_A_G	rs73711137	7	100172495	0.0691	A	G	-0.3587	0.0271	4.95e-40	-0.3608	0.0271	1.96e-40	0.42463	0.1168	0.000307044	0.00161518	0.00411883	0.694951
chr7:100172559_A_G	rs74987581	7	100172559	0.0691	A	G	-0.3544	0.0271	4.363e-39	-0.3582	0.0271	7.056e-40	0.4245	0.11679	0.000308177	0.00188377	0.00416024	0.65069
chr7:100172858_C_T	rs3197597	7	100172858	0.1502	T	C	-0.4156	0.0186	1.83e-110	-0.4161	0.0186	1.1e-110	0.1816	0.083856	0.0308248	0.00436064	0.00316287	0.167987
chr7:100173481_A_G	rs2075668	7	100173481	0.2452	A	G	0.4534	0.0168	3.03e-160	0.4389	0.0169	1.88e-149	-0.26546	0.07196	0.000250669	-0.00342942	0.00250955	0.171767
chr7:100173636_A_C	rs187358095	7	100173636	0.007	A	C	-0.3739	0.0858	1.306e-05	-0.3967	0.0858	3.758e-06	0.3559	0.32351	0.271825	0.0721602	0.0633669	0.2548
chr7:100173750_A_G	rs76022902	7	100173750	0.1107	A	G	-0.3194	0.0218	1.609e-48	-0.2999	0.0218	7.052e-43	0.083356	0.098416	0.397429	0.00147563	0.00350819	0.674029
chr7:100174207_D_I	rs138200144	7	100174207	0.0717	D	I	-0.3514	0.0267	1.127e-39	-0.3531	0.0267	5.126e-40	0.37896	0.1152	0.00107671	-0.0415896	0.0212898	0.05076
chr7:100175010_C_T	rs140761835	7	100175010	0.0202	T	C	-0.3985	0.0548	3.682e-13	-0.3862	0.0549	1.913e-12	0.21926	0.2711	0.419044	-0.00310645	0.00789792	0.694079
chr7:100175473_C_T	rs909152	7	100175473	0.325	T	C	0.9354	0.0117	3.49e-1394	0.9396	0.0117	2.08e-1413	-0.51979	0.062197	6.85488e-16	-0.0138167	0.00247434	2.35063e-08
chr7:100175609_C_G	rs528062813	7	100175609	0.002	C	G	-0.7121	0.1803	7.827e-05	-0.684	0.1804	0.0001493	0.55161	0.75561	0.465736	-0.0319019	0.0298632	0.2854
chr7:100175932_C_T	rs77186730	7	100175932	0.005	T	C	-0.5026	0.1038	1.279e-06	-0.5533	0.1038	9.717e-08	-0.083114	0.41667	0.841978	0.0112997	0.0152894	0.459875
chr7:100176362_C_T	rs52833865	7	100176362	0.0081	T	C	-0.4891	0.0778	3.163e-10	-0.4061	0.0778	1.8e-07	1.3079	0.55496	0.0188322	-0.0117325	0.0131725	0.3731
chr7:100176985_C_T	rs113571843	7	100176985	0.0694	T	C	-0.3573	0.0271	1.209e-39	-0.3613	0.0271	1.83e-40	0.42691	0.11683	0.000286352	0.00206243	0.0041387	0.618254
chr7:100177044_A_C	rs113870818	7	100177044	0.0695	A	C	0.3574	0.0271	9.441e-40	0.3596	0.0271	3.437e-40	-0.38673	0.11581	0.000904274	-0.00169661	0.00410032	0.679039
chr7:100177174_C_T	rs183920464	7	100177174	0.0693	T	C	0.3483	0.0272	1.643e-37	0.3533	0.0272	1.53e-38	-0.37797	0.11568	0.00116279	0.0401362	0.0207475	0.05305
chr7:100177214_C_T	rs112428066	7	100177214	0.0693	T	C	0.3474	0.0272	2.433e-37	0.3525	0.0272	2.274e-38	-0.37939	0.11567	0.00111301	0.0401278	0.0207475	0.0531
chr7:100177219_D_I	rs566949638	7	100177219	0.1594	D	I	-0.1057	0.0215	9.072e-07	-0.1078	0.0215	5.515e-07	-0.045026	0.093794	0.631408	0.00916458	0.0148704	0.5377
chr7:100177356_C_T	rs188707406	7	100177356	0.0062	T	C	-0.4329	0.0932	3.42e-06	-0.2761	0.0933	0.003084	-0.23988	0.48904	0.623993	0.0148278	0.0146387	0.3111
chr7:100177465_C_T	rs181549210	7	100177465	0.0015	T	C	-0.2569	0.1966	0.1912	-0.3395	0.1965	0.08405	-0.50838	0.56641	0.369871	-0.0603943	0.0321987	0.0607
chr7:100177479_A_G	rs184989807	7	100177479	0.0012	A	G	-0.1921	0.2159	0.3737	-0.3181	0.216	0.1408	-0.513	0.56615	0.365317	-0.058067	0.0323873	0.07299
chr7:100177774_C_G	rs117763269	7	100177774	0.0227	C	G	0.3293	0.0474	3.713e-12	0.2811	0.0474	3.133e-09	0.15606	0.17065	0.360894	-0.00135589	0.00676165	0.841069
chr7:100178177_C_T	rs35061193	7	100178177	0.4787	T	C	-0.5929	0.0126	4.26e-486	-0.5965	0.0125	2.91e-493	0.36543	0.059643	1.85866e-09	0.00900929	0.00231251	9.78401e-05
chr7:100178192_D_I	rs111713467	7	100178192	0.0716	D	I	-0.3487	0.0267	7.742e-39	-0.354	0.0268	5.848e-40	0.41029	0.11637	0.000462168	-0.0408492	0.0212898	0.05502
chr7:100178405_D_I	rs144879450	7	100178405	0.0697	D	I	-0.3504	0.0271	3.505e-38	-0.3542	0.0271	6.096e-39	0.4189	0.11665	0.000362744	-0.0408408	0.0212898	0.05507
chr7:100178437_D_I	rs141381033	7	100178437	0.1593	D	I	0.354	0.0192	3.13e-76	0.3412	0.0192	8.977e-71	-0.17633	0.086961	0.043142	-0.00161466	0.0143482	0.9104
chr7:100178552_C_T	rs73156208	7	100178552	0.0692	T	C	-0.356	0.0271	2.632e-39	-0.3596	0.0272	4.888e-40	0.42433	0.11682	0.000310957	0.00190907	0.00416862	0.64698
chr7:100178729_A_G	rs78967213	7	100178729	0.0398	A	G	-0.372	0.036	5.396e-25	-0.3375	0.0361	8.132e-21	0.1635	0.17123	0.340142	0.00421805	0.0058889	0.473824
chr7:100179139_C_T	rs41280980	7	100179139	0.0142	T	C	0.3261	0.0595	4.211e-08	0.3634	0.0595	1.003e-09	-0.50758	0.26996	0.0606876	-0.0129137	0.0112749	0.252063
chr7:100179172_C_T	rs182702318	7	100179172	0.004	T	C	-0.4801	0.1192	5.673e-05	-0.4716	0.1193	7.708e-05	0.25731	0.44195	0.560699	-0.0139124	0.0192176	0.4691
chr7:100179857_A_G	rs11761260	7	100179857	0.0887	A	G	-0.4284	0.0244	5.618e-69	-0.4583	0.0244	5.796e-79	0.30372	0.10615	0.00440149	0.0197525	0.00392875	4.96436e-07
chr7:100180060_A_G	rs34440977	7	100180060	0.0693	A	G	-0.3567	0.0272	3.021e-39	-0.3609	0.0272	4.273e-40	0.42422	0.11683	0.000312248	0.00125288	0.0041693	0.763794
chr7:100180346_G_T	rs559979113	7	100180346	0.0088	T	G	-0.3841	0.0757	3.871e-07	-0.3572	0.0757	2.384e-06	0.0061715	0.34749	0.985837	0.00277827	0.0129324	0.8299
chr7:100180486_C_T	rs71555287	7	100180486	0.035	T	C	0.9763	0.0394	1.62e-135	0.9768	0.0394	1.28e-135	-0.66879	0.16486	5.8023e-05	-0.0360351	0.0162065	0.0261822
chr7:100180896_C_T	rs60668677	7	100180896	0.0709	T	C	-0.3531	0.0269	2.854e-39	-0.3551	0.0269	1.162e-39	0.35144	0.1142	0.00220648	3.50123e-05	0.00405603	0.993113
chr7:100181092_C_G	rs77727156	7	100181092	0.0011	C	G	-0.4451	0.2242	0.04714	-0.4482	0.2243	0.04575	-0.50723	0.5847	0.386091	-0.0381918	0.0178379	0.03227
chr7:100181467_C_G	rs185506388	7	100181467	0.0065	C	G	-0.3878	0.0906	1.875e-05	-0.4015	0.0906	9.419e-06	-0.44314	0.45563	0.331246	0.017571	0.0185953	0.3447
chr7:100182468_G_T	rs73156210	7	100182468	0.0692	T	G	-0.3558	0.0272	5.064e-39	-0.3591	0.0272	1.097e-39	0.42454	0.1169	0.000311602	0.00188515	0.00422811	0.655698
chr7:100182749_C_T	rs74647966	7	100182749	0.005	T	C	-0.499	0.1036	1.464e-06	-0.5546	0.1036	8.6e-08	-0.080744	0.41547	0.84599	0.0091797	0.0152659	0.547628
chr7:100183609_C_T	rs149959065	7	100183609	0.0011	T	C	-0.6971	0.2171	0.001322	-0.5118	0.2172	0.01848	-0.57352	0.68237	0.401051	0.0715909	0.0466039	0.1245
chr7:100183761_C_T	rs183820769	7	100183761	0.0125	T	C	-0.4205	0.0614	7.735e-12	-0.3473	0.0615	1.621e-08	0.39864	0.25248	0.115009	-0.00177061	0.00992059	0.858348
chr7:100183930_A_G	rs73156211	7	100183930	0.0692	A	G	0.3562	0.0272	4.656e-39	0.359	0.0273	1.307e-39	-0.42429	0.11689	0.000313762	-0.00159073	0.0041778	0.703384
chr7:100184581_D_I	rs201327785	7	100184581	0.0384	D	I	-0.0149	0.0381	0.6956	-0.0104	0.0381	0.7853	-0.017783	0.17339	0.918356	0.0329637	0.0330927	0.3192
chr7:100185565_C_T	rs113734124	7	100185565	0.1091	T	C	-0.318	0.022	3.757e-47	-0.2974	0.0221	2.407e-41	0.07584	0.099102	0.444488	0.00307968	0.0035754	0.389045
chr7:100186088_A_T	rs73156212	7	100186088	0.1086	A	T	-0.3179	0.0221	6.361e-47	-0.2976	0.0221	3.079e-41	0.075719	0.099135	0.445359	0.0031359	0.00357648	0.380589
chr7:100186111_A_T	rs61318457	7	100186111	0.0694	A	T	0.3579	0.0272	1.91e-39	0.3608	0.0272	4.95e-40	-0.42482	0.11687	0.000307893	-0.00142109	0.0041291	0.730723
chr7:100186204_C_G	rs58509206	7	100186204	0.0694	C	G	0.3584	0.0272	1.554e-39	0.3602	0.0273	7.253e-40	-0.42517	0.11692	0.000306267	-0.00132894	0.00412774	0.747488
chr7:100186424_C_T	rs79803051	7	100186424	0.0405	T	C	-0.4159	0.0358	2.813e-31	-0.4214	0.0358	4.661e-32	0.33258	0.17073	0.0519876	0.00671451	0.00550163	0.222292
chr7:100187349_A_T	rs145042937	7	100187349	0.0128	A	T	-0.4076	0.0607	1.953e-11	-0.3358	0.0608	3.33e-08	0.37105	0.24442	0.129649	0.00082832	0.0099227	0.933472
chr7:100190116_C_T	rs2734895	7	100190116	0.3261	T	C	0.9427	0.0118	4.49e-1392	0.9449	0.0118	2.95e-1401	-0.51291	0.062803	2.77332e-15	-0.0200549	0.00572105	0.000455814
chr7:100192070_A_G	rs144974094	7	100192070	0.0025	A	G	-0.3815	0.1571	0.01515	-0.4167	0.1571	0.007997	0.085956	0.53604	0.872672	-0.0242053	0.0288827	0.402
chr7:100192117_A_G	rs7801492	7	100192117	0.0077	A	G	-0.4067	0.0783	2.042e-07	-0.442	0.0783	1.633e-08	0.011488	0.28062	0.967362	0.000259096	0.0129895	0.984086
chr7:100195102_C_T	rs147680584	7	100195102	0.04	T	C	-0.4191	0.0362	4.77e-31	-0.4231	0.0362	1.337e-31	0.33688	0.17131	0.0498081	0.00476561	0.00565886	0.399703
chr7:100196525_C_T	rs112888745	7	100196525	0.0922	T	C	0.1244	0.0246	4.292e-07	0.1241	0.0246	4.642e-07	-0.18538	0.10764	0.0856643	0.00335898	0.00381374	0.37845
chr7:100197190_D_I	rs559340460	7	100197190	0.0417	D	I	-0.3132	0.0396	2.639e-15	-0.3121	0.0396	3.324e-15	0.24937	0.16924	0.14128	-0.0350801	0.0339101	0.3009
chr7:100197322_C_T	rs73407346	7	100197322	0.0014	T	C	-0.3885	0.198	0.04969	-0.3949	0.1979	0.04603	-0.49559	0.55768	0.374628	-0.027314	0.0126535	0.03088
chr7:100197520_C_T	rs77571132	7	100197520	0.0011	T	C	-0.387	0.2257	0.08638	-0.3854	0.2258	0.08786	-0.50015	0.56065	0.372795	-0.035573	0.014802	0.01625
chr7:100197642_A_G	rs34048349	7	100197642	0.0169	A	G	-0.511	0.0579	1.133e-18	-0.4867	0.058	4.569e-17	0.31407	0.2598	0.22729	0.0406758	0.0417481	0.3299
chr7:100197866_A_G	rs62482222	7	100197866	0.1386	A	G	-0.4102	0.0194	2.68e-99	-0.4117	0.0194	5.03e-100	0.15955	0.089629	0.0756833	0.00336033	0.00328958	0.307014
chr7:100197871_A_G	rs2272575	7	100197871	0.0416	A	G	0.4073	0.0356	2.562e-30	0.4115	0.0356	6.701e-31	-0.30479	0.16905	0.0720278	-0.00395072	0.00515664	0.443592
chr7:100198386_C_T	rs11768465	7	100198386	0.2275	T	C	-0.3814	0.0157	3.43e-131	-0.3755	0.0157	5.75e-127	0.13829	0.070527	0.0504778	0.0018953	0.00259267	0.464766
chr7:100198666_A_G	rs190595388	7	100198666	0.0201	A	G	-0.4047	0.0546	1.272e-13	-0.3953	0.0546	4.729e-13	0.42406	0.26349	0.108178	-0.000905116	0.00796579	0.909535
chr7:100198878_A_C	rs62482223	7	100198878	0.2262	A	C	-0.381	0.0157	2.51e-130	-0.3745	0.0157	1.04e-125	0.15904	0.070829	0.0251942	0.00263743	0.00263116	0.316158
chr7:100199596_G_T	rs2734887	7	100199596	0.1154	T	G	0.6054	0.022	2.23e-166	0.6068	0.022	4.45e-167	-0.34209	0.10148	0.000808537	-0.0142419	0.00879223	0.10527
chr7:100200231_C_T	rs73407353	7	100200231	0.0012	T	C	0.155	0.2156	0.4723	0.2482	0.2157	0.2499	0.50191	0.56381	0.373801	0.0558192	0.0248105	0.02446
chr7:100200674_C_T	rs2686815	7	100200674	0.4604	T	C	-0.1028	0.014	2.382e-13	-0.1103	0.014	3.839e-15	0.073481	0.064892	0.258048	0.0134833	0.0107442	0.2095
chr7:100200925_A_G	rs538523505	7	100200925	0.0036	A	G	0.4003	0.1238	0.001221	0.3478	0.1238	0.004972	-0.075434	0.41662	0.856395	0.00357496	0.0212661	0.8665
chr7:100201230_D_I	rs112882557	7	100201230	0.2851	D	I	-0.3714	0.0159	7.54e-121	-0.3682	0.0159	1.17e-118	0.16653	0.073098	0.0231473	0.0116326	0.0108554	0.2839
chr7:100201642_C_G	7:100201642_G_C	7	100201642	0.0621	C	G	-0.3379	0.0348	2.63e-22	-0.3328	0.0348	1.153e-21	0.089895	0.14801	0.543914	0.0487974	0.0215993	0.02387
chr7:100201968_C_T	rs545624870	7	100201968	0.0078	T	C	-0.356	0.0792	6.976e-06	-0.3977	0.0792	5.15e-07	-0.00061403	0.25877	0.998108	0.00111108	0.0131187	0.932504
chr7:100202138_C_T	rs112011139	7	100202138	0.0012	T	C	-0.1554	0.2156	0.471	-0.2486	0.2157	0.249	-0.50191	0.56381	0.373801	-0.0497809	0.0249857	0.04633
chr7:100202219_C_G	rs56328569	7	100202219	0.2271	C	G	0.3812	0.0157	2.89e-130	0.3742	0.0157	2.67e-125	-0.14557	0.070796	0.0403088	-0.00343243	0.00277797	0.216611
chr7:100202751_A_G	rs144010281	7	100202751	0.0088	A	G	-0.5939	0.0938	2.434e-10	-0.6238	0.0938	2.91e-11	0.29859	0.49785	0.548946	0.141958	0.0884991	0.1087
chr7:100203546_C_G	rs184488250	7	100203546	0.0105	C	G	-0.9236	0.0745	2.457e-35	-0.9288	0.0745	1.056e-35	0.2754	0.32197	0.392781	-0.0736667	0.0551335	0.1815
chr7:100205703_C_T	rs117595600	7	100205703	0.0071	T	C	-0.2145	0.0887	0.01561	-0.2327	0.0888	0.008753	0.43111	0.39541	0.276134	0.0395176	0.0161502	0.01441
chr7:100205706_C_G	rs61739556	7	100205706	0.014	C	G	0.9138	0.0624	1.287e-48	0.9393	0.0623	2.679e-51	-0.67988	0.27632	0.0142233	0.0506244	0.053731	0.3461
chr7:100206584_A_G	rs111480767	7	100206584	0.0115	A	G	0.6564	0.0659	2.223e-23	0.6545	0.0659	3.003e-23	-0.24777	0.28828	0.390517	-0.0102422	0.0105536	0.3318
chr7:100206769_C_T	rs13227444	7	100206769	0.2025	T	C	0.3208	0.0166	8.195e-83	0.3181	0.0166	2.294e-81	-0.12853	0.074467	0.0849767	-0.000628997	0.00273182	0.817899
chr7:100208311_D_I	rs56001910	7	100208311	0.2006	D	I	0.3258	0.0169	3.722e-83	0.3209	0.0169	1.246e-80	-0.13366	0.074409	0.0730634	0.00208084	0.0129558	0.8724
chr7:100209284_C_T	rs11970888	7	100209284	0.0854	T	C	-0.4215	0.0253	2.548e-62	-0.4169	0.0253	5.932e-61	0.099858	0.10889	0.359559	-0.00257365	0.00425632	0.545401
chr7:100209604_A_G	rs6969697	7	100209604	0.2009	A	G	-0.3189	0.0167	1.603e-81	-0.3156	0.0167	8.488e-80	0.14798	0.074823	0.0485289	0.00139613	0.00277998	0.615521
chr7:100209747_A_C	rs6969584	7	100209747	0.2008	A	C	0.3187	0.0167	2.411e-81	0.3151	0.0167	1.809e-79	-0.14628	0.074939	0.0515229	-0.00136243	0.00278085	0.624182
chr7:100209801_D_I	rs57934902	7	100209801	0.2041	D	I	-0.3294	0.0167	3.457e-86	-0.3269	0.0168	8.33e-85	0.12643	0.0742	0.089043	-0.00426183	0.0129198	0.7415
chr7:100211486_C_G	rs7812235	7	100211486	0.2008	C	G	-0.3177	0.0167	7.188e-81	-0.3142	0.0167	4.676e-79	0.14869	0.074795	0.0473805	0.00124816	0.00277947	0.653386
chr7:100211556_A_C	rs7812123	7	100211556	0.2009	A	C	-0.3174	0.0167	1.105e-80	-0.3138	0.0167	7.406e-79	0.14867	0.074794	0.0474024	0.00151538	0.00278025	0.585718
chr7:100212254_A_G	rs12532878	7	100212254	0.2015	A	G	-0.3215	0.0176	8.951e-75	-0.3195	0.0176	8.436e-74	0.14867	0.074799	0.0474242	0.00126939	0.00276543	0.646219
chr7:100212386_D_I	rs548032447	7	100212386	0.2015	D	I	0.3222	0.017	7.094e-80	0.3176	0.017	1.458e-77	-0.12081	0.075039	0.108046	0.00710282	0.012941	0.5831
chr7:100212754_C_T	rs11764045	7	100212754	0.201	T	C	-0.316	0.0167	4.412e-80	-0.3126	0.0167	2.616e-78	0.14959	0.074728	0.045867	0.000952313	0.00277881	0.73182
chr7:100212880_D_I	rs536739905	7	100212880	0.0235	D	I	-0.5116	0.0507	5.701e-24	-0.5168	0.0507	2.042e-24	0.0827	0.23385	0.723752	-0.00830215	0.0351723	0.8134
chr7:100213476_A_G	rs62482237	7	100213476	0.1936	A	G	0.3134	0.017	4.907e-76	0.3088	0.017	8.393e-74	-0.12128	0.077037	0.116081	-0.000852584	0.00284019	0.764036
chr7:100213482_A_G	rs117897297	7	100213482	0.0109	A	G	-0.9112	0.073	9.609e-36	-0.906	0.073	2.476e-35	0.39422	0.44998	0.381417	-0.114262	0.0529646	0.03098
chr7:100214015_A_G	rs7786877	7	100214015	0.2453	A	G	0.2679	0.0165	1.503e-59	0.2714	0.0165	4.71e-61	-0.14368	0.070041	0.0407662	-0.00181511	0.00254067	0.474966
chr7:100214487_C_G	rs10487157	7	100214487	0.2016	C	G	0.3151	0.0167	8.439e-80	0.3118	0.0167	4.402e-78	-0.1416	0.074737	0.0587219	-0.00121584	0.00277334	0.661095
chr7:100214515_C_T	rs117018601	7	100214515	0.0213	T	C	-0.3839	0.0484	2.226e-15	-0.3451	0.0485	1.06e-12	0.188	0.20571	0.361227	0.0131641	0.00706488	0.0624176
chr7:100214762_A_G	rs62482238	7	100214762	0.2014	A	G	-0.3141	0.0166	2.069e-79	-0.311	0.0167	8.85e-78	0.14214	0.074642	0.0574645	0.00124811	0.00277332	0.65268
chr7:100214879_A_C	rs112555589	7	100214879	0.0411	A	C	-0.4039	0.0358	1.458e-29	-0.3876	0.0358	2.556e-27	0.36317	0.16812	0.0312464	0.00344079	0.0052528	0.512443
chr7:100215038_A_G	rs73407374	7	100215038	0.044	A	G	-0.0176	0.0336	0.5991	0.0069	0.0336	0.8364	-0.092409	0.14151	0.514044	-0.00303351	0.00493982	0.539154
chr7:100215200_C_T	rs73407376	7	100215200	0.2014	T	C	-0.314	0.0166	2.313e-79	-0.3108	0.0167	1.013e-77	0.14214	0.074642	0.0574645	0.00123307	0.00277289	0.656546
chr7:100215220_A_G	rs7457024	7	100215220	0.2455	A	G	0.2694	0.0156	5.873e-67	0.2722	0.0156	2.561e-68	-0.14409	0.069946	0.0399209	-0.00172474	0.0025396	0.497052
chr7:100215783_C_T	rs112144230	7	100215783	0.0318	T	C	0.7965	0.0396	5.4e-90	0.7952	0.0396	1.21e-89	-0.51776	0.2089	0.0135363	-0.0106379	0.00686639	0.121318
chr7:100216239_D_I	rs571588886	7	100216239	0.2778	D	I	-0.2575	0.0159	5.929e-59	-0.2654	0.0159	1.49e-62	0.13057	0.069746	0.0618016	-0.00761225	0.0118181	0.5195
chr7:100216341_A_G	rs28584500	7	100216341	0.2017	A	G	-0.3111	0.0166	4.958e-78	-0.3082	0.0166	1.483e-76	0.1289	0.073961	0.0819974	0.000985744	0.00277395	0.722322
chr7:100216582_A_C	rs190943106	7	100216582	0.006	A	C	0.4334	0.0933	3.395e-06	0.2906	0.0934	0.001853	0.07288	0.59791	0.903036	-0.0253589	0.0156342	0.1048
chr7:100216773_C_T	rs10953298	7	100216773	0.2423	T	C	-0.2689	0.0157	3.811e-66	-0.2729	0.0156	4.134e-68	0.15099	0.069607	0.0305492	0.00213771	0.00256227	0.404109
chr7:100217086_D_I	rs367969923	7	100217086	0.477	D	I	0.1074	0.0151	1.222e-12	0.1093	0.0151	4.87e-13	-0.045322	0.0697	0.515846	-0.0256981	0.0107397	0.01672
chr7:100217754_C_T	rs112696476	7	100217754	0.0115	T	C	-0.6489	0.0661	8.881e-23	-0.6501	0.0661	7.49e-23	0.35494	0.30531	0.245573	0.00858591	0.0103591	0.4072
chr7:100217810_C_T	rs62482239	7	100217810	0.2114	T	C	-0.3277	0.0163	1.01e-89	-0.322	0.0163	1.59e-86	0.10986	0.072362	0.129625	0.00223394	0.00272782	0.412818
chr7:100218631_C_T	rs41295942	7	100218631	0.0273	T	C	-0.3179	0.0437	3.492e-13	-0.3685	0.0437	3.312e-17	0.30317	0.20543	0.14065	0.031847	0.00769328	3.47943e-05
chr7:100219167_A_G	rs12673102	7	100219167	0.1666	A	G	0.576	0.0177	1.08e-232	0.5692	0.0177	9.94e-227	-0.36536	0.081392	8.95983e-06	-0.00622937	0.0029044	0.0319688
chr7:100219292_C_G	rs184479058	7	100219292	0.0072	C	G	0.3192	0.0833	0.0001266	0.333	0.0833	6.419e-05	-0.32903	0.32392	0.310242	0.000131483	0.0134	0.992171
chr7:100219929_A_G	rs10247962	7	100219929	0.1666	A	G	-0.5773	0.0177	3.75e-234	-0.5706	0.0177	4.04e-228	0.36556	0.081335	8.73575e-06	0.00612874	0.00289979	0.0345566
chr7:100220815_G_T	rs4729596	7	100220815	0.1665	T	G	0.5775	0.0177	2.5e-234	0.5708	0.0177	2.61e-228	-0.3655	0.081333	8.76193e-06	-0.00628918	0.00289945	0.0300759
chr7:100220850_C_G	rs11766643	7	100220850	0.202	C	G	0.3093	0.0166	2.191e-77	0.3057	0.0166	1.487e-75	-0.12575	0.073838	0.0892072	-0.00128603	0.00275358	0.640473
chr7:100221218_G_T	rs11770389	7	100221218	0.202	T	G	0.3091	0.0166	2.858e-77	0.3055	0.0166	1.884e-75	-0.12588	0.073831	0.0888383	-0.00135461	0.00275357	0.622756
chr7:100221227_C_G	rs118102766	7	100221227	0.0062	C	G	0.3616	0.0918	8.15e-05	0.3643	0.0918	7.206e-05	-0.34396	0.4357	0.430249	-0.0486356	0.0165245	0.003248
chr7:100221395_A_G	rs142502527	7	100221395	0.0274	A	G	-0.4019	0.0424	2.557e-21	-0.4336	0.0424	1.427e-24	0.53607	0.18098	0.00320553	-0.00014485	0.00673321	0.982837
chr7:100221635_C_T	rs11767547	7	100221635	0.202	T	C	-0.3092	0.0166	2.557e-77	-0.3056	0.0166	1.677e-75	0.12588	0.073831	0.0888383	0.00134199	0.00275425	0.626087
chr7:100221849_C_T	rs4729597	7	100221849	0.3687	T	C	-0.1193	0.0141	2.597e-17	-0.118	0.0141	5.807e-17	0.12305	0.063616	0.0536537	0.00287922	0.00225268	0.201203
chr7:100221867_C_T	rs4729598	7	100221867	0.1228	T	C	0.7332	0.0198	3.89e-301	0.7359	0.0198	1.5e-303	-0.5025	0.090257	4.29042e-08	-0.00933397	0.0033676	0.00557648
chr7:100222162_D_I	rs11289390	7	100222162	0.3689	D	I	-0.1178	0.0142	1.267e-16	-0.1137	0.0142	1.334e-15	0.12668	0.063846	0.0478079	0.0178075	0.0109089	0.1026
chr7:100222410_A_G	rs190074197	7	100222410	0.0071	A	G	-0.3107	0.0833	0.0001924	-0.3274	0.0834	8.591e-05	0.32903	0.32392	0.310242	-0.000323708	0.0134414	0.980787
chr7:100222682_D_I	rs397890514	7	100222682	0.3902	D	I	-0.1347	0.0143	3.691e-21	-0.1294	0.0143	1.214e-19	0.13697	0.063814	0.032337	0.0175828	0.0108682	0.1057
chr7:100223057_D_I	rs74653173	7	100223057	0.1658	D	I	0.5828	0.0178	2.7e-234	0.5735	0.0179	3.1e-226	-0.36627	0.081613	8.99705e-06	-0.0241209	0.0139495	0.08378
chr7:100223678_C_T	rs11983745	7	100223678	0.2021	T	C	0.3089	0.0166	3.182e-77	0.3054	0.0166	1.901e-75	-0.12585	0.073811	0.0888383	-0.00138241	0.00275413	0.615709
chr7:100224160_A_C	rs41295933	7	100224160	0.0327	A	C	-0.7808	0.0384	6.68e-92	-0.7786	0.0384	2.41e-91	0.50471	0.20904	0.0161287	0.01102	0.00671019	0.100533
chr7:100224437_C_G	rs150303632	7	100224437	0.0082	C	G	0.2909	0.0808	0.0003212	0.2821	0.0809	0.0004868	0.16319	0.38615	0.672775	0.00135455	0.0126759	0.9149
chr7:100224636_D_I	rs35142847	7	100224636	0.3703	D	I	0.1163	0.0142	3.119e-16	0.1141	0.0142	1.082e-15	-0.12286	0.064113	0.0559242	-0.0175856	0.0109134	0.1071
chr7:100224795_C_T	rs41295924	7	100224795	0.0131	T	C	-0.1938	0.0618	0.001722	-0.2212	0.0618	0.0003459	0.064347	0.25279	0.799183	-0.0124801	0.0111771	0.264175
chr7:100224878_C_G	rs41295921	7	100224878	0.0036	C	G	-0.6935	0.1196	6.653e-09	-0.6837	0.1196	1.084e-08	0.79787	0.96987	0.411112	0.0314057	0.0182666	0.08556
chr7:100225031_A_G	rs2075674	7	100225031	0.2018	A	G	-0.3085	0.0166	6.068e-77	-0.3051	0.0166	3.396e-75	0.12591	0.073823	0.088736	0.00141876	0.00275477	0.606538
chr7:100225112_A_G	rs35704760	7	100225112	0.0022	A	G	-0.33	0.1524	0.03032	-0.2548	0.1524	0.09459	-0.1154	0.68284	0.865873	-0.0233113	0.0211421	0.2702
chr7:100225193_A_G	rs41295912	7	100225193	0.0061	A	G	-0.4205	0.0912	3.993e-06	-0.2825	0.0912	0.001965	-0.062457	0.55813	0.910945	0.020432	0.0153653	0.1836
chr7:100225847_C_T	rs139178017	7	100225847	0.0048	T	C	-0.3758	0.1024	0.0002442	-0.355	0.1025	0.0005308	0.26309	0.43306	0.543801	-0.00937434	0.018363	0.6097
chr7:100226129_C_T	rs41303510	7	100226129	0.2019	T	C	-0.3092	0.0166	2.809e-77	-0.3055	0.0166	1.992e-75	0.1259	0.073818	0.088736	0.00139741	0.00275486	0.611979
chr7:100226412_A_T	rs4988606	7	100226412	0.1661	A	T	0.5737	0.0177	5.15e-231	0.5672	0.0177	2.62e-225	-0.3648	0.081364	9.17276e-06	-0.00604879	0.00289724	0.0368181
chr7:100226452_C_T	rs149319219	7	100226452	0.0848	T	C	-0.3613	0.025	2.352e-47	-0.343	0.025	1.001e-42	0.43693	0.10824	6.29796e-05	0.00337098	0.00378823	0.373544
chr7:100226665_C_T	rs4548095	7	100226665	0.3687	T	C	-0.1168	0.0141	1.076e-16	-0.115	0.0141	3.208e-16	0.12656	0.063451	0.0466445	0.00302246	0.00225148	0.179457
chr7:100226902_C_T	rs41303501	7	100226902	0.0038	T	C	0.7017	0.1145	8.896e-10	0.6943	0.1145	1.346e-09	-0.79307	0.96404	0.411112	-0.0351811	0.018093	0.05184
chr7:100227188_A_C	rs7457868	7	100227188	0.1661	A	C	0.5732	0.0177	4.47e-231	0.5665	0.0177	3.38e-225	-0.35871	0.080705	1.09245e-05	-0.00607187	0.00289661	0.0360646
chr7:100227353_D_I	rs35190962	7	100227353	0.0099	D	I	0.2929	0.08	0.0002495	0.259	0.08	0.001197	-0.40084	0.38509	0.298428	-0.0271384	0.0457782	0.5533
[truncated: 853 more rows]

## Sheet: Figure 5b
MarkerName	rsid	chr	pos	log10p.gdf15.somascan	log10p.gdf15.olink	log10p.childhood.obesity	log10p.coffee	log10p.bmi
chr19:18367995_A_T	rs61740699	19	18367995	0.0272791	0.0274245	0.0306626	0.0105434	1.27514
chr19:18368529_C_T	rs61740687	19	18368529	2.75055	0.530645	0.942812	0.693512	0.032489
chr19:18368810_G_T	rs999813	19	18368810	1.4618	3.29699	0.00838714	0.459549	0.472352
chr19:18368969_A_G	rs999814	19	18368969	0.311225	0.357902	2.24362	0.0453134	0.00996408
chr19:18368988_A_G	rs999815	19	18368988	0.344681	0.782435	2.23659	0.0680898	0.0501822
chr19:18369120_A_G	rs2891654	19	18369120	0.41163	2.01167	0.278298	0.666166	0.359514
chr19:18369158_G_T	rs117648604	19	18369158	1.87002	0.411561	0.0434545	0.504369	0.0632907
chr19:18369211_G_T	rs3810434	19	18369211	0.365377	0.790229	2.19804	0.0266867	0.0347449
chr19:18369270_C_T	rs3810433	19	18369270	0.328428	0.813816	2.1599	0.0352157	0.0289348
chr19:18369369_C_T	rs112818372	19	18369369	2.78669	0.566288	0.934314	0.736373	0.00807069
chr19:18369581_G_T	rs1477269	19	18369581	0.498516	1.5101	1.62623	0.0886366	0.0175584
chr19:18369585_C_G	rs8107255	19	18369585	0.248827	0.990664	0.342736	0.191321	0.562398
chr19:18369596_A_G	rs1477270	19	18369596	0.382237	0.771776	2.07505	0.0204396	0.0575915
chr19:18369597_C_T	rs1477271	19	18369597	0.39077	0.675101	2.06552	0.0216361	0.142562
chr19:18369644_A_G	rs17797780	19	18369644	0.0439059	0.230014	1.37172	0.64759	0.407404
chr19:18370296_C_T	rs77654403	19	18370296	2.76686	0.578986	0.901222	0.744137	0.0225443
chr19:18370571_C_T	rs3810432	19	18370571	0.369566	0.790229	2.29342	0.0204015	0.0343044
chr19:18371197_C_T	rs10425001	19	18371197	0.23123	0.932079	0.424177	0.335879	0.33324
chr19:18371394_C_T	rs3826969	19	18371394	6.73394	1.15495	0.20171	0.216368	1.2879
chr19:18371439_A_T	rs8105176	19	18371439	0.39077	0.782435	2.26107	0.0256186	0.0337748
chr19:18371452_A_G	rs73523118	19	18371452	0.395061	0.782435	2.24752	0.0252822	0.122708
chr19:18371511_A_G	rs73523119	19	18371511	0.386495	0.861924	2.25809	0.0254429	0.102753
chr19:18371776_C_T	rs1035363	19	18371776	0.382237	0.813816	2.26578	0.0251377	0.0302207
chr19:18371945_C_T	rs79150009	19	18371945	2.7471	0.508591	0.859366	0.702439	0.00763282
chr19:18372166_A_G	rs60452015	19	18372166	0.382237	0.813816	2.28763	0.0187286	0.102889
chr19:18372264_A_T	rs72479531	19	18372264	0.382237	0.790229	2.28927	0.0184673	0.12246
chr19:18372748_A_G	rs56387558	19	18372748	0.0303682	1.13267	1.83982	1.15123	0.372433
chr19:18372920_C_T	rs8109771	19	18372920	0.382237	0.94489	2.29509	0.0160087	0.0491581
chr19:18372960_C_G	rs12462174	19	18372960	0.402607	0.623327	0.383703	0.565928	0.150265
chr19:18372994_A_G	rs8105503	19	18372994	0.382237	0.782435	2.30275	0.0154676	0.0491581
chr19:18373075_G_T	rs4808774	19	18373075	1.32514	3.34107	0.0183274	0.559651	0.464595
chr19:18373170_C_T	rs11671617	19	18373170	5.21765	4.01278	0.151054	0.51972	0.500541
chr19:18374436_A_C	rs8113654	19	18374436	0.357048	0.743984	2.32602	0.0227091	0.0300999
chr19:18374519_A_G	rs8100181	19	18374519	1.37571	3.94582	0.208718	0.606001	0.628884
chr19:18374580_C_T	rs8103143	19	18374580	1.37571	3.8887	0.209457	0.602809	0.242922
chr19:18374729_A_G	rs10854163	19	18374729	1.37571	3.94582	0.208301	0.60444	0.242938
chr19:18375035_A_G	rs35768432	19	18375035	0.39077	0.805919	2.35747	0.0273438	0.104605
chr19:18375118_C_T	rs77207395	19	18375118	0.523758	1.60599	0.331524	0.401249	0.262813
chr19:18375531_A_G	rs113185969	19	18375531	4.10348	2.38967	0.00380794	0.685639	0.271245
chr19:18375563_A_G	rs12608744	19	18375563	0.369566	0.790229	2.38701	0.0122474	0.100846
chr19:18375608_A_G	rs8102923	19	18375608	0.115494	2.05414	2.16502	1.43788	0.391442
chr19:18375659_C_T	rs12608843	19	18375659	0.344681	0.774676	2.41385	0.0157723	0.045103
chr19:18375760_C_G	rs137899214	19	18375760	0.622055	1.97277	0.0194659	1.20024	0.0247194
chr19:18375815_A_G	rs8103177	19	18375815	0.160565	2.27562	2.05881	1.35199	0.392432
chr19:18375846_A_G	rs2277921	19	18375846	0.160565	2.16345	2.09458	1.35952	0.73377
chr19:18375882_C_G	rs12608777	19	18375882	0.0139212	1.13267	1.88617	1.11525	0.73804
chr19:18376407_A_T	rs8110972	19	18376407	0.441121	2.78789	0.192448	0.865347	0.415188
chr19:18376509_A_G	rs16982285	19	18376509	0.31751	1.08693	0.617277	0.549314	0.366996
chr19:18376517_C_T	rs61740752	19	18376517	0.0635432	1.16377	1.62352	1.10813	0.311365
chr19:18376518_A_T	rs61740751	19	18376518	0.366923	0.124193	0.265998	0.467032	2.86773
chr19:18376522_G_T	rs2277922	19	18376522	1.3588	3.90769	0.181175	0.653621	0.681084
chr19:18376713_A_G	rs61740749	19	18376713	1.06286	0.264193	0.246771	0.402243	0.290309
chr19:18376780_C_T	rs12462974	19	18376780	0.276402	0.94518	0.546011	0.501061	0.101166
chr19:18376863_A_C	rs138404210	19	18376863	0.960404	0.611174	0.0797263	1.06973	0.463566
chr19:18377274_A_G	rs3746186	19	18377274	0.436037	2.83606	0.258908	0.822287	0.519343
chr19:18377496_C_G	rs8104533	19	18377496	0.446226	2.90095	0.175611	0.905325	0.488546
chr19:18377647_C_G	rs8103906	19	18377647	1.3588	3.7014	0.221749	0.714205	0.574831
chr19:18377761_A_G	rs12609001	19	18377761	0	1.10961	1.90836	1.15043	0.709633
chr19:18377981_C_G	rs61740692	19	18377981	1.41853	0.318522	0.139246	0.36076	0.202615
chr19:18378219_A_G	rs1469023	19	18378219	1.39272	3.79445	0.178957	0.721953	0.312738
chr19:18378681_A_C	rs2384988	19	18378681	0.403201	0.816917	0.552726	0.519886	0.159449
chr19:18378819_A_G	rs2098592	19	18378819	0.47209	2.67262	0.159431	0.85906	0.175869
chr19:18378856_A_C	rs59488684	19	18378856	0.47733	2.97853	0.15802	0.859788	0.175869
chr19:18379164_G_T	rs57252687	19	18379164	0.47733	2.85221	0.159771	0.858218	0.152061
chr19:18379179_A_G	rs60162577	19	18379179	0.441121	2.83606	0.170637	0.844555	0.202529
chr19:18379265_A_G	rs112267312	19	18379265	4.28655	2.0108	0.0735918	0.492837	0.380382
chr19:18379496_A_G	rs60609985	19	18379496	0.498516	1.40328	1.86246	0.0731712	0.0165531
chr19:18379531_A_T	rs146231784	19	18379531	2.08931	0.187618	0.455569	0.568476	0.466583
chr19:18379549_A_G	rs2384989	19	18379549	0.598942	1.60622	1.92012	0.0477706	0.0519379
chr19:18379641_A_T	rs9710173	19	18379641	0.0807523	1.12992	1.90529	0.074597	1.54278
chr19:18379727_A_G	rs2384990	19	18379727	0.110644	0.917585	1.89225	0.055908	1.54802
chr19:18379728_C_T	rs9710599	19	18379728	0.107247	0.935231	1.90618	0.0611784	1.48938
chr19:18380072_A_G	rs4808776	19	18380072	0.0832812	0.935231	2.18239	0.0795326	1.66482
chr19:18380542_C_G	rs12459276	19	18380542	0.556999	0.798057	2.11643	0.042291	0.0120827
chr19:18381312_C_T	rs7252335	19	18381312	0.0113843	0.874147	1.41682	0.681079	0.326785
chr19:18381328_G_T	rs6512254	19	18381328	3.41428	0.569824	1.44732	2.21412	1.19811
chr19:18381520_C_T	rs7252586	19	18381520	0.0470468	0.94787	1.3992	0.683071	0.327488
chr19:18381811_A_G	rs141294350	19	18381811	0.120331	0.934262	1.6018	0.725995	0.291492
chr19:18382603_A_G	rs12460547	19	18382603	0.498516	0.829714	2.20131	0.0454235	0.15641
chr19:18383202_C_T	rs55766362	19	18383202	0.0268718	1.03143	1.44458	0.797541	0.36362
chr19:18383215_A_G	rs181166303	19	18383215	1.48148	0.0266358	0.239753	0.609383	0.263796
chr19:18383293_C_G	rs16982288	19	18383293	5.31479	2.60093	0.243428	1.55832	3.25814
chr19:18383477_C_G	rs376190614	19	18383477	0.706454	0.222266	0.145773	1.6465	0.152369
chr19:18383506_C_T	rs11666808	19	18383506	8.51487	1.71505	0.00810444	1.1148	1.7249
chr19:18383656_A_G	rs145047623	19	18383656	1.31045	0.0331523	0.282384	0.471755	0.100363
chr19:18383728_C_T	rs57090641	19	18383728	0.479463	0.817233	2.45789	0.0438209	0.0181741
chr19:18383794_C_T	rs1549142	19	18383794	4.45358	1.08537	1.73736	0.160377	0.0531803
chr19:18383858_A_G	rs149091561	19	18383858	1.36586	0.0772508	0.0856558	0.754812	0.181814
chr19:18384039_A_G	rs12461261	19	18384039	1.17805	0.374168	2.27924	0.302423	1.25376
chr19:18384121_C_T	rs55817508	19	18384121	5.04432	1.64938	1.56204	0.159972	0.0468163
chr19:18384122_A_G	rs146942947	19	18384122	5.06548	1.66962	1.5353	0.14061	0.0672188
chr19:18384127_C_T	rs12981406	19	18384127	5.00351	1.69	1.51546	0.152917	0.0491619
chr19:18384330_C_T	rs10854164	19	18384330	1.39072	0.437319	2.35621	0.187672	1.30505
chr19:18384544_C_T	rs1469024	19	18384544	9.33165	1.93153	0.172258	0.895388	1.51725
chr19:18384693_A_G	rs79294941	19	18384693	1.42687	0.38238	0.248626	0.271301	0.14992
chr19:18384709_C_T	rs7254275	19	18384709	1.31278	0.24119	0.273822	0.573268	0.260057
chr19:18384861_A_G	rs1079165	19	18384861	0.656175	0.746595	2.38615	0.0534854	0.0160029
chr19:18384950_G_T	rs1075403	19	18384950	9.39777	1.44916	0.133829	0.937714	1.31181
chr19:18385214_C_T	rs1079166	19	18385214	2.97048	1.41315	1.21618	0.0817834	0.490043
chr19:18386038_C_G	rs16982291	19	18386038	1.23047	0.249728	0.163803	0.449817	0.274947
chr19:18386063_A_G	rs10416600	19	18386063	9.30966	1.9059	0.154709	0.908374	1.44342
chr19:18386137_A_G	rs191967639	19	18386137	1.65529	0.75231	0.088824	0.833351	1.22946
chr19:18386276_C_T	rs140477792	19	18386276	1.31689	0.223119	0.188961	0.464813	0.1726
chr19:18386367_A_G	rs12983444	19	18386367	1.94153	0.0470468	0.0836132	0.36304	0.00069826
chr19:18386407_C_T	rs60170051	19	18386407	0.650809	0.788606	2.28681	0.046198	0.00776843
chr19:18386634_A_C	rs2384991	19	18386634	4.51668	0.956817	2.04039	0.488854	0.0356527
chr19:18386798_G_T	rs2384992	19	18386798	4.59815	1.00807	2.05131	0.489364	0.0544781
chr19:18386905_A_C	rs4808777	19	18386905	1.89145	0.592432	2.18989	0.247677	1.34231
chr19:18387005_A_T	rs2384993	19	18387005	4.40771	0.940008	2.04678	0.487639	0.00132361
chr19:18387220_A_C	rs11668229	19	18387220	8.86527	5.0971	0.362454	0.606443	0.455219
chr19:18387449_G_T	rs4808778	19	18387449	0.650809	0.738922	2.29772	0.0461749	0.0100088
chr19:18387710_C_T	rs116402020	19	18387710	1.26007	0.238898	0.182938	0.489168	0.1726
chr19:18387940_A_G	rs62120437	19	18387940	0.619012	0.749263	2.30228	0.0362327	0.0119196
chr19:18387993_A_G	rs12462798	19	18387993	4.51439	1.0719	2.07074	0.451691	0.00730858
chr19:18388158_C_T	rs8110070	19	18388158	9.24386	1.76334	0.163833	0.835233	1.44625
chr19:18388250_A_G	rs8113367	19	18388250	9.24386	1.91869	0.163468	0.851211	1.44563
chr19:18388383_C_T	rs4531856	19	18388383	9.33165	1.91869	0.165705	0.866218	1.10804
chr19:18388713_A_G	rs10424974	19	18388713	1.34346	0.297072	0.22101	0.478156	0.189999
chr19:18389069_C_T	rs41374444	19	18389069	7.0583	2.81192	0.107149	0.487594	2.5825
chr19:18389084_A_G	rs142858931	19	18389084	0.79278	1.39216	1.25645	0.445077	0.0323111
chr19:18389135_A_G	rs12608504	19	18389135	9.41987	1.97029	0.240729	0.850512	1.24105
chr19:18389393_C_T	rs41347350	19	18389393	0.705311	0.80129	2.25831	0.0566983	0.0305844
chr19:18389426_A_G	rs41421446	19	18389426	1.11519	0.381829	1.09062	0.587827	0.494841
chr19:18389620_C_T	rs12461701	19	18389620	0.705311	1.16934	2.25824	0.0560735	0.197121
chr19:18389632_C_G	rs41401751	19	18389632	1.18015	0.238345	0.204133	0.475246	0.181068
chr19:18389961_C_G	rs12461751	19	18389961	0.699776	0.809244	2.26447	0.0569766	0.0307262
chr19:18390253_A_G	rs41446250	19	18390253	6.09238	2.7809	0.25707	0.334697	2.67775
chr19:18390864_A_G	rs4393694	19	18390864	0.688762	0.762047	2.30923	0.0310963	0.0395903
chr19:18392387_A_C	rs187603542	19	18392387	1.20947	0.580917	0.18841	0.334201	0.0711675
chr19:18392642_C_T	rs41519246	19	18392642	4.84708	1.26457	1.86099	0.431409	0.00534218
chr19:18392873_A_C	rs7247222	19	18392873	9.2877	2.04092	0.209097	0.851286	1.42305
chr19:18392894_C_T	rs7247237	19	18392894	0.710865	0.731283	2.26786	0.054149	0.0357763
chr19:18392913_A_G	rs7247767	19	18392913	0.683284	0.762047	2.36021	0.0491865	0.0416081
chr19:18393682_C_T	rs6512255	19	18393682	6.95265	3.05515	0.091772	0.593787	2.7394
chr19:18394426_A_G	rs148859834	19	18394426	2.45728	0.768984	0.0810087	0.0372753	0.200109
chr19:18394566_A_G	rs111679493	19	18394566	0.675101	0.314914	0.0485037	0.303062	0.445509
chr19:18394761_A_G	rs7256111	19	18394761	9.2877	1.87444	0.21328	0.87433	1.37029
chr19:18394886_A_G	rs141574788	19	18394886	1.5011	0.771924	0.215736	0.0823901	0.275146
chr19:18395112_A_G	rs62120440	19	18395112	1.95177	0.0680551	0.138033	0.305584	0.0248855
chr19:18395456_C_T	rs7248070	19	18395456	0.705311	0.849543	2.29208	0.0474281	0.0290912
chr19:18395756_A_G	rs4378729	19	18395756	4.73561	1.0985	1.87169	0.462562	0.0176079
chr19:18395776_C_T	rs1421720	19	18395776	0.69426	0.86591	2.29361	0.0492033	0.0295514
chr19:18396297_A_G	rs4808124	19	18396297	0.710865	2.18051	2.31382	0.0525006	0.0302538
chr19:18396298_A_G	rs4808125	19	18396298	0.705311	0.86591	2.31382	0.0525006	0.0302538
chr19:18396394_A_G	rs60235938	19	18396394	6.21865	2.92977	0.16328	0.411118	2.46841
chr19:18396755_A_G	rs8103549	19	18396755	0.645463	0.817233	2.33615	0.050728	0.0330922
chr19:18396990_A_G	rs140117585	19	18396990	0.00637948	0.929797	0.222784	0.335262	0.0203526
chr19:18397062_C_T	rs113451170	19	18397062	6.18429	2.98035	0.232528	0.423009	2.68626
chr19:18397788_A_G	rs12463315	19	18397788	1.90108	0.470934	2.21898	0.196723	1.22218
chr19:18398030_A_C	rs12973608	19	18398030	9.30966	1.9632	0.231675	0.971666	1.32423
chr19:18398136_A_T	rs56123634	19	18398136	7.31712	2.74352	0.0366449	0.45304	2.46466
chr19:18398139_C_T	rs12980403	19	18398139	9.30966	1.95039	0.23537	0.965414	1.32178
chr19:18398284_A_T	rs12610373	19	18398284	9.35366	2.01485	0.224271	0.974742	1.32595
chr19:18398335_G_T	rs12610691	19	18398335	1.92605	0.103435	0.209344	0.453376	0.110708
chr19:18398628_C_G	rs11086102	19	18398628	9.24386	2.04092	0.223705	1.0029	1.03392
chr19:18398720_A_G	rs58997823	19	18398720	6.49578	2.829	0.137489	0.338669	2.6249
chr19:18398948_C_G	rs57734410	19	18398948	6.4597	2.7063	0.137299	0.338664	2.6249
chr19:18399249_A_G	rs141840250	19	18399249	0.0139108	0.397816	0.0378472	0.00634943	1.21236
chr19:18399284_C_T	rs75634763	19	18399284	1.13255	0.0858137	0.1662	0.430199	0.126716
chr19:18399750_C_T	rs143105157	19	18399750	2.94249	0.591834	0.109934	0.970965	0.394716
chr19:18400328_A_T	rs73005418	19	18400328	6.46194	2.678	0.0690112	0.327014	2.44485
chr19:18401056_C_T	rs117058667	19	18401056	1.97954	0.0045834	0.888928	0.0589155	0.081233
chr19:18401142_A_C	rs11673466	19	18401142	7.46663	3.89386	0.780335	0.0641489	0.402324
chr19:18401600_C_G	rs59783649	19	18401600	6.52058	2.76778	0.075797	0.334361	2.39534
chr19:18401732_A_G	rs183275080	19	18401732	3.09448	1.9173	0.124304	0.0392531	0.141882
chr19:18401879_C_T	rs57934386	19	18401879	6.51915	2.63797	0.070244	0.328159	2.44318
chr19:18402038_A_G	rs77247474	19	18402038	2.85062	1.27587	0.23552	0.336487	3.43981
chr19:18402050_C_T	rs59961449	19	18402050	0.692755	0.723679	2.40565	0.108264	0.0276317
chr19:18402117_A_G	rs11086103	19	18402117	1.88586	0.0801328	0.214522	0.433722	0.166431
chr19:18402142_C_G	rs10406080	19	18402142	5.64908	1.12782	0.0508108	0.890389	1.684
chr19:18404148_A_G	rs10419232	19	18404148	7.10002	2.51836	0.043394	0.628561	2.54465
chr19:18404718_A_G	rs60086589	19	18404718	0.685864	0.706388	2.49619	0.208654	0.0155512
chr19:18404936_A_G	rs4808779	19	18404936	9.41413	1.9817	0.199344	0.779129	1.24892
chr19:18405351_G_T	rs1549143	19	18405351	0.213111	0.255808	2.65224	0.235694	0.0941434
chr19:18405616_A_G	rs67482294	19	18405616	4.63598	1.02826	1.7091	0.596247	0.0183089
chr19:18405806_C_T	rs139021124	19	18405806	4.85559	1.02543	0.0721889	0.199358	0.651431
chr19:18406061_A_T	rs147489875	19	18406061	2.39359	0.830809	0.217683	0.762892	0.142612
chr19:18406182_A_C	rs117564070	19	18406182	0.450692	0.0572472	0.0499705	0.156664	1.59773
chr19:18406228_A_G	rs111163930	19	18406228	0.383784	0.108196	1.7395	0.0828992	1.80562
chr19:18406491_C_T	rs111212032	19	18406491	6.80038	2.77648	0.0606947	0.563152	2.86411
chr19:18407167_A_G	rs16982301	19	18407167	0.807146	0.0329484	0.276293	0.677667	0.0367011
chr19:18407643_A_G	rs17711565	19	18407643	2.6344	0.498516	2.03175	0.321219	0.99005
chr19:18408222_A_G	rs8108675	19	18408222	2.38067	1.14351	0.954078	0.0725458	0.455595
chr19:18408429_C_T	rs118136387	19	18408429	2.72835	0.893416	0.0312726	0.0414527	0.533576
chr19:18408470_A_G	rs8108909	19	18408470	2.25858	0.925854	0.838426	0.115133	0.302598
chr19:18408519_A_C	rs8108623	19	18408519	10.3151	1.91771	0.30664	1.02659	1.3243
chr19:18408839_C_T	rs58160291	19	18408839	4.24502	1.87516	0.892988	0.0824734	0.248714
chr19:18409068_C_T	rs10424779	19	18409068	6.09238	2.77298	0.00997073	0.476462	0.866231
chr19:18409087_G_T	rs59356801	19	18409087	3.48872	1.42357	0.445758	0.19978	0.224812
chr19:18409268_G_T	rs2080831	19	18409268	1.07197	0.0455049	0.154162	0.210616	0.125362
chr19:18409404_A_G	rs148030430	19	18409404	0.432521	0.0956646	0.476882	0.331282	0.162936
chr19:18409483_A_T	rs73005427	19	18409483	5.65422	0.782138	0.171566	0.948092	0.000427538
chr19:18409621_C_T	rs10775624	19	18409621	1.33543	0.985239	0.128825	0.432086	0.150977
chr19:18409767_C_T	rs139947075	19	18409767	0.938219	1.60575	1.07893	0.0845595	0.246252
chr19:18410369_A_G	rs79534846	19	18410369	10.1698	0.00364362	4.17088	0.507977	0.726129
chr19:18410375_G_T	rs11086104	19	18410375	0.843319	2.22191	0.295869	0.742809	0.676769
chr19:18410496_A_G	rs10404162	19	18410496	1.49006	1.44146	0.323596	0.944568	0.806967
chr19:18410709_C_T	rs2384996	19	18410709	1.76164	1.55394	0.325634	1.09871	0.833919
chr19:18410796_C_T	rs2384997	19	18410796	1.3905	1.48782	0.251751	0.919316	0.865104
chr19:18411130_A_G	rs144778697	19	18411130	2.71572	0.651746	0.243544	0.285737	0.543062
chr19:18411802_C_T	rs8110195	19	18411802	5.04166	0.409456	1.32327	0.36517	0.17097
chr19:18411921_A_G	rs73005433	19	18411921	2.56231	0.0681073	0.0125781	0.00281301	1.77752
chr19:18411946_C_T	rs117482162	19	18411946	6.98816	1.14102	0.733391	0.275712	0.278286
chr19:18413024_C_T	rs72620570	19	18413024	24.1836	2.48549	0.252041	0.115288	0.781849
chr19:18413061_A_G	rs74929147	19	18413061	2.37566	4.67887	1.33534	1.2031	0.436185
chr19:18413112_C_T	rs117306430	19	18413112	0.65505	0.578257	0.492539	0.129085	0.565332
chr19:18413176_A_C	rs138851389	19	18413176	2.54316	0.0641011	0.0241113	0.00302384	1.66816
chr19:18413773_C_T	rs77752345	19	18413773	0.113382	0.491544	0.65217	0.676996	0.555902
chr19:18414175_C_T	rs11670016	19	18414175	14.3258	1.28059	0.484399	0.254947	1.29127
chr19:18414868_C_T	rs2384998	19	18414868	1.39116	1.37871	0.161992	0.79178	0.87392
chr19:18414987_A_G	rs140223416	19	18414987	5.95629	6.42726	0.180964	0.811659	0.170869
chr19:18415396_A_G	rs150057942	19	18415396	0.00336635	0.000645762	0.0957642	0.529589	1.41714
chr19:18415647_A_G	rs56357639	19	18415647	2.56222	0.0111047	0.0209401	0.0218216	1.80871
chr19:18415882_G_T	rs73005494	19	18415882	2.4281	0.0203213	0.0411352	0.0489104	1.79371
chr19:18416208_C_T	rs12463068	19	18416208	11.2008	1.77876	0.477431	0.0437466	0.442053
chr19:18416399_A_G	rs62120446	19	18416399	10.7396	3.60632	0.923948	0.0156642	0.148402
chr19:18417100_C_T	rs79350814	19	18417100	2.88	0.672234	0.812432	0.00489053	2.41911
chr19:18418044_C_T	rs6792	19	18418044	6.42534	2.32488	0.8758	0.0363936	0.132899
chr19:18418525_A_G	rs368786619	19	18418525	1.52486	3.08042	0.381527	1.10629	0.401362
chr19:18421242_C_T	rs111445982	19	18421242	4.20919	4.11229	1.10276	2.35405	0.449969
chr19:18421617_C_T	rs73007704	19	18421617	2.66728	0.0418471	0.034246	0.0232077	1.68328
chr19:18421690_A_G	rs16982307	19	18421690	18.4912	3.37175	1.09425	0.0478586	1.07766
chr19:18421708_G_T	rs147384688	19	18421708	1.98851	0.0965011	0.291373	1.01762	0.120568
chr19:18422342_A_G	rs117935688	19	18422342	5.68391	5.90409	0.154899	0.971466	0.236482
chr19:18422568_C_T	rs142445518	19	18422568	2.7151	2.24738	0.071481	0.497964	0.978073
chr19:18422631_A_G	rs16995488	19	18422631	2.60133	0.102883	0.010411	0.0122865	2.17588
chr19:18422662_C_G	rs73007706	19	18422662	2.58824	0.0718597	0.0104905	0.0122198	1.71844
chr19:18423638_C_G	rs2232967	19	18423638	18.019	4.73956	1.10101	0.0585636	1.17762
chr19:18423759_A_G	rs139531520	19	18423759	7.30319	8.00362	0.123926	2.58239	0.15025
chr19:18423851_A_G	rs11881943	19	18423851	2.62102	0.0981963	0.00817799	0.00536472	1.75168
chr19:18425463_C_T	rs191743109	19	18425463	4.47658	7.2588	0.447369	0.139685	0.438015
chr19:18425758_A_G	rs112595944	19	18425758	2.76504	4.65501	1.74427	0.945252	0.672244
chr19:18425844_A_G	rs12460970	19	18425844	4.87599	0.188164	1.30948	0.224763	0.619913
chr19:18426627_C_T	rs142107631	19	18426627	0.22355	0.641252	0.339294	0.0840413	0.626998
chr19:18427307_A_G	rs73007709	19	18427307	2.51041	0.062088	0.0146796	0.00459511	1.76769
chr19:18428607_C_T	rs113169435	19	18428607	0.543547	1.12943	1.43014	0.112978	0.244432
chr19:18428632_C_T	rs76580597	19	18428632	8.18003	5.17617	2.06735	0.463382	1.18588
chr19:18429163_A_G	rs73925443	19	18429163	2.88057	4.65501	1.74699	0.941064	0.680511
chr19:18429780_C_T	rs74180875	19	18429780	15.2798	31.7248	0.316085	1.07341	0.0745067
chr19:18429967_A_G	rs144363557	19	18429967	1.25337	1.4491	0.363713	0.246068	0.63939
chr19:18430381_A_C	rs113377929	19	18430381	8.02294	4.99692	2.08707	0.483995	1.07788
chr19:18431499_C_T	rs188389579	19	18431499	2.22691	0.753642	0.656121	0.269231	0.39495
chr19:18432004_C_G	rs73007717	19	18432004	2.54917	0.0570259	0.0256872	0.00724208	1.96863
chr19:18432607_A_G	rs116461727	19	18432607	2.56867	0.0207263	0.0298381	0.00543103	1.98446
chr19:18432893_C_T	rs79220153	19	18432893	1.34199	1.53208	0.367151	0.242271	0.64857
chr19:18433087_A_G	rs185704498	19	18433087	2.70966	0.105523	0.772422	0.00822077	0.100184
chr19:18433175_C_T	rs1035365	19	18433175	2.44593	0.0350776	0.0436189	0.00130834	2.42999
chr19:18433225_C_T	rs2241351	19	18433225	3.7014	1.05844	1.10186	0.1422	0.444996
chr19:18433714_A_G	rs76378167	19	18433714	2.75362	4.643	1.82775	0.919308	0.614414
chr19:18434608_C_T	rs73007721	19	18434608	0.785793	1.19245	1.08869	0.505622	0.520627
chr19:18437516_C_T	rs140288322	19	18437516	4.79801	1.29399	0.156863	0.418971	2.86369
chr19:18438045_C_T	rs188568717	19	18438045	1.65405	1.166	1.03746	0.686811	0.801285
chr19:18440916_A_G	rs569616292	19	18440916	5.50195	0.196463	0.145874	0.673861	0.741729
chr19:18440942_G_T	rs4641872	19	18440942	4.95784	1.19042	0.17957	0.408972	4.13404
chr19:18442167_C_T	rs138277637	19	18442167	3.19562	4.52574	0.399009	1.51936	0.298044
chr19:18443092_A_T	rs141739665	19	18443092	5.83633	1.84257	0.633699	0.539358	0.504195
chr19:18443843_G_T	rs117953982	19	18443843	0.570174	0.964782	0.506394	0.0855578	0.549427
chr19:18444360_G_T	rs6512256	19	18444360	2.54042	1.38756	0.000237673	0.873265	0.306664
chr19:18445863_C_T	rs74180876	19	18445863	15.8003	39.5065	0.300359	0.802877	0.128917
chr19:18446379_G_T	rs73527092	19	18446379	1.52332	2.26671	0.37215	0.0763279	0.245327
chr19:18446636_C_T	rs35653549	19	18446636	8.26384	13.029	1.45629	0.38651	0.434638
chr19:18447037_A_C	rs59896830	19	18447037	1.59607	2.46287	0.359345	0.0735924	0.243289
chr19:18447402_C_T	rs188352043	19	18447402	4.82669	6.89816	0.883798	0.218527	0.2327
chr19:18448024_C_T	rs533828592	19	18448024	0.356505	0.0693213	0.464751	0.0975114	0.594229
chr19:18450140_C_T	rs138185133	19	18450140	5.57916	6.7708	0.0537062	0.536656	0.340666
chr19:18450713_C_T	rs1978423	19	18450713	0.111684	0.478604	0.701698	0.000115657	1.79109
chr19:18450976_C_T	rs74896689	19	18450976	4.8889	1.25033	2.73134	0.808892	0.590347
chr19:18451661_C_T	rs4808784	19	18451661	1.92587	1.96984	0.175223	0.0540322	0.127276
chr19:18452123_C_T	rs888662	19	18452123	0.527337	0.2663	0.248011	0.166361	0.576203
chr19:18452787_C_G	rs77609620	19	18452787	4.97683	4.93104	2.63529	1.01463	0.377576
chr19:18453124_C_T	rs1019445	19	18453124	2.25238	1.42921	0.0257316	0.0532334	0.0455875
chr19:18454364_A_C	rs12978101	19	18454364	15.9825	39.8429	0.267945	0.941739	0.0762249
chr19:18455669_C_G	rs143509373	19	18455669	11.5275	0.0156752	0.117723	0.887349	1.21853
chr19:18455679_A_C	rs2112176	19	18455679	0.541548	0.20843	0.258693	0.122244	0.410134
chr19:18455857_A_C	rs117661968	19	18455857	1.62836	0.66274	0.741028	0.226131	0.503625
chr19:18456428_A_G	rs145177595	19	18456428	2.9233	2.86994	0.0136347	0.412908	0.973732
chr19:18456581_A_G	rs78961627	19	18456581	0.56169	0.0582204	0.242522	0.137621	0.441822
chr19:18456747_A_G	rs141010942	19	18456747	1.65503	0.931739	0.811038	0.320794	0.610084
chr19:18456963_C_G	rs10421536	19	18456963	4.88757	3.73948	0.0359441	0.0135726	0.529421
chr19:18457668_G_T	rs192334566	19	18457668	1.16279	3.16811	0.465668	0.881769	0.4568
chr19:18457713_C_G	rs138701246	19	18457713	0.268975	0.609198	1.48781	0.164979	0.65943
chr19:18457739_C_T	rs11668079	19	18457739	14.6401	7.61702	0.872866	0.0800693	0.49465
chr19:18457955_A_C	rs73007741	19	18457955	3.31376	0.142185	0.636717	0.195797	1.36603
chr19:18458129_A_G	rs11882581	19	18458129	2.28835	1.68504	0.0317944	0.0639813	0.20364
chr19:18458663_C_T	rs34210970	19	18458663	16.2476	39.6396	0.311329	0.932393	0.0725822
chr19:18458907_C_G	rs73009405	19	18458907	4.23683	1.37097	1.05064	0.0344631	1.06309
chr19:18461458_C_T	rs11086106	19	18461458	1.30667	1.18142	0.0146216	0.116058	0.221902
chr19:18461649_C_T	rs113495004	19	18461649	11.2487	2.2634	0.480736	0.22171	0.331601
chr19:18461953_C_T	rs150466051	19	18461953	1.53357	3.41014	0.0448181	0.388682	1.30429
chr19:18462030_A_G	rs12977553	19	18462030	19.5435	45.3916	0.0873561	1.04148	0.220545
chr19:18463680_C_T	rs73009419	19	18463680	11.5233	0.026148	4.77975	0.46679	0.395035
chr19:18463917_C_T	rs10409640	19	18463917	0.507204	1.6249	0.0762007	0.11919	0.226957
chr19:18464063_C_T	rs7250410	19	18464063	0.515951	1.56858	0.0719679	0.118506	0.226957
chr19:18464181_A_G	rs117780632	19	18464181	18.2915	6.39271	0.661341	0.247764	1.37301
chr19:18464906_A_G	rs56326450	19	18464906	0.144763	0.893675	1.70928	0.178135	0.489859
chr19:18465229_C_T	rs62122392	19	18465229	1.80583	7.36607	0.118831	0.903146	1.00808
chr19:18465490_C_G	rs79723696	19	18465490	1.63442	1.25769	0.176291	0.130778	1.28554
chr19:18469259_A_G	rs150286074	19	18469259	15.7239	7.45737	1.04087	0.161232	0.549868
chr19:18469344_A_G	rs4808786	19	18469344	1.75419	1.30732	0.20813	0.124559	1.29025
chr19:18470146_C_T	rs80154549	19	18470146	2.84748	2.18324	0.0138062	0.396176	0.920249
chr19:18470147_A_G	rs8106658	19	18470147	6.15835	1.70822	0.392638	0.589296	0.231959
chr19:18470532_A_G	rs150614482	19	18470532	1.83412	0.521143	0.490998	0.391508	0.12878
chr19:18470864_A_G	rs187770835	19	18470864	5.26332	2.40059	0.239003	0.0867924	0.4999
chr19:18472043_G_T	rs10402064	19	18472043	11.1281	0.67053	0.407081	0.302435	0.254459
chr19:18472061_C_T	rs184327534	19	18472061	1.37735	3.31566	0.260234	0.52759	1.52742
chr19:18473144_G_T	rs180744545	19	18473144	4.97214	0.885898	0.600925	0.640522	2.05011
chr19:18473150_A_G	rs12609057	19	18473150	0.580609	2.64481	0.0305539	0.0759768	0.182374
chr19:18473656_A_G	rs544950619	19	18473656	4.94274	0.154316	0.079821	0.897138	0.461163
chr19:18473780_C_T	rs4808127	19	18473780	0.53795	1.60879	0.0406089	0.0712813	0.257902
chr19:18473968_C_T	rs139824473	19	18473968	8.20503	8.75528	0.671621	0.0565926	0.448944
chr19:18474542_C_T	rs3746185	19	18474542	1.92139	1.51445	0.0183252	0.0756541	0.951503
chr19:18474705_A_C	rs3746183	19	18474705	12.1608	30.1054	0.161488	0.241364	0.200114
chr19:18474813_C_T	rs145843082	19	18474813	0.0408562	0.797937	0.623267	0.627404	0.0872565
chr19:18475073_A_C	rs73009442	19	18475073	4.68353	0.960195	2.00757	0.693124	0.0487735
chr19:18475146_A_G	rs10854165	19	18475146	2.7382	16.8152	0.266252	0.248601	0.284008
chr19:18475226_C_T	rs12462034	19	18475226	48.8734	1.45336	4.70896	0.906123	2.5116
chr19:18475240_A_G	rs11670449	19	18475240	19.8022	12.6933	0.528604	0.184708	0.393307
chr19:18475285_A_G	rs4808787	19	18475285	25.616	10.1082	1.86192	0.167273	1.57318
chr19:18475304_A_G	rs148038170	19	18475304	2.38054	0.0958238	0.428989	1.49613	0.339477
chr19:18475308_C_T	rs4808788	19	18475308	2.23216	0.353657	2.01782	0.134514	0.0936113
chr19:18475675_A_C	rs4072287	19	18475675	8.76308	0.430711	0.244047	0.456387	1.73461
chr19:18476711_A_G	rs3195944	19	18476711	50.0972	136.354	1.94674	0.505598	0.35798
chr19:18477017_A_G	rs3746181	19	18477017	93.5501	59.2428	0.0292232	1.77637	0.0209463
chr19:18477814_A_G	rs11881403	19	18477814	51.717	5.24984	5.78292	3.73553	0.819352
chr19:18477854_C_T	rs146176851	19	18477854	0.690098	0.465831	0.164721	0.751994	0.409711
chr19:18477940_C_T	rs10408732	19	18477940	93.6644	61.4418	0.0376297	1.8025	0.173017
chr19:18478389_A_T	rs35319012	19	18478389	53.2476	144.56	2.11849	0.575112	0.0905066
chr19:18479019_A_G	rs28568614	19	18479019	114.964	38.9213	0.101197	0.902393	1.77541
chr19:18479047_C_G	rs12610811	19	18479047	104.237	35.2651	0.381387	1.1672	2.14836
chr19:18479629_C_T	rs569851314	19	18479629	2.13985	3.41251	0.56633	0.967573	0.32622
chr19:18479647_C_T	rs749451	19	18479647	104.772	33.4009	0.364369	1.12106	2.34373
chr19:18480171_C_T	rs1043063	19	18480171	57.6473	0.384303	3.61788	1.13804	3.62293
chr19:18480609_C_T	rs7226	19	18480609	12.4854	0.350298	0.149463	0.190058	2.29175
chr19:18481033_C_T	rs113329334	19	18481033	7.40535	9.70052	1.50066	0.78671	0.748722
chr19:18481229_C_T	rs2161106	19	18481229	12.9336	0.405825	0.145135	0.24818	2.91535
chr19:18481333_A_G	rs8105429	19	18481333	12.9789	0.504607	0.139914	0.237651	2.97829
chr19:18481610_C_T	rs149520967	19	18481610	12.2819	1.6273	0.338381	0.988181	1.45876
chr19:18481825_A_G	rs35911336	19	18481825	49.5749	138.095	1.2583	0.34955	0.0513556
chr19:18481945_A_G	rs62122399	19	18481945	49.6865	140.729	1.25802	0.352707	0.0625893
chr19:18482304_C_G	rs1363120	19	18482304	95.3637	59.9905	0.0254474	1.946	0.00465068
chr19:18482358_A_G	rs17725099	19	18482358	157.1	11.9011	7.23773	3.42517	6.54785
chr19:18482568_C_G	rs117662356	19	18482568	4.63041	14.1806	0.0817098	0.311033	0.0435146
chr19:18483240_A_G	rs28735394	19	18483240	50.9602	139.926	1.28413	0.318975	0.0422004
chr19:18483859_C_T	rs73009453	19	18483859	10.4492	5.60102	1.2884	0.0423237	0.0693573
chr19:18484080_A_G	rs74180880	19	18484080	50.9225	143.195	1.34299	0.340056	0.0568757
chr19:18484176_C_G	rs4808789	19	18484176	7.97178	4.10971	0.776211	2.06214	0.247087
chr19:18484922_G_T	rs888663	19	18484922	94.664	61.3982	0.0612798	1.90894	0.0309812
chr19:18485258_A_G	rs8107264	19	18485258	7.76025	3.89819	0.660587	2.05525	0.27103
chr19:18485649_A_T	rs73009454	19	18485649	8.41027	0.15363	0.0459398	0.142933	1.23249
chr19:18485963_C_G	rs7253758	19	18485963	41.6818	24.5469	5.72026	2.56748	2.33121
chr19:18486658_A_G	rs8110358	19	18486658	18.7385	8.87675	2.54276	0.0181286	0.604079
chr19:18486987_C_G	rs4808790	19	18486987	16.8114	0.216388	0.548833	0.0670608	3.04004
chr19:18487134_C_T	rs117449540	19	18487134	2.2901	2.15375	1.28138	0.427619	1.34982
chr19:18487433_A_G	rs144320658	19	18487433	4.68655	0.408936	2.07583	1.67639	0.0554349
chr19:18487479_C_T	rs57419676	19	18487479	52.3531	34.1075	4.60446	2.015	1.95665
chr19:18487541_C_T	rs12710316	19	18487541	47.4808	133.147	1.39349	0.274287	0.0432593
chr19:18487667_C_T	rs78015699	19	18487667	1.8159	0.182201	1.02832	0.0860842	1.19983
chr19:18488285_C_G	rs60164552	19	18488285	29.7233	21.1524	1.15791	1.37799	0.194743
chr19:18489082_C_T	rs10424912	19	18489082	81.4452	23.7923	4.63668	1.36953	5.83595
chr19:18489313_C_T	rs8105118	19	18489313	51.9939	141.782	1.43917	0.197418	0.0634998
chr19:18489734_C_T	rs7251610	19	18489734	7.16887	4.49422	0.803754	1.87804	0.303745
chr19:18490426_C_T	rs4808128	19	18490426	7.29876	4.55087	0.810763	1.88611	0.304035
chr19:18490538_C_T	rs8105948	19	18490538	21.7163	10.2874	2.67992	0.0436885	0.71183
chr19:18490927_A_T	rs35673587	19	18490927	59.3552	163.921	2.20283	0.33777	0.0237627
chr19:18491205_A_G	rs4808791	19	18491205	16.9136	0.320329	0.622458	0.00302732	3.2065
chr19:18491213_C_T	rs4808792	19	18491213	4.82303	7.76942	1.30672	2.1436	0.24349
chr19:18491993_A_G	rs2059039	19	18491993	4.85318	7.79467	1.29358	2.19009	0.243431
chr19:18492194_A_G	rs189448488	19	18492194	7.36241	12.2358	1.04247	0.215046	0.183921
chr19:18492727_A_G	rs138041211	19	18492727	34.8105	1.01579	2.20424	0.28851	0.476111
chr19:18492766_A_C	rs56033872	19	18492766	4.67375	7.569	1.22784	2.08854	0.302219
chr19:18492781_A_G	rs55947999	19	18492781	4.67375	7.64384	1.22864	2.08647	0.302219
chr19:18493295_C_T	rs12459566	19	18493295	4.49782	8.04942	1.20798	2.39094	0.0615425
chr19:18493608_A_G	rs149390855	19	18493608	9.99918	0.742911	1.87525	0.563042	0.368564
chr19:18493837_C_G	rs4808793	19	18493837	4.48331	8.15251	1.18649	2.41683	0.0584691
chr19:18493852_A_G	rs4808794	19	18493852	4.45438	8.17839	1.18728	2.42805	0.298361
chr19:18493869_A_G	rs139751608	19	18493869	10.7132	25.0144	1.18564	0.153142	0.105776
chr19:18493953_A_C	rs146054484	19	18493953	7.80176	9.23955	0.913404	0.0255291	1.36853
chr19:18494090_A_G	rs62122428	19	18494090	10.6882	16.2741	0.0124615	0.740647	1.2199
chr19:18494508_A_G	rs113700483	19	18494508	14.303	15.4053	0.526273	2.29702	0.326185
chr19:18495014_A_G	rs62122429	19	18495014	94.3733	61.9432	0.0737289	2.14538	0.248978
chr19:18495424_A_G	rs12979706	19	18495424	53.6289	35.2801	4.41256	1.84795	2.19279
chr19:18495510_A_T	rs62122430	19	18495510	63.7791	170.947	2.06013	0.414364	0.0859014
chr19:18495908_A_G	rs75347775	19	18495908	173.883	6.24162	11.438	7.57333	6.28675
chr19:18495997_A_G	rs34937778	19	18495997	50.0131	35.7804	4.25939	1.80203	2.07718
chr19:18496107_C_T	rs8101804	19	18496107	4.08616	8.49431	1.18476	2.39966	0.0915982
chr19:18496495_C_T	rs12459782	19	18496495	4.10009	8.26066	1.21447	2.40945	0.091514
chr19:18496989_C_T	rs141542836	19	18496989	10.8817	26.5818	1.16195	0.156682	0.110404
chr19:18497024_C_G	rs1059519	19	18497024	3.67953	8.89501	1.21397	2.33865	0.0426315
chr19:18497137_A_G	rs6413435	19	18497137	53.7559	35.6929	4.47746	1.89539	2.45437
chr19:18497141_A_T	rs1059369	19	18497141	18.2155	0.480417	0.647419	0.11445	3.14505
chr19:18497903_A_G	rs1227731	19	18497903	64.8818	172.528	2.07618	0.347268	0.0844526
chr19:18498183_A_T	rs113103572	19	18498183	2.46604	4.76117	0.885689	3.36268	1.12703
chr19:18498246_A_G	rs3787023	19	18498246	56.4444	3.38237	6.56824	5.01758	0.999768
chr19:18498808_G_T	rs1227732	19	18498808	94.3733	60.4954	0.0136975	2.17623	0.257648
chr19:18499151_C_T	rs1059022	19	18499151	56.8069	36.7054	5.00965	1.7455	3.06506
chr19:18499238_G_T	rs1804826	19	18499238	18.5927	0.516709	0.663994	0.100252	2.87262
chr19:18499422_C_G	rs1058587	19	18499422	172.66	6.20146	12.1727	7.2541	7.08877
chr19:18499780_A_G	rs1227733	19	18499780	94.199	60.0167	0.0105156	2.24094	0.259884
chr19:18499784_C_G	rs1055150	19	18499784	55.0525	3.33231	6.4773	5.01557	1.11186
chr19:18499815_C_G	rs1054564	19	18499815	65.015	174.233	2.11503	0.334519	0.0644086
chr19:18499858_C_T	rs1054221	19	18499858	65.1039	174.308	1.96458	0.284359	0.189152
chr19:18500568_A_C	rs142191182	19	18500568	5.46725	0.699519	2.02332	1.91911	0.205271
chr19:18500722_A_G	rs16982345	19	18500722	173.271	6.54432	12.3901	7.2977	10.1732
chr19:18501034_C_T	rs1227734	19	18501034	65.2373	176.409	1.99512	0.286776	0.188038
chr19:18501035_A_G	rs4808795	19	18501035	18.1122	0.37293	0.618294	0.0806397	3.61078
chr19:18501830_A_C	rs8101249	19	18501830	57.0659	36.7149	4.97684	1.79199	3.38308
chr19:18501986_G_T	rs3848646	19	18501986	3.78581	9.00463	1.31488	2.34811	0.399755
chr19:18502075_C_T	rs12461382	19	18502075	18.3516	0.468767	0.637313	0.0673211	3.43863
chr19:18502078_A_G	rs3848647	19	18502078	3.78581	8.89501	1.33271	2.35532	0.399494
chr19:18502119_C_T	rs3848648	19	18502119	3.82607	8.92235	1.33085	2.33527	0.399703
chr19:18502217_C_T	rs62122433	19	18502217	52.778	33.9603	4.57007	1.03946	2.47323
chr19:18502282_A_G	rs145536188	19	18502282	15.5939	0.337537	6.33149	0.464988	0.658801
chr19:18502301_C_T	rs4328570	19	18502301	3.77244	8.92235	1.3089	2.36772	0.426409
chr19:18502337_C_G	rs3848649	19	18502337	3.81263	9.00463	1.32023	2.35006	0.427794
chr19:18502374_A_C	rs116399833	19	18502374	143.681	4.21387	12.7037	6.21617	7.25877
chr19:18502565_C_G	rs6512262	19	18502565	3.89366	8.94973	1.32025	2.36851	0.400945
chr19:18502691_A_C	rs6512263	19	18502691	3.90725	9.00463	1.37437	2.40185	0.397464
chr19:18502728_A_C	rs6512264	19	18502728	3.89366	8.92235	1.37361	2.39363	0.400016
chr19:18502835_A_G	rs6512265	19	18502835	3.81263	8.94726	1.34063	2.45142	0.0422914
chr19:18502861_C_T	rs34666550	19	18502861	6.4794	8.51791	1.0745	0.424864	0.867904
chr19:18503019_C_T	rs7254789	19	18503019	55.8222	37.2447	4.82213	1.81357	3.51501
chr19:18503093_G_T	rs6512266	19	18503093	4.03193	8.70483	1.36711	2.57892	0.430909
chr19:18503194_C_T	rs45543339	19	18503194	173.174	6.2812	12.243	6.79101	7.1096
chr19:18503812_A_G	rs73011458	19	18503812	20.9934	0.680093	0.871548	0.235469	4.34338
chr19:18505690_C_T	rs8102397	19	18505690	2.34086	1.81151	0.174159	0.0157471	0.134049
chr19:18505741_A_T	rs8106047	19	18505741	39.7504	4.89858	3.67758	2.33597	5.63016
chr19:18506666_A_G	rs8106931	19	18506666	11.7321	2.90007	1.68394	0.828638	0.609413
chr19:18506815_A_G	rs143674134	19	18506815	2.01306	1.18606	4.46347	0.723596	2.7025
chr19:18508056_C_T	rs181468783	19	18508056	4.62296	2.85014	0.780759	0.260211	1.33354
chr19:18510767_A_G	rs2888142	19	18510767	0.280222	0.0417181	0.599689	0.509379	0.126247
chr19:18510925_C_T	rs3859570	19	18510925	21.7084	2.62603	1.07895	0.704475	2.68186
chr19:18511224_C_T	rs11086108	19	18511224	0.669896	0.0756645	0.386571	0.171037	0.0501174
chr19:18511230_C_T	rs11086109	19	18511230	17.5779	3.96323	0.073372	0.41333	1.22852
chr19:18511267_A_G	rs4808796	19	18511267	1.97462	0.0299002	0.083338	1.55676	0.0600586
chr19:18511380_A_G	rs4808797	19	18511380	1.89805	0.00269449	0.240749	0.150213	2.34342
chr19:18511744_A_G	rs146852393	19	18511744	2.33054	0.372619	0.0646399	0.154804	0.23194
chr19:18512157_A_G	rs11671540	19	18512157	0.868309	0.0936752	0.400166	0.237417	0.110198
chr19:18512179_C_G	rs150483492	19	18512179	1.98467	0.0791726	0.354983	1.42501	1.73114
chr19:18512575_A_G	rs1002640	19	18512575	0.801956	0.0945826	0.369055	0.262236	0.0892006
chr19:18512932_C_T	rs1560117	19	18512932	13.8662	4.86704	0.0992633	0.408256	2.01439
chr19:18513417_C_T	rs8112969	19	18513417	0.819026	0.0917833	0.431092	0.260343	0.0877762
chr19:18513530_A_G	rs550592790	19	18513530	3.54917	1.26955	0.435798	0.67562	0.779361
chr19:18513594_C_T	rs1985157	19	18513594	23.6446	3.66812	1.43691	1.01404	2.85031
chr19:18513735_A_G	rs150801151	19	18513735	0.578462	1.58548	1.49332	1.19551	0.664758
chr19:18514714_A_G	rs111408331	19	18514714	3.0923	2.94298	1.46611	0.316225	1.63753
chr19:18514854_C_T	rs145933126	19	18514854	3.46451	7.05888	0.614034	1.3575	0.204197
chr19:18515741_C_T	rs11668719	19	18515741	16.8288	4.40908	0.159465	0.428386	1.46711
chr19:18516117_A_G	rs142614315	19	18516117	7.4679	4.14656	0.513774	0.140609	0.158709
chr19:18516196_C_T	rs13382142	19	18516196	1.57003	5.0989	2.81629	0.00313611	0.280416
chr19:18516210_C_T	rs10421074	19	18516210	6.12539	0.44142	0.823795	0.0736152	0.124329
chr19:18516644_A_G	rs193199549	19	18516644	1.54412	1.33581	0.526848	0.732909	0.215651
chr19:18517055_C_T	rs147063846	19	18517055	5.0905	0.131425	2.32346	0.496491	2.06332
chr19:18517331_A_G	rs12971295	19	18517331	6.09238	0.422984	0.872502	0.0645954	0.130347
chr19:18517506_C_G	rs4808798	19	18517506	16.2841	4.43094	0.169688	0.488708	1.39606
chr19:18517767_A_G	rs13344313	19	18517767	5.81559	0.422984	0.753849	0.0610584	0.440894
chr19:18517903_A_G	rs117754084	19	18517903	0.0461776	4.68432	0.376188	0.675095	1.81627
chr19:18517958_A_G	rs4808800	19	18517958	0.685648	0.0662334	0.696918	0.111239	1.41087
chr19:18518078_C_T	rs146020129	19	18518078	2.22357	0.599788	4.05471	0.656173	2.61422
chr19:18518216_A_C	rs9749546	19	18518216	5.59264	0.429097	0.640411	0.0564508	0.148073
chr19:18518403_A_G	rs150755764	19	18518403	1.97462	0.285771	4.04652	0.703808	2.82749
chr19:18518778_C_T	rs10424080	19	18518778	4.00128	0.7073	1.31913	0.0238229	0.0923927
chr19:18518809_C_T	rs150042710	19	18518809	2.46746	6.45392	0.721954	0.370244	0.0340028
chr19:18519128_C_T	rs8101976	19	18519128	2.1312	0.797512	0.00642947	0.141267	0.305811
chr19:18519226_A_G	rs35336015	19	18519226	0.528588	7.14828	0.29233	0.54295	0.140226
chr19:18519464_A_G	rs10403002	19	18519464	2.14359	0.740039	0.083499	0.121081	0.34215
chr19:18519764_G_T	rs142788965	19	18519764	1.66164	0.472505	0.161967	0.45057	0.175034
chr19:18520231_A_G	rs11086110	19	18520231	1.72257	10.9247	0.58799	0.279454	0.681858
chr19:18520865_A_G	rs34509804	19	18520865	2.70305	2.85894	0.74006	0.00830143	4.56816
chr19:18522031_A_G	rs79355165	19	18522031	14.6221	3.59725	0.236092	0.492777	5.00539
chr19:18522061_G_T	rs7255936	19	18522061	1.62304	10.2425	0.564679	0.278896	0.751135
chr19:18522682_A_G	rs141689496	19	18522682	2.18554	0.629256	0.0531823	0.275815	0.309526
chr19:18522805_A_C	rs10402247	19	18522805	1.41109	7.71566	0.478356	0.571193	0.405923
chr19:18523096_C_T	rs8100343	19	18523096	1.46844	10.4158	0.565057	0.293146	0.784951
chr19:18523197_A_G	rs117121246	19	18523197	3.03669	4.66758	0.357678	0.02813	0.438451
chr19:18523323_C_T	rs149991014	19	18523323	0.784804	4.98002	0.0979618	0.482044	0.795551
chr19:18524488_A_G	rs34213500	19	18524488	1.39083	10.406	0.559415	0.298084	0.846895
chr19:18524952_A_G	rs144773452	19	18524952	2.22563	0.107813	0.256764	1.22195	0.321616
chr19:18525104_G_T	rs8111824	19	18525104	1.30762	9.95759	0.553897	0.307238	1.21248
chr19:18525298_C_T	rs77488050	19	18525298	13.9724	3.70518	0.24304	0.514619	5.09861
chr19:18525701_A_T	rs7258891	19	18525701	1.24684	9.96672	0.510769	0.314924	1.0803
chr19:18525879_C_T	rs12982295	19	18525879	1.32819	10.2085	0.549062	0.28822	0.837994
chr19:18526394_A_G	rs76367220	19	18526394	5.2499	0.515021	1.64338	1.26675	2.58543
chr19:18527110_C_T	rs8102195	19	18527110	13.9358	3.65127	0.227464	0.527795	5.14002
chr19:18527231_C_T	rs183423809	19	18527231	3.28381	1.18518	0.694797	2.69739	1.17031
chr19:18527257_A_G	rs7257932	19	18527257	3.54405	2.29422	0.620413	0.016075	4.26665
chr19:18528247_A_C	rs75581575	19	18528247	13.8626	3.74296	0.316508	0.54414	5.73918
chr19:18528362_A_G	rs79557920	19	18528362	13.9541	3.76825	0.299128	0.516647	5.74976
chr19:18528518_A_G	rs182970661	19	18528518	3.16155	1.28313	0.817436	0.020218	1.33046
chr19:18530161_G_T	rs28375303	19	18530161	3.51802	2.37859	0.76352	0.0316359	4.53638
chr19:18530172_A_G	rs148868540	19	18530172	11.0753	4.38613	1.21005	0.0753804	0.746031
chr19:18530980_C_T	rs189953471	19	18530980	5.40875	2.55891	2.48876	0.169057	1.78713
chr19:18531643_A_G	rs142744146	19	18531643	2.16899	0.562208	0.0712261	0.227065	0.284208
chr19:18531654_C_T	rs111436413	19	18531654	0.536537	0.671113	2.68689	0.00754425	0.28678
chr19:18533642_C_T	rs7258465	19	18533642	4.61298	0.762753	0.496433	0.139767	5.94911
chr19:18534135_A_G	rs73011462	19	18534135	6.69151	0.330307	2.31686	0.695971	1.66953
chr19:18534137_A_G	rs80187524	19	18534137	3.02786	3.37781	2.07455	0.219699	1.79489
chr19:18535494_A_G	rs117419635	19	18535494	6.28907	5.68515	0.828339	0.0787868	0.153209
chr19:18535607_C_T	rs28534973	19	18535607	1.27368	9.6367	0.481881	0.295993	0.730447
chr19:18536193_C_T	rs147775691	19	18536193	1.38485	0.440377	0.0119956	1.15278	1.5932
chr19:18536416_C_G	rs8106096	19	18536416	2.69269	2.78489	0.807679	0.027357	4.90375
chr19:18537044_A_G	rs118093382	19	18537044	7.20312	0.354926	0.776554	0.317414	0.303957
chr19:18537508_C_T	rs181004295	19	18537508	3.46698	9.50549	4.21681	0.350178	0.359481
chr19:18538321_A_G	rs112975546	19	18538321	2.74403	0.0165991	0.22266	0.814522	0.427345
chr19:18538742_A_C	rs10405636	19	18538742	3.65007	0.7123	0.409036	0.0830752	5.93855
chr19:18538834_G_T	rs73523072	19	18538834	2.06434	0.475048	0.0295677	0.215605	0.256683
chr19:18538945_C_G	rs113281512	19	18538945	2.11628	0.600449	0.0549788	0.221554	0.269681
chr19:18539238_C_T	rs73523074	19	18539238	2.30405	0.388385	0.0186797	0.350445	0.276561
chr19:18539744_C_T	rs34746918	19	18539744	4.53745	0.619985	0.431347	0.124849	4.62776
chr19:18540160_A_G	rs10411636	19	18540160	2.0111	0.713657	0.0368309	0.203833	0.256683
chr19:18540200_A_G	rs190176291	19	18540200	8.59106	1.46781	0.619876	0.562841	0.00142987
chr19:18540587_C_G	rs182425179	19	18540587	2.3193	1.61216	0.337373	2.04722	1.26161
chr19:18540616_C_G	rs888668	19	18540616	1.36979	9.91871	0.50807	0.32927	0.901563
chr19:18540644_C_T	rs888669	19	18540644	1.40537	10.2337	0.507763	0.344465	1.17542
chr19:18540935_C_G	rs35183199	19	18540935	1.46213	0.827254	2.0946	0.28556	0.284185
chr19:18540988_C_T	rs11673604	19	18540988	3.0294	0.810148	0.698817	0.0271728	6.09297
chr19:18541785_C_T	rs35742476	19	18541785	1.36282	10.0699	0.535119	0.168873	0.947957
chr19:18542183_A_G	rs183851202	19	18542183	2.97624	4.94336	0.486722	0.663328	0.994355
chr19:18542201_C_T	rs113198578	19	18542201	2.3626	0.436096	0.0235965	0.358717	0.242726
chr19:18542701_C_T	rs10408290	19	18542701	4.65861	0.720242	0.541248	0.197876	5.00315
chr19:18543054_C_T	rs10409003	19	18543054	4.65861	0.7123	0.536397	0.197239	5.00278
chr19:18543270_G_T	rs3810429	19	18543270	3.8007	0.801781	0.524446	0.128577	5.6107
chr19:18545341_A_C	rs10442	19	18545341	3.78688	0.768701	0.542463	0.156293	6.44741
chr19:18545411_A_T	rs76517609	19	18545411	2.54724	2.92289	0.26028	0.141648	0.156591
chr19:18545540_A_G	rs2385088	19	18545540	4.64337	0.680917	0.528175	0.20158	5.00278
chr19:18545786_G_T	rs1045631	19	18545786	1.4477	8.70483	0.488901	0.198324	0.950282
chr19:18546678_C_T	rs2303697	19	18546678	2.75422	1.01052	0.509543	0.145345	5.71994
chr19:18546944_A_G	rs145333990	19	18546944	3.18131	0.152291	0.456447	0.915166	0.473568
chr19:18547209_A_G	rs61743954	19	18547209	1.90915	0.395296	0.027233	0.208429	0.253374
chr19:18547264_C_T	rs61743938	19	18547264	2.07343	0.546994	0.047788	0.226524	0.317908
chr19:18547305_A_T	rs4595905	19	18547305	3.74556	0.73624	0.512698	0.146956	5.7101
chr19:18548249_A_C	rs10413237	19	18548249	3.74556	0.612539	0.541458	0.143688	5.81952
chr19:18548884_C_T	rs2303696	19	18548884	7.29295	0.533121	0.154663	0.126541	4.04141
chr19:18549549_C_G	rs10420384	19	18549549	1.4477	9.48632	0.479001	0.184731	1.31813
chr19:18550121_A_G	rs78230247	19	18550121	3.62444	12.3366	0.951025	0.495734	0.555699
chr19:18550276_A_C	rs10427083	19	18550276	3.74556	0.96553	0.53455	0.148691	5.83063
chr19:18550434_A_C	rs2385089	19	18550434	5.37418	0.133757	0.138549	0.199899	5.59638
chr19:18550559_C_T	rs116875009	19	18550559	2.34661	5.62721	0.530973	0.754392	1.26298
chr19:18550797_A_C	rs188088726	19	18550797	2.17238	0.867874	0.0530556	0.205385	0.260128
chr19:18551039_C_T	rs74701207	19	18551039	7.31819	4.3166	0.125226	0.433709	4.40183
chr19:18551407_A_G	rs192573032	19	18551407	4.03103	1.55953	1.12495	0.155119	1.03803
chr19:18552139_A_C	rs12981988	19	18552139	0.0616643	3.30742	0.185822	0.0519641	0.225168
chr19:18552208_C_T	rs28572537	19	18552208	4.61298	0.619985	0.530734	0.212032	5.1842
chr19:18554377_C_T	rs58410315	19	18554377	2.3038	0.600372	0.000317149	0.341489	0.19531
chr19:18554561_C_G	rs78612005	19	18554561	6.16311	5.70978	0.945861	0.0353338	0.270361
chr19:18554785_C_G	rs112025203	19	18554785	2.14705	0.637592	0.0392429	0.195684	0.226971
chr19:18554972_A_G	rs1043327	19	18554972	3.74556	0.73624	0.513896	0.15271	6.73428
chr19:18555005_C_T	rs80253247	19	18555005	3.17198	2.56867	2.36764	0.443177	2.52137
chr19:18555113_A_G	rs186018238	19	18555113	8.15065	0.470575	0.754075	0.484916	0.0153244
chr19:18555204_C_T	rs35745856	19	18555204	1.36191	0.439451	0.809924	0.135933	0.673982
chr19:18555273_A_G	rs149542120	19	18555273	2.16442	0.592411	0.0451716	0.200378	0.260128
chr19:18556417_A_C	rs113465793	19	18556417	16.6792	8.33291	0.0696076	0.589266	4.83035
chr19:18556749_C_T	rs34053595	19	18556749	4.61298	0.567923	0.547812	0.215191	5.31827
chr19:18557657_C_T	rs2303692	19	18557657	1.46209	9.82876	0.480675	0.14621	1.50508
chr19:18557673_C_T	rs2303693	19	18557673	16.2447	8.02937	0.119562	0.646162	5.6214
chr19:18557824_A_G	rs111503327	19	18557824	5.78239	6.32596	0.8865	0.720791	0.184774
chr19:18558517_A_G	rs79341273	19	18558517	6.54532	5.68645	0.907802	0.0657829	0.219974
chr19:18558876_A_G	rs8111708	19	18558876	4.84344	0.641004	0.625544	0.172922	5.37086
chr19:18559348_C_T	rs111400570	19	18559348	2.14032	0.60951	0.0372008	0.192145	0.231548
chr19:18559410_A_G	rs34171762	19	18559410	3.77308	0.776913	0.525318	0.158576	5.83772
chr19:18559657_C_G	rs34010330	19	18559657	4.62817	0.604001	0.541876	0.241626	5.28503
chr19:18560282_C_T	rs748609	19	18560282	5.07097	0.361855	0.152652	0.058133	5.1739
chr19:18560563_A_G	rs112125416	19	18560563	9.08172	10.7478	0.212988	0.488392	0.27185
chr19:18561420_C_T	rs34078075	19	18561420	2.29156	0.485281	0.0127449	0.323063	0.19906
chr19:18561473_A_G	rs34868531	19	18561473	2.28842	0.502322	0.0022986	0.331619	0.19531
chr19:18562102_C_G	rs112475634	19	18562102	2.28842	0.454578	0.00191534	0.334353	0.19531
chr19:18562327_A_G	rs111744194	19	18562327	2.16949	0.617361	0.0358804	0.189672	0.231548
chr19:18562345_A_C	rs62122441	19	18562345	5.34607	0.218155	1.76583	0.29026	3.20692
chr19:18562438_C_T	rs2303694	19	18562438	16.3713	7.96936	0.123799	0.658357	5.1709
chr19:18562624_C_T	rs2303695	19	18562624	4.59783	0.657782	0.552341	0.210379	6.6377
chr19:18563701_C_G	rs113512439	19	18563701	2.1673	0.688528	0.0433708	0.177672	0.226971
chr19:18563714_A_G	rs79257623	19	18563714	16.3291	7.92948	0.130093	0.649743	5.17148
chr19:18563880_A_G	rs10405479	19	18563880	4.64337	0.673168	0.536954	0.215028	5.18984
chr19:18563970_A_C	rs8103520	19	18563970	16.3713	7.94941	0.130127	0.649753	5.17148
chr19:18564373_A_G	rs111345309	19	18564373	2.26369	0.489075	0.00356468	0.332066	0.19531
chr19:18564418_C_T	rs113896626	19	18564418	2.28493	0.49472	0.00167319	0.340296	0.19467
chr19:18564705_A_G	rs8107367	19	18564705	4.56759	0.627468	0.530555	0.21647	5.17665
chr19:18564710_C_T	rs62122442	19	18564710	7.04775	0.280906	0.0822167	0.278432	0.109493
chr19:18565039_A_G	rs8107743	19	18565039	3.74556	0.793453	0.525851	0.150676	5.71373
chr19:18566347_A_G	rs139514827	19	18566347	2.13192	0.619722	0.0340589	0.186432	0.231548
chr19:18566395_C_T	rs8103660	19	18566395	4.95922	0.768701	0.433544	0.171439	5.49968
chr19:18566636_C_T	rs149833855	19	18566636	4.0304	0.796216	1.20646	1.69516	0.346699
chr19:18566637_A_G	rs78061871	19	18566637	16.6439	8.76967	0.266468	0.303279	3.16808
chr19:18566804_G_T	rs1806980	19	18566804	3.59608	0.801781	0.506891	0.235723	5.47403
chr19:18567039_C_T	rs731945	19	18567039	6.50229	0.410858	1.5797	0.224022	3.90946
chr19:18567189_A_G	rs76184771	19	18567189	16.6474	7.69238	0.0843473	0.743878	4.8719
chr19:18567555_A_C	rs2007981	19	18567555	4.61298	0.720242	0.523975	0.199217	5.08572
chr19:18567901_C_T	rs10423802	19	18567901	1.47655	10.0952	0.473281	0.198568	0.961258
chr19:18568951_C_G	rs3746176	19	18568951	16.6048	7.73164	0.113587	0.643457	5.51608
chr19:18569212_C_T	rs145933398	19	18569212	1.98198	0.688948	0.0397704	0.191722	0.259557
chr19:18569492_C_T	rs10164323	19	18569492	3.78688	0.904767	0.495296	0.138148	5.71085
chr19:18569610_A_T	rs78157729	19	18569610	2.33692	0.529535	0.0468532	0.314074	0.127976
chr19:18569833_A_G	rs10164319	19	18569833	4.64337	0.793453	0.518946	0.200001	6.62279
chr19:18569910_A_G	rs111615037	19	18569910	6.05988	12.9795	1.23653	0.741476	0.592638
chr19:18569957_A_G	rs79888481	19	18569957	16.7329	7.83024	0.109876	0.654547	5.16477
chr19:18570035_A_G	rs1560118	19	18570035	4.64337	0.776913	0.51932	0.199978	6.62279
chr19:18570632_A_G	rs11879757	19	18570632	1.46209	10.3653	0.48657	0.192825	1.07214
chr19:18570982_C_G	rs148501338	19	18570982	13.4288	4.87717	2.69688	0.474523	4.78027
chr19:18571141_A_G	rs4808801	19	18571141	4.65861	0.785163	0.520417	0.199793	6.63026
chr19:18571150_A_G	rs75445489	19	18571150	16.5197	7.67279	0.119007	0.645895	5.05805
chr19:18571832_A_G	rs16982418	19	18571832	2.32061	0.57347	0.0458105	0.314098	0.127976
chr19:18572355_C_T	rs117956919	19	18572355	11.0454	0.568085	7.19989	0.278477	0.646281
chr19:18572616_A_C	rs35328461	19	18572616	2.24068	0.411925	0.0405159	0.181199	0.259557
chr19:18572834_C_T	rs8103622	19	18572834	4.61298	0.752393	0.529102	0.192561	6.60293
chr19:18573675_A_G	rs1560119	19	18573675	3.71815	0.878492	0.498439	0.116038	6.36281
chr19:18574027_C_G	rs35721239	19	18574027	0.0970258	1.96085	0.227308	0.0966112	0.319212
chr19:18574097_A_G	rs150892924	19	18574097	2.15885	0.453343	0.0383125	0.190262	0.264892
chr19:18574235_C_T	rs111682204	19	18574235	16.4985	7.73164	0.120901	0.648196	5.13098
chr19:18574254_C_T	rs189080810	19	18574254	3.19675	3.95922	0.488394	0.174116	1.01051
chr19:18574541_C_G	rs12980726	19	18574541	1.48381	10.423	0.478142	0.199604	0.959994
chr19:18575193_A_G	rs78030362	19	18575193	8.56587	7.54637	0.0114841	0.599109	1.31768
chr19:18575450_C_T	rs7246788	19	18575450	1.48381	10.3653	0.494067	0.178536	1.48133
chr19:18575529_C_T	rs118082755	19	18575529	3.9286	0.368697	0.801513	0.289612	0.0404988
chr19:18575699_A_G	rs75414228	19	18575699	3.25659	2.0124	0.210681	0.0605121	1.67993
chr19:18575808_A_G	rs58723610	19	18575808	2.3527	0.658971	0.0512472	0.301093	0.127926
chr19:18575863_A_G	rs59511380	19	18575863	2.32478	0.46915	0.0505705	0.305344	0.127926
chr19:18576154_A_G	rs111228030	19	18576154	2.16949	0.487402	0.0388545	0.179962	0.259557
chr19:18576484_C_T	rs2278238	19	18576484	3.81455	1.17882	0.504548	0.13952	6.69458
chr19:18576514_A_T	rs16982427	19	18576514	2.32478	0.422179	0.0520858	0.297902	0.127926
chr19:18577324_C_T	rs111728557	19	18577324	2.28838	0.493655	0.05264	0.297373	0.127926
chr19:18577873_C_G	rs4808802	19	18577873	1.97745	11.4526	0.393104	0.286215	2.1998
chr19:18578118_A_C	rs143171020	19	18578118	0.318876	3.41931	0.116671	1.03545	1.18304
chr19:18578178_A_G	rs74497531	19	18578178	16.2869	7.55579	0.10875	0.601101	4.8258
chr19:18578897_A_G	rs35004712	19	18578897	1.5142	10.3966	0.485912	0.201701	0.959994
chr19:18578984_C_T	rs77571703	19	18578984	16.2738	7.83024	0.113164	0.606258	4.85246
chr19:18579777_A_G	rs149717620	19	18579777	2.11851	0.861505	0.0341122	0.183912	0.231492
chr19:18580798_C_G	rs2891676	19	18580798	2.15103	10.4928	0.439836	0.271448	1.6096
chr19:18581014_C_T	rs16982429	19	18581014	2.32833	0.344507	0.0488404	0.308405	0.127926
chr19:18581017_A_G	rs112132822	19	18581017	2.70388	3.78049	0.139101	0.414578	0.320622
chr19:18581227_C_T	rs75245298	19	18581227	16.2738	7.69238	0.113941	0.606206	4.85246
chr19:18581916_C_T	rs78855479	19	18581916	16.4348	7.73164	0.131566	0.647212	5.12982
chr19:18583094_C_T	rs141945613	19	18583094	3.22491	4.58543	0.529691	0.124859	0.402175
chr19:18583186_C_T	rs111787161	19	18583186	2.2905	0.396955	0.0541507	0.313551	0.13195
chr19:18583243_C_T	rs76668818	19	18583243	7.70699	4.06937	0.814316	0.0620156	0.486038
chr19:18584231_C_G	rs117512253	19	18584231	13.6059	4.28832	2.33117	0.829719	4.12414
chr19:18584304_A_C	rs150775498	19	18584304	4.21317	0.913064	0.155846	0.0311587	2.34242
chr19:18584478_C_T	rs7247540	19	18584478	1.52159	9.92685	0.478353	0.206915	0.961745
chr19:18584744_C_T	rs111227345	19	18584744	2.22349	0.866797	0.0065456	0.160429	0.157437
chr19:18584781_A_G	rs4808803	19	18584781	2.11847	10.5737	0.465273	0.196658	1.47833
chr19:18585325_A_G	rs4808804	19	18585325	4.9751	0.471219	0.144001	0.027206	4.08947
chr19:18585329_A_G	rs75681761	19	18585329	15.9929	7.26153	0.121784	0.60647	4.84328
chr19:18585410_C_T	rs4808805	19	18585410	1.5142	9.97849	0.475214	0.20627	0.959994
chr19:18585936_C_G	rs112138541	19	18585936	2.33663	0.939614	0.0500015	0.304938	0.127926
chr19:18586519_A_T	rs10425982	19	18586519	3.70448	0.991563	0.490135	0.115156	6.51125
chr19:18586759_G_T	rs11672385	19	18586759	1.4477	10.4529	0.459399	0.200879	1.47976
chr19:18586791_C_T	rs7256534	19	18586791	3.73184	1.01023	0.508661	0.136591	6.70284
chr19:18586830_A_G	rs148140604	19	18586830	0.148962	0.964063	0.15313	0.251283	0.128579
chr19:18587032_A_G	rs577260459	19	18587032	2.14516	4.08266	0.298918	0.218543	0.818168
chr19:18587157_C_G	rs1971093	19	18587157	1.5142	10.3175	0.479496	0.201024	1.42684
chr19:18587172_G_T	rs17211392	19	18587172	4.85503	0.574269	0.733286	0.745655	0.350763
chr19:18587332_C_G	rs117410880	19	18587332	3.05755	2.57036	0.741616	0.0841839	0.464402
chr19:18587862_A_G	rs79007747	19	18587862	2.16735	5.44117	0.298267	0.223662	0.827132
chr19:18588409_A_G	rs144262618	19	18588409	2.06754	0.13783	0.246763	0.500457	0.453457
chr19:18588800_A_T	rs8111582	19	18588800	1.53509	10.2764	0.464565	0.195993	1.33571
chr19:18589045_C_T	rs8111397	19	18589045	2.17771	10.4928	0.441717	0.269055	1.447
chr19:18589361_C_G	rs10426768	19	18589361	1.55136	10.3175	0.471117	0.199231	1.4302
chr19:18589657_A_G	rs78454035	19	18589657	3.06254	0.807054	0.0820147	0.996306	1.29323
chr19:18589943_C_T	rs11670056	19	18589943	9.38059	7.78097	0.0473687	0.556597	1.10484
chr19:18590223_C_G	rs10409483	19	18590223	3.59608	0.9185	0.499996	0.116487	5.51008
chr19:18590251_C_G	rs10409505	19	18590251	3.69084	0.9185	0.499249	0.116256	5.54546
chr19:18590964_C_T	rs181295157	19	18590964	2.17577	0.610453	0.0689891	0.235694	0.291722
chr19:18591733_C_T	rs150230045	19	18591733	3.76003	2.10703	1.99268	0.407991	2.59463
chr19:18591745_A_G	rs7254249	19	18591745	3.71815	0.927492	0.508029	0.135456	5.70883
chr19:18592124_A_G	rs112583951	19	18592124	3.34886	12.0103	0.740485	0.59364	0.506977
chr19:18592529_C_G	rs142917267	19	18592529	2.19957	0.374359	0.0967885	0.296224	0.230488
chr19:18592781_A_G	rs113826606	19	18592781	2.17624	0.447111	0.00183722	0.155717	0.153208
chr19:18593553_C_T	rs8105994	19	18593553	4.56759	0.752393	0.515903	0.173699	5.18034
chr19:18593726_C_T	rs8102717	19	18593726	2.17771	10.5733	0.45108	0.262417	0.988732
chr19:18594714_C_G	rs4808806	19	18594714	2.17771	10.6541	0.444606	0.270259	0.989044
chr19:18594836_A_G	rs4808807	19	18594836	2.17771	10.466	0.444707	0.270232	1.55031
chr19:18595089_C_T	rs8107222	19	18595089	16.6261	7.712	0.12802	0.637902	5.13876
chr19:18595378_C_T	rs112306593	19	18595378	2.19712	0.584426	0.00010461	0.153172	0.1491
chr19:18595635_A_C	rs11668704	19	18595635	2.15991	10.2797	0.441273	0.271683	0.989044
chr19:18595822_C_T	rs138834118	19	18595822	2.64456	0.17771	0.0748975	1.17554	0.132881
chr19:18597013_A_T	rs112512188	19	18597013	2.47239	3.64524	0.193194	0.373279	0.312868
chr19:18597196_A_G	rs60570301	19	18597196	5.52148	13.2539	0.0624456	0.131958	0.355949
chr19:18598213_C_T	rs79341622	19	18598213	16.4225	7.69238	0.119477	0.592339	4.85896
chr19:18599090_A_G	rs79203321	19	18599090	1.94236	0.637483	0.689961	0.0808101	0.819964
chr19:18599757_A_T	rs2013069	19	18599757	2.19558	10.7081	0.432867	0.266884	1.44573
chr19:18599930_A_G	rs112580334	19	18599930	2.17577	0.47866	0.0322315	0.177377	0.264259
chr19:18600056_A_G	rs7251067	19	18600056	16.5197	6.97293	0.125683	0.660523	5.588
chr19:18600182_A_G	rs4808808	19	18600182	2.17771	10.7081	0.432867	0.266884	0.988769
chr19:18600455_A_G	rs10416993	19	18600455	1.55136	10.3175	0.464629	0.197146	0.962863
chr19:18600750_C_T	rs148024959	19	18600750	4.8581	3.11046	0.0477369	0.0663074	0.627365
chr19:18601016_C_G	rs2162797	19	18601016	1.55136	10.2387	0.465413	0.1972	0.962863
chr19:18601171_C_G	rs10418554	19	18601171	2.1688	10.6541	0.436524	0.266889	0.988769
chr19:18601259_G_T	rs111587096	19	18601259	2.31415	0.670008	0.00115493	0.150968	0.157437
chr19:18602213_C_G	rs6512268	19	18602213	2.1688	10.7352	0.436524	0.266889	0.988769
chr19:18602464_C_T	rs146227665	19	18602464	2.15579	0.574604	0.00132268	0.151226	0.157437
chr19:18602796_G_T	rs34436202	19	18602796	1.51614	1.25254	3.0349	0.310099	0.288297
chr19:18604080_C_T	rs79749240	19	18604080	3.4055	2.42733	2.20071	0.421191	2.41243
chr19:18604085_C_G	rs7253990	19	18604085	3.75931	0.936524	0.495439	0.11187	6.49577
chr19:18604942_C_T	rs10403249	19	18604942	3.73184	0.994919	0.488644	0.121237	5.55001
chr19:18605453_C_G	rs113884190	19	18605453	2.31206	0.406774	0.054243	0.296873	0.131977
chr19:18605673_C_T	rs76477358	19	18605673	3.25776	0.414219	2.0857	1.19045	1.62562
chr19:18606266_A_G	rs10411009	19	18606266	4.31566	0.768701	0.368422	0.198635	5.35743
chr19:18606369_G_T	rs78036311	19	18606369	18.3349	8.68427	0.0161152	0.837228	4.86429
chr19:18606472_A_G	rs34256197	19	18606472	4.3009	0.605131	0.386869	0.210822	5.52023
chr19:18606522_A_C	rs113160315	19	18606522	2.26707	0.201397	0.0388937	0.213658	0.165445
chr19:18606526_G_T	rs77852139	19	18606526	18.4458	9.12133	0.00917126	0.823347	4.80413
chr19:18606656_A_G	rs74389203	19	18606656	18.4903	8.60149	0.00917126	0.823347	4.80413
chr19:18607780_C_T	rs11670392	19	18607780	1.49108	10.7575	0.455785	0.18943	1.47837
chr19:18608147_A_G	rs7249020	19	18608147	4.21288	0.776913	0.369686	0.199365	5.35709
chr19:18608219_A_G	rs78596007	19	18608219	0.845658	0.750378	0.0894873	0.0370059	2.349
chr19:18608283_C_T	rs7251653	19	18608283	4.21288	0.768701	0.381678	0.190096	5.35673
chr19:18608467_A_T	rs192058307	19	18608467	3.98092	3.51639	0.478027	0.094174	1.76398
chr19:18608518_A_C	rs4808133	19	18608518	4.25677	0.768701	0.359851	0.198439	5.35713
chr19:18608579_A_G	rs4808134	19	18608579	4.22749	0.744297	0.367974	0.202282	5.46482
chr19:18609090_C_T	rs7256530	19	18609090	1.5499	10.4759	0.468277	0.200626	0.960155
chr19:18609281_C_G	rs112627884	19	18609281	1.03309	1.70324	2.04308	0.466405	0.878316
chr19:18609362_A_T	rs117177764	19	18609362	7.55918	0.149357	0.493251	0.161753	0.124844
chr19:18609372_C_T	rs77028976	19	18609372	5.6645	1.08906	1.46291	0.892361	2.25269
chr19:18609441_C_T	rs12985211	19	18609441	2.90559	2.79348	0.912512	2.70179	1.33813
chr19:18609982_A_G	rs11672508	19	18609982	0.770967	1.14814	2.68482	0.125045	1.33637
chr19:18611147_A_G	rs875396	19	18611147	3.74556	0.958383	0.48584	0.140662	6.68898
chr19:18611545_C_T	rs7249760	19	18611545	2.22253	10.6811	0.439342	0.279251	2.09437
chr19:18611821_A_C	rs10409346	19	18611821	2.21353	10.6811	0.439993	0.279521	1.49407
chr19:18611895_C_T	rs10409408	19	18611895	2.21353	10.7352	0.440052	0.279691	1.45075
chr19:18612257_A_G	rs7252707	19	18612257	5.17584	0.680917	0.409221	0.271133	6.64226
chr19:18612351_C_G	rs7252848	19	18612351	4.27145	0.776913	0.39136	0.210329	5.6245
chr19:18612748_A_G	rs8107347	19	18612748	4.25677	0.776913	0.394978	0.20445	6.72217
chr19:18612758_A_G	rs8107351	19	18612758	4.25677	0.768701	0.394978	0.20445	5.61763
chr19:18613917_C_T	rs17211813	19	18613917	5.04371	0.427565	0.637873	0.632365	0.285793
chr19:18614423_A_G	rs8101992	19	18614423	18.0225	8.41706	0.0180419	0.812367	4.76848
chr19:18614855_A_G	rs77919635	19	18614855	4.72108	0.343658	0.624618	0.673785	0.100054
chr19:18614935_C_T	rs7251640	19	18614935	3.0865	14.0958	0.521191	0.505252	0.00457912
chr19:18615270_C_G	rs4808135	19	18615270	2.25873	10.7081	0.429355	0.284804	1.44468
chr19:18615362_C_T	rs144748505	19	18615362	0.646001	0.70913	0.811916	0.0201264	0.0152532
chr19:18615662_G_T	rs10410797	19	18615662	1.57974	10.6089	0.46882	0.218719	0.9967
chr19:18616399_C_T	rs1469412	19	18616399	1.54249	10.9697	0.461122	0.205649	1.48205
chr19:18616524_A_G	rs1469413	19	18616524	2.25873	10.7894	0.438653	0.285215	1.02358
chr19:18616973_C_T	rs117775198	19	18616973	8.22175	6.7516	0.554381	0.243738	0.0428371
chr19:18617151_G_T	rs8109573	19	18617151	4.31566	0.776913	0.398896	0.20888	6.60294
chr19:18617385_A_C	rs77629480	19	18617385	0.171594	0.451401	0.187582	0.241218	0.534397
chr19:18617836_A_C	rs140734339	19	18617836	5.82494	0.428783	0.110359	0.0422395	0.0254446
chr19:18618059_C_G	rs116885915	19	18618059	3.38684	4.01599	0.524174	0.106917	0.427351
chr19:18618565_C_T	rs62123870	19	18618565	5.82896	0.107517	1.2471	0.191279	2.94568
chr19:18618580_C_T	rs6512270	19	18618580	1.57974	10.4759	0.483116	0.210812	0.9967
chr19:18618867_A_G	rs4808136	19	18618867	4.15473	0.785163	0.386197	0.187094	6.40582
chr19:18619057_C_T	rs7246328	19	18619057	16.6149	7.32456	0.116244	0.638624	4.92293
chr19:18619737_C_T	rs4580317	19	18619737	2.24965	10.8166	0.439324	0.286872	1.49407
chr19:18619868_C_T	rs112330174	19	18619868	2.0891	0.453814	0.0283646	0.161034	0.245408
chr19:18621422_A_G	rs62123872	19	18621422	0.878964	0.45075	0.0709412	0.0291311	2.44228
chr19:18621670_A_G	rs10418331	19	18621670	2.28607	10.8774	0.46616	0.292292	1.02141
chr19:18622193_C_T	rs77543386	19	18622193	15.323	7.28427	0.303361	1.27542	6.4568
chr19:18622215_C_G	rs4808811	19	18622215	2.26782	10.8166	0.466948	0.291512	1.02141
chr19:18622424_C_T	rs60687616	19	18622424	2.39043	0.433916	0.0661358	0.274936	0.122504
chr19:18622443_C_T	rs4808812	19	18622443	2.24965	10.871	0.467605	0.290048	1.44312
chr19:18622699_A_G	rs6512271	19	18622699	2.24965	10.6089	0.466421	0.2916	1.02141
chr19:18622806_A_G	rs113524879	19	18622806	2.33011	0.474186	0.0652232	0.27836	0.122504
chr19:18622839_C_T	rs8112859	19	18622839	1.54249	10.8433	0.492386	0.215028	1.03483
chr19:18623132_A_G	rs8112372	19	18623132	2.24965	11.0078	0.461538	0.295997	0.98404
chr19:18623198_A_G	rs271629	19	18623198	4.1983	0.878492	0.408815	0.181102	5.24088
chr19:18623761_A_G	rs7247603	19	18623761	2.4575	0.218521	0.0655143	0.275389	0.122504
chr19:18624333_A_G	rs271628	19	18624333	3.71815	1.02274	0.52811	0.107201	6.50307
chr19:18624390_G_T	rs16982485	19	18624390	2.33011	0.439987	0.0645833	0.278916	0.122504
chr19:18624400_C_T	rs149436861	19	18624400	0.605484	0.619746	2.88529	0.0297598	0.0649676
chr19:18624479_C_T	rs8106332	19	18624479	2.25873	10.953	0.458755	0.293907	1.02086
chr19:18624606_C_T	rs111673508	19	18624606	2.32656	0.46833	0.0645688	0.277175	0.122504
chr19:18624908_A_G	rs142756577	19	18624908	3.56127	1.98757	2.627	0.912559	2.02046
chr19:18624964_A_G	rs8106068	19	18624964	1.58724	10.7647	0.491826	0.237093	1.36567
chr19:18625151_A_G	rs57923655	19	18625151	2.21353	11.2285	0.452283	0.294785	1.03059
chr19:18625193_A_G	rs140067716	19	18625193	10.954	0.253773	7.37555	0.247362	0.669645
chr19:18626732_C_G	rs10402322	19	18626732	2.19558	10.9316	0.44053	0.288731	1.0312
chr19:18626876_C_G	rs271627	19	18626876	3.88642	0.0320379	0.182724	0.266844	1.2934
chr19:18627067_C_T	rs271626	19	18627067	3.66364	1.16724	0.501591	0.144922	6.82369
chr19:18627133_C_G	rs55715336	19	18627133	2.21353	11.2285	0.44307	0.286988	1.0312
chr19:18627234_C_G	rs112586237	19	18627234	2.07871	0.466151	0.0187803	0.16392	0.225418
chr19:18627477_C_G	rs271625	19	18627477	13.0644	3.69159	2.4493	0.65928	5.25674
chr19:18627953_A_G	rs271624	19	18627953	5.16779	0.575877	0.178715	0.0673125	5.11334
chr19:18628144_C_T	rs112023940	19	18628144	2.05239	0.462768	0.0197755	0.163406	0.225418
chr19:18628205_C_T	rs8104247	19	18628205	2.23375	10.7696	0.443934	0.289022	1.02169
chr19:18628516_A_T	rs187957	19	18628516	16.541	7.68053	0.133637	0.662023	4.81327
chr19:18628920_C_T	rs148674771	19	18628920	2.04911	0.224856	0.030833	0.170255	0.248518
chr19:18628947_A_G	rs271623	19	18628947	3.65007	1.07945	0.499896	0.138603	5.47161
chr19:18629112_C_T	rs4006662	19	18629112	2.25873	10.9045	0.448135	0.295756	1.02169
chr19:18629277_A_G	rs271622	19	18629277	3.63653	1.04148	0.503183	0.140735	5.47348
chr19:18629413_C_T	rs114394864	19	18629413	3.89357	2.13557	2.14459	0.467333	2.62424
chr19:18629597_C_T	rs4303657	19	18629597	1.63262	10.591	0.484731	0.231965	0.987347
chr19:18629830_C_T	rs76195	19	18629830	3.62302	1.03209	0.501726	0.141721	6.8167
chr19:18630267_C_T	rs111527728	19	18630267	5.97298	6.79415	0.791181	0.514549	0.343171
chr19:18630580_G_T	rs76194	19	18630580	3.66364	1.12782	0.507225	0.143069	5.56549
chr19:18631256_C_G	rs113796810	19	18631256	2.09726	0.606582	0.00674696	0.151903	0.143504
chr19:18631332_A_C	rs271621	19	18631332	3.70825	0.994919	0.5242	0.152335	6.94708
chr19:18631631_A_G	rs12983263	19	18631631	1.55585	11.0066	0.535413	0.205051	1.10195
chr19:18631845_C_G	rs111367398	19	18631845	2.65874	2.81738	0.0318133	0.519559	0.29692
chr19:18632225_C_T	rs7252185	19	18632225	2.37041	10.9587	0.510786	0.260117	1.06891
chr19:18632460_A_G	rs112551620	19	18632460	2.61326	2.79198	0.0230207	0.555327	0.34984

## Sheet: Supplementary Figure 1
plot_label	hits.cons	hits.incons	hits.raw	hits.amn
Alcohol	481	0	387	177
Smoking	425	0	104	177
Fasting glucose	944	2	957	389
Fasting insulin	1742	906	1966	317
Systolic BP	913	157	2675	458
Diastolic BP	1261	393	2287	520
HbA1c	355	1	664	222
HOMA-IR	1740	884	1965	335
Albumin	1865	0	1327	343
Total prot.	48	0	20	41
eGFR	507	63	2380	343
HDL-chol.	1487	325	1611	819
LDL-chol.	1151	558	1767	870
Total chol.	1233	490	1729	873
Total TG	1552	974	1539	769
Total ApoA1	1851	192	2257	309
Total ApoB	1220	28	607	1889
BMI	1644	818	1659	671
WHR	1545	592	1704	695
VAT	1657	906	1571	678
SAT	1541	771	1789	633
DEXA body fat	1632	1007	1285	880
Thyrotropin	86	0	76	166
FT4	169	0	46	61
FT3	252	2	595	154
ALT	1019	405	1631	1306
GGT	1334	627	1989	608
Liver score	1257	24	1135	1402
CRP	1458	821	1223	1174
Bilirubin	723	6	689	434

## Sheet: Supplementary Figure 6a
chr	pos	MarkerName	log10p.olink	log10p.soma
9	31995525	chr9:31995525_A_T	0.0714108	1.00462
9	31995539	chr9:31995539_C_T	0.940401	0.0782163
9	32050331	chr9:32050331_A_G	0.0743005	0.988354
9	32050980	chr9:32050980_A_G	0.741339	0.0203363
9	32070276	chr9:32070276_A_G	0.0778566	0.0101966
9	32086782	chr9:32086782_G_T	0.0984269	1.14956
9	32101469	chr9:32101469_A_G	0.785545	0.158252
9	32102895	chr9:32102895_D_I	0.663199	1.13197
9	32150403	chr9:32150403_A_G	0.137011	0.272965
9	32167284	chr9:32167284_A_G	0.773318	0.329535
9	32212097	chr9:32212097_A_G	0.101744	0.0826693
9	32225612	chr9:32225612_C_T	0.11157	0.139025
9	32248547	chr9:32248547_D_I	0.270168	0.165525
9	32253407	chr9:32253407_D_I	0.395432	0.503694
9	32256590	chr9:32256590_D_I	0.289571	0.910421
9	32269686	chr9:32269686_A_G	1.22083	2.18866
9	32688547	chr9:32688547_C_T	0.0394603	1.22376
9	32694182	chr9:32694182_A_G	0.173996	2.26622
9	32715973	chr9:32715973_C_G	0.359545	2.31519
9	32716379	chr9:32716379_D_I	0.191884	2.29156
9	32738055	chr9:32738055_D_I	0.399323	0.639991
9	32804779	chr9:32804779_D_I	0.695511	4.03265
9	32804839	chr9:32804839_A_G	0.368676	0.0941267
9	32875095	chr9:32875095_A_G	0.129016	0.337326
9	32901638	chr9:32901638_C_G	0.201296	0.271914
9	32946218	chr9:32946218_D_I	0.434637	0.621307
9	32988685	chr9:32988685_A_G	0.0480224	0.587676
9	33028499	chr9:33028499_G_T	0.0789731	0.507879
9	32313561	chr9:32313561_C_T	0.87814	1.81654
9	32313738	chr9:32313738_A_G	0.0418056	0.28298
9	32958556	chr9:32958556_C_T	0.159288	1.5098
9	32091543	chr9:32091543_C_G	0.774042	0.142555
9	32890815	chr9:32890815_C_T	0.0355698	0.0251267
9	32257573	chr9:32257573_C_T	0.392299	0.0422242
9	32859997	chr9:32859997_G_T	0.351596	0
9	32729051	chr9:32729051_C_T	4.27906e-05	0.479995
9	32870288	chr9:32870288_A_G	0.0351413	0.92533
9	32891930	chr9:32891930_C_T	0.0359993	0.0346109
9	32360904	chr9:32360904_C_T	0.162054	7.33149
9	32259801	chr9:32259801_A_G	1.08409	1.56588
9	32902008	chr9:32902008_C_T	0.0360007	0.0274802
9	32902114	chr9:32902114_C_T	0.0452752	0.0394232
9	32897281	chr9:32897281_C_T	0.117929	0.00446528
9	32888587	chr9:32888587_C_T	0.0258885	0.0396885
9	32890940	chr9:32890940_A_C	0.0355683	0.0274802
9	32913395	chr9:32913395_C_T	0.656194	0.675101
9	32401978	chr9:32401978_A_G	1.03292	26.7236
9	32332855	chr9:32332855_C_T	0.112892	6.40166
9	32891630	chr9:32891630_A_G	0.0400256	0.0089762
9	32363092	chr9:32363092_C_T	0.194981	0.0836585
9	32900177	chr9:32900177_C_T	0.0359993	0.0322223
9	32900306	chr9:32900306_C_T	0.00975458	0.0415686
9	32900375	chr9:32900375_C_T	0.0359993	0.0322223
9	32870406	chr9:32870406_C_T	0.033816	0.92533
9	32870558	chr9:32870558_G_T	0.0351413	0.908121
9	32904468	chr9:32904468_C_T	0.0342021	0.0158286
9	32904718	chr9:32904718_C_T	0.39647	0.341418
9	32260955	chr9:32260955_A_C	0.272523	0.685449
9	32905294	chr9:32905294_C_T	0.248288	0.100443
9	32259291	chr9:32259291_C_T	0.261839	0.676127
9	32370042	chr9:32370042_A_T	0.528338	1.11523
9	32893600	chr9:32893600_A_C	0.0359993	0.0346109
9	32906654	chr9:32906654_C_T	0.0290974	0.235721
9	32897625	chr9:32897625_C_T	0.0400256	0.013533
9	32982253	chr9:32982253_C_G	0.772899	0.63264
9	32900016	chr9:32900016_A_G	0.0359993	0.0322223
9	32898281	chr9:32898281_G_T	0.0359993	0.0322223
9	32900305	chr9:32900305_A_T	0.0249624	0.0112488
9	32682313	chr9:32682313_C_T	0.106609	1.09315
9	32346282	chr9:32346282_G_T	0.607162	0.581696
9	32899918	chr9:32899918_C_T	0.0349872	0.0322223
9	32884983	chr9:32884983_C_T	1.02608	1.57282
9	32277986	chr9:32277986_C_T	0.289636	0.552992
9	32872576	chr9:32872576_A_G	0.0372646	0.821905
9	32872642	chr9:32872642_A_G	0.391393	0.0822877
9	32117104	chr9:32117104_A_G	1.49532	0.0133377
9	32117123	chr9:32117123_A_G	1.49543	0.0150331
9	32897590	chr9:32897590_A_G	0.0359993	0.0322223
9	32897638	chr9:32897638_A_G	0.384005	0.350408
9	32890588	chr9:32890588_A_G	0.0355698	0.0276629
9	32890733	chr9:32890733_C_T	0.0355683	0.0298454
9	32408496	chr9:32408496_C_G	0.833955	26.9974
9	32278058	chr9:32278058_A_C	0.40632	0.701548
9	32280393	chr9:32280393_G_T	1.12919	1.1224
9	33007411	chr9:33007411_C_T	0.651582	0.599516
9	32891629	chr9:32891629_C_G	0.0400256	0.0089762
9	32891946	chr9:32891946_C_G	0.0359993	0.0346109
9	32904357	chr9:32904357_A_G	0.0342021	0.0274802
9	32892042	chr9:32892042_C_G	0.0359993	0.0346109
9	32260509	chr9:32260509_C_T	0.054382	0.241743
9	32892328	chr9:32892328_A_G	0.0283068	0.0718597
9	32893665	chr9:32893665_A_G	0.0359993	0.0346109
9	32344008	chr9:32344008_A_G	0.235872	9.19996
9	32958984	chr9:32958984_C_T	0.138688	0.695788
9	32305716	chr9:32305716_C_T	1.54429	1.45177
9	32686520	chr9:32686520_A_G	0.0821104	1.1238
9	32982448	chr9:32982448_C_T	0.23245	1.10296
9	32982687	chr9:32982687_C_T	0.23245	1.09627
9	32162550	chr9:32162550_A_G	0.148173	0.329741
9	32271058	chr9:32271058_C_G	1.24376	2.4426
9	32709004	chr9:32709004_C_T	0.168511	2.13696
9	32381785	chr9:32381785_C_T	0.19721	0.950798
9	32376618	chr9:32376618_G_T	0.161865	1.28426
9	32083294	chr9:32083294_A_G	0.64959	1.07357
9	32391784	chr9:32391784_C_G	1.76375	3.87625
9	32455542	chr9:32455542_A_G	0.124152	67.2408
9	31977623	chr9:31977623_A_G	0.734975	0.844312
9	32071337	chr9:32071337_A_T	0.791511	1.46248
9	32071702	chr9:32071702_A_C	0.649542	1.13654
9	32121628	chr9:32121628_A_G	0.996885	0.647741
9	32083360	chr9:32083360_A_T	0.64959	1.07357
9	32394422	chr9:32394422_C_T	1.98359	9.37216
9	32022584	chr9:32022584_A_C	0.795916	0.139196
9	32023406	chr9:32023406_A_G	0.0714108	0.968202
9	32081117	chr9:32081117_C_T	0.0734093	1.02646
9	32081185	chr9:32081185_C_G	0.194285	1.45511
9	32417621	chr9:32417621_G_T	0.394909	18.0579
9	32923132	chr9:32923132_C_T	2.29557	2.36221
9	31983460	chr9:31983460_C_T	0.0714108	0.996469
9	31983586	chr9:31983586_C_T	0.0714108	0.996469
9	32005635	chr9:32005635_C_T	0.795864	0.142555
9	32017241	chr9:32017241_A_G	0.729201	0.814947
9	32018100	chr9:32018100_G_T	0.150999	0.119127
9	32082269	chr9:32082269_C_T	0.64959	1.1077
9	32121137	chr9:32121137_A_G	0.0784749	1.73891
9	32244417	chr9:32244417_C_T	0.59257	1.18663
9	32257426	chr9:32257426_C_T	0.16207	0.676535
9	32265668	chr9:32265668_C_G	1.0363	0.801612
9	32295707	chr9:32295707_A_G	0.544402	7.61451
9	32317378	chr9:32317378_A_G	0.722329	0.790704
9	32323271	chr9:32323271_A_T	0.748656	0.840316
9	32344825	chr9:32344825_C_T	0.485055	1.88553
9	32345295	chr9:32345295_A_C	1.07061	20.6672
9	32348024	chr9:32348024_A_G	0.866625	0.0803971
9	32442492	chr9:32442492_A_G	2.75892	13.842
9	32465446	chr9:32465446_A_T	0.167791	7.20477
9	32947078	chr9:32947078_C_T	0.165562	1.55995
9	32938186	chr9:32938186_C_T	0.166082	1.58574
9	32889200	chr9:32889200_A_G	0.558354	0.50758
9	32118758	chr9:32118758_D_I	0.852557	0.387246
9	32033430	chr9:32033430_D_I	0.484743	0.949879
9	32085229	chr9:32085229_D_I	0.670599	1.08637
9	32938475	chr9:32938475_A_C	0.460253	0.327023
9	32932460	chr9:32932460_D_I	0.0133007	0.587676
9	32885121	chr9:32885121_D_I	1.07165	1.82286
9	32680525	chr9:32680525_A_T	0.404741	0.446425
9	32096472	chr9:32096472_D_I	0.557412	1.14351
9	32721903	chr9:32721903_D_I	0.159101	1.2071
9	32964060	chr9:32964060_D_I	0.127588	0.651221
9	32181519	chr9:32181519_D_I	0.715371	0.161055
9	32073635	chr9:32073635_D_I	0.340206	1.43939
9	32069151	chr9:32069151_D_I	0.120788	1.80195
9	32269278	chr9:32269278_D_I	0.118115	2.4927
9	32556844	chr9:32556844_D_I	0.235226	0.00477279
9	32400945	chr9:32400945_D_I	1.16524	17.6665
9	32058948	chr9:32058948_D_I	0.676918	1.18958
9	32066342	chr9:32066342_C_T	0.791511	1.46248
9	32078958	chr9:32078958_C_T	0.64959	1.02884
9	32165899	chr9:32165899_A_G	0.424546	0.166057
9	32253132	chr9:32253132_A_G	0.0691113	1.32809
9	32722506	chr9:32722506_A_G	0.00691703	0.957836
9	32932194	chr9:32932194_C_T	0.0854379	1.59797
9	32071119	chr9:32071119_C_T	0.649542	1.13074
9	32094230	chr9:32094230_C_T	0.197769	1.68169
9	32095798	chr9:32095798_C_T	0.653409	1.09057
9	32096486	chr9:32096486_C_T	0.661173	1.10198
9	32109928	chr9:32109928_A_T	0.0957583	1.26656
9	32163679	chr9:32163679_C_T	0.623261	0.100443
9	32176374	chr9:32176374_A_T	0.15495	0.272965
9	32314514	chr9:32314514_A_G	1.5226	1.44379
9	32392324	chr9:32392324_A_G	2.07134	9.37256
9	32409442	chr9:32409442_A_G	0.858529	26.0664
9	32409853	chr9:32409853_C_T	0.856434	26.1158
9	32449807	chr9:32449807_A_G	5.4299	0.76222
9	32458053	chr9:32458053_A_G	3.91012	1.08294
[truncated: 4,661 more rows]

## Sheet: Supplementary Figure 6b
chr	pos	MarkerName	log10p.olink	log10p.soma
[truncated: 3,956 more rows]

[truncated: 14 more sheets: Supplementary Figure 6c, Supplementary Figure 6d, Supplementary Figure 6e, Supplementary Figure 6f, Supplementary Figure 7a, Supplementary Figure 7b, Supplementary Figure 7c, Supplementary Figure 7d, Supplementary Figure 7e, Supplementary Figure 7f, Supplementary Figure 7g, Supplementary Figure 8, Supplemenentary Figure 9, Supplementary Figure 13]
